# Supplementary material for: A Ceratopsian Dinosaur from the Lower Cretaceous of Western North America, and the Biogeography of Neoceratopsia
Source: PLoS One. 2014 Dec 10;9(12):e112055. doi: 10.1371/journal.pone.0112055 (PMC4262212; doi:10.1371/journal.pone.0112055)
Supplement: File S2 — Character matrix for phylogenetic analysis of Ceratopsia in TNT format. (TNT) [file pone.0112055.s002.tnt]

xread
153 33
Hypsilophodon	00000???000000000000001000000-00000000000000?0001100--00000001?1000010000010001000000000000000000000000000000000000000000000000000000000000000000-00000-0
Stegoceras	00000???000000000000000011000-0??010010?000000011100--0000000?00000?00?000100100000000?0000000000000000000??0?0?10?????00?0?0???0100011?-0?0?0000-?0000-0
Asiaceratops	????1???1?????1?0????01?????????????????????????????????11?00??????????1101??0??????01??????3-000?000?001??????????1????1???????????0??0??0??????????????
Bagaceratops	110011111101?01?01?0101000111101010101121100?111????111011101001001111111110?011011111?111013-000201010011????1???????????????0??????0000103001?0-?1100-0
Chaoyangsaurus	110111001??00?120????0?1??010?????0????0????00001???????01?0???????1100?101001??00000000?11110000000000000000000?????????????????????110??0?????0-0??00-?
Centrosaurus	111011111101100112111000112111110211011112111111002211?121101110112110211110?010121011000?013-111201110111111212031011101011111111111000000000010-1100001
Leptoceratops	1100111111011012000011100011100110001101100??111?101000011?1001101011112100010100110110101013-002211011011010111010111011000000000000000010000011000110-0
Graciliceratops	1100???????????????0??????1????????101111????????????100?1??????????????1?1??0??01?111???1????0002010100????????1??1???1??????0??0000000?10?00000-?1?0?-?
Montanaceratops	1????????1????1????010100?1?10011??011?11?????????0?0???112100?1010?1???1?1010100111110??1013?0022110110?10111?11201110110?0000000000?00?10211??1100100-?
Protoceratops	1100111111010012010010100011110101010112110011111?1211[0 1]011101001001111111100101101111101110111000201010011011111120111011000010000001000?10200000-11100-0
Psittaco_mongol	11011100111011220001100100110?00000000000010001111010010010000010010000110-1000?01?0000001003-000000000000000010000000011100000000000001011000000-00000-0
Triceratops	1110111111001001121110001121111102110111121111110022101121101110112110211110?0101210110001013-11120111011?111212031011101011111111111000000000010-1100010
Udanoceratops	1??0111111?0??1?00?0?1????1110?????????11???????????????????????????1??21?0??0?001?011??01013-002211011011??????02011??1100??????0????000101??01???1100-0
Zuniceratops	???????1????????10???0????1???1???????????????????1??????1????????????211?1??0??0????????????-01120101?01??????????0????????????1????0?00??0?01?0-???0000
Psittaco_sinen	1101110011101122000??00000110-00000000000?00????1?010010???????0???00001101000??01?000000??03-00?0?000?000??0010?1000????10??????0?0000101100?000-?0000-0
Xuanhuaceratops	????????????0??????????????????????????????????????????????????????????11010?1?????0?000?1111?00000000000000????0??????110???????0?0?110?????????-0??0???
Yamaceratops	11??1110????1??????0101000101001010011011100000111010???111010?100111?11101010?001111110?101[0 1]0000100010011??????0??1???????????????00000?10?00??0-0??00-0
Prenoceratops	??0?1???1?00101?000??0100?1110011??011?11???????????0???11210??????11?12100010??011011???1013-0022110110?1???????????????????????????0?00?0000001000110-0
Cerasinops	1????????????????????0????10??01???011?11?????????110100111100?1010?????1?0?????0[1 2]1111???1?11?00210?0?1????0?1101[1 2]?1?1?1100?????1000000??10?00??0-00?01-0
Yinlong	01001100?0?0?001000??00001000-01000000000000?00?1?00--1100200??00?101001000000?00000000101?1000000000000?0000??0??00?0?????00100?0??0110111?000?0-???00-0
Koreaceratops	????????????????????????????????????????????????????????????????????????????????????????????????????????????????????101?????????0??00??????3???????01????
Zhuchengceratops	1????????????????????1???1?????????????????1111111??????????????????10??1100001011100001?101???02211011011????010?????????????????????0???0?????101??00??
Liaoceratops	?1001111111010110000101100100-01010011001100000111010110011010?10011?0011001100001?01010010100000100?10001???????????????0???????????000110?000?0-???00-0
Aquilops	?1001111?1?1101?000??01000110-0101????????????????0????????????????11?1110??10??????????????00000101010?01???????????????????????????0??0????00??????0?-?
Archaeoceratops	1100111111011011000??01000111001?110??01110?00?11?010???11101?010011101?101010??01?11100?10100000101?000?1000??0100?0??????????00??000001100000?0-00000-0
Auroraceratops	?1001???11011011000??010?01110010?00?101110?00?11?0101??11101?0100?1102?1010100001?11110010100?00101?100?1???????????????????????????000?10?000?0-???00-0
Unescoceratops	???????????????????????????????????????????????????????????????????????2100000??11????????????00?2?10110?1???????????????????????????????????????????21??
Gryphoceratops	???????????????????????????????????????????????????????????????????????????000????????????????00????0??0??????????????????????????????????????????????1??
Ajkaceratops	?????1111????01?0???1???????????????????????????????????????????????1?0???????????????????????????????????????????????????????????????????????1????????-0
Diabloceratops	1110111111011001121??00011211111021101111211111100221111?1101110112???????????????????????013-111201?1???1???????????????????????????0?000??001??-?????01
Helioceratops	???????????????????????????????????????????????????????????????????????1101010???1?????????????00101?000?1??????????????????????????????????????0-???00-?
Turanoceratops	?????????????????????0????????11??????????????????1????????????????1??2???????????????????????11121111??11???????????????????????????????????????????????
Chasmosaurus	1110111111001001121110001121111102110111121111110022111121101110112110211110?0101210110001013-11120111011?111212031011101011111111111000000000010-1100010
;


proc /;
comments 0
;
