# Supplementary material for: A Ceratopsian Dinosaur from the Lower Cretaceous of Western North America, and the Biogeography of Neoceratopsia
Source: PLoS One. 2014 Dec 10;9(12):e112055. doi: 10.1371/journal.pone.0112055 (PMC4262212; doi:10.1371/journal.pone.0112055)
Supplement: File S4 — Files used for running biogeographic analysis of Ceratopsia. Including the following: script.txt, R script for creating time calibrated trees; ceratopsian.nex, phylogenetic tree to which time calibration was applied; ceratopsian_ages.txt, ages (in Ma) for taxa; ranges.txt, geographic ranges for use in Lagrange. (ZIP) [file pone.0112055.s004.zip]

Archive with 7 entries (6 files):
- Biogeography Script/
- Biogeography Script/ceratopsian_equal.nex
- Biogeography Script/ceratopsian_ages.txt
- Biogeography Script/ceratopsian_aba.nex
- Biogeography Script/ranges.txt
- Biogeography Script/ceratopsian.nex
- Biogeography Script/script.txt
