# Supplementary material for: A Ceratopsian Dinosaur from the Lower Cretaceous of Western North America, and the Biogeography of Neoceratopsia
Source: PLoS One. 2014 Dec 10;9(12):e112055. doi: 10.1371/journal.pone.0112055 (PMC4262212; doi:10.1371/journal.pone.0112055)
Supplement: File S4 — Files used for running biogeographic analysis of Ceratopsia. Including the following: script.txt, R script for creating time calibrated trees; ceratopsian.nex, phylogenetic tree to which time calibration was applied; ceratopsian_ages.txt, ages (in Ma) for taxa; ranges.txt, geographic ranges for use in Lagrange. (ZIP) [file pone.0112055.s004.zip › Biogeography Script/ceratopsian_equal.nex]

#NEXUS
[R-package APE, Thu Jun 19 13:05:31 2014]

BEGIN TAXA;
	DIMENSIONS NTAX = 31;
	TAXLABELS
		Centrosaurus
		Diabloceratops
		Chasmosaurus
		Triceratops
		Turanoceratops
		Zuniceratops
		Bagaceratops
		Ajkaceratops
		Protoceratops
		Graciliceratops
		Zhuchengceratops
		Unescoceratops
		Gryphoceratops
		Leptoceratops
		Udanoceratops
		Prenoceratops
		Montanaceratops
		Cerasinops
		Asiaceratops
		Koreaceratops
		Helioceratops
		Archaeoceratops
		Auroraceratops
		Yamaceratops
		Aquilops
		Liaoceratops
		Psittaco_sinen
		Psittaco_mongol
		Xuanhuaceratops
		Chaoyangsaurus
		Yinlong
	;
END;
BEGIN TREES;
	TREE * UNTITLED = [&R] (((((((((((((((Centrosaurus:6.125,Diabloceratops:3.125):3.125,(Chasmosaurus:1.5,Triceratops:9.3):7.75):6.35,Turanoceratops:0.1):0.1,Zuniceratops:0.2):0.2,((Bagaceratops:8.675,Ajkaceratops:1.575):1.575,Protoceratops:13.95):3.55):3.55,Graciliceratops:3.15):7.95,((((((Zhuchengceratops:13.6375,(Unescoceratops:8.81875,Gryphoceratops:0.21875):0.21875):0.4375,(Leptoceratops:11.3,Udanoceratops:5.1):5.975):0.875,Prenoceratops:11.15):1.75,Montanaceratops:18.1):3.5,Cerasinops:13.1):9.4,Asiaceratops:2.4):2.4):5.94375,Koreaceratops:1.14375):1.14375,(Helioceratops:4.45,Archaeoceratops:0.65):2.9375):2.2875,(Auroraceratops:0.65,Yamaceratops:28.15):5.225):4.575,Aquilops:10.85):10.25,Liaoceratops:1.1):20.45,(Psittaco_sinen:9.675,Psittaco_mongol:24.775):9.675):19.4,(Xuanhuaceratops:18.425,Chaoyangsaurus:0.025):0.025):0.05,Yinlong:6.9);
END;
