# Supplementary material for: A Ceratopsian Dinosaur from the Lower Cretaceous of Western North America, and the Biogeography of Neoceratopsia
Source: PLoS One. 2014 Dec 10;9(12):e112055. doi: 10.1371/journal.pone.0112055 (PMC4262212; doi:10.1371/journal.pone.0112055)
Supplement: File S4 — Files used for running biogeographic analysis of Ceratopsia. Including the following: script.txt, R script for creating time calibrated trees; ceratopsian.nex, phylogenetic tree to which time calibration was applied; ceratopsian_ages.txt, ages (in Ma) for taxa; ranges.txt, geographic ranges for use in Lagrange. (ZIP) [file pone.0112055.s004.zip › Biogeography Script/ceratopsian_ages.txt]

Ajkaceratops	85	85
Aquilops	106.3	106.3
Archaeoceratops	106.7	106.7
Asiaceratops	98.4	98.4
Auroraceratops	106.7	106.7
Bagaceratops	77.9	77.9
Centrosaurus	75.8	75.8
Cerasinops	78.3	78.3
Chaoyangsaurus	167.2	167.2
Chasmosaurus	75.8	75.8
Diabloceratops	78.8	78.8
Graciliceratops	92.1	92.1
Gryphoceratops	84.4	84.4
Helioceratops	102.9	102.9
Koreaceratops	108	108
Leptoceratops	68	68
Liaoceratops	126.3	126.3
Montanaceratops	69.8	69.8
Prenoceratops	75	75
Protoceratops	74.2	74.2
Psittaco_mongol	113.4	113.4
Psittaco_sinen	128.5	128.5
Triceratops	68	68
Turanoceratops	91.3	91.3
Udanoceratops	74.2	74.2
Unescoceratops	75.8	75.8
Xuanhuaceratops	148.8	148.8
Yamaceratops	79.2	79.2
Yinlong	160.4	160.4
Zhuchengceratops	71.2	71.2
Zuniceratops	91.3	91.3
