# Supplementary material for: A Ceratopsian Dinosaur from the Lower Cretaceous of Western North America, and the Biogeography of Neoceratopsia
Source: PLoS One. 2014 Dec 10;9(12):e112055. doi: 10.1371/journal.pone.0112055 (PMC4262212; doi:10.1371/journal.pone.0112055)
Supplement: File S4 — Files used for running biogeographic analysis of Ceratopsia. Including the following: script.txt, R script for creating time calibrated trees; ceratopsian.nex, phylogenetic tree to which time calibration was applied; ceratopsian_ages.txt, ages (in Ma) for taxa; ranges.txt, geographic ranges for use in Lagrange. (ZIP) [file pone.0112055.s004.zip › Biogeography Script/ceratopsian_aba.nex]

#NEXUS
[R-package APE, Thu Jun 19 13:05:37 2014]

BEGIN TAXA;
	DIMENSIONS NTAX = 31;
	TAXLABELS
		Centrosaurus
		Diabloceratops
		Chasmosaurus
		Triceratops
		Turanoceratops
		Zuniceratops
		Bagaceratops
		Ajkaceratops
		Protoceratops
		Graciliceratops
		Zhuchengceratops
		Unescoceratops
		Gryphoceratops
		Leptoceratops
		Udanoceratops
		Prenoceratops
		Montanaceratops
		Cerasinops
		Asiaceratops
		Koreaceratops
		Helioceratops
		Archaeoceratops
		Auroraceratops
		Yamaceratops
		Aquilops
		Liaoceratops
		Psittaco_sinen
		Psittaco_mongol
		Xuanhuaceratops
		Chaoyangsaurus
		Yinlong
	;
END;
BEGIN TREES;
	TREE * UNTITLED = [&R] (((((((((((((((Centrosaurus:3.1,Diabloceratops:0.1):0.1,(Chasmosaurus:0.1,Triceratops:7.9):3.1):12.6,Turanoceratops:0.1):0.1,Zuniceratops:0.1):0.1,((Bagaceratops:7.2,Ajkaceratops:0.1):0.1,Protoceratops:10.9):6.4):0.9,Graciliceratops:0.1):6.4,((((((Zhuchengceratops:13.3,(Unescoceratops:8.7,Gryphoceratops:0.1):0.1):0.1,(Leptoceratops:6.3,Udanoceratops:0.1):10.3):0.1,Prenoceratops:9.5):0.1,Montanaceratops:14.7):0.1,Cerasinops:6.2):14.1,Asiaceratops:0.1):0.1):9.7,Koreaceratops:0.1):0.1,(Helioceratops:3.9,Archaeoceratops:0.1):1.4):0.1,(Auroraceratops:0.1,Yamaceratops:27.6):1.4):0.1,Aquilops:1.8):18.4,Liaoceratops:0.1):2.3,(Psittaco_sinen:0.1,Psittaco_mongol:15.2):0.1):38.8,(Xuanhuaceratops:18.5,Chaoyangsaurus:0.1):0.1):0.1,Yinlong:6.9);
END;
