# Supplementary material for: A Ceratopsian Dinosaur from the Lower Cretaceous of Western North America, and the Biogeography of Neoceratopsia
Source: PLoS One. 2014 Dec 10;9(12):e112055. doi: 10.1371/journal.pone.0112055 (PMC4262212; doi:10.1371/journal.pone.0112055)
Supplement: File S4 — Files used for running biogeographic analysis of Ceratopsia. Including the following: script.txt, R script for creating time calibrated trees; ceratopsian.nex, phylogenetic tree to which time calibration was applied; ceratopsian_ages.txt, ages (in Ma) for taxa; ranges.txt, geographic ranges for use in Lagrange. (ZIP) [file pone.0112055.s004.zip › Biogeography Script/ranges.txt]

	A	E	NA
Ajkaceratops	0	1	0
Aquilops	0	0	1
Archaeoceratops	1	0	0
Asiaceratops	1	0	0
Auroraceratops	1	0	0
Bagaceratops	1	0	0
Centrosaurus	0	0	1
Cerasinops	0	0	1
Chaoyangsaurus	1	0	0
Chasmosaurus	0	0	1
Diabloceratops	0	0	1
Graciliceratops	1	0	0
Gryphoceratops	0	0	1
Helioceratops	1	0	0
Koreaceratops	1	0	0
Leptoceratops	0	0	1
Liaoceratops	1	0	0
Montanaceratops	0	0	1
Prenoceratops	0	0	1
Protoceratops	1	0	0
Psittaco_mongol	1	0	0
Psittaco_sinen	1	0	0
Triceratops	0	0	1
Turanoceratops	1	0	0
Udanoceratops	1	0	0
Unescoceratops	0	0	1
Xuanhuaceratops	1	0	0
Yamaceratops	1	0	0
Yinlong	1	0	0
Zhuchengceratops	1	0	0
Zuniceratops	0	0	1
