# Supplementary material for: A Ceratopsian Dinosaur from the Lower Cretaceous of Western North America, and the Biogeography of Neoceratopsia
Source: PLoS One. 2014 Dec 10;9(12):e112055. doi: 10.1371/journal.pone.0112055 (PMC4262212; doi:10.1371/journal.pone.0112055)
Supplement: File S4 — Files used for running biogeographic analysis of Ceratopsia. Including the following: script.txt, R script for creating time calibrated trees; ceratopsian.nex, phylogenetic tree to which time calibration was applied; ceratopsian_ages.txt, ages (in Ma) for taxa; ranges.txt, geographic ranges for use in Lagrange. (ZIP) [file pone.0112055.s004.zip › Biogeography Script/ceratopsian.nex]

#NEXUS
BEGIN TREES;
	TREE tree1 = (((((((((((((((Centrosaurus,Diabloceratops),(Chasmosaurus,Triceratops)),Turanoceratops),Zuniceratops),((Bagaceratops,Ajkaceratops),Protoceratops)),Graciliceratops),((((((Zhuchengceratops,(Unescoceratops,Gryphoceratops)),(Leptoceratops,Udanoceratops)),Prenoceratops),Montanaceratops),Cerasinops),Asiaceratops)),Koreaceratops),(Helioceratops,Archaeoceratops)),(Auroraceratops,Yamaceratops)),Aquilops),Liaoceratops),(Psittaco_sinen,Psittaco_mongol)),(Xuanhuaceratops,Chaoyangsaurus)),Yinlong);

END;
