# Supplementary material for: A Ceratopsian Dinosaur from the Lower Cretaceous of Western North America, and the Biogeography of Neoceratopsia
Source: PLoS One. 2014 Dec 10;9(12):e112055. doi: 10.1371/journal.pone.0112055 (PMC4262212; doi:10.1371/journal.pone.0112055)
Supplement: File S4 — Files used for running biogeographic analysis of Ceratopsia. Including the following: script.txt, R script for creating time calibrated trees; ceratopsian.nex, phylogenetic tree to which time calibration was applied; ceratopsian_ages.txt, ages (in Ma) for taxa; ranges.txt, geographic ranges for use in Lagrange. (ZIP) [file pone.0112055.s004.zip › Biogeography Script/script.txt]

ABOUT THIS FILE:
This file contains an R script that can be pasted in the R command line interface, in order to generate time-calibrated phylogenetic trees used in the biogeographic analysis for this study. The necessary NEXUS and TXT files are contained in the same ZIP package as this file. The files will need to be placed in the appropriate directory to be accessible to your installation of R. Additionally, the ape and paleotree packages, and their dependencies, will need to be installed in R for the scripts to run successfully. Full details of the analysis are contained within the main body of the paper associated with this research.

A Ceratopsian Dinosaur from the Lower Cretaceous of Western North America and the Biogeography of Neoceratopsia
Andrew A. Farke, W. Desmond Maxwell, Richard L. Cifelli, Mathew J. Wedel


#################################

library(ape) #Load ape library
library(paleotree) #Load paleotree library
tree<-read.nexus("ceratopsian.nex") #Load NEXUS file with phylogeny
ages<-read.table("ceratopsian_ages.txt",row.names=1)  #Load text file with taxon/time information
treequal<-timePaleoPhy(tree,ages,type="equal",vartime=0.1,plot=TRUE) #Create time-calibrated phylogeny using "equal" branch lengths
write.nexus(treequal,file="ceratopsian_equal.nex",translate=FALSE) #Export time-calibrated phylogeny with "equal" branch lengths
treeaba<-timePaleoPhy(tree,ages,type="aba",vartime=0.1,plot=TRUE) #Create time-calibrated phylogeny using "aba" branch lengths option
write.nexus(treeaba,file="ceratopsian_aba.nex",translate=FALSE) #Export time-calibrated phylogeny with "aba" branch lengths
