# Supplementary material for: A Ceratopsian Dinosaur from the Lower Cretaceous of Western North America, and the Biogeography of Neoceratopsia
Source: PLoS One. 2014 Dec 10;9(12):e112055. doi: 10.1371/journal.pone.0112055 (PMC4262212; doi:10.1371/journal.pone.0112055)
Supplement: File S7 — Surface scans of elements from the lower jaw of Aquilops americanus , OMNH 34557 (holotype). (ZIP) [file pone.0112055.s007.zip]

Archive with 56 entries (53 files):
- Cranial Dentary/
- Cranial Dentary/DentaryB_T4.jpg
- Cranial Dentary/DentaryB_T2.jpg
- Cranial Dentary/DentaryB_T1.jpg
- Cranial Dentary/DentaryB_T5.jpg
- Cranial Dentary/DentaryB_T8.jpg
- Cranial Dentary/DentaryB_T3.jpg
- Cranial Dentary/DentaryB_T6.jpg
- Cranial Dentary/DentaryB_T9.jpg
- Cranial Dentary/DentaryB_T7.jpg
- Cranial Dentary/DentaryB.mtl
- Cranial Dentary/DentaryB_T13.jpg
- Cranial Dentary/DentaryB.obj
- Cranial Dentary/DentaryB_T10.jpg
- Cranial Dentary/DentaryB_T14.jpg
- Cranial Dentary/DentaryB_T11.jpg
- Cranial Dentary/DentaryB_T12.jpg
- Posterior Dentary/
- Posterior Dentary/MainDentary_T9.jpg
- Posterior Dentary/MainDentary_T6.jpg
- Posterior Dentary/MainDentary_T4.jpg
- Posterior Dentary/MainDentary_T5.jpg
- Posterior Dentary/MainDentary_T7.jpg
- Posterior Dentary/MainDentary_T8.jpg
- Posterior Dentary/MainDentary_T2.jpg
- Posterior Dentary/MainDentary_T1.jpg
- Posterior Dentary/MainDentary_T3.jpg
- Posterior Dentary/MainDentary.obj
- Posterior Dentary/MainDentary.mtl
- Posterior Dentary/MainDentary_T15.jpg
- Posterior Dentary/MainDentary_T11.jpg
- Posterior Dentary/MainDentary_T13.jpg
- Posterior Dentary/MainDentary_T10.jpg
- Posterior Dentary/MainDentary_T12.jpg
- Posterior Dentary/MainDentary_T14.jpg
- Posterior Dentary/MainDentary_T16.jpg
- Predentary/
- Predentary/Predentary_T13.jpg
- Predentary/Predentary_T11.jpg
- Predentary/Predentary_T12.jpg
- Predentary/Predentary_T15.jpg
- Predentary/Predentary_T10.jpg
- Predentary/Predentary_T14.jpg
- Predentary/Predentary_T8.jpg
- Predentary/Predentary_T4.jpg
- Predentary/Predentary_T3.jpg
- Predentary/Predentary_T9.jpg
- Predentary/Predentary_T7.jpg
- Predentary/Predentary.obj
- Predentary/Predentary_T6.jpg
- Predentary/Predentary_T1.jpg
- Predentary/Predentary_T2.jpg
- Predentary/Predentary_T5.jpg
- Predentary/Predentary.mtl
- JawAssembled.stl
- readme.txt
