# Supplementary material for: A Ceratopsian Dinosaur from the Lower Cretaceous of Western North America, and the Biogeography of Neoceratopsia
Source: PLoS One. 2014 Dec 10;9(12):e112055. doi: 10.1371/journal.pone.0112055 (PMC4262212; doi:10.1371/journal.pone.0112055)
Supplement: File S7 — Surface scans of elements from the lower jaw of Aquilops americanus , OMNH 34557 (holotype). (ZIP) [file pone.0112055.s007.zip › Cranial Dentary/DentaryB.mtl]

newmtl DentaryB_0
map_Kd DentaryB_T1.jpg
newmtl DentaryB_1
map_Kd DentaryB_T2.jpg
newmtl DentaryB_2
map_Kd DentaryB_T3.jpg
newmtl DentaryB_3
map_Kd DentaryB_T4.jpg
newmtl DentaryB_4
map_Kd DentaryB_T5.jpg
newmtl DentaryB_5
map_Kd DentaryB_T6.jpg
newmtl DentaryB_6
map_Kd DentaryB_T7.jpg
newmtl DentaryB_7
map_Kd DentaryB_T8.jpg
newmtl DentaryB_8
map_Kd DentaryB_T9.jpg
newmtl DentaryB_9
map_Kd DentaryB_T10.jpg
newmtl DentaryB_10
map_Kd DentaryB_T11.jpg
newmtl DentaryB_11
map_Kd DentaryB_T12.jpg
newmtl DentaryB_12
map_Kd DentaryB_T13.jpg
newmtl DentaryB_13
map_Kd DentaryB_T14.jpg
