# Supplementary material for: A Ceratopsian Dinosaur from the Lower Cretaceous of Western North America, and the Biogeography of Neoceratopsia
Source: PLoS One. 2014 Dec 10;9(12):e112055. doi: 10.1371/journal.pone.0112055 (PMC4262212; doi:10.1371/journal.pone.0112055)
Supplement: File S7 — Surface scans of elements from the lower jaw of Aquilops americanus , OMNH 34557 (holotype). (ZIP) [file pone.0112055.s007.zip › Cranial Dentary/DentaryB.obj]

#Created by NextEngine Inc. Copyright 2006
# vertex count = 19924
v 0.000000 0.000000 0.000004
v 20.741270 -87.115784 3.900906
v 20.576813 -87.146713 3.857044
v 20.414318 -87.161499 3.820494
v 20.416588 -88.184433 3.541000
v 20.801924 -86.949783 3.943209
v 20.631781 -86.981705 3.917982
v 20.470909 -87.001648 3.868480
v 20.303051 -87.031998 3.849449
v 20.555477 -88.269562 3.554405
v 20.627739 -88.420578 3.534460
v 21.906937 -87.586731 3.768318
v 21.972042 -87.422775 3.793964
v 20.688641 -86.813614 3.962196
v 20.520588 -86.839951 3.935663
v 20.356949 -86.868988 3.906719
v 20.197384 -86.906433 3.865360
v 20.242857 -87.188736 3.794575
v 20.084362 -87.224228 3.732197
v 20.030415 -87.379944 3.671083
v 20.069824 -88.176300 3.459791
v 20.270912 -88.264557 3.481855
v 20.440983 -88.354599 3.503757
v 20.475151 -88.527542 3.474380
v 22.007229 -87.737198 3.704952
v 22.078014 -87.570084 3.727413
v 20.575306 -86.676804 4.003845
v 20.403671 -86.706070 3.985519
v 20.240543 -86.752022 3.958408
v 20.081730 -86.801590 3.897720
v 20.140659 -87.064377 3.792286
v 19.977032 -87.095520 3.735905
v 19.921146 -87.249832 3.674545
v 19.896072 -88.037033 3.466105
v 19.864063 -88.192200 3.409101
v 20.315563 -88.444183 3.451200
v 20.339081 -88.625641 3.421417
v 20.625879 -88.607300 3.495813
v 22.176678 -87.716415 3.662018
v 22.141077 -87.404343 3.736086
v 20.471790 -86.550781 4.079765
v 20.281019 -86.587997 4.071154
v 20.106461 -86.669037 3.999250
v 19.939659 -86.734329 3.925663
v 20.038200 -86.944061 3.801991
v 19.873003 -86.961166 3.751926
v 19.813206 -87.113258 3.684696
v 19.863354 -87.407715 3.621822
v 19.740822 -87.900375 3.471277
v 19.715939 -88.059509 3.415849
v 19.680050 -88.217697 3.356678
v 19.980007 -88.327835 3.396542
v 20.190968 -88.718140 3.369303
v 20.488529 -88.707062 3.444347
v 22.246746 -87.549690 3.674829
v 20.398285 -86.430481 4.182863
v 20.232191 -86.464752 4.205870
v 20.103704 -86.558563 4.114767
v 19.951611 -86.620850 4.035368
v 19.940010 -86.842575 3.828808
v 19.782804 -86.816910 3.825645
v 19.714527 -86.970718 3.715919
v 19.754620 -87.270538 3.626114
v 19.600849 -87.758728 3.484022
v 19.567863 -87.919327 3.425195
v 19.537033 -88.078308 3.364325
v 19.499413 -88.238747 3.306179
v 19.804379 -88.352173 3.349001
v 19.916447 -88.491165 3.340069
v 20.025459 -88.784492 3.318443
v 20.339214 -88.804718 3.390657
v 20.492342 -88.886459 3.416534
v 20.161657 -86.327011 4.263765
v 20.062378 -86.441635 4.213924
v 19.938700 -86.514359 4.147671
v 19.794622 -86.695374 3.969324
v 19.641369 -86.741180 3.904567
v 19.608257 -86.852432 3.779197
v 19.652843 -87.127747 3.641039
v 19.588627 -87.288971 3.589914
v 19.527412 -87.451324 3.549641
v 19.474998 -87.612198 3.497746
v 19.430481 -87.774033 3.443638
v 19.394222 -87.932976 3.379000
v 19.359520 -88.092834 3.317490
v 19.319103 -88.253357 3.260464
v 19.627735 -88.380203 3.298452
v 19.748520 -88.521088 3.296816
v 19.878506 -88.659317 3.304041
v 19.850555 -88.824341 3.275442
v 20.172531 -88.889572 3.342243
v 20.323002 -88.982086 3.366831
v 20.963032 -85.987183 4.185909
v 20.784264 -86.007324 4.231283
v 20.217266 -86.173203 4.276501
v 20.011528 -86.305847 4.226326
v 19.905140 -86.374283 4.239622
v 19.804287 -86.566284 4.062473
v 19.660843 -86.609100 3.989758
v 19.502346 -86.652832 3.965498
v 19.479572 -86.781616 3.874903
v 19.420250 -87.306992 3.560591
v 19.357292 -87.465027 3.518196
v 19.304108 -87.625000 3.465099
v 19.257721 -87.786041 3.408726
v 19.219376 -87.943573 3.338943
v 19.182930 -88.102219 3.272650
v 19.139366 -88.263428 3.219700
v 19.446474 -88.401581 3.256681
v 19.570049 -88.547333 3.255398
v 19.703770 -88.687218 3.261806
v 19.677853 -88.854607 3.238367
v 19.993118 -88.951279 3.295608
v 20.137718 -89.061539 3.321388
v 20.288397 -89.159088 3.347915
v 20.448296 -89.240921 3.370220
v 21.447430 -85.843002 4.194088
v 21.265961 -85.834061 4.197098
v 21.085535 -85.827118 4.206882
v 20.910892 -85.838333 4.246361
v 20.743240 -85.850143 4.288885
v 20.219074 -86.018448 4.272242
v 20.067394 -86.208305 4.243633
v 19.898521 -86.174210 4.201107
v 19.783302 -86.299988 4.206882
v 19.788208 -86.445221 4.160696
v 19.684246 -86.469620 4.041407
v 19.532402 -86.507813 4.001713
v 19.370941 -86.531738 3.975017
v 19.339886 -86.674271 3.922825
v 19.446995 -86.888260 3.751760
v 19.396589 -87.023788 3.654129
v 19.131006 -87.637161 3.438282
v 19.084213 -87.795670 3.372816
v 19.044338 -87.953217 3.301403
v 19.006939 -88.111786 3.233940
v 18.963020 -88.273972 3.182579
v 19.263735 -88.413620 3.214605
v 19.383938 -88.562164 3.215553
v 19.509556 -88.722672 3.221191
v 19.534824 -88.895813 3.209572
v 19.811893 -88.993340 3.255943
v 19.943909 -89.119431 3.279373
v 20.086250 -89.233017 3.305065
v 20.237076 -89.333176 3.328726
v 20.414028 -89.423080 3.348951
v 22.652824 -86.873535 3.531971
v 22.564541 -86.734283 3.586746
v 22.044155 -85.933365 3.965324
v 21.974983 -85.812790 4.064510
v 21.554466 -85.699493 4.220615
v 21.379261 -85.694702 4.239744
v 21.206329 -85.690277 4.265890
v 21.038555 -85.694328 4.303579
v 20.871845 -85.693481 4.320263
v 20.065163 -86.080811 4.232340
v 19.927128 -85.986237 4.186192
v 19.725788 -86.180405 4.142218
v 19.698757 -86.328735 4.099831
v 19.213390 -86.521790 3.894608
v 19.321209 -86.807739 3.831636
v 19.288277 -86.931732 3.727129
v 19.251877 -87.059494 3.645923
v 19.139565 -87.172394 3.602875
v 19.011894 -87.493362 3.474119
v 18.956871 -87.649338 3.406029
v 18.909325 -87.808792 3.338758
v 18.869005 -87.965790 3.262815
v 18.832680 -88.125916 3.197668
v 18.793545 -88.289978 3.143137
v 19.082832 -88.422256 3.171593
v 19.196342 -88.569687 3.174095
v 19.303684 -88.712646 3.180965
v 19.387810 -88.863647 3.185219
v 19.455738 -89.034531 3.190338
v 19.633970 -89.026901 3.222170
v 19.747673 -89.159637 3.239437
v 19.877251 -89.283890 3.263139
v 20.018049 -89.399429 3.284323
v 20.165287 -89.518906 3.300816
v 20.338898 -89.580566 3.315037
v 22.812881 -86.857971 3.453171
v 22.735348 -86.719139 3.524124
v 22.650471 -86.580231 3.583790
v 22.560589 -86.441635 3.635458
v 22.468283 -86.303497 3.683655
v 22.204609 -85.904060 3.881321
v 22.128338 -85.779800 3.972265
v 22.059885 -85.659286 4.071718
v 21.653027 -85.554657 4.243816
v 21.484005 -85.555038 4.273432
v 21.317436 -85.555176 4.312035
v 21.155203 -85.560928 4.362411
v 20.990211 -85.569595 4.415043
v 20.075851 -85.921463 4.232473
v 19.774708 -86.027466 4.141893
v 19.621372 -86.068558 4.072803
v 19.592251 -86.218185 4.063370
v 19.468208 -86.263474 4.007968
v 19.332664 -86.231430 3.942367
v 19.197544 -86.699829 3.853592
v 19.168633 -86.848648 3.778250
v 19.140678 -87.005531 3.704370
v 19.002983 -87.075150 3.685497
v 18.965500 -87.223129 3.607059
v 18.835640 -87.515923 3.467899
v 18.780563 -87.669601 3.389403
v 18.733425 -87.826340 3.307438
v 18.693722 -87.985992 3.231033
v 18.665909 -88.150955 3.163897
v 18.908525 -88.434875 3.132595
v 19.015314 -88.581772 3.133343
v 19.119427 -88.725662 3.139273
v 19.217033 -88.867844 3.148573
v 19.308502 -89.001877 3.159784
v 19.330011 -89.172119 3.160034
v 19.546162 -89.181290 3.203983
v 19.664993 -89.314316 3.224586
v 19.795929 -89.441368 3.246262
v 19.925488 -89.561264 3.258487
v 20.029343 -89.688416 3.258240
v 20.224638 -89.691193 3.282470
v 20.436628 -89.723999 3.299938
v 20.609787 -89.800949 3.272625
v 22.966171 -86.846710 3.364891
v 22.898796 -86.708054 3.446882
v 22.823595 -86.568779 3.519291
v 22.741455 -86.429901 3.584141
v 22.654015 -86.291458 3.642462
v 22.563583 -86.153397 3.697113
v 22.296913 -85.753464 3.897316
v 22.215775 -85.626266 3.981480
v 21.744759 -85.408722 4.268145
v 21.579475 -85.412872 4.301640
v 21.415039 -85.412750 4.334515
v 21.252151 -85.412598 4.371666
v 21.091763 -85.415802 4.416473
v 20.927702 -85.409241 4.409018
v 19.825447 -85.843956 4.133432
v 19.662369 -85.917130 4.069281
v 19.508480 -85.965424 3.990135
v 19.473763 -86.124153 3.999908
v 19.364464 -86.040390 3.922062
v 19.225586 -86.128296 3.860760
v 19.075645 -86.603073 3.829315
v 19.048378 -86.766846 3.823086
v 19.021610 -86.931068 3.781918
v 18.868298 -86.992554 3.745018
v 18.865437 -87.126434 3.680843
v 18.794874 -87.247696 3.631860
v 18.661777 -87.538940 3.472719
v 18.607004 -87.694885 3.386392
v 18.559387 -87.847153 3.288116
v 18.511501 -88.017990 3.202484
v 18.633171 -88.321503 3.105331
v 18.742386 -88.455658 3.095478
v 18.844973 -88.598831 3.093792
v 18.946442 -88.745041 3.099468
v 19.050663 -88.891937 3.109848
v 19.168236 -89.039871 3.127869
v 19.131428 -89.203949 3.108633
v 19.456192 -89.327499 3.186897
v 19.580826 -89.465622 3.204744
v 19.705685 -89.596420 3.220844
v 19.821693 -89.723053 3.229095
v 19.924446 -89.853119 3.222080
v 20.109989 -89.831863 3.249599
v 20.291580 -89.847557 3.257656
v 20.453907 -89.899490 3.249634
v 20.597866 -89.965652 3.212749
v 23.060169 -86.704781 3.371363
v 22.993061 -86.564651 3.451862
v 22.915512 -86.421844 3.516796
v 22.838135 -86.284500 3.592882
v 22.755499 -86.148636 3.665985
v 22.666599 -86.010643 3.726709
v 22.574070 -85.872292 3.781822
v 21.835373 -85.266373 4.304125
v 21.669119 -85.271957 4.336155
v 21.503138 -85.271011 4.359215
v 21.338467 -85.267365 4.379564
v 21.177696 -85.266678 4.414837
v 21.015312 -85.265610 4.401409
v 19.566042 -85.803482 3.982555
v 19.408638 -85.846268 3.893032
v 19.258453 -85.958435 3.834499
v 19.099846 -86.180130 3.804266
v 18.966427 -86.125290 3.719702
v 18.943279 -86.533676 3.781711
v 18.921558 -86.679459 3.799126
v 18.892538 -86.835632 3.787969
v 18.740585 -86.898010 3.736215
v 18.708851 -87.085396 3.702564
v 18.625692 -87.247375 3.625236
v 18.437351 -87.725311 3.389957
v 18.385983 -87.873016 3.291084
v 18.318661 -88.013046 3.208851
v 18.514469 -88.203545 3.124121
v 18.580490 -88.487152 3.058598
v 18.680664 -88.621017 3.056953
v 18.780258 -88.764267 3.059645
v 18.884907 -88.912125 3.070297
v 19.000477 -89.061356 3.087419
v 18.951214 -89.223038 3.056902
v 19.259045 -89.341507 3.137787
v 19.378437 -89.481873 3.160404
v 19.497828 -89.620239 3.177319
v 19.616081 -89.753357 3.185093
v 19.729408 -89.884674 3.186958
v 19.837467 -90.016891 3.185806
v 20.019676 -89.990707 3.214291
v 20.176676 -89.962746 3.228199
v 20.309444 -90.016144 3.231956
v 20.451447 -90.060516 3.183956
v 23.155844 -86.565369 3.379688
v 23.085236 -86.421387 3.450712
v 22.939571 -86.143845 3.610414
v 22.862095 -86.010674 3.696987
v 22.771210 -85.868149 3.749664
v 22.677143 -85.726990 3.799841
v 21.755592 -85.129044 4.368355
v 21.585819 -85.127327 4.377956
v 21.254368 -85.117050 4.396097
v 21.092691 -85.117752 4.392143
v 20.931038 -85.118332 4.381454
v 20.768673 -85.111755 4.360874
v 20.610325 -85.097961 4.323936
v 19.510153 -85.665291 3.905729
v 19.362476 -85.671265 3.822836
v 19.275841 -85.805641 3.804949
v 19.113922 -86.034912 3.775066
v 18.994915 -85.950951 3.690979
v 18.795628 -86.598221 3.724649
v 18.773632 -86.740356 3.730951
v 18.632011 -86.786102 3.673040
v 18.588631 -86.946884 3.691475
v 18.528870 -87.106461 3.655803
v 18.264755 -87.756363 3.384691
v 18.207481 -87.901398 3.289070
v 18.394550 -88.126114 3.145746
v 18.355331 -88.266968 3.087717
v 18.616806 -88.784904 3.022991
v 18.719574 -88.929390 3.028744
v 18.830986 -89.077393 3.041059
v 19.072781 -89.363174 3.077059
v 19.188738 -89.500992 3.099323
v 19.303013 -89.639328 3.118759
v 19.418716 -89.775635 3.130672
v 19.533987 -89.910172 3.136831
v 19.647865 -90.043625 3.138294
v 19.759789 -90.175873 3.137640
v 19.942436 -90.147720 3.179596
v 20.137726 -90.126099 3.203315
v 20.307396 -90.175850 3.181278
v 20.449812 -90.212479 3.119568
v 20.589703 -90.115509 3.129131
v 23.110392 -86.139404 3.536154
v 23.040810 -86.002884 3.623377
v 22.965240 -85.867004 3.707367
v 22.876038 -85.724808 3.764803
v 22.782383 -85.583221 3.817198
v 21.166870 -84.969391 4.386482
v 21.005011 -84.974396 4.371630
v 20.841015 -84.977982 4.352650
v 20.678875 -84.968796 4.316044
v 20.523487 -84.961456 4.257473
v 19.618702 -85.507507 3.924940
v 19.465839 -85.513306 3.841488
v 19.311943 -85.515076 3.763414
v 19.194271 -85.680878 3.734165
v 19.144413 -85.869583 3.745888
v 19.030178 -85.787109 3.671308
v 18.847145 -86.015991 3.630226
v 18.821175 -86.147491 3.646339
v 18.649281 -86.630035 3.657058
v 18.517342 -86.669327 3.602055
v 18.491154 -86.825638 3.619495
v 18.436901 -86.970673 3.617521
v 18.356159 -87.108414 3.594826
v 18.146530 -87.628891 3.448238
v 18.087894 -87.791412 3.370195
v 18.140915 -88.044571 3.202866
v 18.242210 -88.156647 3.135981
v 18.188107 -88.308151 3.072866
v 18.455688 -88.807602 2.982073
v 18.557621 -88.945160 2.979988
v 18.663921 -89.090454 2.989986
v 18.605404 -89.246002 2.946404
v 19.341873 -89.931259 3.077784
v 19.455070 -90.067078 3.088928
v 19.569767 -90.201248 3.091810
v 19.684799 -90.333939 3.090694
v 19.869024 -90.306290 3.131050
v 20.025990 -90.266800 3.169468
v 20.165123 -90.297821 3.161636
v 20.317726 -90.322334 3.114691
v 20.573051 -90.237656 3.024206
v 23.204842 -85.995872 3.538191
v 23.139236 -85.858749 3.625441
v 23.066959 -85.722107 3.709865
v 22.979279 -85.579926 3.769413
v 22.798756 -85.306961 3.910957
v 21.071581 -84.807068 4.354099
v 20.911102 -84.840714 4.335442
v 20.754581 -84.840904 4.302921
v 20.596161 -84.811279 4.244343
v 19.575596 -85.362091 3.863178
v 19.419331 -85.360565 3.783873
v 19.266983 -85.353294 3.709198
v 19.166088 -85.499237 3.683338
v 19.048603 -85.624939 3.648491
v 18.874348 -85.864532 3.610197
v 18.719971 -85.931839 3.546270
v 18.701454 -86.087524 3.571056
v 18.578018 -86.190094 3.529651
v 18.611023 -86.351913 3.587147
v 18.523001 -86.494781 3.570160
v 18.389297 -86.591461 3.518805
v 18.399471 -86.724190 3.554298
v 18.338661 -86.843002 3.547918
v 18.294222 -86.969971 3.546016
v 18.183933 -87.058990 3.496307
v 17.972477 -87.661942 3.405914
v 18.028904 -87.925308 3.261583
v 17.967773 -88.084480 3.202080
v 18.076057 -88.192978 3.128528
v 18.021255 -88.339195 3.052362
v 18.297525 -88.831100 2.929455
v 18.397446 -88.962006 2.929817
v 18.500275 -89.101807 2.934780
v 19.376678 -90.223480 3.042576
v 19.491280 -90.358154 3.049578
v 19.608364 -90.488968 3.046310
v 19.800793 -90.460968 3.078083
v 20.000443 -90.424072 3.113676
v 20.184193 -90.437332 3.096687
v 20.454180 -90.346405 3.031338
v 20.536163 -90.326202 2.898680
v 23.296291 -85.849030 3.530537
v 23.234196 -85.711548 3.617302
v 23.165588 -85.575333 3.704330
v 23.081657 -85.434952 3.774055
v 22.991661 -85.296173 3.844299
v 22.902130 -85.164207 3.929750
v 22.535328 -84.654221 4.274221
v 22.435673 -84.512909 4.311338
v 20.957218 -84.702454 4.317568
v 20.823471 -84.703079 4.290367
v 19.115425 -85.334991 3.632320
v 19.017067 -85.465134 3.607258
v 18.901949 -85.713440 3.593170
v 18.748802 -85.773697 3.527306
v 18.600117 -85.837601 3.466696
v 18.576571 -86.013931 3.487791
v 18.437202 -86.119690 3.439079
v 18.475897 -86.313614 3.503981
v 18.371784 -86.440536 3.474524
v 18.250660 -86.559441 3.432895
v 18.273232 -86.708359 3.480927
v 18.182228 -86.859039 3.463541
v 17.907505 -87.818542 3.340981
v 17.853760 -87.958191 3.247162
v 17.793999 -88.111191 3.179897
v 17.906742 -88.225143 3.114365
v 17.801102 -88.507347 2.946760
v 18.136414 -88.858948 2.883997
v 18.237534 -88.982155 2.880934
v 18.337322 -89.115280 2.885185
v 19.295723 -90.380066 3.004295
v 19.411608 -90.513901 3.008799
v 19.527950 -90.646011 3.012096
v 19.722679 -90.615311 3.028757
v 19.906796 -90.587059 3.048546
v 20.078623 -90.568039 3.052639
v 20.337669 -90.456161 3.032743
v 20.439365 -90.452286 2.908928
v 23.391613 -85.702713 3.524393
v 23.331902 -85.564835 3.614090
v 23.263210 -85.427597 3.704143
v 23.179813 -85.287491 3.782509
v 23.087645 -85.148163 3.857512
v 22.994576 -85.015015 3.944580
v 22.715191 -84.637589 4.221554
v 22.610729 -84.500221 4.265446
v 22.509140 -84.359634 4.290974
v 19.054859 -85.181229 3.579500
v 18.954906 -85.317261 3.556374
v 18.922806 -85.575836 3.578999
v 18.786572 -85.612442 3.518471
v 18.637245 -85.658386 3.459961
v 18.491814 -85.718155 3.397945
v 18.460350 -85.913147 3.408848
v 18.318031 -85.982819 3.353687
v 18.340210 -86.281448 3.420200
v 18.229111 -86.409698 3.386440
v 18.112583 -86.533188 3.347332
v 18.139153 -86.686050 3.397718
v 18.032959 -86.803696 3.363331
v 18.065268 -86.946396 3.415169
v 17.996414 -87.088226 3.409397
v 17.740463 -87.484634 3.346071
v 17.779924 -87.667107 3.344003
v 17.732189 -87.832352 3.281250
v 17.680481 -87.976120 3.214199
v 17.625473 -88.123566 3.142057
v 17.738506 -88.234253 3.065258
v 17.679569 -88.383240 2.999004
v 17.628929 -88.523788 2.915398
v 17.750275 -88.649673 2.872156
v 17.973701 -88.888580 2.839848
v 18.075844 -89.007507 2.838516
v 18.174507 -89.133392 2.842262
v 18.109921 -89.282082 2.804375
v 19.330025 -90.668274 2.970564
v 19.448780 -90.797012 2.960836
v 19.646574 -90.768234 2.980865
v 19.834862 -90.725845 2.970299
v 20.010620 -90.700882 2.971548
v 20.222061 -90.543030 3.017387
v 20.317116 -90.559662 2.913107
v 20.382271 -90.526459 2.774334
v 23.485184 -85.553894 3.517614
v 23.426628 -85.415337 3.615562
v 23.355705 -85.276154 3.711737
v 23.266373 -85.132690 3.790218
v 23.171326 -84.992874 3.872135
v 22.889420 -84.612236 4.163410
v 22.782104 -84.478073 4.214081
v 22.677341 -84.341873 4.248661
v 18.992519 -85.030685 3.532406
v 18.890259 -85.171738 3.509186
v 18.858200 -85.456032 3.530458
v 18.700947 -85.482132 3.462251
v 18.546144 -85.524078 3.398756
v 18.393532 -85.579361 3.338751
v 18.349472 -85.787140 3.341327
v 18.203480 -85.864182 3.284359
v 18.293701 -86.138947 3.366892
v 18.196632 -86.250145 3.337368
v 18.087559 -86.381378 3.305620
v 17.969280 -86.503967 3.263536
v 17.999306 -86.653252 3.307249
v 17.889318 -86.772224 3.268255
v 17.932613 -86.926491 3.330687
v 17.836321 -87.048187 3.301865
v 17.606287 -87.404312 3.249937
v 17.606049 -87.563339 3.274734
v 17.622604 -87.712502 3.277401
v 17.537548 -87.836334 3.216388
v 17.534561 -87.993683 3.167150
v 17.561239 -88.255737 3.057011
v 17.504234 -88.388367 2.968752
v 17.454514 -88.527573 2.881584
v 17.580246 -88.664368 2.833614
v 17.809643 -88.917725 2.796555
v 17.913017 -89.036758 2.798359
v 18.012127 -89.157257 2.802265
v 17.951405 -89.304840 2.756268
v 20.175362 -90.650772 2.943584
v 20.258343 -90.637054 2.793364
v 23.629612 -85.544815 3.418419
v 23.576431 -85.402588 3.516781
v 23.513054 -85.260406 3.618879
v 23.436409 -85.117783 3.718189
v 23.344402 -84.973907 3.806232
v 23.154001 -84.706741 4.001665
v 23.057747 -84.581223 4.099455
v 22.950222 -84.449104 4.160402
v 22.841484 -84.315491 4.196875
v 22.575563 -84.203598 4.265072
v 22.070948 -84.229614 4.321659
v 21.899708 -84.239136 4.314894
v 18.827595 -85.023804 3.465431
v 18.789410 -85.319519 3.483208
v 18.625301 -85.341400 3.415569
v 18.462456 -85.378204 3.350446
v 18.290337 -85.424606 3.284261
v 18.160667 -86.061172 3.290350
v 18.060421 -86.223099 3.260904
v 17.944817 -86.355347 3.228329
v 17.822956 -86.464233 3.178604
v 17.853905 -86.619614 3.218422
v 17.744797 -86.738434 3.177214
v 17.788319 -86.895126 3.232254
v 17.688141 -87.014771 3.199171
v 17.456146 -87.456940 3.160019
v 17.482964 -87.650146 3.203078
v 17.398552 -87.936813 3.128834
v 17.459942 -88.105888 3.093369
v 17.386169 -88.242142 3.026831
v 17.330364 -88.372604 2.928684
v 17.408424 -88.672363 2.801134
v 17.532013 -88.811768 2.763443
v 18.052822 -89.429581 2.756725
v 20.120041 -90.740585 2.829313
v 20.171272 -90.659012 2.671223
v 23.775158 -85.540970 3.328052
v 23.720348 -85.393250 3.416756
v 23.663366 -85.248062 3.522232
v 23.592232 -85.101273 3.626621
v 23.509274 -84.955780 3.729891
v 23.413654 -84.811691 3.825027
v 23.319939 -84.677612 3.931540
v 23.225025 -84.550171 4.037081
v 23.118958 -84.418427 4.111328
v 23.008350 -84.285065 4.155506
v 22.737850 -84.181091 4.224850
v 22.636173 -84.045395 4.236921
v 22.145855 -84.087326 4.270226
v 21.977470 -84.098465 4.262016
v 21.808788 -84.112808 4.242903
v 18.722694 -85.175797 3.440408
v 18.394871 -85.218277 3.306955
v 18.236664 -85.219025 3.247116
v 18.045990 -85.922058 3.224955
v 17.926510 -86.218552 3.197628
v 17.805058 -86.300308 3.150253
v 17.682671 -86.398071 3.099548
v 17.708942 -86.573669 3.132839
v 17.601639 -86.697281 3.090458
v 17.641411 -86.861710 3.138496
v 17.539303 -86.989899 3.102402
v 17.443710 -87.129906 3.072008
v 17.368652 -87.278458 3.056862
v 17.296047 -87.417740 3.062284
v 17.368523 -87.765938 3.143866
v 17.249126 -87.888336 3.075747
v 17.299400 -88.068977 3.058098
v 17.221100 -88.206528 2.979856
v 17.157505 -88.348404 2.898685
v 17.097683 -88.519440 2.834499
v 17.241543 -88.681885 2.778385
v 17.365162 -88.828613 2.732883
v 17.901955 -89.451752 2.697868
v 18.003365 -89.577461 2.703594
v 20.050461 -90.738274 2.704430
v 20.062040 -90.671143 2.562477
v 20.049973 -90.593475 2.439651
v 19.959103 -90.585281 2.300829
v 23.922531 -85.539993 3.246095
v 23.865578 -85.389175 3.323551
v 23.805878 -85.237717 3.418816
v 23.741562 -85.087921 3.528168
v 23.659792 -84.936203 3.631563
v 23.572224 -84.789627 3.740543
v 23.480873 -84.650436 3.852979
v 23.389343 -84.519661 3.967821
v 23.288078 -84.388428 4.060856
v 23.177765 -84.254486 4.118908
v 22.899708 -84.152161 4.180933
v 22.795906 -84.019028 4.204866
v 22.692364 -83.886292 4.205187
v 22.536217 -83.909424 4.227642
v 22.216553 -83.941452 4.228302
v 22.052296 -83.955444 4.214588
v 21.885223 -83.967621 4.202263
v 20.908117 -84.024261 4.082874
v 20.745527 -84.029724 4.029081
v 20.577770 -84.040421 3.969757
v 20.405415 -84.059662 3.909706
v 20.314968 -83.930870 3.830070
v 18.495598 -85.037453 3.332729
v 18.334858 -85.045090 3.271621
v 18.172775 -85.039139 3.213201
v 18.128235 -85.367355 3.217058
v 17.680798 -86.206650 3.085945
v 17.459602 -86.655945 3.013332
v 17.495667 -86.827774 3.050827
v 17.393845 -86.964355 3.012461
v 17.300030 -87.106323 2.981375
v 17.209145 -87.255165 2.947905
v 17.220432 -87.717079 3.077675
v 17.108318 -87.839989 3.001270
v 17.151009 -88.021759 2.996313
v 17.065968 -88.157516 2.920330
v 16.976761 -88.300262 2.853647
v 17.204754 -88.848465 2.697025
v 17.321995 -88.982803 2.653908
v 17.860104 -89.602142 2.638767
v 19.929985 -90.759529 2.620712
v 19.941063 -90.681107 2.449820
v 19.826286 -90.690857 2.322145
v 24.016193 -85.390244 3.243963
v 23.951050 -85.233200 3.322187
v 23.804306 -84.919937 3.525557
v 23.717960 -84.766853 3.635572
v 23.625126 -84.619919 3.748096
v 23.542852 -84.486710 3.877548
v 23.451157 -84.356277 3.991320
v 23.347363 -84.223740 4.073692
v 23.066093 -84.121124 4.148100
v 22.956829 -83.988922 4.167940
v 22.849239 -83.858055 4.171637
v 22.745998 -83.726212 4.176649
v 22.592205 -83.752960 4.194111
v 22.438213 -83.773438 4.205645
v 22.121452 -83.804077 4.196762
v 21.957703 -83.816711 4.187239
v 20.989410 -83.881058 4.060661
v 20.830063 -83.887405 4.009171
v 20.663116 -83.895142 3.952076
v 20.489300 -83.907700 3.890255
v 20.398407 -83.774231 3.813862
v 20.220461 -83.805351 3.755724
v 18.436234 -84.876610 3.294306
v 18.273739 -84.873627 3.237774
v 18.110882 -84.864471 3.180914
v 18.071064 -85.192535 3.185013
v 17.963442 -85.336609 3.151108
v 17.801945 -85.318085 3.089155
v 17.150860 -87.064148 2.890133
v 17.044804 -87.188171 2.843159
v 17.169209 -87.410507 2.985397
v 17.075649 -87.673401 3.002250
v 16.970762 -87.788864 2.920702
v 17.005310 -87.968079 2.929649
v 19.821289 -90.773575 2.463305
v 19.827686 -90.611572 2.177538
v 19.940281 -90.509109 2.137756
v 23.855370 -84.747269 3.518846
v 23.764906 -84.593681 3.635025
v 23.682808 -84.452560 3.767065
v 23.605087 -84.322380 3.902122
v 23.512253 -84.190765 4.007441
v 23.235573 -84.089966 4.116285
v 23.121475 -83.957748 4.133429
v 23.011024 -83.826462 4.146671
v 22.903267 -83.695755 4.153038
v 22.798306 -83.565109 4.154053
v 22.645687 -83.594025 4.169449
v 22.494610 -83.617691 4.180969
v 20.910889 -83.742279 3.997362
v 20.748184 -83.750748 3.941265
v 20.575211 -83.761101 3.878345
v 20.494621 -83.627472 3.811224
v 20.293022 -83.617447 3.735767
v 19.865219 -83.881302 3.647835
v 19.696922 -83.906219 3.594877
v 18.533966 -84.724350 3.322121
v 18.372791 -84.713799 3.262241
v 18.213509 -84.703918 3.204811
v 18.051750 -84.692535 3.151459
v 18.006756 -85.019775 3.152931
v 17.904144 -85.169266 3.121197
v 17.737362 -85.153625 3.059406
v 17.702766 -85.438782 3.056866
v 17.686295 -85.584579 3.057573
v 17.674095 -85.738983 3.060362
v 17.583927 -85.882629 3.028816
v 16.997166 -87.012207 2.806574
v 16.886799 -87.141357 2.758171
v 17.061077 -87.348022 2.895266
v 16.958164 -87.625351 2.895107
v 16.844021 -87.726006 2.822056
v 16.864704 -87.902176 2.849251
v 19.700001 -90.709808 2.203386
v 19.704155 -90.622375 2.065044
v 19.826805 -90.523552 2.031639
v 19.828411 -90.421577 1.894052
v 19.826200 -90.316422 1.760046
v 23.901955 -84.572601 3.515327
v 23.815369 -84.421692 3.645242
v 23.746845 -84.287949 3.793898
v 23.673077 -84.157791 3.927784
v 23.407700 -84.058731 4.077578
v 23.290150 -83.926819 4.099288
v 23.174328 -83.795982 4.110044
v 23.062731 -83.665024 4.119083
v 22.955227 -83.534019 4.129843
v 22.849907 -83.403503 4.135528
v 20.832859 -83.605301 3.933344
v 20.667320 -83.616714 3.874435
v 20.599865 -83.480804 3.813839
v 19.935356 -83.728912 3.639175
v 19.767120 -83.741898 3.589157
v 19.603361 -83.759811 3.542684
v 18.400820 -84.400864 3.244816
v 18.465302 -84.567429 3.283252
v 18.309513 -84.547821 3.225553
v 18.152340 -84.534256 3.171810
v 17.992828 -84.523560 3.120077
v 17.944809 -84.848335 3.125133
v 17.839451 -85.001144 3.093842
v 17.672356 -84.987213 3.035822
v 17.635147 -85.302521 3.026157
v 17.542068 -85.473343 2.997135
v 17.546169 -85.678192 3.007917
v 17.425953 -85.787079 2.962246
v 16.922630 -87.307327 2.790249
v 16.951469 -87.465042 2.836452
v 16.854744 -87.575638 2.797171
v 16.721058 -87.621353 2.727861
v 16.724285 -87.826492 2.772713
v 19.707520 -90.523865 1.925287
v 19.708584 -90.422592 1.787434
v 23.953106 -84.399918 3.523869
v 23.879835 -84.256668 3.671844
v 23.820217 -84.125732 3.825456
v 23.578728 -84.025375 4.017591
v 23.464653 -83.895462 4.068108
v 23.341703 -83.765717 4.079596
v 23.225224 -83.634293 4.087898
v 23.114964 -83.502563 4.101002
v 23.007351 -83.371719 4.111002
v 22.901308 -83.241653 4.116533
v 21.068180 -83.447632 3.969829
v 20.916149 -83.458649 3.920969
v 20.758987 -83.469208 3.869827
v 20.691063 -83.330132 3.808462
v 20.441639 -83.483505 3.756626
v 19.845814 -83.580582 3.585476
v 19.687157 -83.583542 3.542236
v 18.336334 -84.234795 3.210958
v 18.245380 -84.378929 3.189825
v 18.089594 -84.365417 3.139019
v 17.929634 -84.360306 3.087334
v 17.887276 -84.679947 3.097044
v 17.778732 -84.833694 3.068443
v 17.613752 -84.819237 3.012409
v 17.569302 -85.137314 3.002079
v 17.470757 -85.286285 2.968666
v 17.369400 -85.422760 2.933952
v 17.407974 -85.600632 2.949581
v 17.274029 -85.695915 2.898825
v 17.143661 -85.776993 2.847538
v 16.805836 -87.440704 2.745394
v 16.645287 -87.426636 2.660282
v 16.597107 -87.766937 2.687054
v 24.016529 -84.235580 3.547668
v 23.956722 -84.099625 3.703173
v 23.751251 -83.994156 3.953918
v 23.642447 -83.861542 4.026765
v 23.510735 -83.734406 4.049055
v 23.388329 -83.602798 4.062502
v 23.276058 -83.470123 4.074112
v 23.168186 -83.338676 4.086828
v 23.061005 -83.208542 4.096560
v 22.953327 -83.079849 4.093094
v 21.144741 -83.299408 3.950394
v 20.995922 -83.310974 3.905102
v 20.844433 -83.321297 3.857012
v 20.774361 -83.182556 3.794859
v 20.538483 -83.335724 3.758806
v 20.390484 -83.324432 3.707899
v 20.206657 -83.452652 3.672901
v 18.352699 -83.863983 3.191029
v 18.288408 -84.048019 3.185913
v 18.182575 -84.209045 3.159168
v 18.022747 -84.204727 3.109764
v 17.858509 -84.204605 3.061275
v 17.829575 -84.515579 3.067148
v 17.722923 -84.668106 3.042238
v 17.560745 -84.651932 2.987449
v 17.507107 -84.967133 2.979595
v 17.404381 -85.112762 2.945812
v 17.303547 -85.254082 2.911484
v 17.200916 -85.397934 2.874086
v 17.269459 -85.539322 2.897371
v 17.116901 -85.573532 2.839514
v 16.990311 -85.701538 2.790213
v 17.018818 -85.880035 2.798622
v 16.589443 -87.603882 2.652962
v 24.082159 -84.074333 3.564184
v 23.907478 -83.970100 3.852797
v 23.822426 -83.812851 3.955143
v 23.673937 -83.694916 4.015141
v 23.546520 -83.568619 4.035067
v 23.434982 -83.435715 4.047955
v 23.330574 -83.303909 4.060535
v 23.224987 -83.174072 4.074541
v 23.116673 -83.045364 4.077255
v 23.007517 -82.917801 4.068834
v 22.848732 -82.951462 4.081049
v 21.073357 -83.163620 3.883862
v 20.925072 -83.174103 3.839010
v 20.853855 -83.037430 3.773640
v 20.620937 -83.188110 3.752340
v 20.472057 -83.188347 3.706846
v 20.336391 -83.185806 3.664518
v 20.314728 -83.443893 3.706800
v 18.255814 -83.727829 3.155544
v 18.192081 -83.893234 3.147139
v 18.113289 -84.051208 3.131927
v 17.947542 -84.055084 3.083252
v 17.781376 -84.056641 3.039131
v 17.765717 -84.355850 3.037216
v 17.666008 -84.504822 3.015476
v 17.502785 -84.487892 2.966747
v 17.451702 -84.796646 2.958897
v 17.344524 -84.939102 2.926426
v 17.240410 -85.080872 2.891695
v 17.138197 -85.224854 2.855099
v 17.042248 -85.375565 2.815952
v 16.944134 -85.516937 2.776213
v 16.833488 -85.645752 2.731216
v 16.870968 -85.823944 2.740744
v 16.904102 -86.003754 2.751600
v 16.794670 -86.122940 2.707241
v 24.033550 -83.943817 3.709061
v 23.982323 -83.812607 3.827961
v 23.813400 -83.621353 3.973972
v 23.695261 -83.519653 4.005188
v 23.589687 -83.397606 4.020571
v 23.494484 -83.267792 4.032383
v 23.393177 -83.139450 4.045683
v 23.286554 -83.010864 4.059099
v 23.176311 -82.882721 4.058281
v 22.900719 -82.790405 4.055553
v 21.595039 -82.984512 3.959991
v 21.444801 -82.995392 3.928968
v 20.699326 -83.044693 3.734732
v 20.543854 -83.047302 3.695333
v 20.386497 -83.053162 3.648989
v 20.235352 -83.092949 3.612058
v 20.229385 -83.284859 3.647899
v 18.096485 -83.750519 3.112810
v 18.028397 -83.905640 3.102350
v 17.862331 -83.912285 3.061647
v 17.696243 -83.916542 3.036854
v 17.693275 -84.202026 3.013174
v 17.599945 -84.345749 2.991838
v 17.432732 -84.330734 2.949421
v 17.398956 -84.629562 2.939041
v 17.291424 -84.769180 2.909063
v 17.183502 -84.908463 2.878185
v 17.078793 -85.049011 2.842399
v 16.978729 -85.192398 2.803932
v 16.880970 -85.333496 2.766041
v 16.780073 -85.467072 2.722456
v 16.672728 -85.595932 2.676245
v 16.717930 -85.770859 2.683018
v 16.755363 -85.947601 2.692747
v 16.640102 -86.068222 2.647440
v 16.526138 -86.189484 2.597921
v 23.926464 -83.521599 3.938612
v 23.835289 -83.432487 3.973091
v 23.730865 -83.359604 3.994741
v 23.666359 -83.236786 4.002514
v 23.569057 -83.108795 4.015659
v 23.463329 -82.979614 4.034018
v 23.352669 -82.850052 4.041645
v 23.066196 -82.755280 4.049673
v 22.956123 -82.627701 4.042349
v 21.667736 -82.843018 3.915199
v 21.520069 -82.854019 3.885933
v 21.372173 -82.863739 3.855034
v 20.776760 -82.904465 3.707878
v 20.618500 -82.911316 3.672317
v 20.455311 -82.916428 3.634779
v 20.289539 -82.934799 3.589853
v 20.118210 -82.975861 3.549669
v 18.965221 -83.073807 3.281822
v 17.932888 -83.764275 3.078386
v 17.614319 -84.056244 3.000788
v 17.524807 -84.193527 2.972358
v 17.354534 -84.179031 2.939272
v 17.336464 -84.469193 2.925659
v 17.234898 -84.606140 2.898821
v 17.129818 -84.742432 2.866404
v 17.023045 -84.879333 2.834307
v 16.918274 -85.017395 2.799471
v 16.817139 -85.155121 2.760334
v 16.717804 -85.289978 2.716064
v 16.614998 -85.421913 2.674698
v 16.507915 -85.551422 2.635097
v 16.560696 -85.722046 2.630638
v 16.602089 -85.894753 2.636200
v 16.487232 -86.017700 2.587967
v 16.374516 -86.140060 2.536392
v 24.170841 -83.500916 3.776615
v 24.121002 -83.355347 3.862059
v 23.977066 -83.368484 3.930830
v 23.853424 -83.242371 3.969723
v 23.752655 -83.090805 3.987671
v 23.645939 -82.955978 4.004536
v 23.535419 -82.822647 4.018085
v 23.240982 -82.721115 4.041765
v 23.127800 -82.592819 4.036556
v 23.015070 -82.465378 4.026649
v 21.736336 -82.699677 3.872501
v 21.592266 -82.711807 3.843878
v 21.446491 -82.721924 3.813297
v 20.851112 -82.763809 3.677399
v 20.693558 -82.775116 3.643225
v 20.530861 -82.783051 3.611568
v 20.365044 -82.794678 3.571976
v 20.200085 -82.812073 3.529537
v 20.034370 -82.819489 3.490980
v 19.863417 -82.828354 3.451971
v 19.698277 -82.834213 3.413836
v 18.924351 -82.890320 3.261295
v 18.788849 -83.156647 3.251583
v 17.444729 -84.046661 2.968140
v 17.261864 -84.314880 2.917645
v 17.166824 -84.450089 2.893047
v 17.068176 -84.584312 2.862841
v 16.965523 -84.718384 2.831434
v 16.860796 -84.852783 2.798416
v 16.756657 -84.987228 2.762165
v 16.653503 -85.121101 2.724960
v 16.550873 -85.253342 2.685169
v 16.447517 -85.383507 2.642248
v 16.342155 -85.512039 2.598911
v 16.397968 -85.678467 2.592072
v 16.446735 -85.846771 2.584274
v 16.332275 -85.970322 2.537128
v 16.219259 -86.092346 2.485743
v 16.262646 -86.262451 2.486492
v 16.150551 -86.383575 2.438292
v 16.037628 -86.503830 2.392715
v 24.295246 -83.481094 3.665895
v 24.253857 -83.344604 3.765335
v 24.187832 -83.201019 3.842571
v 24.035267 -83.212967 3.924156
v 23.931736 -83.076683 3.953636
v 23.828987 -82.938461 3.976784
v 23.721260 -82.800964 3.994267
v 23.609390 -82.666000 4.002819
v 23.493851 -82.533524 4.000034
v 23.192772 -82.432037 4.012997
v 23.077955 -82.303764 4.006020
v 22.906708 -82.338043 4.009962
v 22.747263 -82.372971 4.002680
v 22.600224 -82.408043 3.983392
v 22.462505 -82.440399 3.960119
v 22.331345 -82.470032 3.931780
v 21.800907 -82.554825 3.831135
v 21.660828 -82.568222 3.803692
v 21.517862 -82.579025 3.773849
v 20.765009 -82.635864 3.613907
v 20.604095 -82.647736 3.583502
v 20.440346 -82.657837 3.552946
v 20.277309 -82.670807 3.512270
v 20.112759 -82.678986 3.481514
v 19.948189 -82.684769 3.444381
v 19.783855 -82.688370 3.409580
v 19.621700 -82.687332 3.373113
v 18.799139 -82.995674 3.241915
v 18.667866 -83.073318 3.222839
v 17.838531 -83.167763 3.092873
v 17.777756 -83.334305 3.075397
v 17.090073 -84.297150 2.896078
v 16.994898 -84.431076 2.867876
v 16.897545 -84.564377 2.838999
v 16.798065 -84.696609 2.803782
v 16.695770 -84.828888 2.769594
v 16.592201 -84.960831 2.734203
v 16.488174 -85.092125 2.697868
v 16.384964 -85.221695 2.654850
v 16.281101 -85.350235 2.611135
v 16.176613 -85.477280 2.564831
v 16.234905 -85.638748 2.553061
v 16.287125 -85.803070 2.542961
v 16.174892 -85.925858 2.492699
v 16.061150 -86.047302 2.444362
v 16.105537 -86.214325 2.439396
v 15.992062 -86.334732 2.392990
v 15.879420 -86.454208 2.344723
v 25.101425 -84.332596 2.898693
v 25.028095 -84.186569 2.948448
v 24.370989 -83.321716 3.647251
v 24.324493 -83.185822 3.741596
v 24.265045 -83.049744 3.829000
v 24.103119 -83.060684 3.901331
v 24.006607 -82.921738 3.936111
v 23.904549 -82.782684 3.960077
v 23.796368 -82.645477 3.971512
v 23.683453 -82.510529 3.971430
v 23.567339 -82.377777 3.964916
v 23.378262 -82.402542 3.992605
v 23.144962 -82.142990 3.982704
v 22.967022 -82.177025 3.984550
v 22.802284 -82.214005 3.970974
v 22.650743 -82.250870 3.950279
v 22.510916 -82.286026 3.923685
v 22.378147 -82.316658 3.898277
v 22.250622 -82.344933 3.867973
v 22.122969 -82.369202 3.841249
v 21.994129 -82.391159 3.814156
v 21.861721 -82.409088 3.789861
v 21.725698 -82.423584 3.764362
v 21.586075 -82.435135 3.736130
v 20.672607 -82.507736 3.558966
v 20.510418 -82.520294 3.530630
v 20.347805 -82.531601 3.499205
v 20.184471 -82.540085 3.470615
v 20.021568 -82.546005 3.439016
v 19.859268 -82.549194 3.405277
v 19.697536 -82.549133 3.372459
v 18.755165 -82.844421 3.230427
v 18.623672 -82.945816 3.213640
v 17.728580 -83.034149 3.106585
v 17.668659 -83.200317 3.080410
v 17.609516 -83.360397 3.064205
v 16.917950 -84.278221 2.877838
v 16.821507 -84.411392 2.849339
v 16.725630 -84.543678 2.815180
v 16.628490 -84.675278 2.778254
v 16.528675 -84.806641 2.743078
v 16.426714 -84.937195 2.706886
v 16.323292 -85.066788 2.669132
v 16.219585 -85.194763 2.626368
v 16.115536 -85.321495 2.581056
v 16.011181 -85.446716 2.533031
v 16.071083 -85.602898 2.516380
v 16.126060 -85.762863 2.503731
v 16.015789 -85.884293 2.451271
v 15.902641 -86.004768 2.403421
v 15.947803 -86.168228 2.395662
v 15.834423 -86.287750 2.347038
v 15.721198 -86.406921 2.298967
v 25.237492 -84.250900 2.767925
v 25.143345 -84.179016 2.866467
v 24.444626 -83.160995 3.623531
v 24.408432 -83.034241 3.728048
v 24.339506 -82.898773 3.810144
v 24.179153 -82.908417 3.884455
v 24.082401 -82.767380 3.913170
v 23.980053 -82.628128 3.930885
v 23.870903 -82.491653 3.932114
v 23.758297 -82.356689 3.929672
v 23.644758 -82.221390 3.937704
v 23.451790 -82.244827 3.964653
v 23.334927 -82.112671 3.968033
v 23.216328 -81.982613 3.961881
v 23.031368 -82.016319 3.958311
v 22.860413 -82.054657 3.939339
v 22.704128 -82.094086 3.913376
v 22.559265 -82.129929 3.890102
v 22.424982 -82.163155 3.862545
v 22.296555 -82.192078 3.835707
v 22.171055 -82.217896 3.807834
v 22.046070 -82.241592 3.778242
v 21.918427 -82.261887 3.750843
v 21.786491 -82.277519 3.726825
v 21.649963 -82.288956 3.703624
v 21.509743 -82.299042 3.675039
v 21.364388 -82.307762 3.646994
v 21.280100 -82.169449 3.605263
v 20.738098 -82.363770 3.539906
v 20.575928 -82.378586 3.513384
v 20.413120 -82.391281 3.487417
v 20.250511 -82.401871 3.460161
v 20.088440 -82.409897 3.431110
v 19.927017 -82.414948 3.400131
v 19.765621 -82.416405 3.371042
v 19.604500 -82.414154 3.344929
v 19.534866 -82.545227 3.344480
v 19.285603 -82.398361 3.289787
v 17.558126 -83.068283 3.094898
v 17.499733 -83.230125 3.069914
v 16.647999 -84.387886 2.829487
v 16.553085 -84.520363 2.792660
v 16.457815 -84.652710 2.754225
v 16.360371 -84.784706 2.717628
v 16.260189 -84.915688 2.681860
v 16.157867 -85.044754 2.642872
v 16.054600 -85.171234 2.597431
v 15.950356 -85.296082 2.550531
v 15.845364 -85.419373 2.502998
v 15.906146 -85.570816 2.483881
v 15.963581 -85.725983 2.466904
v 15.854354 -85.846237 2.414967
v 15.742615 -85.965576 2.366175
v 15.789668 -86.124786 2.353916
v 15.676303 -86.243591 2.304564
v 25.243103 -84.081253 2.797083
v 25.099083 -84.030258 2.925535
v 24.545475 -82.993378 3.591942
v 24.488956 -82.884888 3.722679
v 24.424477 -82.749039 3.806223
v 24.256538 -82.756516 3.864710
v 24.160000 -82.614517 3.885944
v 24.056522 -82.475266 3.892994
v 23.948629 -82.337868 3.895638
v 23.838966 -82.200752 3.907465
v 23.727676 -82.064583 3.929695
v 23.530136 -82.086815 3.948801
v 23.412333 -81.953796 3.951668
v 23.292072 -81.823311 3.939743
v 23.100304 -81.856415 3.930672
v 22.922607 -81.895523 3.906673
v 22.759392 -81.935577 3.880320
v 22.609547 -81.973480 3.854795
v 22.470917 -82.007568 3.830650
v 22.340494 -82.037544 3.806909
v 22.215919 -82.064880 3.778799
v 22.093407 -82.089676 3.749039
v 21.969849 -82.111595 3.719858
v 21.842865 -82.129623 3.692648
v 21.709888 -82.141541 3.673582
v 21.572803 -82.151840 3.648239
v 21.429089 -82.160103 3.625797
v 21.344315 -82.021576 3.589247
v 21.123634 -82.183815 3.580143
v 20.639896 -82.233994 3.499273
v 20.476648 -82.248756 3.474335
v 20.313486 -82.261528 3.449732
v 20.151077 -82.272156 3.423275
v 19.989510 -82.280136 3.395184
v 19.828056 -82.284592 3.369936
v 19.667236 -82.285606 3.344513
v 19.507454 -82.283127 3.317636
v 19.348686 -82.276840 3.290735
v 19.189758 -82.265915 3.270035
v 17.616577 -82.901199 3.124601
v 17.446671 -82.937332 3.120274
v 17.389332 -83.100830 3.091724
v 16.571474 -84.226807 2.852654
v 16.475098 -84.359406 2.814583
v 16.381123 -84.493500 2.772207
v 16.286743 -84.629150 2.735756
v 16.191063 -84.763657 2.699009
v 16.092659 -84.896484 2.662870
v 15.992058 -85.024841 2.616888
v 15.887980 -85.151077 2.573368
v 15.782188 -85.274780 2.530945
v 15.676552 -85.395737 2.485384
v 15.738933 -85.542908 2.461184
v 15.798919 -85.692833 2.436491
v 15.689773 -85.812881 2.389139
v 15.579036 -85.931778 2.341925
v 15.630749 -86.084381 2.314636
v 15.516705 -86.203064 2.268780
v 24.608643 -82.846252 3.621233
v 24.578594 -82.736984 3.718977
v 24.337055 -82.605286 3.840218
v 24.239220 -82.463142 3.851988
v 24.137072 -82.322571 3.861324
v 24.031868 -82.183182 3.875471
v 23.924690 -82.045227 3.900553
v 23.813538 -81.908264 3.923353
v 23.612415 -81.929184 3.940681
v 23.493458 -81.795547 3.937542
v 23.372177 -81.666634 3.907934
v 23.174622 -81.699066 3.895754
v 22.989098 -81.736710 3.873751
v 22.817547 -81.775963 3.850069
v 22.660536 -81.814331 3.826429
v 22.516537 -81.849632 3.804222
v 22.382851 -81.880951 3.783117
v 22.257687 -81.909790 3.755705
v 22.137043 -81.936089 3.724756
v 22.016624 -81.959244 3.694834
v 21.892845 -81.977768 3.671251
v 21.765102 -81.992142 3.648491
v 21.631466 -82.002693 3.627832
v 21.491055 -82.011765 3.606810
v 21.405987 -81.873383 3.574695
v 21.188374 -82.036255 3.567747
v 21.029125 -82.053101 3.541857
v 20.539948 -82.104256 3.462394
v 20.376045 -82.118988 3.438118
v 20.212368 -82.131744 3.415426
v 20.049444 -82.142380 3.392307
v 19.887470 -82.150467 3.368410
v 19.726311 -82.155479 3.344669
v 19.566456 -82.157227 3.317549
v 19.407318 -82.155022 3.291172
v 19.247906 -82.148239 3.273712
v 19.088326 -82.137260 3.266193
v 16.502029 -84.057770 2.883669
v 16.400040 -84.192581 2.851093
v 16.302818 -84.330750 2.810957
v 16.208229 -84.469162 2.768311
v 16.114960 -84.608109 2.728876
v 16.021152 -84.745377 2.689402
v 15.924709 -84.879898 2.649868
v 15.823853 -85.008499 2.602758
v 15.717814 -85.133072 2.561474
v 15.468639 -86.048904 2.287422
v 24.678625 -82.597900 3.705965
v 24.510307 -82.598846 3.784597
v 24.419250 -82.455566 3.808019
v 24.323341 -82.312164 3.826570
v 24.223679 -82.170029 3.846788
v 24.119717 -82.029434 3.866222
v 24.013252 -81.890556 3.893612
v 23.901611 -81.752518 3.911218
v 23.697475 -81.771973 3.930921
v 23.577446 -81.639503 3.909647
v 23.455772 -81.512497 3.868328
v 23.252888 -81.542686 3.859833
v 23.059864 -81.578300 3.840969
v 22.879515 -81.615891 3.821489
v 22.714378 -81.654221 3.799898
v 22.563841 -81.690598 3.778978
v 22.425488 -81.723206 3.760294
v 22.297165 -81.752785 3.738224
v 22.175648 -81.779724 3.711767
v 22.057383 -81.803970 3.682241
v 21.938101 -81.824432 3.654799
v 21.815331 -81.840706 3.629015
v 21.685972 -81.852440 3.609880
v 21.549141 -81.862183 3.592653
v 21.464077 -81.724762 3.561256
v 21.251795 -81.889290 3.554844
v 21.093121 -81.906586 3.532187
v 20.930725 -81.924210 3.508825
v 20.767035 -81.941818 3.482851
v 19.946655 -82.013046 3.364163
v 19.784081 -82.021500 3.344972
v 19.623796 -82.027901 3.316957
v 19.463745 -82.030319 3.292330
v 19.303112 -82.028122 3.280012
v 19.142891 -82.022247 3.279501
v 18.982994 -82.012817 3.282940
v 18.657490 -81.983673 3.271641
v 18.597958 -82.092651 3.251186
v 18.428036 -82.119492 3.236202
v 16.444752 -83.889053 2.920843
v 16.332241 -84.020935 2.885836
v 16.229065 -84.164307 2.851212
v 16.128986 -84.306198 2.809839
v 16.034201 -84.448776 2.769287
v 15.942524 -84.591034 2.730330
v 15.851311 -84.730698 2.691605
v 15.757729 -84.864944 2.646523
v 15.654793 -84.991318 2.598009
v 24.596333 -82.452850 3.752750
v 24.507608 -82.307419 3.786816
v 24.412960 -82.162514 3.812042
v 24.313622 -82.018921 3.833952
v 24.210430 -81.877014 3.856285
v 24.103970 -81.736748 3.881073
v 23.991159 -81.598045 3.887484
v 23.784307 -81.616486 3.904657
v 23.663954 -81.487381 3.866333
v 23.542004 -81.360001 3.824112
v 23.334877 -81.387878 3.820108
v 23.135242 -81.421051 3.805841
v 22.947124 -81.457664 3.786857
v 22.773254 -81.495209 3.767959
v 22.614613 -81.531578 3.750664
v 22.470013 -81.564995 3.735346
v 22.337395 -81.595459 3.717791
v 22.213596 -81.623039 3.696548
v 22.095615 -81.648117 3.669962
v 21.978729 -81.669586 3.643963
v 21.860085 -81.687233 3.617439
v 21.735443 -81.700546 3.597189
v 21.603287 -81.711945 3.578564
v 21.517759 -81.575623 3.547882
v 21.312653 -81.742836 3.541441
v 21.155411 -81.761383 3.521544
v 20.993492 -81.779572 3.501427
v 20.830015 -81.797562 3.476223
v 20.665470 -81.814568 3.450996
v 20.500572 -81.830704 3.426170
v 19.843349 -81.884476 3.337236
v 19.681324 -81.894173 3.314232
v 19.519623 -81.900986 3.295643
v 19.357538 -81.903793 3.289745
v 19.196056 -81.902985 3.293341
v 19.035545 -81.898506 3.299419
v 18.875111 -81.889847 3.301090
v 18.552235 -81.867294 3.295321
v 18.490852 -81.980331 3.260120
v 18.329983 -81.973709 3.259108
v 18.253342 -82.091415 3.230999
v 17.121498 -82.551102 3.255219
v 16.253139 -83.845032 2.940464
v 16.158680 -84.001839 2.895767
v 16.052822 -84.143234 2.858513
v 15.953072 -84.284790 2.817802
v 15.860039 -84.430038 2.778130
v 15.770966 -84.573563 2.736862
v 15.684708 -84.712173 2.693249
v 15.594902 -84.846420 2.647520
v 25.416380 -83.204575 2.849131
v 25.207642 -83.151871 2.928963
v 25.132053 -82.979095 2.949183
v 24.765717 -82.454620 3.675245
v 24.690062 -82.309311 3.737240
v 24.601280 -82.161789 3.775284
v 24.505377 -82.014832 3.798307
v 24.405941 -81.869453 3.820043
v 24.302826 -81.725937 3.840641
v 24.195953 -81.584076 3.859739
v 24.081631 -81.445869 3.851200
v 23.872787 -81.464508 3.862812
v 23.752377 -81.334854 3.824825
v 23.630239 -81.206772 3.782966
v 23.419861 -81.233772 3.779129
v 23.214771 -81.264801 3.768705
v 23.019217 -81.299675 3.752558
v 22.837032 -81.336807 3.733770
v 22.670002 -81.373329 3.717299
v 22.518314 -81.407700 3.702969
v 22.380451 -81.439240 3.687935
v 22.253456 -81.467644 3.670580
v 22.133396 -81.492538 3.652187
v 22.017757 -81.514938 3.627760
v 21.901062 -81.532997 3.606035
v 21.780529 -81.547668 3.585060
v 21.652798 -81.560738 3.565378
v 21.566456 -81.425812 3.534575
v 21.369518 -81.596436 3.528482
v 21.214697 -81.617493 3.508787
v 21.054356 -81.637451 3.489139
v 20.891331 -81.655991 3.467855
v 20.726776 -81.673004 3.446224
v 20.561493 -81.688812 3.425205
v 20.396503 -81.704056 3.401167
v 19.903378 -81.745575 3.329288
v 19.740196 -81.757462 3.305746
v 19.576508 -81.767288 3.292547
v 19.412796 -81.774635 3.298544
v 19.249405 -81.778656 3.306591
v 19.086884 -81.778717 3.318247
v 18.926487 -81.775642 3.326202
v 18.765774 -81.768013 3.325731
v 18.605705 -81.757233 3.329865
v 18.449429 -81.748909 3.340006
v 18.392727 -81.860626 3.298031
v 18.231964 -81.847725 3.302021
v 18.160904 -81.959999 3.266289
v 17.988380 -81.955292 3.285856
v 17.582661 -82.136459 3.294870
v 17.514229 -82.301170 3.257904
v 17.351185 -82.340912 3.279942
v 17.185410 -82.382156 3.300798
v 17.018555 -82.425209 3.321764
v 16.954567 -82.593552 3.273390
v 16.788654 -82.639160 3.294073
v 16.085934 -83.862869 2.949785
v 15.982338 -83.977753 2.916855
v 15.876217 -84.113693 2.879028
v 15.779800 -84.259476 2.835724
v 15.688568 -84.410065 2.791874
v 15.600906 -84.555420 2.746643
v 15.520659 -84.695206 2.698914
v 15.449783 -84.825211 2.653856
v 15.312427 -84.892715 2.631582
v 15.189213 -85.027374 2.581802
v 25.595188 -83.135574 2.789448
v 25.303555 -83.026520 2.874947
v 25.231005 -82.852951 2.888191
v 24.868822 -82.318474 3.672771
v 24.785915 -82.167587 3.725757
v 24.694134 -82.017494 3.758327
v 24.597923 -81.868568 3.781101
v 24.498711 -81.721382 3.800816
v 24.396130 -81.576241 3.819479
v 24.287468 -81.433899 3.823334
v 24.173033 -81.295891 3.807707
v 23.962929 -81.312836 3.821144
v 23.842552 -81.181992 3.785251
v 23.720268 -81.052513 3.746481
v 23.507236 -81.079239 3.740667
v 23.297991 -81.109528 3.729625
v 23.096165 -81.143181 3.714500
v 22.905624 -81.178711 3.698935
v 22.730137 -81.215538 3.681507
v 22.570812 -81.251289 3.665119
v 22.426380 -81.283707 3.652100
v 22.294666 -81.312721 3.639034
v 22.172039 -81.337990 3.625671
v 22.055151 -81.360214 3.608746
v 21.939667 -81.378731 3.590725
v 21.822151 -81.394485 3.569723
v 21.697723 -81.408707 3.551977
v 21.610374 -81.275543 3.519428
v 21.421303 -81.449669 3.516735
v 21.269218 -81.473969 3.497452
v 21.110958 -81.496635 3.478329
v 20.949207 -81.516830 3.459457
v 20.785206 -81.534485 3.442594
v 20.620300 -81.550438 3.424633
v 20.455372 -81.565346 3.403467
v 19.798664 -81.618927 3.306686
v 19.633875 -81.630432 3.293880
v 19.469154 -81.641617 3.305119
v 19.304363 -81.650253 3.319853
v 19.138710 -81.654663 3.336016
v 18.974091 -81.652863 3.348547
v 18.816101 -81.651344 3.356531
v 18.658524 -81.645386 3.371277
v 18.505192 -81.635483 3.387188
v 18.351025 -81.633698 3.404312
v 18.293041 -81.742844 3.353359
v 18.133419 -81.736824 3.371828
v 18.063999 -81.840614 3.323457
v 17.896740 -81.837410 3.353722
v 17.490376 -82.012367 3.370808
v 17.417576 -82.174133 3.324389
v 17.252499 -82.213852 3.349747
v 17.086617 -82.256424 3.375055
v 16.919289 -82.300011 3.397270
v 16.852242 -82.470093 3.344936
v 16.687466 -82.519455 3.372856
v 16.089127 -83.701965 3.005766
v 15.935791 -83.807877 2.985485
v 15.810299 -83.933365 2.949419
v 15.705607 -84.080048 2.905083
v 15.610923 -84.242859 2.856653
v 15.516567 -84.399612 2.803039
v 15.429748 -84.551430 2.756182
v 15.362492 -84.710052 2.701168
v 15.039340 -85.076385 2.568361
v 15.116596 -85.186722 2.525802
v 15.012988 -85.317947 2.478338
v 25.752424 -83.214783 2.733835
v 25.734869 -83.034210 2.742399
v 25.458271 -83.048584 2.824535
v 25.404783 -82.895187 2.825027
v 25.350872 -82.730896 2.832165
v 25.176880 -82.688698 2.919855
v 25.155228 -82.545166 2.958727
v 24.876375 -82.024292 3.708063
v 24.783291 -81.873077 3.736300
v 24.688942 -81.722862 3.760250
v 24.591198 -81.574280 3.779119
v 24.488541 -81.427971 3.789639
v 24.379328 -81.285583 3.782410
v 24.265732 -81.146187 3.766726
v 24.054565 -81.161682 3.779068
v 23.934410 -81.028664 3.748852
v 23.812096 -80.898331 3.710922
v 23.596899 -80.925079 3.702137
v 23.384354 -80.955032 3.689266
v 23.177494 -80.988220 3.672888
v 22.475182 -81.127655 3.615530
v 22.337723 -81.157814 3.604122
v 22.211531 -81.184128 3.593128
v 22.092598 -81.206352 3.582197
v 21.977230 -81.225342 3.567386
v 21.860672 -81.241074 3.552217
v 21.739052 -81.256699 3.533821
v 21.650085 -81.125061 3.501648
v 21.468113 -81.302704 3.502706
v 21.318651 -81.330688 3.484398
v 21.162327 -81.356476 3.468760
v 21.002365 -81.379387 3.451527
v 20.839607 -81.398819 3.438650
v 20.675674 -81.415756 3.423837
v 20.511360 -81.430878 3.405952
v 20.347017 -81.444763 3.385674
v 19.690533 -81.494705 3.311826
v 19.526115 -81.508118 3.321983
v 19.361359 -81.520538 3.340025
v 19.194290 -81.529419 3.358063
v 19.023487 -81.532196 3.377485
v 18.851563 -81.525963 3.397446
v 18.715816 -81.540504 3.408173
v 18.577309 -81.516342 3.437971
v 18.418062 -81.516525 3.457779
v 18.257847 -81.521507 3.477507
v 18.196190 -81.631973 3.423277
v 18.038307 -81.630890 3.450241
v 17.968311 -81.729622 3.402016
v 17.806438 -81.721130 3.439236
v 17.324261 -82.049026 3.400724
v 17.158245 -82.088043 3.428474
v 16.992550 -82.132027 3.458553
v 16.826805 -82.179657 3.489441
v 16.754410 -82.348793 3.428108
v 16.590794 -82.401840 3.461992
v 15.911846 -83.643097 3.064676
v 15.773688 -83.752182 3.036720
v 15.631763 -83.886917 2.999311
v 15.537731 -84.080582 2.928595
v 15.439182 -84.250916 2.875591
v 15.343494 -84.410049 2.821537
v 15.248165 -84.574326 2.762146
v 15.233832 -84.746811 2.694920
v 15.138245 -84.856552 2.653149
v 15.013511 -84.946838 2.622076
v 14.947005 -85.185524 2.528557
v 14.842411 -85.302841 2.486187
v 14.734698 -85.419449 2.439671
v 25.881538 -83.102890 2.690037
v 25.871555 -82.928612 2.695873
v 25.577040 -82.957092 2.782789
v 25.532904 -82.785339 2.784328
v 25.483925 -82.617538 2.792936
v 25.302610 -82.567139 2.854315
v 25.255432 -82.402412 2.927789
v 24.954689 -81.879005 3.674352
v 24.869114 -81.728241 3.713657
v 24.777771 -81.577316 3.737949
v 24.681770 -81.427780 3.752970
v 24.579611 -81.280899 3.754579
v 24.471142 -81.138290 3.740667
v 24.358612 -80.998245 3.721750
v 24.147499 -81.010567 3.739353
v 24.027809 -80.876007 3.711368
v 23.905695 -80.747017 3.666199
v 23.689003 -80.773788 3.656073
v 23.473988 -80.803505 3.641800
v 23.262749 -80.835220 3.626949
v 22.252136 -81.030037 3.558449
v 22.130688 -81.053772 3.547739
v 22.014145 -81.073059 3.536806
v 21.897690 -81.088715 3.526651
v 21.776791 -81.104340 3.514913
v 21.686565 -80.974854 3.479441
v 21.510231 -81.155518 3.485294
v 21.362534 -81.186798 3.472109
v 21.208122 -81.216263 3.460129
v 21.049881 -81.242493 3.446605
v 20.889000 -81.264984 3.433967
v 20.726471 -81.284035 3.422699
v 20.563232 -81.300415 3.408588
v 20.399689 -81.314728 3.392075
v 20.236031 -81.327576 3.374725
v 20.072487 -81.339432 3.356277
v 19.909031 -81.350716 3.339083
v 19.581413 -81.376190 3.342459
v 19.417965 -81.390785 3.362772
v 19.252472 -81.403229 3.383078
v 19.083851 -81.413040 3.405908
v 18.904942 -81.414139 3.430069
v 18.699844 -81.399109 3.481762
v 18.500782 -81.398315 3.514656
v 18.329800 -81.406120 3.535267
v 18.162487 -81.414734 3.559196
v 18.101479 -81.523544 3.500660
v 17.878258 -81.611023 3.490189
v 16.738651 -82.060349 3.587986
v 16.662876 -82.231689 3.525349
v 16.499413 -82.286789 3.561813
v 15.452747 -83.945892 3.007502
v 15.360516 -84.112564 2.947073
v 15.262531 -84.270081 2.897146
v 15.168999 -84.418320 2.845388
v 15.107517 -84.698326 2.724686
v 14.973666 -84.803268 2.693014
v 14.844120 -84.896255 2.658581
v 14.887527 -85.044540 2.589996
v 14.780166 -85.161789 2.547022
v 14.674145 -85.280067 2.502399
v 14.566047 -85.397766 2.454018
v 26.021273 -83.010178 2.637650
v 26.027653 -82.827988 2.648554
v 25.709270 -82.856369 2.747032
v 25.667528 -82.684540 2.752970
v 25.621967 -82.513885 2.769426
v 25.436171 -82.450089 2.815022
v 25.416071 -82.286858 2.867056
v 25.035669 -81.734085 3.659382
v 24.951649 -81.582855 3.692705
v 24.863167 -81.431534 3.712807
v 24.768196 -81.282318 3.715281
v 24.668030 -81.135696 3.709678
v 24.561678 -80.992950 3.692352
v 24.450542 -80.853333 3.667896
v 24.241116 -80.861099 3.695892
v 24.122013 -80.727669 3.660051
v 24.000431 -80.601990 3.605116
v 23.782875 -80.626633 3.600269
v 23.565784 -80.653999 3.590444
v 23.351067 -80.683708 3.578375
v 22.294712 -80.875763 3.521463
v 22.168985 -80.900459 3.513414
v 22.050091 -80.920250 3.506399
v 21.933014 -80.936485 3.498701
v 21.812366 -80.952606 3.490479
v 21.720280 -80.824600 3.455192
v 21.547897 -81.007645 3.467239
v 21.401768 -81.042511 3.456318
v 21.248779 -81.075516 3.450077
v 21.091888 -81.105377 3.443209
v 20.932640 -81.131546 3.433418
v 20.771894 -81.153885 3.422477
v 20.610294 -81.172783 3.409269
v 20.448250 -81.188751 3.393818
v 20.285858 -81.202332 3.377659
v 20.122875 -81.214127 3.366405
v 19.960052 -81.224754 3.352566
v 19.797001 -81.236694 3.357660
v 19.634201 -81.249016 3.366356
v 19.472099 -81.263535 3.387312
v 19.309275 -81.277901 3.412403
v 19.145859 -81.291107 3.440841
v 18.982275 -81.303848 3.472567
v 18.830879 -81.315826 3.503002
v 18.722843 -81.240875 3.572223
v 18.569355 -81.275040 3.581802
v 18.404236 -81.288826 3.599693
v 18.235037 -81.301552 3.623024
v 17.994717 -81.425812 3.582203
v 17.401630 -81.630829 3.597023
v 17.235641 -81.656342 3.632982
v 16.657108 -81.946106 3.697799
v 16.575645 -82.115784 3.629129
v 16.413483 -82.174118 3.670801
v 16.103756 -82.565247 3.578394
v 15.904514 -83.047607 3.386173
v 15.844910 -83.214355 3.314472
v 15.272343 -83.993118 3.026308
v 15.178531 -84.134460 2.977478
v 15.085269 -84.279266 2.927582
v 15.067622 -84.551178 2.797081
v 14.965008 -84.667114 2.751282
v 14.810326 -84.724854 2.741905
v 14.685837 -84.861488 2.699545
v 14.728042 -85.012802 2.619951
v 14.617641 -85.135269 2.573940
v 14.507996 -85.255066 2.524120
v 25.844883 -82.756744 2.711737
v 25.802670 -82.584183 2.730549
v 25.763668 -82.414604 2.758461
v 25.586617 -82.349091 2.803139
v 25.572327 -82.191414 2.860252
v 25.285141 -81.996658 3.395105
v 25.242393 -81.872681 3.505392
v 25.184578 -81.735855 3.592914
v 25.110872 -81.587967 3.645960
v 25.030499 -81.436035 3.674455
v 24.943550 -81.285156 3.676559
v 24.851969 -81.137207 3.669861
v 24.754181 -80.992493 3.655085
v 24.649849 -80.851395 3.631174
v 24.540318 -80.713333 3.600639
v 24.333736 -80.717117 3.635891
v 24.216087 -80.582764 3.598520
v 24.094872 -80.464661 3.527777
v 23.877594 -80.484459 3.533489
v 23.659359 -80.508530 3.530581
v 23.441767 -80.533707 3.527220
v 23.227711 -80.561798 3.522007
v 23.021162 -80.593178 3.513811
v 22.826458 -80.626282 3.504791
v 22.647249 -80.659653 3.496304
v 22.340008 -80.720901 3.483959
v 22.208790 -80.747276 3.475731
v 22.086124 -80.767464 3.473551
v 21.967018 -80.783707 3.471880
v 21.845997 -80.801010 3.464041
v 21.751183 -80.672813 3.437557
v 21.582130 -80.859344 3.447206
v 21.436852 -80.897141 3.440102
v 21.285107 -80.933899 3.436550
v 21.129524 -80.967674 3.433098
v 20.971565 -80.997734 3.427547
v 20.812222 -81.023926 3.419567
v 20.652203 -81.046356 3.407696
v 20.491768 -81.065201 3.393133
v 20.330799 -81.080765 3.379494
v 20.169163 -81.093628 3.370991
v 20.007215 -81.104538 3.363874
v 19.845215 -81.115875 3.372221
v 19.683804 -81.127975 3.388882
v 19.522976 -81.141251 3.411453
v 19.361961 -81.155510 3.439901
v 19.200703 -81.169945 3.475958
v 19.041222 -81.184555 3.519257
v 18.880394 -81.202850 3.557236
v 18.065746 -81.316956 3.649223
v 17.893349 -81.332886 3.661345
v 17.484650 -81.499146 3.654297
v 17.318226 -81.518288 3.686724
v 17.153934 -81.545151 3.728716
v 16.493732 -82.002708 3.741001
v 16.330952 -82.061066 3.783667
v 16.252005 -82.232559 3.713314
v 16.176666 -82.400467 3.644478
v 16.014187 -82.457230 3.688387
v 15.966431 -82.883591 3.449653
v 15.802478 -82.940399 3.479606
v 15.740546 -83.111115 3.405874
v 15.685631 -83.290939 3.324343
v 15.006756 -84.134094 3.018673
v 14.991070 -84.417450 2.875519
v 14.893729 -84.558517 2.817957
v 14.731606 -84.573120 2.834755
v 14.634678 -84.711472 2.779833
v 14.569827 -84.986832 2.653481
v 14.456096 -85.110611 2.604143
v 14.344086 -85.232956 2.554501
v 14.232986 -85.353394 2.501598
v 25.974855 -82.644531 2.686705
v 25.937176 -82.479156 2.718130
v 25.900957 -82.312210 2.750824
v 25.735453 -82.248322 2.795242
v 25.722923 -82.088730 2.851133
v 25.585072 -82.057144 2.925020
v 25.530552 -81.977585 3.029839
v 25.389807 -81.957359 3.278883
v 25.358841 -81.850830 3.406340
v 25.313896 -81.727615 3.512814
v 25.253468 -81.590324 3.591657
v 25.181683 -81.440529 3.638908
v 25.104317 -81.286163 3.646381
v 25.024109 -81.136932 3.635998
v 24.935627 -80.993195 3.615688
v 24.838879 -80.852837 3.588892
v 24.736679 -80.712997 3.561691
v 24.627937 -80.577805 3.523476
v 24.424778 -80.578354 3.563413
v 24.307598 -80.450806 3.509602
v 24.188171 -80.333939 3.437399
v 23.972479 -80.350250 3.451336
v 23.754044 -80.368469 3.459902
v 23.534807 -80.388504 3.465870
v 23.317162 -80.411026 3.471327
v 23.105068 -80.439949 3.467399
v 22.902584 -80.470718 3.463423
v 22.714439 -80.503723 3.455391
v 22.542999 -80.535652 3.450098
v 22.389259 -80.566544 3.442549
v 22.250662 -80.593163 3.438835
v 22.122990 -80.614365 3.439255
v 22.000780 -80.630890 3.443069
v 21.877960 -80.648483 3.440535
v 21.780846 -80.520142 3.421510
v 21.613461 -80.709869 3.429104
v 21.468739 -80.750610 3.422886
v 21.317879 -80.791016 3.419716
v 21.163246 -80.828545 3.419616
v 21.006298 -80.862564 3.418344
v 20.848118 -80.892960 3.412682
v 20.689281 -80.919479 3.403578
v 20.530239 -80.942154 3.390234
v 20.370605 -80.960846 3.379505
v 20.210373 -80.976151 3.375313
v 20.049816 -80.988907 3.375488
v 19.889370 -81.000900 3.386452
v 19.729233 -81.012794 3.406351
v 19.570045 -81.025322 3.434919
v 19.410980 -81.037979 3.462990
v 19.251755 -81.052368 3.503340
v 19.096302 -81.067497 3.561413
v 17.971901 -81.216354 3.732702
v 17.804829 -81.235031 3.753681
v 17.640930 -81.253586 3.781548
v 17.475433 -81.266022 3.806116
v 17.397720 -81.388390 3.742414
v 17.232254 -81.406982 3.775543
v 17.068535 -81.432510 3.817657
v 16.415157 -81.890076 3.856094
v 16.251194 -81.946671 3.898483
v 16.168594 -82.119705 3.826378
v 16.090702 -82.290726 3.757040
v 15.927631 -82.347816 3.802227
v 15.939068 -82.616119 3.620140
v 14.942683 -83.977646 3.120582
v 14.846648 -84.132111 3.060619
v 14.912719 -84.277802 2.962568
v 14.820884 -84.422768 2.901182
v 14.658329 -84.442520 2.926075
v 14.566521 -84.576141 2.870417
v 14.524643 -84.841080 2.735027
v 14.410164 -84.968246 2.689320
v 14.295601 -85.091537 2.639109
v 14.181937 -85.213669 2.588066
v 14.069430 -85.334152 2.534195
v 26.045042 -82.372917 2.705742
v 26.045025 -82.221115 2.726065
v 25.884312 -82.148636 2.790756
v 25.864805 -81.987099 2.838541
v 25.699806 -81.929016 2.933483
v 25.619463 -81.842796 3.075708
v 25.472446 -81.816772 3.312857
v 25.434731 -81.708313 3.434586
v 25.383318 -81.582603 3.530586
v 25.315464 -81.443726 3.590891
v 25.247887 -81.289261 3.613335
v 25.183891 -81.137985 3.597795
v 25.109015 -80.996094 3.572943
v 25.019958 -80.857239 3.543001
v 24.923103 -80.719055 3.511515
v 24.512268 -80.449127 3.471977
v 24.396841 -80.326706 3.408007
v 24.280746 -80.208557 3.337429
v 24.067038 -80.218643 3.363195
v 23.849113 -80.234268 3.378283
v 23.629330 -80.247192 3.396732
v 23.409439 -80.265198 3.409462
v 23.192759 -80.289642 3.414353
v 22.983665 -80.317841 3.415329
v 22.786762 -80.348297 3.413326
v 22.605808 -80.379608 3.410208
v 22.442574 -80.410736 3.404688
v 22.295654 -80.438454 3.401932
v 22.161552 -80.460556 3.405062
v 22.035034 -80.478073 3.410948
v 21.909496 -80.495346 3.417534
v 21.810471 -80.366928 3.399769
v 21.642586 -80.558731 3.415087
v 21.498005 -80.602135 3.408802
v 21.347734 -80.645920 3.404442
v 21.193779 -80.687119 3.405651
v 21.037624 -80.725128 3.406400
v 20.880299 -80.759880 3.402685
v 20.722374 -80.790878 3.395563
v 20.564064 -80.817734 3.387831
v 20.405411 -80.840416 3.382637
v 20.246593 -80.859413 3.381851
v 20.087620 -80.875381 3.386444
v 19.928635 -80.889359 3.398420
v 19.770130 -80.902710 3.421505
v 19.612000 -80.915581 3.455574
v 19.454233 -80.925926 3.489607
v 19.301273 -80.939644 3.529190
v 19.150982 -80.951012 3.589853
v 19.004818 -80.958389 3.657997
v 18.930584 -80.835396 3.746397
v 18.047436 -81.094925 3.800915
v 17.881729 -81.117111 3.825186
v 17.715775 -81.134109 3.847876
v 17.550442 -81.148056 3.871464
v 17.385250 -81.159462 3.895012
v 17.309380 -81.279854 3.831844
v 17.144772 -81.297302 3.864502
v 16.983517 -81.323563 3.909937
v 16.340412 -81.778564 3.974407
v 16.177071 -81.835030 4.020058
v 16.088943 -82.006439 3.943394
v 16.007484 -82.179268 3.872343
v 15.843719 -82.236313 3.918718
v 15.849522 -82.509216 3.733585
v 15.774512 -82.670174 3.660524
v 14.870372 -83.835533 3.224415
v 14.785010 -83.991882 3.157305
v 14.736980 -84.284164 3.006515
v 14.579730 -84.348419 3.013763
v 14.468922 -84.705284 2.823133
v 14.362148 -84.831909 2.776192
v 14.250435 -84.956589 2.727974
v 14.021903 -85.198647 2.624342
v 13.908053 -85.315826 2.566805
v 13.958114 -85.451111 2.474109
v 26.023460 -82.056068 2.760801
v 26.002264 -81.888420 2.807251
v 25.861986 -81.827438 2.893026
v 25.752035 -81.770210 3.001896
v 25.579700 -81.764282 3.219877
v 25.548492 -81.672935 3.355261
v 25.496157 -81.553833 3.457458
v 25.438221 -81.423386 3.538097
v 25.363338 -81.304886 3.571962
v 25.334465 -81.157814 3.555067
v 25.280983 -81.010345 3.529573
v 25.197773 -80.870369 3.493503
v 25.104599 -80.729919 3.460430
v 25.005524 -80.591423 3.425709
v 24.597851 -80.324905 3.372894
v 24.486277 -80.201981 3.307331
v 24.372816 -80.082375 3.238615
v 24.160738 -80.093353 3.264881
v 23.943748 -80.107437 3.284428
v 23.724026 -80.120293 3.303265
v 23.503288 -80.132538 3.323622
v 23.283726 -80.150467 3.338478
v 23.069183 -80.171783 3.351912
v 22.864393 -80.194885 3.366322
v 22.674042 -80.223877 3.368589
v 22.500896 -80.254120 3.368103
v 22.344700 -80.282425 3.368834
v 22.202755 -80.305725 3.373016
v 22.070549 -80.323586 3.382292
v 21.941540 -80.341347 3.391891
v 21.840679 -80.211304 3.376959
v 21.670933 -80.406174 3.398626
v 21.525768 -80.451584 3.393589
v 21.375530 -80.498055 3.390238
v 21.221964 -80.542770 3.390121
v 21.066338 -80.584702 3.391294
v 20.909592 -80.623596 3.390085
v 20.752197 -80.659019 3.386763
v 20.594398 -80.690430 3.384319
v 20.436420 -80.717621 3.384539
v 20.278492 -80.741074 3.388527
v 20.120880 -80.761436 3.398104
v 19.963673 -80.779274 3.413427
v 19.806305 -80.794922 3.435373
v 19.650089 -80.810333 3.471479
v 19.489597 -80.820145 3.511583
v 19.330864 -80.824356 3.560333
v 19.205746 -80.847290 3.602325
v 19.080818 -80.831955 3.680118
v 19.026714 -80.705200 3.755935
v 18.860718 -80.721809 3.838588
v 18.115063 -80.962952 3.867605
v 17.955006 -80.997726 3.899729
v 17.791225 -81.022163 3.925272
v 17.625174 -81.035690 3.943624
v 17.459208 -81.045235 3.962017
v 17.294479 -81.055542 3.985270
v 17.220531 -81.173630 3.922603
v 17.061138 -81.197334 3.966606
v 16.102634 -81.719109 4.136594
v 16.011898 -81.891426 4.061451
v 15.927566 -82.066574 3.990788
v 15.765133 -82.125702 4.042278
v 15.762421 -82.399979 3.849531
v 15.683917 -82.562714 3.774626
v 15.050804 -83.113556 3.647424
v 14.801425 -83.554779 3.407459
v 14.765587 -83.718521 3.320854
v 14.709343 -83.871689 3.250364
v 14.684020 -84.132172 3.109158
v 14.587154 -84.242416 3.078533
v 14.430316 -84.310440 3.086628
v 14.326561 -84.454536 3.029217
v 14.399212 -84.579193 2.923065
v 14.303551 -84.705696 2.871239
v 14.199734 -84.829025 2.818708
v 14.090767 -84.951538 2.768360
v 13.978306 -85.071564 2.716728
v 13.864655 -85.189720 2.663595
v 13.749602 -85.300476 2.600395
v 13.795825 -85.429604 2.502094
v 26.484922 -82.536331 2.381218
v 26.429310 -82.414864 2.509895
v 25.695381 -81.704758 3.140047
v 25.659885 -81.622421 3.273582
v 25.611006 -81.519485 3.390228
v 25.546469 -81.386246 3.476046
v 25.461481 -81.243820 3.524612
v 25.460800 -81.060158 3.485655
v 25.374500 -80.893875 3.449133
v 25.282486 -80.749405 3.406414
v 25.184643 -80.606209 3.370668
v 25.086666 -80.461258 3.343851
v 24.982132 -80.327339 3.297880
v 24.037655 -79.978676 3.192652
v 23.818668 -79.993759 3.209253
v 23.376137 -80.021255 3.246758
v 23.157581 -80.036987 3.267822
v 22.946758 -80.050560 3.298008
v 22.747890 -80.068657 3.326175
v 22.564461 -80.096786 3.331114
v 22.399361 -80.126007 3.335552
v 22.248724 -80.151016 3.346613
v 22.108799 -80.167938 3.358865
v 21.975199 -80.184509 3.368921
v 21.874668 -80.050812 3.360950
v 21.699362 -80.251129 3.379053
v 21.552773 -80.297783 3.378466
v 21.402058 -80.346481 3.375751
v 21.248497 -80.394226 3.375374
v 21.093113 -80.439880 3.375181
v 20.936749 -80.482941 3.374590
v 20.779667 -80.522690 3.375940
v 20.622187 -80.558716 3.380074
v 20.465036 -80.591080 3.391859
v 20.307877 -80.619843 3.401665
v 20.150692 -80.644791 3.410591
v 19.994102 -80.666908 3.426435
v 19.839817 -80.687988 3.454025
v 19.685234 -80.706223 3.487669
v 19.529140 -80.720428 3.527853
v 19.364208 -80.719963 3.579304
v 19.191723 -80.719528 3.654150
v 19.137985 -80.568871 3.730072
v 18.970573 -80.586342 3.862303
v 18.775345 -80.611832 3.953583
v 18.589695 -80.656082 3.995414
v 18.025280 -80.876060 3.986797
v 17.862877 -80.904266 4.006382
v 17.697815 -80.923347 4.021790
v 17.530710 -80.929573 4.028147
v 17.365059 -80.939957 4.047825
v 17.204067 -80.958504 4.084438
v 17.134266 -81.076584 4.025032
v 16.026211 -81.597809 4.244028
v 15.937386 -81.774940 4.179882
v 15.849968 -81.951195 4.109816
v 15.686069 -82.008209 4.161354
v 15.680302 -82.291420 3.972635
v 15.598693 -82.456558 3.896896
v 15.434688 -82.515305 3.932972
v 15.118870 -82.930191 3.749784
v 14.953442 -82.985954 3.738060
v 14.873317 -83.172958 3.617352
v 14.677574 -83.441315 3.448694
v 14.639748 -83.611282 3.390444
v 14.602180 -83.769592 3.332950
v 14.614017 -84.015106 3.198219
v 14.509220 -84.149765 3.155540
v 14.342178 -84.185867 3.186256
v 14.250809 -84.329224 3.128381
v 14.233952 -84.584244 2.972874
v 14.137191 -84.709152 2.915565
v 14.036068 -84.830627 2.860027
v 13.930579 -84.950821 2.807257
v 13.821898 -85.070633 2.757484
v 13.708881 -85.181969 2.697784
v 13.592903 -85.282593 2.626310
v 13.636433 -85.408157 2.530060
v 26.523766 -82.480820 2.237539
v 26.481956 -82.366592 2.364922
v 26.415945 -82.243622 2.471678
v 25.807545 -81.639923 3.070736
v 25.779482 -81.558914 3.179056
v 25.736101 -81.480453 3.309948
v 25.662292 -81.361511 3.404774
v 25.581711 -81.214340 3.464804
v 25.627865 -81.070305 3.413729
v 25.538469 -80.921852 3.395687
v 25.449406 -80.774384 3.351002
v 25.355909 -80.625298 3.314010
v 25.261757 -80.474258 3.290186
v 25.163723 -80.330666 3.255590
v 25.061550 -80.196365 3.208612
v 23.247635 -79.910370 3.171396
v 23.032421 -79.914703 3.214468
v 22.827148 -79.921661 3.261741
v 22.633057 -79.941391 3.287548
v 22.457218 -79.967163 3.300411
v 22.300995 -79.995636 3.317932
v 22.153975 -80.014030 3.335863
v 22.014961 -80.024689 3.350422
v 21.921932 -79.886971 3.339971
v 21.729607 -80.090942 3.365227
v 21.580448 -80.138748 3.365231
v 21.428421 -80.189087 3.363466
v 21.274319 -80.239388 3.362286
v 21.118782 -80.288330 3.362473
v 20.962399 -80.335419 3.360546
v 20.805550 -80.379578 3.368235
v 20.648626 -80.420624 3.380146
v 20.492271 -80.458679 3.398668
v 20.335701 -80.493080 3.413528
v 20.179329 -80.524101 3.427696
v 20.022480 -80.551491 3.443441
v 19.867865 -80.576210 3.470959
v 19.716846 -80.599503 3.505007
v 19.563419 -80.613205 3.544819
v 19.429787 -80.631737 3.581777
v 19.294071 -80.601990 3.637514
v 19.297379 -80.472244 3.681587
v 19.082905 -80.446991 3.832626
v 18.880699 -80.499725 3.971113
v 18.653431 -80.542816 4.057098
v 17.600681 -80.814323 4.104515
v 17.434486 -80.828613 4.120468
v 17.270420 -80.841911 4.145985
v 17.113766 -80.865387 4.191730
v 17.051601 -80.989151 4.140106
v 16.902832 -81.022957 4.201437
v 15.950863 -81.476563 4.349287
v 15.860046 -81.650909 4.287239
v 15.773147 -81.831223 4.225502
v 15.606575 -81.883919 4.274649
v 15.600631 -82.179688 4.097767
v 15.516735 -82.348511 4.023188
v 15.352055 -82.407326 4.059446
v 15.024963 -82.809509 3.849854
v 14.857078 -82.840706 3.813848
v 14.790287 -82.997726 3.700903
v 14.553009 -83.327759 3.459726
v 14.509936 -83.502747 3.423576
v 14.473022 -83.669701 3.375973
v 14.559432 -83.907211 3.272131
v 14.432158 -84.018723 3.245056
v 14.257125 -84.065857 3.256231
v 14.168152 -84.204727 3.209940
v 14.156582 -84.460938 3.070156
v 14.062256 -84.588318 3.012018
v 13.967223 -84.710648 2.952335
v 13.871162 -84.833710 2.899153
v 26.532833 -82.418297 2.096079
v 26.490219 -82.320061 2.219341
v 26.456121 -82.198303 2.323427
v 25.905985 -81.498672 3.046986
v 25.845085 -81.410553 3.192116
v 25.775415 -81.344421 3.313112
v 25.713219 -81.219360 3.368318
v 25.767673 -81.098816 3.311089
v 25.689175 -80.955231 3.310390
v 25.622469 -80.804031 3.283798
v 25.530539 -80.638878 3.244471
v 25.430079 -80.487305 3.233812
v 25.339729 -80.340637 3.205719
v 25.245148 -80.197235 3.171881
v 23.340132 -79.782692 3.076500
v 23.119377 -79.789474 3.113970
v 22.907578 -79.790581 3.167064
v 22.706337 -79.796318 3.218792
v 22.516117 -79.813194 3.250641
v 22.343372 -79.835800 3.278305
v 22.209244 -79.877121 3.305759
v 22.075924 -79.865173 3.319629
v 21.995338 -79.731033 3.298162
v 21.768005 -79.925537 3.352310
v 21.613071 -79.972778 3.355698
v 21.457878 -80.023499 3.354792
v 21.301981 -80.075333 3.355379
v 21.145401 -80.127121 3.354649
v 20.988464 -80.177841 3.360187
v 20.831219 -80.226807 3.367336
v 20.675507 -80.274132 3.389889
v 20.519470 -80.318298 3.410355
v 20.363132 -80.358795 3.427584
v 20.207527 -80.396233 3.445535
v 20.052429 -80.431061 3.462776
v 19.894470 -80.461533 3.486975
v 19.736076 -80.484909 3.522877
v 19.604195 -80.516655 3.555696
v 19.446339 -80.506332 3.599577
v 19.427147 -80.364052 3.642576
v 19.186558 -80.420807 3.743391
v 19.183441 -80.299126 3.846258
v 18.978230 -80.444679 3.924740
v 18.908524 -80.360939 4.047558
v 18.768948 -80.462311 4.061518
v 18.628395 -80.430840 4.158735
v 18.510588 -80.550819 4.115976
v 18.349628 -80.570389 4.154491
v 17.501228 -80.705826 4.188520
v 17.335976 -80.723305 4.212654
v 17.176586 -80.741501 4.250069
v 17.023365 -80.765686 4.298014
v 16.963028 -80.894577 4.247892
v 16.818752 -80.933090 4.315474
v 16.676708 -80.975006 4.386969
v 15.785763 -81.528671 4.396227
v 15.695953 -81.705338 4.333961
v 15.529301 -81.752739 4.381721
v 15.520187 -82.060875 4.219921
v 15.435612 -82.235077 4.149849
v 15.266151 -82.290878 4.180265
v 15.181984 -82.461884 4.070814
v 15.101169 -82.630142 3.953541
v 14.932303 -82.668259 3.921150
v 14.768340 -82.685760 3.856113
v 14.698151 -82.837845 3.734688
v 14.728042 -83.114326 3.590862
v 14.586349 -83.155838 3.534081
v 14.445457 -83.195877 3.442822
v 14.395622 -83.377380 3.400072
v 14.344803 -83.554901 3.378508
v 14.445316 -83.838577 3.326801
v 14.305210 -83.907150 3.317451
v 14.171653 -83.952042 3.300999
v 14.085709 -84.066727 3.265394
v 14.073090 -84.333817 3.159784
v 13.979179 -84.460983 3.105740
v 13.887871 -84.587311 3.049845
v 13.797195 -84.712509 2.994400
v 13.708191 -84.837372 2.941805
v 26.100151 -81.435089 2.787830
v 26.006386 -81.374268 2.921982
v 25.931129 -81.315079 3.060978
v 25.851341 -81.241905 3.218275
v 25.867109 -81.101181 3.183020
v 25.803499 -80.996941 3.215763
v 25.785248 -80.867805 3.160892
v 25.645252 -80.689201 3.211971
v 25.584211 -80.492126 3.175413
v 25.518606 -80.359512 3.155689
v 25.427845 -80.209747 3.129848
v 25.145370 -80.062103 3.124512
v 23.209557 -79.665657 3.012127
v 22.989468 -79.671349 3.056643
v 22.781918 -79.667152 3.121950
v 22.583679 -79.669113 3.184975
v 22.390011 -79.687447 3.223980
v 22.192387 -79.723824 3.265203
v 22.073204 -79.593048 3.224243
v 21.823715 -79.760605 3.323604
v 21.658443 -79.801506 3.343183
v 21.497046 -79.849182 3.349461
v 21.337208 -79.900414 3.356522
v 21.178097 -79.953751 3.363787
v 21.019604 -80.008202 3.374035
v 20.861397 -80.062263 3.384573
v 20.704165 -80.115417 3.401709
v 20.547508 -80.166199 3.422159
v 20.391064 -80.213684 3.441885
v 20.235264 -80.257751 3.460682
v 20.081749 -80.299194 3.479586
v 19.929577 -80.340614 3.501064
v 19.768747 -80.370575 3.536281
v 19.593651 -80.392807 3.584768
v 19.542454 -80.251373 3.626551
v 19.301399 -80.329514 3.730766
v 19.298351 -80.185211 3.793442
v 19.053844 -80.330811 3.946913
v 19.012447 -80.228348 4.057411
v 18.764317 -80.330338 4.163008
v 18.625515 -80.298164 4.255381
v 18.458897 -80.415466 4.235987
v 17.570747 -80.575378 4.262484
v 17.404160 -80.599678 4.283169
v 17.244755 -80.615662 4.319893
v 17.093559 -80.635880 4.363249
v 16.946701 -80.670639 4.418787
v 16.877827 -80.799866 4.360308
v 16.739311 -80.845932 4.434999
v 16.593002 -80.884537 4.499942
v 16.530930 -81.015297 4.453068
v 16.380102 -81.049675 4.509733
v 15.724288 -81.425209 4.527643
v 15.622467 -81.578842 4.443130
v 15.458271 -81.616402 4.488708
v 15.433342 -81.924622 4.319359
v 15.087814 -82.333466 4.163237
v 15.009620 -82.504898 4.047602
v 14.839115 -82.532318 3.989416
v 14.684669 -82.532173 3.897196
v 14.619830 -82.675545 3.761406
v 14.637233 -82.985016 3.619507
v 14.498729 -83.013145 3.513145
v 14.362228 -83.058502 3.399734
v 14.304450 -83.240433 3.350555
v 14.242001 -83.421387 3.330414
v 14.315544 -83.727890 3.357346
v 14.172157 -83.799889 3.339315
v 14.037357 -83.906914 3.301645
v 13.920822 -84.028427 3.266971
v 13.988750 -84.191132 3.227707
v 13.893886 -84.320557 3.192589
v 13.801581 -84.448273 3.142252
v 13.714607 -84.579224 3.092621
v 13.632278 -84.711128 3.043232
v 26.144594 -81.335007 2.626762
v 26.078014 -81.258865 2.773520
v 25.999166 -81.195953 2.911686
v 25.921019 -81.148705 3.048071
v 25.881056 -80.996536 3.069607
v 25.723984 -80.738899 3.167156
v 25.691994 -80.595337 3.114887
v 25.680061 -80.425301 3.043728
v 25.605537 -80.244858 3.071136
v 25.520357 -80.086761 3.046177
v 25.334358 -80.065872 3.090927
v 23.077332 -79.551575 2.948490
v 22.860191 -79.549210 3.009459
v 22.657990 -79.539719 3.088606
v 22.458469 -79.547447 3.149439
v 22.263973 -79.570442 3.190233
v 22.142868 -79.456863 3.138897
v 21.892490 -79.609314 3.261980
v 21.718620 -79.634354 3.302534
v 21.552061 -79.670235 3.340820
v 21.386587 -79.716537 3.358049
v 21.223465 -79.768707 3.377060
v 21.061760 -79.824753 3.394396
v 20.900696 -79.883041 3.407837
v 20.740128 -79.941956 3.420916
v 20.580452 -79.999519 3.437220
v 20.422205 -80.054459 3.456682
v 20.265118 -80.106163 3.475735
v 20.109192 -80.154510 3.494944
v 19.958000 -80.202545 3.516508
v 19.827515 -80.258591 3.538973
v 19.692284 -80.257370 3.578556
v 19.650326 -80.126358 3.608887
v 19.406986 -80.218506 3.690937
v 19.422596 -80.089485 3.791471
v 19.222664 -80.151436 3.899515
v 19.137836 -80.197800 3.981237
v 19.091415 -80.091568 4.094276
v 18.883068 -80.229095 4.158001
v 18.761974 -80.194458 4.262430
v 18.643303 -80.150299 4.358164
v 18.497341 -80.247177 4.334654
v 17.642059 -80.431007 4.341238
v 17.479279 -80.469986 4.357023
v 17.320179 -80.486282 4.395287
v 17.172888 -80.498138 4.439596
v 17.025635 -80.534813 4.486853
v 16.805252 -80.713791 4.486010
v 16.658943 -80.754898 4.550291
v 16.514091 -80.797501 4.618244
v 16.441383 -80.916428 4.555183
v 15.679333 -81.351547 4.681196
v 15.566151 -81.475060 4.580848
v 15.357639 -81.777390 4.418098
v 14.967411 -82.188988 4.213570
v 14.914803 -82.366562 4.104895
v 14.748775 -82.389732 4.034668
v 14.595501 -82.383560 3.944130
v 14.538329 -82.514923 3.804159
v 14.544650 -82.822571 3.618462
v 14.413058 -82.884216 3.471952
v 14.284618 -82.921265 3.344982
v 14.226413 -83.098251 3.291475
v 14.165653 -83.276474 3.254782
v 14.171856 -83.604988 3.326322
v 14.032734 -83.738373 3.296309
v 13.893303 -83.857010 3.258308
v 13.765675 -83.968796 3.235435
v 13.815925 -84.153015 3.242378
v 13.716988 -84.285843 3.215080
v 13.625373 -84.421295 3.179586
v 13.545223 -84.559052 3.139488
v 13.454216 -84.699936 3.089401
v 26.030296 -81.088913 2.735138
v 25.947165 -81.012329 2.883823
v 25.869844 -80.870209 2.976551
v 25.792854 -80.728416 3.040411
v 25.787994 -80.577789 2.931704
v 25.766750 -80.421326 2.853527
v 25.715780 -80.299675 2.952517
v 25.671165 -80.149734 2.941433
v 25.432774 -79.937035 3.014313
v 25.332539 -79.798836 2.966278
v 22.946507 -79.429398 2.901344
v 22.736858 -79.417915 2.980492
v 22.534567 -79.413429 3.057344
v 22.334824 -79.433540 3.101814
v 22.210320 -79.327118 3.038258
v 21.962111 -79.470222 3.180138
v 21.786674 -79.480606 3.231937
v 21.617376 -79.499252 3.287842
v 21.451012 -79.530411 3.340652
v 21.283024 -79.575607 3.370796
v 21.116661 -79.627716 3.398929
v 20.952942 -79.686905 3.426740
v 20.788057 -79.752228 3.441480
v 20.622679 -79.817871 3.455627
v 20.459644 -79.879578 3.471340
v 20.299400 -79.938675 3.487478
v 20.141476 -79.996078 3.507183
v 19.985336 -80.051926 3.528616
v 19.818743 -80.119499 3.559994
v 19.739670 -80.004425 3.591989
v 19.516911 -80.107315 3.675724
v 19.499851 -79.964470 3.736788
v 19.308067 -80.045090 3.882740
v 19.216396 -80.039253 4.019623
v 19.146744 -79.951904 4.164135
v 18.980278 -80.132179 4.155996
v 18.887699 -80.092239 4.254128
v 18.785980 -80.049500 4.361816
v 18.665733 -79.997261 4.452459
v 18.514679 -80.092781 4.440727
v 17.714432 -80.280746 4.429739
v 17.549969 -80.325798 4.439861
v 17.404922 -80.373032 4.452514
v 17.272228 -80.343811 4.528540
v 17.103146 -80.387718 4.557384
v 16.879330 -80.579407 4.545158
v 16.732368 -80.624901 4.607688
v 16.587505 -80.672226 4.676399
v 16.439995 -80.714554 4.742657
v 16.365387 -80.834106 4.680016
v 14.815243 -82.247307 4.131161
v 14.649199 -82.251839 4.105536
v 14.482361 -82.263443 4.011948
v 14.443356 -82.369827 3.859690
v 14.486564 -82.630241 3.659508
v 14.424575 -82.733711 3.547575
v 14.321053 -82.752029 3.428955
v 14.193366 -82.787720 3.307712
v 14.146468 -82.955933 3.239666
v 14.083423 -83.128204 3.197315
v 14.090125 -83.439560 3.252270
v 14.002540 -83.582817 3.247389
v 13.905083 -83.710052 3.230265
v 13.764899 -83.775284 3.167801
v 13.634796 -83.910400 3.145685
v 13.648532 -84.095428 3.233555
v 13.543513 -84.234909 3.211035
v 13.443874 -84.378494 3.193699
v 13.390324 -84.514877 3.136263
v 13.356480 -84.715561 3.012428
v 13.275513 -84.736496 2.916241
v 26.407290 -82.041565 1.569902
v 25.901232 -80.841629 2.800240
v 25.843225 -80.737564 2.904108
v 25.848076 -80.678047 2.763395
v 25.803967 -80.537689 2.754318
v 25.738813 -80.271446 2.790848
v 25.695683 -80.100677 2.777153
v 25.611687 -79.984421 2.930671
v 25.521936 -79.830826 2.901821
v 25.429277 -79.678513 2.873796
v 22.814140 -79.313232 2.852757
v 22.608627 -79.298561 2.938822
v 22.406517 -79.303680 3.001720
v 22.276428 -79.207924 2.926445
v 22.027359 -79.342621 3.076307
v 21.851639 -79.347565 3.128691
v 21.685135 -79.346481 3.199108
v 21.518299 -79.359802 3.264614
v 21.352322 -79.386253 3.327415
v 21.183712 -79.427711 3.376299
v 21.015587 -79.478989 3.418371
v 20.847298 -79.548241 3.449039
v 20.674271 -79.625168 3.468412
v 20.503521 -79.692154 3.482610
v 20.338202 -79.756004 3.494690
v 20.178673 -79.819748 3.514212
v 20.022839 -79.883713 3.536810
v 19.871792 -79.945877 3.563514
v 19.742367 -79.844719 3.603634
v 19.616924 -79.980667 3.638468
v 19.576796 -79.842545 3.667835
v 19.408825 -79.936752 3.858591
v 19.332550 -79.919823 3.989483
v 19.256111 -79.904716 4.107044
v 19.208117 -79.800652 4.208857
v 19.020523 -80.007736 4.219742
v 18.936058 -79.952377 4.340376
v 18.826527 -79.900017 4.441656
v 18.697166 -79.848518 4.534170
v 18.531967 -79.945549 4.534651
v 17.791481 -80.136024 4.527460
v 17.613422 -80.176834 4.525333
v 17.441185 -80.243195 4.537262
v 16.949768 -80.433807 4.602053
v 16.802269 -80.485443 4.662235
v 16.658192 -80.537544 4.729900
v 16.512737 -80.585373 4.798147
v 16.364635 -80.628036 4.864048
v 16.289982 -80.750671 4.803877
v 14.749832 -82.103683 4.252779
v 14.618289 -82.152550 4.219137
v 14.500927 -82.162720 4.169367
v 14.386837 -82.487106 3.721140
v 14.331936 -82.588577 3.557295
v 14.220138 -82.631767 3.400208
v 14.087158 -82.664108 3.280548
v 14.049770 -82.818909 3.210293
v 14.004954 -82.981476 3.143976
v 14.020386 -83.293304 3.161834
v 13.931629 -83.436676 3.168528
v 13.848526 -83.589706 3.167864
v 13.745770 -83.618042 3.074175
v 13.647060 -83.732574 3.045000
v 13.530574 -84.051971 3.112736
v 13.420196 -84.190536 3.085758
v 13.306537 -84.344528 3.043690
v 13.312443 -84.566925 3.022829
v 26.405176 -81.970276 1.403101
v 26.343153 -81.886070 1.527256
v 25.897352 -80.772614 2.616486
v 25.839724 -80.603966 2.596504
v 25.784721 -80.420013 2.635435
v 25.746986 -80.233658 2.619387
v 25.700354 -80.056290 2.611881
v 25.642063 -79.927643 2.765741
v 25.565987 -79.762756 2.746149
v 25.492121 -79.596222 2.726439
v 24.256573 -79.084900 2.624481
v 24.046585 -79.105835 2.633617
v 22.674057 -79.201324 2.808086
v 22.473171 -79.196014 2.878206
v 22.092381 -79.220078 2.966454
v 21.915623 -79.224640 3.013979
v 21.745926 -79.221985 3.074141
v 21.581123 -79.218246 3.145618
v 21.416206 -79.226303 3.217157
v 21.252697 -79.243683 3.293808
v 21.087656 -79.275528 3.364962
v 20.907814 -79.318214 3.424601
v 20.728127 -79.430588 3.469957
v 20.550568 -79.500198 3.485331
v 20.380608 -79.563385 3.498729
v 20.216038 -79.628418 3.509205
v 20.058926 -79.697281 3.528667
v 19.907356 -79.769836 3.561571
v 19.795685 -79.661064 3.577454
v 19.649775 -79.705475 3.635965
v 19.473774 -79.816452 3.796312
v 19.412491 -79.789841 3.943945
v 19.324772 -79.781113 4.086178
v 19.285465 -79.655083 4.186184
v 19.078659 -79.860619 4.287693
v 18.992752 -79.801659 4.406492
v 18.869755 -79.756279 4.516581
v 18.725368 -79.696945 4.602320
v 18.561539 -79.788048 4.616579
v 18.405506 -79.883942 4.615776
v 17.687206 -80.039284 4.625307
v 17.502007 -80.098419 4.625149
v 17.333275 -80.178490 4.638935
v 17.173168 -80.242310 4.646932
v 17.016838 -80.290787 4.674274
v 16.867683 -80.343147 4.724489
v 16.725731 -80.397858 4.787357
v 16.583599 -80.449677 4.853285
v 16.437126 -80.496063 4.918093
v 16.215836 -80.667603 4.928436
v 16.069187 -80.709488 4.995512
v 15.932201 -80.760620 5.073652
v 15.798519 -80.813919 5.153812
v 14.556079 -82.053841 4.303949
v 14.236293 -82.442856 3.650497
v 14.173252 -82.507660 3.507311
v 14.097442 -82.552490 3.378670
v 13.956131 -82.542618 3.292509
v 13.950741 -82.684418 3.178612
v 13.911640 -82.839249 3.112993
v 13.948605 -83.145004 3.089682
v 13.802005 -83.458527 3.054180
v 13.699122 -83.548447 2.937300
v 13.594219 -83.712982 2.893307
v 13.548579 -83.875084 3.005730
v 13.455582 -84.022392 2.961752
v 13.375617 -84.167542 2.910808
v 13.325848 -84.311035 2.838428
v 26.301180 -81.798447 1.194695
v 26.377384 -81.905891 1.275497
v 26.307983 -81.796005 1.395344
v 26.214230 -81.648712 1.461809
v 26.124126 -81.508766 1.506920
v 25.902948 -80.691315 2.438801
v 25.842556 -80.520477 2.438414
v 25.791763 -80.350456 2.449411
v 25.745230 -80.178780 2.450226
v 25.691984 -80.006683 2.445864
v 25.641760 -79.882477 2.598942
v 25.573187 -79.713486 2.580942
v 25.505939 -79.545891 2.557377
v 25.406767 -79.398697 2.520218
v 25.270962 -79.293640 2.467194
v 25.139065 -79.192230 2.404776
v 25.024464 -79.077423 2.333637
v 24.346542 -78.957565 2.530415
v 24.145149 -78.979996 2.537275
v 23.943527 -78.999115 2.545021
v 21.805532 -79.114586 2.937241
v 21.640320 -79.102577 3.004822
v 21.474451 -79.100616 3.072613
v 21.309757 -79.106300 3.144151
v 21.147026 -79.119972 3.219759
v 20.992319 -79.128761 3.301838
v 20.840561 -79.117889 3.375061
v 20.759481 -79.255798 3.461210
v 20.600178 -79.308029 3.478866
v 20.429092 -79.365562 3.492445
v 20.260216 -79.427742 3.505810
v 20.097378 -79.496735 3.510344
v 19.944305 -79.577911 3.534879
v 19.814779 -79.489853 3.519024
v 19.693295 -79.551338 3.625913
v 19.523537 -79.721291 3.716038
v 19.462265 -79.650177 3.856653
v 19.390591 -79.647156 4.031939
v 19.355927 -79.512024 4.119894
v 19.158821 -79.689957 4.338535
v 19.030087 -79.650551 4.470863
v 18.895184 -79.608475 4.582272
v 18.741859 -79.544159 4.653770
v 18.579998 -79.626419 4.682981
v 17.766094 -79.896423 4.740070
v 17.567833 -79.965210 4.717567
v 17.392670 -80.032356 4.732306
v 17.234329 -80.104080 4.751617
v 17.082912 -80.160896 4.773293
v 16.933865 -80.209663 4.807628
v 16.795654 -80.263000 4.864525
v 16.656979 -80.313950 4.921755
v 16.510578 -80.362526 4.978222
v 16.287338 -80.537384 4.981169
v 16.138313 -80.579155 5.047012
v 15.994781 -80.625961 5.120298
v 15.856712 -80.676865 5.199032
v 15.725086 -80.731712 5.282333
v 15.669883 -80.870865 5.238126
v 14.079215 -82.391235 3.587354
v 14.014309 -82.460770 3.448549
v 13.877308 -82.402771 3.370300
v 13.827052 -82.571030 3.162548
v 13.816223 -82.701904 3.072384
v 13.875671 -82.995621 3.035366
v 13.830523 -83.156891 2.966909
v 13.773521 -83.334351 2.908356
v 13.673041 -83.426849 2.821081
v 13.601913 -83.561913 2.791519
v 13.503490 -83.859467 2.845516
v 13.447795 -84.014175 2.787559
v 13.402596 -84.167114 2.728422
v 26.222248 -81.678055 1.277277
v 26.136585 -81.551147 1.341612
v 26.056725 -81.409409 1.392494
v 25.557522 -79.672646 2.416941
v 25.481344 -79.514877 2.389486
v 25.377234 -79.379967 2.351089
v 25.244705 -79.278229 2.302708
v 25.122631 -79.170738 2.242340
v 25.018608 -79.050102 2.171423
v 24.913227 -78.961227 2.253876
v 24.235909 -78.847824 2.445696
v 24.039856 -78.874512 2.444893
v 23.848465 -78.889923 2.444185
v 21.864590 -79.022522 2.792892
v 21.698326 -79.006065 2.855007
v 21.532001 -78.996407 2.918625
v 21.366825 -78.990799 2.986168
v 21.203312 -78.991798 3.056496
v 21.045849 -78.991028 3.135940
v 20.893341 -78.984161 3.217737
v 20.733906 -78.976189 3.297289
v 20.668724 -79.119171 3.432491
v 20.492056 -79.166069 3.465569
v 20.318672 -79.222092 3.496868
v 20.146862 -79.288597 3.499380
v 19.973780 -79.366241 3.464145
v 19.810272 -79.313202 3.494543
v 19.692892 -79.397041 3.576847
v 19.544125 -79.593567 3.698929
v 19.500530 -79.488091 3.813023
v 19.436085 -79.504654 3.963160
v 19.414650 -79.362869 4.044926
v 19.268261 -79.526039 4.280256
v 19.163300 -79.523865 4.419922
v 19.040558 -79.496765 4.540564
v 18.898365 -79.453362 4.630568
v 18.745312 -79.386032 4.678999
v 18.599003 -79.460083 4.719654
v 17.705452 -79.735291 4.807419
v 17.607464 -79.841995 4.779364
v 17.443218 -79.874329 4.819332
v 17.285465 -79.965088 4.846106
v 17.141090 -80.026123 4.879215
v 17.001610 -80.081909 4.905993
v 16.859940 -80.122833 4.946466
v 16.727097 -80.168930 4.997992
v 16.581257 -80.223175 5.042374
v 16.358791 -80.403793 5.034241
v 16.207640 -80.445343 5.095844
v 16.060051 -80.490128 5.164920
v 15.918270 -80.539322 5.242989
v 15.779952 -80.588928 5.323202
v 15.640537 -80.636147 5.396688
v 15.586390 -80.778687 5.354198
v 15.441334 -80.819069 5.416109
v 15.374812 -80.941772 5.354833
v 13.921253 -82.348145 3.519932
v 13.781693 -82.286789 3.430479
v 13.818432 -82.467163 3.254356
v 13.697102 -82.458221 3.160333
v 13.685226 -82.581001 3.061192
v 13.783394 -82.852371 3.004066
v 13.754279 -83.003326 2.922222
v 13.716583 -83.153229 2.845922
v 13.655066 -83.284988 2.772011
v 13.581196 -83.415810 2.699156
v 13.516288 -83.555237 2.643272
v 13.527963 -83.706139 2.741531
v 13.506252 -83.860916 2.675113
v 25.326797 -79.364113 2.191622
v 25.207901 -79.253708 2.142675
v 25.098686 -79.139755 2.082098
v 25.003666 -79.018646 2.011379
v 24.915966 -78.929840 2.090433
v 24.810528 -78.839767 2.163361
v 24.321445 -78.733185 2.333143
v 24.128029 -78.751114 2.345766
v 23.937359 -78.770744 2.343721
v 23.553093 -78.799667 2.329908
v 22.790230 -78.955620 2.370638
v 21.921944 -78.945999 2.642410
v 21.753357 -78.932892 2.696659
v 21.587421 -78.915482 2.757667
v 21.422628 -78.897629 2.822939
v 21.258959 -78.885239 2.889063
v 21.098373 -78.877075 2.958954
v 20.941914 -78.869225 3.037590
v 20.785349 -78.861740 3.121708
v 20.619507 -78.873016 3.195288
v 20.562023 -78.989029 3.367805
v 20.386345 -79.028381 3.421934
v 20.209694 -79.084015 3.451397
v 20.046028 -79.147102 3.450417
v 19.911903 -79.190216 3.471178
v 19.698006 -79.245758 3.566265
v 19.577175 -79.448074 3.673914
v 19.532280 -79.347260 3.764608
v 19.478634 -79.347816 3.891824
v 19.449455 -79.209518 3.955021
v 19.346474 -79.375381 4.207582
v 19.275684 -79.383438 4.368885
v 19.154980 -79.366158 4.493364
v 19.027649 -79.335281 4.599493
v 18.881809 -79.294937 4.656664
v 18.746141 -79.237267 4.693834
v 18.616392 -79.278938 4.712547
v 18.498531 -79.350769 4.770741
v 18.285530 -79.486282 4.785154
v 18.167988 -79.541527 4.803246
v 17.534859 -79.717667 4.822338
v 17.379555 -79.705139 4.873478
v 17.304798 -79.824379 4.895206
v 17.180775 -79.866364 4.953409
v 17.046268 -79.922218 4.991009
v 16.925537 -79.991531 5.008663
v 16.799782 -79.990417 5.078234
v 16.646431 -80.076057 5.106800
v 16.428471 -80.267540 5.091473
v 16.275684 -80.308868 5.146374
v 16.125008 -80.351379 5.208082
v 15.981429 -80.400490 5.282558
v 15.840075 -80.448586 5.364443
v 15.695434 -80.487167 5.436796
v 15.550236 -80.528122 5.496004
v 15.495846 -80.677483 5.457771
v 15.346012 -80.715614 5.511119
v 15.287704 -80.847275 5.464273
v 15.220809 -80.968391 5.407000
v 15.059203 -80.980225 5.436924
v 13.830920 -82.224487 3.577091
v 13.691948 -82.165771 3.482698
v 13.729659 -82.360489 3.290449
v 13.588634 -82.338974 3.191887
v 13.674103 -82.718719 2.978516
v 13.660336 -82.861847 2.891651
v 13.636654 -83.004364 2.803936
v 13.593910 -83.140656 2.722094
v 13.544067 -83.272705 2.634398
v 13.487197 -83.410080 2.558355
v 13.443218 -83.552490 2.489914
v 13.484657 -83.703583 2.577539
v 13.482079 -83.853195 2.504053
v 13.465655 -83.999512 2.433937
v 25.271208 -79.334061 2.037767
v 25.164413 -79.218445 1.983038
v 25.070301 -79.101631 1.921329
v 24.980732 -78.983963 1.849543
v 24.911638 -78.900169 1.927467
v 24.829639 -78.800919 1.992210
v 24.724998 -78.717804 2.056713
v 24.393806 -78.617798 2.196091
v 24.206261 -78.633347 2.241565
v 24.022774 -78.650444 2.243219
v 23.746925 -78.785072 2.336710
v 23.648125 -78.681709 2.236423
v 23.440342 -78.694305 2.224874
v 23.235622 -78.751236 2.246813
v 22.982784 -78.919739 2.353725
v 22.850330 -78.847733 2.252312
v 22.660624 -78.893707 2.270674
v 22.531572 -78.832108 2.165014
v 21.807545 -78.868332 2.538002
v 21.641251 -78.851181 2.594354
v 21.476715 -78.829636 2.656239
v 21.309235 -78.812683 2.714844
v 21.154623 -78.773239 2.784811
v 20.998840 -78.756653 2.856106
v 20.841173 -78.749680 2.939369
v 20.673626 -78.774567 3.005789
v 20.505878 -78.793587 3.078342
v 20.449406 -78.889923 3.266403
v 20.275566 -78.919579 3.326580
v 20.103691 -78.972244 3.357548
v 19.913706 -78.994209 3.421255
v 19.778774 -79.135941 3.499933
v 19.613129 -79.118698 3.600939
v 19.591686 -79.284409 3.651191
v 19.510757 -79.193626 3.774162
v 19.441931 -79.063530 3.866297
v 19.390194 -79.225410 4.121961
v 19.328251 -79.233299 4.285133
v 19.246449 -79.230698 4.439188
v 19.123238 -79.200775 4.558926
v 18.978416 -79.165619 4.629343
v 18.833447 -79.152412 4.669901
v 18.684122 -79.093163 4.698780
v 18.491478 -79.164200 4.730185
v 18.350243 -79.321198 4.768629
v 18.181744 -79.372475 4.791777
v 18.036430 -79.464935 4.809097
v 17.461205 -79.568451 4.857134
v 17.301609 -79.558975 4.907337
v 17.225098 -79.702446 4.944492
v 17.067581 -79.729897 5.025878
v 16.926624 -79.844139 5.074279
v 16.686817 -79.927773 5.153440
v 16.492195 -80.125534 5.147384
v 16.339701 -80.167801 5.197649
v 16.186638 -80.207993 5.251118
v 16.044479 -80.257233 5.322001
v 15.903896 -80.308395 5.398020
v 15.754234 -80.336571 5.471027
v 15.609138 -80.366043 5.531296
v 15.458117 -80.418091 5.583652
v 15.403053 -80.573212 5.554336
v 15.253695 -80.617447 5.613235
v 15.190292 -80.743698 5.555099
v 15.128276 -80.867424 5.501993
v 14.968590 -80.891197 5.536369
v 14.981071 -81.083229 5.355005
v 14.893561 -81.183884 5.270819
v 13.641136 -82.239159 3.332539
v 13.502060 -82.206863 3.234720
v 13.541637 -82.592560 2.969147
v 13.541603 -82.736145 2.877767
v 13.537285 -82.872345 2.777842
v 13.521709 -83.003418 2.676590
v 13.489559 -83.133896 2.580809
v 13.447071 -83.267303 2.491077
v 13.402493 -83.405807 2.410614
v 13.367531 -83.548828 2.337603
v 13.432593 -83.699753 2.415091
v 13.445232 -83.843033 2.331707
v 13.412472 -83.999489 2.247087
v 13.342023 -83.954330 2.077803
v 24.891357 -78.875916 1.751888
v 24.837555 -78.795334 1.837108
v 24.750690 -78.687088 1.842392
v 24.646614 -78.610924 1.939009
v 24.259041 -78.531754 2.131283
v 24.104458 -78.525711 2.141235
v 23.838766 -78.666512 2.240952
v 23.753559 -78.558502 2.142189
v 23.576279 -78.569962 2.140175
v 23.269173 -78.636650 2.139189
v 23.042637 -78.799347 2.250938
v 22.908649 -78.732834 2.142950
v 22.719406 -78.785767 2.145456
v 22.592644 -78.711578 2.043600
v 22.353336 -78.853470 2.206116
v 21.854765 -78.822060 2.369881
v 21.691118 -78.799316 2.427357
v 21.528820 -78.775970 2.487148
v 21.367010 -78.747963 2.551258
v 21.205063 -78.703354 2.604815
v 20.904198 -78.629974 2.760670
v 20.737118 -78.641098 2.842064
v 20.564541 -78.674294 2.907360
v 20.393349 -78.711082 2.966459
v 20.337070 -78.820435 3.142902
v 20.168716 -78.848366 3.201214
v 20.007164 -78.858376 3.261900
v 19.856895 -78.821442 3.317877
v 19.715965 -78.994446 3.500669
v 19.559855 -78.956558 3.580238
v 19.492226 -79.033142 3.708559
v 19.394310 -78.915665 3.789808
v 19.384375 -79.083153 4.028469
v 19.333382 -79.091232 4.194115
v 19.267662 -79.092407 4.351528
v 19.172977 -79.098007 4.473888
v 19.044788 -79.019936 4.557869
v 18.868023 -79.027802 4.640820
v 18.733322 -78.923103 4.647877
v 18.558947 -78.976074 4.686619
v 18.335606 -79.147034 4.748043
v 18.199120 -79.202408 4.769993
v 18.050543 -79.259445 4.790062
v 17.931057 -79.326218 4.806202
v 17.797634 -79.303856 4.813929
v 17.384190 -79.423569 4.873304
v 17.225693 -79.415771 4.930807
v 17.148724 -79.561081 4.977341
v 17.008518 -79.548584 5.048332
v 16.912729 -79.674484 5.104366
v 16.782333 -79.786476 5.159056
v 16.623722 -79.825607 5.230905
v 16.554268 -79.979706 5.202169
v 16.402189 -80.023010 5.248991
v 16.249546 -80.063210 5.300348
v 16.099644 -80.105377 5.358078
v 15.684731 -80.180908 5.551678
v 15.512465 -80.250381 5.595251
v 15.352184 -80.311081 5.651086
v 15.302193 -80.465889 5.636269
v 15.161719 -80.517700 5.715801
v 15.101748 -80.655594 5.667641
v 15.036368 -80.778069 5.606073
v 14.874943 -80.804947 5.632881
v 14.898022 -80.999146 5.456665
v 14.820281 -81.102959 5.372036
v 14.733642 -81.200554 5.284618
v 14.637519 -81.295273 5.198322
v 13.560165 -82.110641 3.380724
v 13.397556 -83.122482 2.434208
v 13.358318 -83.257614 2.344328
v 13.307449 -83.536575 2.178692
v 13.367752 -83.691971 2.258011
v 13.365814 -83.828293 2.174259
v 13.286784 -83.806656 2.013874
v 24.371765 -78.479912 2.027399
v 24.200272 -78.421837 2.026924
v 24.025600 -78.415497 2.030199
v 23.931366 -78.542450 2.137589
v 23.851046 -78.430939 2.038200
v 23.676620 -78.453308 2.038349
v 23.413536 -78.562759 2.105980
v 23.276417 -78.531914 2.031872
v 23.093609 -78.684525 2.144100
v 22.964851 -78.615005 2.035221
v 22.779808 -78.664330 2.036257
v 22.659985 -78.587090 1.929876
v 22.410706 -78.751282 2.060947
v 22.235035 -78.783134 2.089430
v 22.064812 -78.791229 2.136251
v 21.899035 -78.780914 2.192318
v 21.735710 -78.759018 2.251337
v 21.573624 -78.731880 2.312401
v 21.412073 -78.702393 2.378443
v 21.269133 -78.667648 2.454081
v 21.119535 -78.593658 2.457861
v 20.794529 -78.520515 2.673523
v 20.623028 -78.539505 2.759821
v 20.448376 -78.575394 2.819776
v 20.278198 -78.608139 2.878143
v 20.224344 -78.751007 3.019186
v 20.059849 -78.765335 3.083529
v 19.912571 -78.738258 3.162607
v 19.769676 -78.686058 3.242725
v 19.772713 -78.884338 3.427717
v 19.622391 -78.853912 3.479532
v 19.469467 -78.807022 3.555206
v 19.436649 -78.900406 3.657068
v 19.346573 -78.759964 3.687115
v 19.364658 -78.937836 3.946846
v 19.321022 -78.955399 4.110405
v 19.257246 -78.961090 4.271282
v 19.159145 -78.973045 4.417763
v 19.040157 -78.865723 4.465740
v 18.903164 -78.888908 4.573931
v 18.764088 -78.790497 4.550358
v 18.602795 -78.826294 4.611795
v 18.393230 -79.008194 4.714863
v 18.225456 -79.036545 4.739887
v 18.066681 -79.084641 4.769375
v 17.901669 -79.148911 4.795942
v 17.723549 -79.151413 4.811205
v 17.471899 -79.291084 4.852262
v 17.307863 -79.283783 4.895500
v 17.145344 -79.271935 4.943623
v 17.073151 -79.406357 4.991831
v 16.932388 -79.383514 5.073641
v 16.884205 -79.515457 5.119852
v 16.785885 -79.588287 5.184706
v 16.676842 -79.670517 5.257612
v 16.472286 -79.880508 5.299721
v 16.311058 -79.912430 5.339767
v 16.155910 -79.949570 5.390713
v 16.003386 -79.998413 5.452095
v 15.732059 -79.983162 5.575109
v 15.551158 -80.061478 5.594379
v 15.383620 -80.159531 5.611956
v 15.200610 -80.356323 5.718588
v 15.049660 -80.399902 5.777399
v 15.007873 -80.560394 5.771046
v 14.941669 -80.686035 5.702450
v 14.808228 -80.918716 5.553797
v 14.736233 -81.024628 5.464535
v 14.656268 -81.128510 5.376448
v 14.568873 -81.224937 5.287807
v 14.491390 -81.307205 5.204855
v 14.361053 -81.367332 5.161306
v 13.309067 -82.982269 2.405357
v 13.298393 -83.106720 2.294781
v 13.291664 -83.677475 2.102354
v 13.216521 -83.660797 1.939672
v 24.134602 -78.310707 1.914703
v 23.946339 -78.292297 1.920095
v 23.756439 -78.334412 1.940781
v 23.512772 -78.462112 2.019627
v 23.367241 -78.468994 1.985672
v 23.219265 -78.434036 1.896627
v 23.136845 -78.567871 2.029539
v 23.024109 -78.500961 1.924301
v 22.842407 -78.544312 1.928867
v 22.729366 -78.462357 1.819029
v 22.477951 -78.626923 1.935987
v 22.300060 -78.667450 1.946466
v 22.124790 -78.703606 1.968378
v 21.953148 -78.714188 2.014669
v 21.783894 -78.713638 2.067375
v 21.616510 -78.697250 2.128471
v 21.450542 -78.660683 2.202778
v 21.278477 -78.626251 2.298534
v 21.152813 -78.522614 2.238247
v 20.663200 -78.427795 2.606302
v 20.495316 -78.442535 2.685814
v 20.326397 -78.470200 2.744698
v 20.110424 -78.643066 2.926676
v 19.950523 -78.646484 2.995655
v 19.816032 -78.605057 3.092255
v 19.681175 -78.551796 3.185684
v 19.703407 -78.756241 3.377176
v 19.545536 -78.705841 3.447006
v 19.268047 -78.603180 3.620796
v 19.313984 -78.790207 3.864536
v 19.291153 -78.817627 4.027006
v 19.239643 -78.833740 4.187496
v 19.148836 -78.844452 4.331123
v 19.038006 -78.731018 4.359806
v 18.910320 -78.760925 4.465767
v 18.773682 -78.675377 4.426914
v 18.631054 -78.699486 4.505209
v 18.438393 -78.859436 4.654497
v 18.269691 -78.887161 4.687238
v 18.102665 -78.921364 4.722137
v 17.943821 -78.964249 4.755846
v 17.785568 -78.997742 4.780758
v 17.622957 -79.016357 4.799747
v 17.555220 -79.156708 4.827448
v 17.386265 -79.158493 4.850945
v 17.218735 -79.152283 4.887526
v 17.046101 -79.149261 4.895575
v 16.984276 -79.258453 4.987266
v 16.836700 -79.237770 5.058044
v 16.779200 -79.390121 5.158882
v 16.655476 -79.493179 5.277143
v 16.583977 -79.602234 5.362738
v 16.546799 -79.742981 5.341860
v 16.379200 -79.770531 5.384907
v 16.214050 -79.788422 5.406448
v 16.053486 -79.832062 5.458505
v 15.896637 -79.896332 5.525508
v 15.779869 -79.795967 5.552841
v 15.620117 -79.873413 5.582508
v 15.392650 -80.032074 5.565809
v 15.225947 -80.194931 5.678530
v 15.069706 -80.240746 5.710215
v 14.916870 -80.285599 5.740303
v 14.890178 -80.439568 5.797766
v 14.841090 -80.589943 5.785324
v 14.671585 -80.619164 5.794800
v 14.713389 -80.830887 5.638351
v 14.647056 -80.945374 5.550895
v 14.572289 -81.056541 5.459820
v 14.484463 -81.157806 5.361319
v 14.395473 -81.265572 5.266985
v 14.218632 -81.318993 5.226253
v 14.047497 -81.293289 5.237022
v 13.178596 -82.868103 2.408014
v 13.192238 -82.967400 2.279430
v 13.196628 -83.084549 2.160500
v 13.229343 -83.523376 2.028982
v 23.586349 -78.356880 1.919548
v 23.416653 -78.379837 1.894451
v 23.326582 -78.309502 1.781282
v 23.061596 -78.401108 1.823601
v 22.903458 -78.429588 1.821400
v 22.803637 -78.337296 1.712063
v 22.551876 -78.495529 1.820557
v 22.374722 -78.531525 1.823654
v 22.198353 -78.568954 1.833536
v 22.022579 -78.593384 1.864054
v 21.847847 -78.634377 1.888041
v 21.670822 -78.651657 1.934595
v 21.499313 -78.627953 2.009691
v 21.331636 -78.583008 2.110815
v 21.229492 -78.493324 2.023867
v 20.668282 -78.336136 2.469971
v 20.528824 -78.327515 2.544098
v 20.368143 -78.338882 2.615238
v 20.160908 -78.495880 2.802250
v 20.000092 -78.513168 2.862511
v 19.853180 -78.500557 2.945354
v 19.717663 -78.467453 3.038349
v 19.601086 -78.427216 3.130711
v 19.625830 -78.617432 3.327267
v 19.480572 -78.556183 3.403038
v 19.202120 -78.454285 3.553070
v 19.236660 -78.653671 3.786325
v 19.228046 -78.677216 3.953327
v 19.210037 -78.719742 4.097033
v 19.133274 -78.718384 4.220158
v 19.014915 -78.625366 4.218670
v 18.903366 -78.645844 4.336208
v 18.474964 -78.731277 4.561759
v 18.309795 -78.756668 4.607891
v 18.142019 -78.780731 4.643537
v 17.981205 -78.807709 4.684504
v 17.824566 -78.840378 4.721345
v 17.667629 -78.872787 4.740339
v 17.508884 -78.897995 4.759848
v 17.457024 -79.026611 4.823654
v 17.288795 -79.037437 4.828747
v 17.118317 -79.043396 4.828690
v 16.949413 -79.025032 4.829556
v 16.884594 -79.128090 4.935009
v 16.736288 -79.104919 4.989588
v 16.683685 -79.229599 5.098967
v 16.634861 -79.327026 5.221334
v 16.459122 -79.497940 5.386574
v 16.449238 -79.644409 5.393728
v 16.288937 -79.616066 5.413313
v 16.104595 -79.665245 5.447287
v 15.940197 -79.717560 5.500038
v 15.810832 -79.618622 5.515568
v 15.649188 -79.700775 5.525450
v 15.464298 -79.915726 5.540672
v 15.311050 -79.947701 5.473028
v 15.248817 -80.072479 5.567295
v 15.094386 -80.104195 5.599915
v 14.940197 -80.137848 5.640072
v 14.784755 -80.181541 5.675264
v 14.762211 -80.326408 5.762535
v 14.725986 -80.475403 5.804337
v 14.555087 -80.493790 5.802908
v 14.614513 -80.745804 5.724487
v 14.554999 -80.862053 5.633366
v 14.488472 -80.979904 5.541773
v 14.406444 -81.090889 5.444643
v 14.312222 -81.197937 5.342754
v 14.150333 -81.207077 5.336039
v 13.991959 -81.175049 5.340120
v 13.061667 -82.835449 2.284880
v 13.083218 -82.934891 2.150112
v 13.109321 -83.045593 2.021915
v 23.413181 -78.192612 1.684471
v 23.154587 -78.318230 1.755501
v 22.977726 -78.315750 1.725771
v 22.892849 -78.217171 1.617718
v 22.631508 -78.364960 1.705898
v 22.457115 -78.393173 1.705524
v 22.281246 -78.425064 1.709858
v 22.104462 -78.461472 1.720261
v 21.927277 -78.505630 1.734447
v 21.746311 -78.546768 1.760042
v 21.563065 -78.569611 1.808763
v 21.388863 -78.547531 1.904694
v 21.272564 -78.447327 1.834890
v 21.098740 -78.428146 2.106853
v 20.967857 -78.319946 2.092838
v 20.572853 -78.217125 2.387030
v 20.406136 -78.224045 2.478224
v 20.246670 -78.231369 2.538033
v 20.205921 -78.356140 2.676130
v 20.046001 -78.373970 2.736265
v 19.890625 -78.380081 2.806904
v 19.747057 -78.361084 2.898767
v 19.486835 -78.314362 3.158273
v 19.544792 -78.475296 3.260826
v 19.416859 -78.403618 3.331730
v 19.277672 -78.356316 3.409300
v 19.134071 -78.309814 3.485462
v 19.144329 -78.528526 3.707351
v 19.136456 -78.552551 3.880085
v 19.112076 -78.600052 4.062963
v 18.979889 -78.533432 4.094666
v 18.497799 -78.622894 4.448681
v 18.344511 -78.651199 4.506037
v 18.178715 -78.660843 4.552101
v 18.017925 -78.670753 4.591059
v 17.859528 -78.697159 4.630529
v 17.701309 -78.730080 4.660091
v 17.546040 -78.764305 4.680834
v 17.392395 -78.801384 4.694658
v 17.346153 -78.921539 4.765991
v 17.180355 -78.941177 4.755863
v 17.028687 -78.956299 4.748348
v 16.892517 -78.869743 4.753307
v 16.797779 -78.988342 4.868557
v 16.647907 -78.962585 4.933186
v 16.587105 -79.082443 5.053953
v 16.539505 -79.191086 5.169855
v 16.535103 -79.395844 5.309330
v 16.389191 -79.342613 5.341095
v 16.283508 -79.427834 5.418542
v 16.160812 -79.521011 5.448713
v 15.992378 -79.527687 5.497171
v 15.821892 -79.450905 5.507862
v 15.658539 -79.535957 5.491434
v 15.520988 -79.778465 5.520555
v 15.394520 -79.796921 5.443823
v 15.230830 -79.837601 5.390015
v 15.145340 -79.974846 5.480658
v 14.982250 -80.002495 5.515388
v 14.822952 -80.024002 5.575998
v 14.660450 -80.076096 5.628313
v 14.623631 -80.237808 5.708315
v 14.617603 -80.369682 5.777763
v 14.461013 -80.337791 5.743067
v 14.454857 -80.777603 5.715927
v 14.401092 -80.897537 5.625271
v 14.330031 -81.009048 5.530575
v 14.242225 -81.106979 5.433652
v 14.085983 -81.091721 5.438812
v 13.933102 -81.058746 5.444841
v 13.890667 -81.234032 5.232170
v 13.786583 -81.269699 5.113735
v 12.947784 -82.805031 2.160254
v 12.986389 -82.899841 2.012135
v 13.019145 -83.017685 1.879242
v 23.242531 -78.219650 1.670645
v 23.068932 -78.215622 1.643124
v 22.998867 -78.107292 1.538464
v 22.720642 -78.233124 1.600040
v 22.548218 -78.252701 1.592566
v 22.373657 -78.276588 1.592800
v 22.196625 -78.307587 1.598522
v 22.017456 -78.348167 1.607555
v 21.836605 -78.401245 1.615286
v 21.651752 -78.453537 1.632996
v 21.448296 -78.473335 1.685715
v 21.298126 -78.391624 1.679178
v 21.118694 -78.383041 1.950068
v 21.004559 -78.263840 1.902487
v 20.866322 -78.192833 1.995207
v 20.432167 -78.124763 2.358854
v 20.292305 -78.109726 2.400747
v 20.089081 -78.245377 2.598642
v 19.932013 -78.255615 2.669714
v 19.786186 -78.243011 2.763141
v 19.394196 -78.156754 3.109818
v 19.342953 -78.258942 3.258699
v 19.199722 -78.216766 3.340994
v 19.058315 -78.170303 3.424698
v 19.077251 -78.382965 3.638256
v 19.033749 -78.440590 3.796142
v 19.007736 -78.484497 3.955253
v 18.859030 -78.442596 4.031509
v 18.496243 -78.531342 4.323664
v 18.357306 -78.553635 4.397705
v 18.224030 -78.576416 4.461918
v 18.063614 -78.543625 4.473597
v 17.894661 -78.568024 4.527613
v 17.733952 -78.596954 4.563446
v 17.574287 -78.629745 4.591218
v 17.418953 -78.666527 4.616512
v 17.287292 -78.717270 4.638254
v 17.231464 -78.828735 4.692352
v 17.062695 -78.850517 4.678329
v 16.980907 -78.722763 4.677752
v 16.728107 -78.836975 4.826050
v 16.568630 -78.815720 4.894905
v 16.490730 -78.949265 5.003281
v 16.428051 -79.078308 5.120581
v 16.496140 -79.287506 5.261992
v 16.384785 -79.199776 5.245538
v 16.249447 -79.238297 5.363632
v 16.134113 -79.374619 5.467227
v 15.972000 -79.343513 5.505606
v 15.810039 -79.285233 5.493790
v 15.664169 -79.367447 5.490454
v 15.481052 -79.626549 5.488817
v 15.318691 -79.675575 5.383392
v 15.147479 -79.723030 5.322860
v 15.053340 -79.871323 5.395601
v 14.883864 -79.880844 5.455477
v 14.707779 -79.890350 5.527182
v 14.533904 -79.988968 5.581131
v 14.495136 -80.163620 5.643469
v 14.332737 -80.241524 5.645074
v 14.395447 -80.510216 5.799797
v 14.347228 -80.673523 5.771608
v 14.295109 -80.811157 5.693640
v 14.261314 -80.924477 5.614714
v 14.173965 -81.002708 5.538740
v 14.026707 -80.976654 5.553476
v 13.874374 -80.945343 5.545687
v 13.837162 -81.119026 5.330564
v 13.742592 -81.157074 5.208565
v 12.902912 -82.880569 1.857681
v 23.319836 -78.117020 1.600328
v 23.171068 -78.111969 1.567957
v 23.118332 -78.007141 1.466743
v 22.825512 -78.104706 1.511610
v 22.652908 -78.113342 1.491049
v 22.478241 -78.127007 1.482187
v 22.301554 -78.149643 1.482031
v 22.120598 -78.181946 1.492496
v 21.936382 -78.225471 1.504940
v 21.753010 -78.279556 1.513363
v 21.573496 -78.331055 1.519287
v 21.399532 -78.337120 1.536394
v 21.238205 -78.280075 1.584023
v 21.146881 -78.321274 1.763302
v 21.025284 -78.202110 1.751371
v 20.909203 -78.135406 1.822571
v 20.491104 -77.958755 2.140009
v 20.374474 -78.003311 2.271294
v 20.205273 -77.966034 2.317810
v 20.137657 -78.118164 2.458420
v 19.975853 -78.135269 2.529251
v 19.831053 -78.120270 2.629820
v 19.697142 -78.095299 2.740011
v 19.565632 -78.069847 2.852533
v 19.312481 -78.003540 3.071859
v 19.257469 -78.109909 3.203487
v 19.117432 -78.073517 3.287018
v 19.003342 -78.246834 3.571644
v 18.952477 -78.310852 3.724458
v 18.905106 -78.372925 3.873692
v 18.756027 -78.325623 3.927244
v 18.585857 -78.301506 3.974743
v 18.346655 -78.464523 4.288296
v 18.202816 -78.488525 4.372755
v 18.060204 -78.425789 4.339991
v 17.918903 -78.451523 4.410217
v 17.764015 -78.476151 4.454788
v 17.602783 -78.505737 4.488157
v 17.440250 -78.536339 4.526434
v 17.263653 -78.582092 4.573968
v 17.143997 -78.719154 4.624998
v 17.078415 -78.593506 4.601673
v 16.817348 -78.712936 4.736546
v 16.656528 -78.685463 4.799709
v 16.487984 -78.673935 4.850660
v 16.402578 -78.813171 4.958408
v 16.329792 -78.956779 5.072552
v 16.280190 -79.087738 5.211922
v 16.144466 -79.090523 5.300119
v 16.092615 -79.213341 5.434368
v 15.934788 -79.181702 5.457884
v 15.795527 -79.137207 5.442684
v 15.666968 -79.193710 5.459906
v 15.510929 -79.443329 5.477741
v 15.363285 -79.510117 5.420807
v 15.216946 -79.562981 5.337408
v 14.964263 -79.749306 5.343161
v 14.798042 -79.749908 5.394714
v 14.638737 -79.730576 5.426674
v 14.555244 -79.844391 5.504345
v 14.369923 -80.068321 5.579247
v 14.206863 -80.129585 5.581402
v 14.285796 -80.392319 5.728982
v 14.236893 -80.550018 5.788921
v 14.189094 -80.710548 5.739697
v 14.129186 -80.861786 5.652117
v 13.962971 -80.845787 5.643967
v 13.780025 -81.006851 5.425816
v 13.690211 -81.042847 5.297894
v 13.603157 -81.069641 5.164797
v 22.945286 -77.997101 1.430639
v 22.773033 -77.987198 1.402245
v 22.597004 -77.986717 1.382515
v 22.418713 -77.998001 1.368225
v 22.235977 -78.022522 1.373083
v 22.046154 -78.062561 1.387825
v 21.857510 -78.105469 1.402992
v 21.675322 -78.152817 1.414154
v 21.500246 -78.179237 1.436373
v 21.327019 -78.203201 1.433426
v 21.178146 -78.169083 1.478966
v 21.097742 -78.188400 1.611692
v 20.968952 -78.088104 1.643072
v 20.476128 -77.858055 2.021059
v 20.335106 -77.853149 2.167574
v 20.171673 -77.794235 2.234243
v 20.033108 -78.001030 2.411448
v 19.875807 -78.000458 2.498115
v 19.740265 -77.976349 2.606836
v 19.612576 -77.945831 2.720469
v 19.484913 -77.917862 2.828432
v 19.163879 -77.935547 3.153570
v 18.920475 -78.118446 3.508329
v 18.870193 -78.186371 3.656069
v 18.814667 -78.252823 3.798626
v 18.657000 -78.219177 3.844990
v 18.500378 -78.179123 3.875637
v 18.198162 -78.399307 4.255239
v 18.067772 -78.326889 4.205204
v 17.931511 -78.342590 4.279495
v 17.787560 -78.360199 4.336390
v 17.631384 -78.386688 4.373098
v 17.471569 -78.420952 4.407139
v 17.310276 -78.452446 4.455791
v 17.148067 -78.468079 4.512583
v 16.910938 -78.593872 4.656232
v 16.744774 -78.568954 4.703575
v 16.583179 -78.539291 4.750221
v 16.410763 -78.545837 4.774477
v 16.302315 -78.680298 4.896399
v 16.236118 -78.836273 5.021854
v 16.178989 -78.962990 5.160852
v 16.010048 -78.967644 5.245522
v 16.022764 -79.083260 5.374698
v 15.883002 -79.036255 5.367769
v 15.236561 -79.401726 5.384290
v 15.101787 -79.456299 5.304743
v 14.944407 -79.485489 5.251856
v 14.874142 -79.622971 5.294197
v 14.710857 -79.625397 5.300837
v 14.406345 -79.894394 5.516048
v 14.248375 -79.956650 5.510271
v 14.090755 -80.020813 5.494884
v 14.160873 -80.289642 5.650753
v 14.116946 -80.438980 5.719456
v 14.099606 -80.588196 5.747232
v 13.553238 -80.953445 5.254850
v 22.552124 -77.875229 1.256260
v 22.361605 -77.883057 1.223843
v 22.153145 -77.923706 1.261560
v 21.958500 -77.960831 1.278791
v 21.770578 -77.995522 1.298555
v 21.587288 -78.030441 1.320127
v 21.408730 -78.070839 1.323606
v 21.227158 -78.072952 1.361748
v 21.053974 -78.054489 1.459829
v 20.904968 -77.963547 1.539780
v 20.351048 -77.739517 2.005817
v 20.225731 -77.703773 2.094076
v 20.071609 -77.873627 2.321123
v 19.930542 -77.870155 2.384312
v 19.782433 -77.862534 2.475464
v 19.651489 -77.830765 2.586845
v 19.523853 -77.797615 2.695328
v 18.728264 -78.133713 3.730486
v 18.575626 -78.087311 3.783335
v 18.204960 -78.302605 4.128298
v 18.092728 -78.224022 4.073414
v 17.947884 -78.238907 4.145868
v 17.808521 -78.249107 4.207949
v 17.184021 -78.360580 4.389982
v 16.983875 -78.477600 4.562233
v 16.831821 -78.488342 4.609571
v 16.681015 -78.445709 4.594664
v 16.330441 -78.486320 4.635609
v 16.243153 -78.568748 4.761324
v 16.124454 -78.742851 4.964386
v 16.072746 -78.859940 5.091578
v 15.907813 -78.857422 5.137901
v 15.819163 -78.941864 5.248196
v 15.116940 -79.298431 5.308493
v 15.000964 -79.362724 5.249031
v 14.881954 -79.361847 5.161253
v 14.787868 -79.497360 5.212666
v 14.037494 -80.179382 5.578306
v 13.987717 -80.337746 5.645866
v 13.958660 -80.520485 5.696585
v 13.808205 -80.551872 5.675089
v 13.664864 -80.522774 5.629841
v 22.388199 -77.785721 1.036985
v 22.227146 -77.818932 1.116453
v 22.041924 -77.840088 1.152266
v 21.854492 -77.869431 1.170460
v 21.666382 -77.897293 1.199385
v 21.481945 -77.930069 1.223911
v 21.297680 -77.961945 1.244404
v 21.115700 -77.961212 1.292025
v 20.966106 -77.907059 1.370363
v 20.102428 -77.656876 2.162111
v 19.999397 -77.721329 2.272873
v 19.839809 -77.738808 2.362755
v 19.695667 -77.721855 2.461163
v 19.561123 -77.688354 2.559345
v 17.980549 -78.135117 4.030693
v 17.829002 -78.112831 4.071358
v 17.692999 -78.144485 4.146768
v 17.022194 -78.375961 4.445272
v 16.855753 -78.386078 4.514437
v 15.817344 -78.770073 5.031815
v 15.738747 -78.830078 5.128927
v 15.573402 -78.811554 5.100407
v 14.856670 -79.213219 5.082331
v 14.731098 -79.379288 5.108097
v 14.562897 -79.424599 5.051779
v 13.932590 -80.081726 5.465157
v 13.870987 -80.224968 5.559042
v 13.807395 -80.390671 5.627523
v 13.641170 -80.392960 5.571644
v 22.248150 -77.768951 0.941009
v 22.109489 -77.775208 1.016661
v 21.934504 -77.782104 1.006613
v 21.735905 -77.807327 1.058937
v 17.895798 -78.027130 3.970230
v 17.052139 -78.278046 4.312778
v 16.893124 -78.306732 4.367371
v 15.671597 -78.737930 4.954177
v 14.696732 -79.287056 4.988516
v 14.555504 -79.321892 4.895260
v 13.707115 -80.263062 5.517856
v 13.549767 -80.320877 5.477100
v 13.323460 -80.389221 5.136803
v 21.789267 -77.772827 0.921860
v 21.610649 -77.771118 0.922916
v 14.806327 -79.163269 4.932585
v 14.664398 -79.219490 4.836061
v 14.530490 -79.259308 4.734064
v 13.608246 -80.178841 5.388502
v 13.456154 -80.260086 5.352673
v 13.428867 -80.401222 5.430433
v 13.375411 -80.254379 5.229078
v 13.322544 -80.314156 4.979404
v 13.327765 -80.272720 4.817363
v 14.655944 -79.145859 4.664564
v 13.517483 -80.140167 5.226252
v 13.384556 -80.190216 5.083019
v 13.377846 -80.193741 4.915251
v 13.410099 -80.113129 4.762947
v 13.660300 -79.696312 4.572863
v 13.463135 -80.090164 4.931433
v 13.527843 -79.977905 4.803648
v 13.479729 -79.962112 4.645798
v 13.596016 -79.844177 4.687233
v 13.548424 -79.812347 4.521582
v -0.000004 0.000000 0.000000
v 22.176689 -87.716423 3.662013
v 22.141083 -87.404343 3.736074
v 22.246742 -87.549690 3.674826
v 22.307602 -87.383209 3.673290
v 22.343250 -87.695915 3.606121
v 22.409603 -87.528214 3.607285
v 21.378820 -89.267632 3.382035
v 21.524769 -89.129364 3.384586
v 21.679188 -89.121033 3.273903
v 21.264381 -89.388458 3.355195
v 21.542015 -89.266243 3.287703
v 21.673178 -89.249962 3.161535
v 21.805187 -89.090286 3.139931
v 21.259296 -89.513992 3.273177
v 21.402046 -89.392326 3.277545
v 21.528397 -89.380379 3.162508
v 21.622015 -89.341743 3.023559
v 21.776901 -89.217812 3.021728
v 21.927269 -89.049728 2.996153
v 21.253502 -89.627281 3.161357
v 21.387135 -89.502739 3.158657
v 21.479172 -89.460495 3.023006
v 21.695324 -89.296021 2.878346
v 21.850166 -89.195770 2.876606
v 21.224575 -89.696159 3.022934
v 21.348305 -89.578384 3.023920
v 21.410786 -89.517021 2.879722
v 21.468513 -89.462349 2.736043
v 21.778091 -89.274307 2.729344
v 21.982670 -89.105911 2.859603
v 21.280209 -89.620750 2.880991
v 21.312859 -89.549454 2.739363
v 21.378414 -89.509079 2.595525
v 21.544159 -89.430710 2.589767
v 21.938673 -89.192795 2.731327
v 18.951218 -89.223038 3.056896
v 21.288813 -89.550995 2.456420
v 21.459866 -89.485558 2.448581
v 18.830978 -89.077400 3.041053
v 18.775780 -89.236748 3.003145
v 19.072781 -89.363167 3.077055
v 19.188736 -89.500999 3.099320
v 19.303005 -89.639320 3.118754
v 19.418713 -89.775642 3.130668
v 21.365013 -89.515327 2.308400
v 21.529232 -89.434692 2.299805
v 18.663921 -89.090462 2.989981
v 18.605412 -89.245995 2.946402
v 18.890598 -89.380974 3.017411
v 19.002823 -89.521355 3.036251
v 19.114746 -89.659157 3.053876
v 19.228161 -89.795395 3.066460
v 19.341869 -89.931259 3.077778
v 21.418613 -89.437042 2.165165
v 24.329220 -86.514549 2.542923
v 24.274139 -86.395645 2.639005
v 24.171885 -86.163910 2.837986
v 24.123859 -86.055038 2.938288
v 24.075609 -85.942986 3.031036
v 24.026232 -85.820198 3.110578
v 23.975601 -85.685013 3.178814
v 23.922520 -85.539993 3.246092
v 23.805876 -85.237724 3.418814
v 23.741564 -85.087921 3.528162
v 24.440872 -86.466965 2.429975
v 24.400490 -86.359909 2.537716
v 24.349747 -86.243652 2.635005
v 24.308895 -86.133568 2.741789
v 24.266586 -86.028183 2.847427
v 24.221115 -85.922523 2.946850
v 24.172812 -85.807854 3.033067
v 24.124233 -85.680725 3.107402
v 24.073786 -85.541054 3.176007
v 24.016193 -85.390251 3.243959
v 23.951050 -85.233215 3.322184
v 23.880730 -85.075653 3.417906
v 23.804302 -84.919960 3.525552
v 24.512886 -86.314644 2.425020
v 24.470427 -86.206078 2.527544
v 24.443079 -86.103455 2.642844
v 24.406149 -85.998840 2.751203
v 24.364651 -85.897072 2.856504
v 24.316174 -85.788483 2.947769
v 24.269867 -85.670715 3.030446
v 24.223543 -85.539474 3.105998
v 24.167480 -85.392105 3.170045
v 24.103981 -85.235214 3.241706
v 24.031206 -85.072853 3.325198
v 23.948753 -84.909172 3.419623
v 23.855368 -84.747284 3.518839
v 24.620947 -86.262741 2.310615
v 24.587664 -86.163940 2.418354
v 24.557274 -86.060776 2.527364
v 24.535267 -85.963188 2.644532
v 24.500906 -85.864380 2.755751
v 24.458927 -85.764015 2.858332
v 24.412418 -85.654030 2.946635
v 24.366299 -85.530685 3.024935
v 24.317997 -85.392548 3.099228
v 24.258699 -85.239128 3.169079
v 24.186972 -85.075447 3.243767
v 24.102598 -84.906700 3.327322
v 24.005466 -84.737259 3.416595
v 23.901949 -84.572617 3.515322
v 24.713287 -86.200142 2.187085
v 24.680603 -86.107285 2.294343
v 24.660135 -86.010765 2.407927
v 24.649885 -85.917732 2.528796
v 24.632244 -85.826294 2.649536
v 24.595745 -85.730026 2.757636
v 24.552172 -85.629265 2.854481
v 24.506620 -85.516418 2.939957
v 24.462080 -85.387665 3.020748
v 24.412825 -85.242584 3.100922
v 24.346674 -85.081329 3.173296
v 24.265146 -84.911430 3.250903
v 24.165764 -84.736259 3.328817
v 24.052200 -84.562263 3.407998
v 23.953106 -84.399925 3.523869
v 24.790592 -86.056274 2.182719
v 24.760544 -85.959877 2.290301
v 24.748741 -85.862663 2.406591
v 24.749140 -85.776237 2.530633
v 24.727343 -85.686073 2.646913
v 24.688438 -85.592384 2.750200
v 24.644749 -85.494202 2.846439
v 24.597733 -85.377136 2.933262
v 24.555559 -85.240105 3.019439
v 24.504631 -85.086014 3.102203
v 24.434132 -84.920517 3.184878
v 24.334955 -84.742889 3.252965
v 24.217699 -84.562149 3.320371
v 24.098923 -84.388397 3.406672
v 24.016529 -84.235588 3.547666
v 24.854139 -85.718544 2.399569
v 24.846632 -85.630646 2.518412
v 24.823378 -85.544144 2.635772
v 24.782507 -85.455444 2.740672
v 24.730757 -85.359459 2.838392
v 24.686140 -85.235222 2.928460
v 24.654005 -85.091148 3.019590
v 24.603735 -84.931938 3.110054
v 24.515631 -84.758690 3.191341
v 24.389847 -84.571686 3.241389
v 24.260212 -84.387291 3.308024
v 24.146584 -84.217621 3.412811
v 24.082157 -84.074356 3.564178
v 23.822432 -83.812851 3.955141
v 24.953667 -85.573372 2.370080
v 24.945423 -85.487328 2.503959
v 24.918293 -85.400482 2.630041
v 24.866625 -85.313950 2.744339
v 24.802744 -85.235733 2.842568
v 24.796614 -85.110390 2.921147
v 24.769947 -84.962624 3.014902
v 24.713238 -84.779602 3.099596
v 24.572937 -84.594475 3.182297
v 24.446089 -84.388084 3.235051
v 24.300417 -84.210007 3.314542
v 24.208693 -84.052368 3.430027
v 24.033543 -83.943817 3.709058
v 23.982321 -83.812599 3.827958
v 23.945200 -83.669968 3.905039
v 23.813395 -83.621361 3.973966
v 25.069124 -85.527290 2.198529
v 25.034903 -85.423294 2.353330
v 25.038553 -85.341095 2.510946
v 24.995279 -85.251381 2.658555
v 24.917253 -85.165871 2.797277
v 24.927645 -85.021828 2.888471
v 24.907784 -84.871094 2.972986
v 24.894125 -84.715996 3.028432
v 24.749571 -84.595612 3.115756
v 24.638477 -84.436539 3.155158
v 24.451763 -84.178291 3.242029
v 24.357048 -84.034576 3.332812
v 24.153074 -83.914810 3.563959
v 24.116566 -83.789871 3.695077
v 24.082525 -83.660774 3.800557
v 24.048641 -83.515633 3.879976
v 23.926468 -83.521599 3.938606
v 23.352667 -82.850052 4.041646
v 25.116373 -85.373779 2.215834
v 25.132534 -85.265533 2.363382
v 25.108391 -85.188927 2.562928
v 25.043322 -85.099129 2.733088
v 25.063805 -84.947678 2.823089
v 25.047367 -84.789078 2.889055
v 25.032152 -84.622826 2.944790
v 24.897329 -84.563423 3.038683
v 24.817225 -84.430344 3.080321
v 24.566763 -84.288307 3.182132
v 24.615288 -84.137512 3.175460
v 24.514303 -84.004776 3.249490
v 24.286386 -83.892494 3.439977
v 24.239067 -83.761269 3.560051
v 24.207878 -83.636330 3.678994
v 24.170841 -83.500923 3.776606
v 24.120996 -83.355339 3.862051
v 23.977064 -83.368500 3.930822
v 23.535419 -82.822632 4.018080
v 23.422064 -82.691010 4.025897
v 23.240982 -82.721115 4.041760
v 23.127796 -82.592834 4.036553
v 25.202869 -85.110870 2.467479
v 25.155756 -85.028511 2.646628
v 25.195305 -84.860123 2.723248
v 25.165529 -84.686424 2.819362
v 25.143944 -84.511902 2.870349
v 24.989037 -84.450249 2.982489
v 24.907480 -84.274826 3.026948
v 24.728926 -84.282677 3.128507
v 24.777786 -84.122009 3.099336
v 24.678219 -83.976013 3.172638
v 24.438616 -83.873047 3.344100
v 24.375635 -83.739609 3.445139
v 24.332209 -83.611412 3.557642
v 24.295250 -83.481094 3.665890
v 23.609390 -82.665993 4.002816
v 23.493845 -82.533524 4.000031
v 23.308208 -82.560883 4.021337
v 23.192766 -82.432045 4.012994
v 23.077953 -82.303772 4.006017
v 25.261570 -84.957115 2.540470
v 25.312286 -84.806290 2.563810
v 25.266243 -84.722641 2.689573
v 25.257305 -84.572289 2.728475
v 25.101421 -84.332596 2.898688
v 25.028101 -84.186577 2.948438
v 24.834698 -83.956207 3.095015
v 24.599562 -83.844833 3.257350
v 24.525673 -83.716888 3.346125
v 24.463535 -83.587517 3.444537
v 24.412239 -83.455536 3.544948
v 24.370989 -83.321724 3.647244
v 23.378254 -82.402542 3.992602
v 23.261627 -82.272232 3.987822
v 23.144962 -82.142998 3.982703
v 25.349648 -84.640572 2.585991
v 25.349234 -84.475372 2.612419
v 25.242235 -84.411369 2.759436
v 25.237484 -84.250885 2.767922
v 24.930285 -84.091476 3.020723
v 24.979198 -83.945282 3.018536
v 24.761244 -83.814240 3.163546
v 24.683586 -83.687248 3.244997
v 24.597191 -83.558884 3.329319
v 24.533262 -83.428368 3.424312
v 24.481903 -83.296570 3.523220
v 24.444620 -83.160995 3.623527
v 23.451786 -82.244843 3.964648
v 23.334917 -82.112694 3.968031
v 25.451628 -84.382866 2.496495
v 25.341618 -84.315392 2.633306
v 25.348642 -84.150055 2.664508
v 25.243095 -84.081253 2.797078
v 25.099075 -84.030258 2.925531
v 25.096176 -83.852829 2.969994
v 24.932034 -83.810265 3.071880
v 24.870316 -83.654907 3.137351
v 24.746384 -83.529716 3.226840
v 24.663544 -83.397682 3.304184
v 24.596588 -83.270676 3.391022
v 24.552958 -83.141624 3.493903
v 24.545477 -82.993378 3.591939
v 25.600677 -84.570343 2.216130
v 25.546789 -84.463913 2.358110
v 25.560493 -84.299095 2.386630
v 25.450747 -84.218323 2.523240
v 25.474295 -84.057198 2.581633
v 25.363859 -83.985710 2.722034
v 25.236910 -83.917366 2.851771
v 25.221207 -83.751785 2.904359
v 25.054754 -83.694405 3.014705
v 25.023161 -83.538406 3.053073
v 24.884583 -83.493996 3.141254
v 24.809952 -83.368484 3.188735
v 24.729025 -83.241600 3.258455
v 24.661144 -83.117599 3.352862
v 24.633430 -83.009476 3.452825
v 24.608635 -82.846252 3.621228
v 24.578606 -82.736992 3.718970
v 25.689201 -84.543381 2.080095
v 25.652155 -84.395599 2.221838
v 25.677502 -84.217033 2.298505
v 25.577387 -84.131676 2.436738
v 25.609970 -83.972801 2.504228
v 25.500809 -83.899300 2.655192
v 25.369007 -83.822617 2.786006
v 25.359661 -83.656097 2.844306
v 25.192287 -83.588722 2.950076
v 25.148264 -83.422943 2.979216
v 24.972403 -83.376488 3.072805
v 24.897596 -83.214447 3.122567
v 24.776825 -83.086159 3.217038
v 24.725893 -82.956947 3.327054
v 24.700447 -82.861656 3.477062
v 24.707623 -82.724670 3.590587
v 24.678625 -82.597908 3.705958
v 25.765200 -84.400986 2.054752
v 25.753283 -84.285049 2.165643
v 25.713331 -84.052666 2.352704
v 25.745832 -83.896675 2.419420
v 25.639404 -83.816879 2.584631
v 25.512299 -83.735794 2.726272
v 25.499224 -83.564842 2.779891
v 25.330589 -83.486504 2.889848
v 25.276482 -83.316948 2.909725
v 25.086927 -83.261978 3.000015
v 25.030855 -83.102661 3.020315
v 24.897137 -83.054596 3.113774
v 24.841423 -82.925583 3.187461
v 24.819513 -82.808243 3.307461
v 24.817474 -82.704155 3.439204
v 24.810745 -82.588516 3.571517
v 25.849228 -84.254379 2.041935
v 25.802582 -84.143036 2.200301
v 25.844986 -83.987732 2.247759
v 25.880596 -83.819649 2.323063
v 25.770834 -83.738029 2.510704
v 25.654804 -83.651115 2.661702
v 25.644794 -83.481422 2.728634
v 25.467979 -83.392197 2.829105
v 25.416388 -83.204575 2.849124
v 25.207636 -83.151871 2.928959
v 25.132057 -82.979095 2.949173
v 24.977993 -82.934586 3.053710
v 24.935617 -82.785004 3.141692
v 24.916821 -82.664963 3.267116
v 24.916546 -82.561966 3.413596
v 24.913744 -82.453362 3.560405
v 24.765718 -82.454628 3.675243
v 25.917622 -84.102196 2.074530
v 25.981571 -83.937714 2.124718
v 26.013752 -83.764885 2.203586
v 25.872257 -83.664650 2.441078
v 25.805979 -83.557030 2.586177
v 25.779099 -83.386856 2.681225
v 25.611135 -83.307732 2.777488
v 25.595188 -83.135582 2.789443
v 25.230997 -82.852943 2.888184
v 25.067097 -82.806168 2.989351
v 25.040401 -82.637024 3.083242
v 25.011505 -82.522415 3.245286
v 25.015371 -82.423843 3.403462
v 25.016062 -82.316742 3.553678
v 24.868822 -82.318489 3.672765
v 24.785919 -82.167595 3.725757
v 23.096165 -81.143181 3.714497
v 22.905624 -81.178711 3.698930
v 22.730137 -81.215553 3.681500
v 22.570805 -81.251297 3.665110
v 26.030533 -84.081757 1.918673
v 26.098936 -83.919342 1.962150
v 26.086010 -83.818604 2.075111
v 25.957745 -83.678535 2.330696
v 25.969038 -83.533638 2.426344
v 25.927959 -83.412277 2.554673
v 25.900660 -83.273247 2.645072
v 25.752424 -83.214790 2.733831
v 25.176888 -82.688698 2.919848
v 25.155226 -82.545166 2.958725
v 25.102173 -82.459221 3.082346
v 25.103361 -82.378113 3.245785
v 25.117361 -82.287560 3.402225
v 24.957844 -82.174049 3.649112
v 24.876375 -82.024300 3.708060
v 23.177490 -80.988220 3.672882
v 22.979763 -81.022850 3.657808
v 22.795305 -81.058365 3.643603
v 22.626997 -81.093880 3.629302
v 22.475176 -81.127670 3.615523
v 22.337727 -81.157829 3.604118
v 26.185150 -83.758575 1.942882
v 26.136341 -83.678360 2.114406
v 26.064457 -83.606659 2.260523
v 26.108414 -83.476913 2.313599
v 26.079948 -83.384727 2.422229
v 26.048328 -83.279350 2.537593
v 25.881540 -83.102890 2.690036
v 25.255432 -82.402420 2.927789
v 25.201260 -82.319977 3.097490
v 25.201654 -82.237030 3.251792
v 25.101398 -82.170227 3.535204
v 25.028629 -82.026100 3.609048
v 24.954691 -81.879005 3.674345
v 23.262745 -80.835236 3.626950
v 23.058565 -80.868217 3.614007
v 22.866009 -80.902924 3.600609
v 22.688488 -80.937759 3.588566
v 22.527763 -80.971359 3.577859
v 22.383120 -81.002281 3.568677
v 22.252123 -81.030052 3.558450
v 26.239998 -83.589348 2.023744
v 26.185371 -83.519836 2.177221
v 26.224129 -83.359924 2.266136
v 26.187542 -83.245377 2.419921
v 26.138620 -83.129082 2.553915
v 26.005268 -83.160950 2.621642
v 26.021271 -83.010178 2.637642
v 26.027647 -82.827980 2.648550
v 25.416065 -82.286858 2.867054
v 25.310566 -82.259392 2.987274
v 25.302629 -82.178917 3.115580
v 25.210335 -82.145569 3.398400
v 25.169136 -82.019516 3.509883
v 25.109785 -81.881447 3.598748
v 25.035669 -81.734100 3.659376
v 23.351063 -80.683708 3.578370
v 23.141602 -80.715187 3.566844
v 22.941355 -80.747704 3.557736
v 22.755081 -80.782158 3.546093
v 22.585117 -80.815636 3.536950
v 22.432175 -80.847069 3.529522
v 22.294708 -80.875771 3.521461
v 26.321114 -83.494843 1.909513
v 26.289955 -83.428139 2.082368
v 26.345715 -83.277992 2.131445
v 26.306608 -83.195244 2.297028
v 26.257729 -83.084991 2.445512
v 26.169405 -82.961098 2.569551
v 26.211229 -82.800880 2.582966
v 25.572321 -82.191414 2.860250
v 25.431711 -82.132309 2.976635
v 25.405798 -82.042336 3.134900
v 25.301977 -82.097977 3.260840
v 25.285141 -81.996666 3.395103
v 25.242390 -81.872696 3.505386
v 25.184572 -81.735855 3.592911
v 23.227715 -80.561775 3.522000
v 23.021162 -80.593178 3.513807
v 22.826450 -80.626297 3.504786
v 22.647247 -80.659668 3.496298
v 22.485287 -80.691582 3.489644
v 22.340002 -80.720917 3.483954
v 26.384079 -83.348679 1.954185
v 26.456148 -83.207230 2.001446
v 26.419718 -83.130379 2.173855
v 26.369577 -83.032112 2.328654
v 26.307381 -82.920845 2.473989
v 26.364357 -82.759407 2.506349
v 26.118484 -82.684769 2.639760
v 25.974871 -82.644531 2.686698
v 25.937166 -82.479164 2.718132
v 25.585062 -82.057159 2.925019
v 25.530560 -81.977585 3.029830
v 25.389805 -81.957352 3.278876
v 22.542992 -80.535660 3.450097
v 22.389259 -80.566559 3.442544
v 26.485186 -82.974388 2.212336
v 26.426508 -82.870201 2.362575
v 26.472851 -82.705818 2.385459
v 26.266237 -82.635231 2.604072
v 26.125134 -82.516518 2.665209
v 26.045042 -82.372917 2.705733
v 26.045025 -82.221115 2.726056
v 25.619459 -81.842804 3.075703
v 25.499500 -81.904541 3.172507
v 25.472431 -81.816772 3.312857
v 26.570044 -82.899452 2.077568
v 26.521797 -82.809204 2.235146
v 26.539894 -82.643661 2.244474
v 26.409735 -82.589371 2.520260
v 26.302477 -82.463333 2.610216
v 26.184439 -82.334068 2.669287
v 26.193928 -82.143860 2.677164
v 26.023462 -82.056076 2.760796
v 26.002262 -81.888420 2.807243
v 25.861986 -81.827454 2.893025
v 25.752031 -81.770210 3.001887
v 25.579700 -81.764282 3.219874
v 26.627386 -82.811546 1.935917
v 26.594603 -82.735153 2.098036
v 26.570063 -82.573524 2.098421
v 26.484926 -82.536324 2.381210
v 26.429319 -82.414856 2.509888
v 26.317524 -82.288116 2.591981
v 26.330727 -82.120087 2.560412
v 26.141821 -81.955215 2.719363
v 26.127956 -81.782036 2.753212
v 26.001202 -81.720123 2.855479
v 25.890574 -81.667084 2.962995
v 18.589699 -80.656067 3.995410
v 26.638638 -82.711998 1.792483
v 26.634417 -82.644936 1.955431
v 26.588467 -82.485069 1.961356
v 26.523762 -82.480812 2.237533
v 26.415937 -82.243629 2.471675
v 26.385725 -82.077698 2.416331
v 26.253273 -82.003136 2.629086
v 26.218708 -81.850494 2.618962
v 26.194937 -81.682968 2.630856
v 26.114481 -81.610245 2.777361
v 26.011841 -81.549759 2.906710
v 25.807539 -81.639923 3.070735
v 18.422894 -80.682419 4.037780
v 17.600677 -80.814339 4.104513
v 16.902824 -81.022980 4.201432
v 16.758408 -81.062065 4.269723
v 26.615845 -82.549103 1.813838
v 26.532831 -82.418304 2.096074
v 26.456131 -82.198296 2.323420
v 26.383591 -82.058601 2.255996
v 26.322090 -81.947701 2.512648
v 26.260654 -81.779106 2.466132
v 26.171442 -81.508896 2.640718
v 25.905985 -81.498672 3.046978
v 18.510588 -80.550819 4.115970
v 18.349628 -80.570389 4.154486
v 17.837791 -80.659897 4.176755
v 17.669392 -80.685738 4.179753
v 17.501225 -80.705826 4.188516
v 16.818756 -80.933105 4.315472
v 16.676708 -80.975014 4.386963
v 16.612534 -81.104416 4.336707
v 15.520180 -82.060883 4.219918
v 15.435608 -82.235077 4.149846
v 15.266151 -82.290871 4.180256
v 26.326269 -81.927834 2.353783
v 26.100142 -81.435089 2.787826
v 26.006392 -81.374252 2.921975
v 17.909832 -80.512596 4.255702
v 17.738411 -80.543221 4.254680
v 17.570747 -80.575378 4.262479
v 15.458275 -81.616402 4.488702
v 15.433334 -81.924622 4.319356
v 15.348483 -82.108078 4.263986
v 15.170390 -82.155663 4.258574
v 15.087810 -82.333466 4.163229
v 26.144594 -81.335014 2.626760
v 17.983894 -80.364204 4.338665
v 17.809578 -80.394623 4.337518
v 17.642059 -80.431023 4.341231
v 15.679336 -81.351563 4.681193
v 15.566146 -81.475060 4.580845
v 15.405373 -81.507324 4.632091
v 15.357639 -81.777397 4.418093
v 15.244094 -81.944962 4.336162
v 15.070441 -82.025520 4.293706
v 14.967411 -82.188995 4.213562
v 18.065315 -80.222137 4.432945
v 17.887455 -80.246536 4.428919
v 17.714426 -80.280754 4.429731
v 15.517307 -81.384720 4.728526
v 15.357830 -81.410881 4.781032
v 15.294024 -81.631760 4.535927
v 15.190318 -81.760612 4.454763
v 15.076416 -81.860672 4.386551
v 14.953259 -81.932228 4.343025
v 14.907219 -82.041824 4.276188
v 18.352551 -80.047241 4.515010
v 18.156157 -80.085762 4.529280
v 17.973301 -80.111664 4.534564
v 17.791481 -80.136032 4.527461
v 15.240406 -81.514671 4.679977
v 15.129973 -81.628731 4.594355
v 15.018711 -81.728714 4.514203
v 14.902023 -81.828163 4.447748
v 14.799908 -81.943336 4.364782
v 14.749840 -82.103668 4.252776
v 18.561535 -79.788055 4.616575
v 18.405502 -79.883949 4.615774
v 18.236111 -79.949448 4.619006
v 18.056992 -79.975082 4.629771
v 17.874172 -80.004105 4.637249
v 17.687199 -80.039299 4.625302
v 15.197886 -81.425591 4.835663
v 15.081173 -81.525803 4.745302
v 14.966190 -81.629524 4.663985
v 14.849341 -81.729401 4.585180
v 14.734200 -81.835556 4.498821
v 14.639042 -81.943893 4.396196
v 14.556079 -82.053833 4.303946
v 18.579998 -79.626419 4.682971
v 18.430115 -79.719833 4.703616
v 18.297989 -79.814598 4.692732
v 18.144650 -79.834526 4.716353
v 17.966007 -79.864136 4.730402
v 17.766090 -79.896431 4.740073
v 14.802624 -81.635460 4.728711
v 14.684002 -81.733818 4.641363
v 14.571712 -81.826637 4.534908
v 14.453598 -81.923401 4.415196
v 18.599010 -79.460083 4.719646
v 18.431774 -79.525398 4.753787
v 18.265121 -79.664543 4.760483
v 18.066303 -79.687004 4.790244
v 17.879137 -79.715599 4.798625
v 17.705448 -79.735298 4.807416
v 14.520484 -81.728455 4.688347
v 14.411922 -81.807617 4.579734
v 14.306659 -81.868279 4.484164
v 18.498520 -79.350777 4.770740
v 18.285526 -79.486282 4.785151
v 17.966949 -79.596687 4.817292
v 17.764194 -79.598183 4.823866
v 17.534851 -79.717667 4.822334
v 14.353523 -81.716385 4.726183
v 14.247734 -81.799538 4.611910
v 14.142806 -81.860718 4.457231
v 18.350235 -79.321213 4.768624
v 18.036427 -79.464943 4.809097
v 17.869503 -79.491920 4.818479
v 17.708422 -79.446426 4.825568
v 17.620884 -79.583153 4.830436
v 17.461197 -79.568459 4.857131
v 14.189418 -81.695396 4.733911
v 14.092597 -81.756439 4.609492
v 24.750679 -78.687096 1.842388
v 17.931057 -79.326233 4.806199
v 17.797626 -79.303864 4.813928
v 17.547380 -79.432785 4.839651
v 17.384190 -79.423553 4.873299
v 24.808277 -78.765244 1.681150
v 19.469471 -78.807030 3.555201
v 19.346579 -78.759964 3.687106
v 17.471886 -79.291092 4.852265
v 24.779625 -78.762016 1.508413
v 24.725235 -78.646652 1.630242
v 24.659239 -78.556145 1.750767
v 19.545532 -78.705826 3.447000
v 19.403019 -78.655464 3.534701
v 19.268051 -78.603188 3.620792
v 24.760794 -78.761047 1.339437
v 24.710175 -78.626907 1.443507
v 24.648651 -78.515945 1.568256
v 19.480572 -78.556190 3.403036
v 19.339363 -78.506393 3.475281
v 19.202118 -78.454285 3.553065
v 24.706614 -78.624199 1.237088
v 24.649216 -78.491608 1.381390
v 19.416855 -78.403625 3.331726
v 19.277664 -78.356323 3.409297
v 24.631140 -78.466843 1.202262
v 0.000000 0.000001 -0.000002
v 21.622005 -89.341743 3.023563
v 21.479172 -89.460487 3.023014
v 21.564644 -89.427757 2.880098
v 21.695320 -89.296021 2.878347
v 22.097569 -88.992195 2.903051
v 21.410774 -89.517006 2.879725
v 21.468521 -89.462334 2.736048
v 21.620457 -89.364220 2.732346
v 21.778095 -89.274300 2.729347
v 21.982670 -89.105911 2.859606
v 22.093594 -89.098877 2.757711
v 22.224405 -88.984673 2.790604
v 21.544159 -89.430679 2.589775
v 21.708351 -89.343903 2.585400
v 21.938681 -89.192787 2.731333
v 22.041637 -89.163719 2.600950
v 22.206665 -89.082397 2.636335
v 22.335951 -88.880302 2.791086
v 22.459984 -88.851456 2.706581
v 21.459866 -89.485558 2.448582
v 21.625114 -89.400345 2.442659
v 21.866158 -89.241211 2.583759
v 21.960005 -89.187416 2.438374
v 22.147381 -89.106987 2.476316
v 22.346689 -88.982903 2.671347
v 22.654236 -88.571815 2.766066
v 22.747269 -88.419853 2.774561
v 21.529228 -89.434692 2.299807
v 21.783644 -89.296310 2.440710
v 21.833374 -89.227669 2.296530
v 22.082266 -89.100288 2.342760
v 22.302990 -89.021629 2.506340
v 22.398571 -88.937309 2.395645
v 22.686306 -88.678955 2.640785
v 22.776306 -88.532455 2.659246
v 22.876343 -88.390060 2.675814
v 20.963482 -89.719421 2.455629
v 21.043903 -89.680397 2.317497
v 21.418606 -89.437042 2.165167
v 21.681538 -89.328682 2.299234
v 21.720444 -89.226723 2.164577
v 21.963524 -89.135239 2.284142
v 22.055962 -89.032501 2.189831
v 22.227173 -89.016586 2.329786
v 22.348743 -88.903992 2.246716
v 22.497446 -88.833527 2.290524
v 22.780632 -88.609802 2.520979
v 22.887772 -88.483055 2.548893
v 22.982582 -88.342216 2.565285
v 23.444092 -87.614540 2.565794
v 23.524212 -87.464211 2.576759
v 20.714043 -89.987282 2.448313
v 20.835037 -89.853355 2.447336
v 20.904057 -89.798576 2.310026
v 20.954369 -89.720596 2.173796
v 21.304218 -89.433708 2.034166
v 21.573353 -89.338615 2.161837
v 21.606380 -89.224876 2.034363
v 21.876709 -89.124146 2.162983
v 21.922979 -89.017059 2.040564
v 22.201778 -88.933044 2.161592
v 22.312702 -88.840248 2.118277
v 22.440941 -88.785622 2.144791
v 22.870529 -88.527306 2.403234
v 22.978218 -88.405098 2.431978
v 23.058697 -88.280495 2.457108
v 23.469025 -87.730957 2.427790
v 23.569935 -87.589561 2.436399
v 23.667646 -87.453613 2.474943
v 20.514088 -90.330322 2.627642
v 20.634100 -90.048920 2.314348
v 20.772751 -89.928680 2.304596
v 20.816429 -89.847435 2.166220
v 20.854797 -89.752724 2.032532
v 20.886250 -89.644684 1.905201
v 21.181702 -89.421593 1.910503
v 21.458431 -89.335747 2.030354
v 21.479763 -89.209145 1.914131
v 21.760967 -89.116455 2.036201
v 21.793774 -89.003532 1.912653
v 22.069427 -88.920143 2.040157
v 22.207161 -88.824364 2.018700
v 22.353935 -88.738617 2.006325
v 22.499557 -88.668236 2.025272
v 22.954865 -88.422997 2.290937
v 23.075573 -88.299774 2.332003
v 23.458847 -87.834587 2.287045
v 23.561676 -87.693054 2.282381
v 23.668472 -87.538956 2.279947
v 20.382273 -90.526459 2.774328
v 20.408257 -90.447960 2.638151
v 20.417328 -90.350754 2.525455
v 20.370098 -90.298096 2.384827
v 20.536980 -90.093056 2.189732
v 20.682030 -89.978477 2.167032
v 20.707203 -89.873604 2.033987
v 20.734890 -89.763939 1.904354
v 20.762703 -89.648575 1.778276
v 21.339024 -89.327934 1.902243
v 21.361729 -89.205360 1.782887
v 21.633686 -89.103020 1.914909
v 21.658554 -88.984955 1.793283
v 21.941822 -88.900497 1.913538
v 22.085268 -88.801407 1.903406
v 22.232208 -88.704506 1.890869
v 22.385975 -88.619827 1.890158
v 22.535660 -88.541466 1.910206
v 23.477009 -87.773033 2.139477
v 23.584858 -87.641411 2.119019
v 23.673916 -87.512077 2.081387
v 20.258339 -90.637047 2.793360
v 20.291092 -90.554352 2.644180
v 20.311207 -90.437134 2.511026
v 20.231163 -90.407951 2.381969
v 20.425751 -90.106583 2.072376
v 20.564594 -89.993629 2.046843
v 20.579876 -89.875961 1.918873
v 20.602776 -89.760254 1.789747
v 20.631851 -89.646950 1.658689
v 20.782501 -89.521614 1.660971
v 21.211658 -89.312164 1.781500
v 21.806683 -88.879189 1.792933
v 21.951071 -88.774445 1.789150
v 22.096991 -88.673409 1.781464
v 22.247379 -88.576584 1.777132
v 22.402439 -88.488327 1.780708
v 22.555752 -88.403557 1.798599
v 22.673981 -88.459663 1.943125
v 23.251236 -87.984642 2.025267
v 23.362568 -87.836983 2.019226
v 23.550957 -87.569351 1.958792
v 23.637558 -87.435959 1.921987
v 23.757339 -87.380592 2.021442
v 23.871971 -87.309090 2.107241
v 23.984997 -87.215607 2.178299
v 20.171265 -90.658997 2.671223
v 20.179794 -90.544838 2.512814
v 20.104630 -90.497665 2.358126
v 20.272430 -90.299370 2.243904
v 20.312935 -90.109993 1.950962
v 20.445690 -90.000282 1.929998
v 20.452862 -89.875877 1.805494
v 20.465370 -89.748421 1.684076
v 20.491508 -89.632484 1.552666
v 20.652794 -89.518585 1.539412
v 21.108055 -89.184563 1.532455
v 21.403210 -88.967529 1.538649
v 21.814075 -88.753929 1.672003
v 21.955261 -88.645241 1.671203
v 22.098148 -88.537346 1.673746
v 22.247654 -88.436501 1.677290
v 22.401932 -88.341774 1.686096
v 22.557213 -88.248985 1.705957
v 22.696291 -88.316139 1.832661
v 22.835274 -88.245132 1.888656
v 22.904636 -88.116539 1.832708
v 23.004578 -87.989159 1.808273
v 23.137440 -87.956230 1.894642
v 23.237917 -87.854279 1.899656
v 23.337717 -87.745117 1.904652
v 23.397484 -87.612976 1.841854
v 23.506613 -87.473038 1.821512
v 23.719959 -87.295830 1.873514
v 23.840710 -87.247345 1.953430
v 23.952099 -87.180336 2.030020
v 20.062035 -90.671143 2.562475
v 20.049965 -90.593475 2.439651
v 19.959095 -90.585281 2.300825
v 20.151493 -90.393364 2.240664
v 20.194633 -90.107430 1.829830
v 20.325817 -90.001602 1.812347
v 20.326019 -89.873505 1.692251
v 20.335903 -89.748093 1.568823
v 20.359509 -89.632942 1.436348
v 20.518921 -89.515411 1.421606
v 20.672878 -89.394478 1.415592
v 20.977936 -89.175636 1.405455
v 21.258144 -89.079475 1.532103
v 21.270775 -88.953842 1.415461
v 21.542465 -88.853210 1.545979
v 21.678528 -88.737877 1.552296
v 21.815781 -88.625145 1.555128
v 21.954895 -88.513733 1.558161
v 22.095346 -88.402031 1.567205
v 22.235249 -88.288513 1.588991
v 22.390768 -88.192543 1.596605
v 22.543533 -88.097748 1.609249
v 22.723898 -88.154228 1.728254
v 22.842953 -88.011734 1.709751
v 22.959213 -87.877098 1.692619
v 23.107023 -87.856544 1.780317
v 23.229172 -87.722404 1.776279
v 23.281258 -87.584984 1.723238
v 23.372517 -87.481598 1.714838
v 23.597309 -87.335266 1.788116
v 23.679188 -87.191826 1.741638
v 23.799629 -87.152878 1.820680
v 23.920204 -87.103729 1.897436
v 24.055370 -87.112869 2.096024
v 24.173306 -87.010506 2.085665
v 20.041126 -90.478973 2.228949
v 20.054611 -90.399895 2.107843
v 20.065334 -90.306938 1.976355
v 20.200653 -89.996490 1.697641
v 20.201298 -89.873337 1.575539
v 20.210983 -89.753418 1.449028
v 20.227955 -89.636467 1.319460
v 20.381796 -89.513275 1.306698
v 20.534527 -89.388741 1.298077
v 20.835873 -89.155289 1.289503
v 21.125114 -89.065689 1.408909
v 21.132526 -88.933708 1.298111
v 21.409592 -88.839127 1.423719
v 21.545540 -88.724236 1.430199
v 21.679585 -88.609085 1.435925
v 21.814846 -88.495125 1.440594
v 21.952374 -88.382179 1.446505
v 22.090168 -88.267944 1.459471
v 22.231091 -88.156754 1.475826
v 22.376781 -88.052597 1.490034
v 22.521017 -87.953873 1.494104
v 22.679026 -87.993080 1.611587
v 22.805105 -87.880226 1.596754
v 22.909798 -87.767448 1.592045
v 23.051456 -87.721039 1.655298
v 23.163925 -87.616264 1.665133
v 23.215706 -87.478310 1.602478
v 23.336594 -87.356865 1.596577
v 23.469360 -87.361023 1.699268
v 23.556887 -87.224442 1.662718
v 23.627766 -87.084892 1.612301
v 23.756245 -87.050880 1.691282
v 23.881618 -87.012337 1.771002
v 24.045971 -87.050972 1.976147
v 24.139442 -86.926041 1.933207
v 24.247211 -86.893181 2.011534
v 24.356483 -86.808250 2.023054
v 24.485744 -86.639397 2.187641
v 24.464792 -86.557915 2.310362
v 19.940277 -90.509125 2.137754
v 19.945023 -90.415512 1.997229
v 19.945435 -90.310089 1.867239
v 20.072758 -89.990601 1.584946
v 20.075592 -89.874100 1.458826
v 20.084517 -89.759056 1.330257
v 20.093353 -89.638885 1.205553
v 20.239464 -89.509064 1.197992
v 20.391254 -89.383003 1.186111
v 20.683479 -89.267700 1.293434
v 20.987289 -89.047791 1.288652
v 20.990757 -88.909126 1.183868
v 21.272797 -88.820084 1.305925
v 21.409870 -88.706413 1.311790
v 21.544571 -88.592812 1.316530
v 21.679230 -88.479805 1.320236
v 21.813339 -88.365471 1.326235
v 21.949978 -88.252594 1.332870
v 22.087479 -88.139885 1.343580
v 22.227398 -88.030602 1.355085
v 22.368387 -87.925240 1.363489
v 22.507038 -87.819176 1.367664
v 22.655867 -87.851189 1.486687
v 22.783936 -87.735367 1.488014
v 22.918724 -87.635254 1.512901
v 23.054817 -87.560509 1.555057
v 23.086485 -87.435143 1.487858
v 23.202837 -87.332283 1.490431
v 23.436920 -87.255867 1.595999
v 23.485565 -87.130730 1.540691
v 23.555779 -86.990997 1.491358
v 23.700237 -86.947174 1.566534
v 23.835789 -86.913834 1.644661
v 24.008385 -86.966270 1.852377
v 24.097538 -86.834572 1.807672
v 24.242207 -86.791389 1.887461
v 24.375103 -86.690346 1.922428
v 24.448036 -86.680138 2.052855
v 24.530724 -86.537621 2.065451
v 24.559336 -86.490501 2.193272
v 24.550648 -86.414131 2.317442
v 24.512894 -86.314621 2.425016
v 19.826805 -90.523567 2.031635
v 19.828403 -90.421570 1.894052
v 19.826208 -90.316429 1.760046
v 19.950335 -89.879448 1.341522
v 19.953121 -89.761871 1.216558
v 19.958206 -89.643349 1.091829
v 20.101265 -89.513435 1.084181
v 20.245182 -89.379082 1.078508
v 20.540924 -89.258568 1.177481
v 20.840490 -89.021057 1.179173
v 20.845772 -88.882973 1.072151
v 21.132790 -88.796288 1.190956
v 21.271221 -88.683922 1.196255
v 21.406509 -88.571396 1.200953
v 21.540449 -88.458672 1.205399
v 21.675953 -88.347786 1.207560
v 21.809334 -88.233719 1.214291
v 21.946316 -88.122841 1.218800
v 22.083069 -88.011482 1.226812
v 22.642941 -87.708549 1.369829
v 22.781799 -87.595222 1.381525
v 22.930984 -87.478859 1.407930
v 23.051970 -87.332825 1.385710
v 23.195995 -87.194618 1.385317
v 23.335636 -87.219276 1.498161
v 23.384422 -87.062843 1.421741
v 23.487995 -86.897247 1.379007
v 23.636059 -86.846825 1.449034
v 23.776842 -86.806885 1.525877
v 23.964727 -86.875618 1.727733
v 24.042442 -86.740700 1.682217
v 24.172588 -86.700668 1.748514
v 24.295540 -86.643143 1.802086
v 24.473885 -86.562729 1.945154
v 24.571720 -86.433510 1.936739
v 24.621847 -86.402344 2.063868
v 24.638201 -86.345680 2.192402
v 24.620949 -86.262733 2.310612
v 20.101654 -89.381760 0.968451
v 20.393639 -89.249268 1.068115
v 20.694473 -89.001183 1.065571
v 20.699162 -88.860542 0.962185
v 20.989773 -88.769272 1.077038
v 21.129593 -88.657547 1.081141
v 21.266321 -88.546738 1.084843
v 21.401093 -88.435501 1.089111
v 21.535583 -88.324516 1.092926
v 21.669361 -88.212502 1.097879
v 21.801884 -88.098618 1.105602
v 21.935663 -87.985634 1.113096
v 22.769207 -87.456497 1.274542
v 22.895622 -87.336113 1.282438
v 23.016142 -87.210304 1.280582
v 23.119331 -87.086540 1.268614
v 23.341583 -86.932770 1.311754
v 23.567696 -86.745872 1.337330
v 23.714108 -86.701073 1.407114
v 23.910183 -86.774826 1.604858
v 23.981449 -86.636391 1.562336
v 24.110363 -86.597816 1.629694
v 24.237392 -86.551529 1.685165
v 24.403175 -86.573883 1.843924
v 24.484177 -86.452934 1.824549
v 24.575802 -86.326302 1.805527
v 24.660675 -86.304321 1.929474
v 24.709873 -86.267410 2.060997
v 24.713291 -86.200134 2.187084
v 19.799324 -89.489731 0.897863
v 20.554104 -88.839745 0.858480
v 20.843483 -88.742302 0.964079
v 20.983475 -88.629219 0.965658
v 21.120098 -88.517494 0.969660
v 21.256508 -88.407799 0.972883
v 21.391718 -88.297607 0.977484
v 21.525299 -88.185799 0.984217
v 21.657856 -88.072830 0.992199
v 22.613415 -87.428314 1.156788
v 22.741596 -87.313385 1.170311
v 22.863556 -87.194984 1.177034
v 22.978413 -87.073402 1.174162
v 23.095634 -86.947083 1.170237
v 23.414593 -86.790382 1.271412
v 23.497711 -86.641060 1.231878
v 23.647209 -86.595230 1.292517
v 23.849327 -86.667122 1.484032
v 23.920332 -86.528748 1.441086
v 24.049969 -86.494316 1.511309
v 24.177723 -86.448540 1.569616
v 24.364231 -86.495193 1.742163
v 24.451227 -86.355072 1.705278
v 24.553831 -86.215790 1.671139
v 24.680882 -86.206627 1.798374
v 24.759850 -86.179146 1.927179
v 24.791000 -86.126915 2.058702
v 24.790592 -86.056259 2.182720
v 24.760544 -85.959869 2.290302
v 24.748741 -85.862656 2.406593
v 19.657621 -89.486412 0.792908
v 19.792820 -89.357788 0.785555
v 20.073204 -89.105003 0.758862
v 20.385422 -88.965996 0.840378
v 20.432173 -88.813324 0.763021
v 20.692600 -88.717018 0.855482
v 20.828403 -88.599968 0.854717
v 20.965908 -88.487862 0.854380
v 21.101997 -88.375870 0.858776
v 21.238678 -88.265671 0.863447
v 21.374886 -88.155540 0.869326
v 21.510067 -88.044571 0.876490
v 21.638391 -87.927002 0.893404
v 22.587715 -87.281723 1.058605
v 22.714050 -87.166550 1.068741
v 22.836674 -87.048836 1.073895
v 22.958405 -86.926811 1.076517
v 23.242500 -86.829796 1.190483
v 23.347828 -86.684639 1.168648
v 23.427006 -86.530266 1.127346
v 23.572948 -86.484520 1.185133
v 23.787434 -86.555763 1.362993
v 23.869453 -86.408875 1.323494
v 23.987854 -86.402992 1.400480
v 24.104218 -86.347710 1.442825
v 24.312162 -86.401581 1.630697
v 24.391586 -86.263283 1.585363
v 24.464458 -86.129074 1.535275
v 24.692039 -86.091637 1.688677
v 24.787193 -86.075760 1.803185
v 24.852945 -86.043251 1.929476
v 24.874958 -85.985001 2.058065
v 24.876694 -85.916908 2.183250
v 24.855066 -85.816025 2.289841
v 24.854141 -85.718544 2.399569
v 19.650871 -89.356705 0.678204
v 19.934467 -89.233223 0.771130
v 19.922409 -89.102936 0.654468
v 20.206825 -88.981026 0.741461
v 20.311131 -88.863029 0.722034
v 20.352409 -88.713104 0.644304
v 20.535721 -88.698341 0.748529
v 20.664534 -88.578110 0.744844
v 20.799339 -88.460152 0.745359
v 20.935247 -88.344246 0.748840
v 21.071632 -88.229935 0.755466
v 21.210873 -88.119804 0.759384
v 21.352055 -88.012733 0.760752
v 21.491531 -87.904083 0.765308
v 21.622028 -87.786949 0.783209
v 21.754070 -87.671776 0.797386
v 23.201500 -86.690773 1.085161
v 23.299377 -86.576195 1.079525
v 23.327732 -86.433159 1.024458
v 23.480143 -86.371979 1.080311
v 23.723331 -86.442459 1.249960
v 23.813118 -86.294395 1.216244
v 23.989616 -86.269157 1.304708
v 24.160557 -86.211693 1.378824
v 24.244293 -86.304573 1.509577
v 24.315165 -86.169327 1.457655
v 24.400127 -86.031898 1.408497
v 24.592293 -86.083412 1.592642
v 24.687140 -85.965446 1.578543
v 24.800211 -85.958221 1.683304
v 24.890751 -85.944695 1.800968
v 24.945152 -85.905396 1.933527
v 24.967247 -85.841782 2.063862
v 24.943455 -85.779823 2.176313
v 24.951210 -85.669807 2.252752
v 24.953667 -85.573372 2.370083
v 19.787697 -89.231392 0.665741
v 20.056053 -88.974144 0.639566
v 20.190231 -88.843330 0.626791
v 20.185387 -88.702164 0.527514
v 20.490404 -88.568893 0.640661
v 20.625633 -88.443886 0.638384
v 20.761936 -88.322311 0.638226
v 20.899223 -88.204338 0.640942
v 21.038439 -88.089622 0.645216
v 21.179180 -87.977509 0.650396
v 21.320320 -87.866753 0.656603
v 21.460314 -87.755707 0.664507
v 21.593166 -87.638618 0.683889
v 21.728664 -87.524849 0.696833
v 23.189125 -86.540497 0.993959
v 23.196625 -86.386261 0.922998
v 23.355183 -86.264793 0.970255
v 23.645496 -86.331818 1.145117
v 23.728674 -86.181892 1.118038
v 23.904037 -86.150742 1.185020
v 24.074303 -86.114716 1.258631
v 24.239586 -86.071777 1.333679
v 24.330425 -85.926727 1.295832
v 24.545528 -85.987656 1.489330
v 24.645153 -85.849457 1.467525
v 24.786469 -85.833473 1.566900
v 24.901516 -85.826164 1.678478
v 24.990582 -85.817467 1.804020
v 25.052563 -85.778748 1.944012
v 25.044699 -85.678680 2.089260
v 25.069134 -85.527283 2.198530
v 19.909863 -88.971672 0.536095
v 20.044563 -88.836960 0.527216
v 20.027164 -88.698189 0.426580
v 20.323841 -88.570663 0.530718
v 20.455418 -88.439461 0.529972
v 20.586803 -88.309814 0.530266
v 20.720970 -88.185570 0.531330
v 20.858501 -88.065506 0.533785
v 20.999134 -87.949188 0.537313
v 21.139969 -87.833572 0.545301
v 21.280231 -87.718445 0.556803
v 21.419155 -87.603233 0.571209
v 21.557362 -87.488327 0.586351
v 21.695471 -87.374512 0.600113
v 23.186207 -86.246056 0.841785
v 23.305714 -86.123711 0.859264
v 23.548103 -86.220711 1.052303
v 23.641418 -86.068642 1.026901
v 23.817982 -86.034058 1.083992
v 23.992180 -86.006233 1.149734
v 24.162624 -85.967819 1.222479
v 24.256859 -85.819160 1.189798
v 24.489294 -85.883667 1.377253
v 24.592388 -85.741455 1.353384
v 24.750038 -85.714737 1.453285
v 24.892643 -85.702003 1.562862
v 25.012470 -85.699753 1.683382
v 25.092628 -85.714142 1.807280
v 25.137518 -85.641853 1.919683
v 25.150764 -85.559250 2.040630
v 25.116377 -85.373779 2.215837
v 25.132534 -85.265533 2.363380
v 19.893894 -88.835365 0.426832
v 19.874100 -88.700989 0.319851
v 20.158195 -88.563606 0.429069
v 20.286812 -88.432686 0.427217
v 20.414227 -88.301956 0.425095
v 20.543053 -88.172981 0.425655
v 20.676800 -88.048302 0.426039
v 20.814335 -87.926529 0.428816
v 20.955551 -87.808182 0.432087
v 21.096725 -87.690147 0.440403
v 21.236696 -87.571800 0.454353
v 21.376362 -87.454254 0.470934
v 21.516914 -87.338593 0.486609
v 21.658089 -87.224823 0.500324
v 23.153118 -86.105446 0.746649
v 23.266214 -85.984550 0.751801
v 23.466030 -86.110130 0.958683
v 23.562149 -85.963547 0.929577
v 23.737020 -85.905670 0.973387
v 23.915634 -85.890518 1.049767
v 24.087782 -85.859886 1.116804
v 24.183632 -85.708801 1.090128
v 24.426918 -85.778923 1.264780
v 24.527794 -85.630295 1.245083
v 24.700331 -85.600456 1.339550
v 24.863953 -85.583107 1.446815
v 25.012436 -85.580086 1.569181
v 25.140629 -85.581680 1.728767
v 25.228317 -85.515625 1.893223
v 25.218937 -85.422203 2.066957
v 25.228466 -85.276146 2.178656
v 25.253775 -85.150307 2.293232
v 25.202877 -85.110847 2.467480
v 20.122511 -88.428276 0.322525
v 20.244476 -88.294693 0.323137
v 20.368607 -88.163246 0.322933
v 20.498829 -88.036446 0.319918
v 20.633446 -87.912056 0.319296
v 20.771721 -87.789665 0.320717
v 20.910572 -87.667503 0.326632
v 21.049824 -87.546059 0.337006
v 21.189434 -87.425484 0.351660
v 21.330215 -87.306602 0.368145
v 21.472004 -87.189415 0.385122
v 21.615391 -87.074875 0.399635
v 23.407364 -85.992287 0.852434
v 23.492226 -85.871307 0.830317
v 23.613903 -85.809731 0.861864
v 23.860016 -85.761169 0.955885
v 24.017792 -85.742622 1.023661
v 24.112974 -85.592957 0.998960
v 24.356041 -85.668747 1.162266
v 24.457253 -85.518501 1.139702
v 24.637302 -85.486885 1.228924
v 24.817398 -85.466782 1.327887
v 24.985476 -85.462387 1.444157
v 25.135284 -85.468475 1.576156
v 25.256012 -85.449295 1.724882
v 25.316483 -85.381630 1.885952
v 25.333521 -85.277939 2.025475
v 25.334736 -85.147026 2.137135
v 25.289085 -85.026443 2.388292
v 25.261566 -84.957123 2.540474
v 25.312283 -84.806290 2.563814
v 20.202621 -88.159973 0.215342
v 20.327217 -88.028664 0.213659
v 20.459488 -87.902962 0.208574
v 20.593090 -87.776772 0.209578
v 20.725378 -87.648773 0.218107
v 20.861744 -87.524597 0.224390
v 21.139153 -87.279709 0.248192
v 21.280556 -87.159615 0.264164
v 21.423176 -87.040970 0.281879
v 21.567211 -86.924347 0.299080
v 23.372583 -85.855286 0.747129
v 23.495506 -85.737976 0.754993
v 23.638769 -85.636856 0.780975
v 23.730507 -85.749146 0.887403
v 23.804844 -85.622482 0.857603
v 23.955772 -85.614983 0.930887
v 24.050495 -85.471069 0.906748
v 24.285011 -85.557800 1.064106
v 24.380661 -85.403473 1.041521
v 24.560875 -85.372070 1.121519
v 25.114986 -85.350563 1.449522
v 25.255558 -85.349991 1.578470
v 25.365540 -85.322220 1.720600
v 25.419786 -85.246948 1.868744
v 25.429253 -85.132996 1.995016
v 25.353802 -85.017937 2.254023
v 25.361715 -84.884293 2.395311
v 25.411860 -84.715195 2.450783
v 25.349651 -84.640564 2.585993
v 25.349228 -84.475365 2.612423
v 20.048599 -88.166992 0.098495
v 20.167156 -88.031471 0.099188
v 20.291229 -87.898918 0.098450
v 20.421043 -87.770157 0.096375
v 20.546932 -87.637703 0.105806
v 20.673731 -87.505951 0.118982
v 21.084293 -87.133034 0.147131
v 21.225960 -87.011726 0.162399
v 21.369175 -86.891739 0.180241
v 21.514763 -86.774246 0.197239
v 23.357000 -85.709686 0.660351
v 23.483318 -85.593796 0.674419
v 23.603172 -85.479919 0.681740
v 23.750851 -85.490868 0.764114
v 23.902683 -85.481529 0.836563
v 24.014263 -85.333229 0.821274
v 24.212643 -85.443069 0.976170
v 24.293657 -85.287682 0.943527
v 24.471905 -85.253258 1.017721
v 24.655773 -85.228325 1.105812
v 24.833765 -85.205864 1.193892
v 25.250942 -85.231873 1.454197
v 25.374676 -85.222000 1.575470
v 25.473902 -85.187805 1.709972
v 25.513519 -85.101433 1.850210
v 25.430107 -85.003273 2.108004
v 25.443214 -84.881233 2.227438
v 25.459362 -84.771935 2.327570
v 25.500992 -84.622955 2.336149
v 25.442539 -84.545578 2.474680
v 25.451626 -84.382881 2.496500
v 19.788246 -88.314796 -0.023449
v 19.896797 -88.174721 -0.016752
v 20.124565 -87.898499 -0.007584
v 20.245811 -87.763885 -0.005419
v 20.368809 -87.629936 -0.000391
v 20.492937 -87.496643 0.007795
v 20.618795 -87.364265 0.019215
v 20.750683 -87.236069 0.027229
v 21.025135 -86.985725 0.048611
v 21.167614 -86.863960 0.061380
v 21.312111 -86.743492 0.077072
v 21.899303 -86.273567 0.154966
v 23.457832 -85.447922 0.587763
v 23.572910 -85.332237 0.593038
v 23.715538 -85.351143 0.676292
v 23.863041 -85.346199 0.750443
v 23.980986 -85.200554 0.742624
v 24.147171 -85.339554 0.893003
v 24.168514 -85.191513 0.834869
v 24.371077 -85.140778 0.913620
v 24.559681 -85.109283 1.000143
v 24.740334 -85.081596 1.093170
v 24.984245 -85.179749 1.258209
v 25.095970 -85.068703 1.274134
v 25.373041 -85.098976 1.450371
v 25.486362 -85.087250 1.564833
v 25.575424 -85.050766 1.700985
v 25.518555 -84.982468 1.972954
v 25.526560 -84.857430 2.091453
v 25.528275 -84.730545 2.208166
v 25.600681 -84.570320 2.216131
v 25.546789 -84.463898 2.358116
v 19.627533 -88.312561 -0.123268
v 19.738976 -88.176529 -0.123312
v 19.848511 -88.037956 -0.117899
v 20.191694 -87.625031 -0.100332
v 20.310707 -87.488663 -0.092222
v 20.432201 -87.353455 -0.082745
v 20.559177 -87.221741 -0.076401
v 20.689835 -87.091934 -0.068598
v 20.824932 -86.964745 -0.060490
v 20.963402 -86.839302 -0.049950
v 21.105295 -86.715843 -0.037498
v 21.249762 -86.593971 -0.022383
v 21.396408 -86.473686 -0.005091
v 21.544743 -86.354919 0.013693
v 21.694572 -86.237946 0.032408
v 21.843575 -86.121040 0.054003
v 23.683126 -85.207870 0.589815
v 23.825787 -85.209435 0.665895
v 23.921610 -85.068665 0.653315
v 24.087135 -85.061119 0.736479
v 24.266476 -85.035706 0.813291
v 24.462559 -84.983475 0.889900
v 24.650845 -84.965919 0.990780
v 24.922113 -85.042053 1.180065
v 25.073433 -84.926857 1.215996
v 25.228363 -84.916130 1.283003
v 25.481375 -84.954247 1.439768
v 25.590347 -84.954605 1.559082
v 25.608093 -84.958199 1.842428
v 25.611145 -84.831947 1.964460
v 25.612368 -84.698326 2.084267
v 25.689205 -84.543388 2.080097
v 19.575127 -88.174614 -0.222780
v 19.684444 -88.037025 -0.219473
v 20.130234 -87.482353 -0.186184
v 20.247570 -87.345215 -0.177858
v 20.369473 -87.210419 -0.172140
v 20.497478 -87.079521 -0.170824
v 20.626781 -86.948189 -0.163115
v 20.760677 -86.819435 -0.155455
v 21.039429 -86.567635 -0.134172
v 21.184502 -86.445160 -0.121817
v 21.330368 -86.322685 -0.103174
v 21.479919 -86.203217 -0.085886
v 21.631330 -86.085472 -0.067894
v 21.781404 -85.967064 -0.044373
v 23.645111 -85.074989 0.511080
v 23.771784 -85.065437 0.573122
v 23.849846 -84.930679 0.554586
v 24.008728 -84.933388 0.639791
v 24.170044 -84.918724 0.718163
v 24.331028 -84.885674 0.782747
v 24.590576 -84.839157 0.898644
v 24.812954 -84.928719 1.073671
v 24.957153 -84.867142 1.133322
v 25.082310 -84.790710 1.164059
v 25.183128 -84.796814 1.214375
v 25.582758 -84.827644 1.448917
v 25.664751 -84.908371 1.701746
v 25.695436 -84.808121 1.838381
v 25.697290 -84.676147 1.954605
v 25.782181 -84.530594 1.930517
v 25.765200 -84.400970 2.054754
v 19.952049 -87.477051 -0.278730
v 20.066669 -87.339325 -0.271585
v 20.184626 -87.202957 -0.266527
v 20.308552 -87.070229 -0.267426
v 20.433170 -86.936386 -0.261927
v 20.969597 -86.418465 -0.226410
v 21.114109 -86.294617 -0.215322
v 21.259964 -86.170990 -0.197958
v 21.408642 -86.049225 -0.178768
v 21.558693 -85.928566 -0.156488
v 21.710400 -85.809578 -0.133661
v 22.379101 -85.509933 0.057346
v 22.529480 -85.395828 0.082336
v 22.673080 -85.279358 0.101826
v 23.678671 -84.924110 0.462282
v 23.939621 -84.800743 0.546198
v 24.091961 -84.794571 0.623596
v 24.740086 -84.814140 0.978489
v 24.882490 -84.760826 1.042524
v 25.023676 -84.699608 1.092422
v 25.174704 -84.662025 1.149719
v 25.309139 -84.702652 1.230412
v 25.582392 -84.697220 1.383392
v 25.687792 -84.810799 1.580587
v 25.739147 -84.771378 1.709990
v 25.776781 -84.658592 1.810041
v 25.846781 -84.510826 1.768022
v 25.858490 -84.380890 1.898878
v 25.849230 -84.254364 2.041935
v 19.886456 -87.333694 -0.362814
v 20.001667 -87.196411 -0.357655
v 20.122204 -87.062378 -0.359341
v 20.243549 -86.927460 -0.356672
v 21.186180 -86.019127 -0.290186
v 21.333000 -85.894691 -0.268131
v 21.483273 -85.772842 -0.246286
v 21.636120 -85.652634 -0.223505
v 21.950348 -85.407104 -0.182228
v 22.175568 -85.470314 -0.057610
v 22.342308 -85.361649 -0.022665
v 22.495087 -85.244881 0.002426
v 23.043396 -84.768631 0.066294
v 23.890200 -84.659737 0.456854
v 24.026245 -84.664177 0.536640
v 24.167477 -84.647263 0.602591
v 24.682808 -84.696068 0.892513
v 24.821125 -84.647896 0.952295
v 24.955013 -84.594994 1.004131
v 25.109844 -84.553856 1.064871
v 25.281155 -84.519424 1.132849
v 25.430635 -84.558487 1.222957
v 25.563358 -84.578133 1.297201
v 25.669725 -84.597435 1.389894
v 25.694901 -84.701920 1.484528
v 25.798361 -84.648254 1.632614
v 25.873030 -84.473900 1.607290
v 25.938093 -84.359131 1.740229
v 25.946299 -84.232819 1.896456
v 25.917625 -84.102188 2.074532
v 21.108391 -85.866241 -0.377111
v 21.255089 -85.741089 -0.357317
v 21.405291 -85.618629 -0.337139
v 21.557663 -85.498306 -0.315662
v 21.704206 -85.379219 -0.298733
v 21.824528 -85.247215 -0.293743
v 22.153328 -85.318810 -0.124319
v 22.316986 -85.208412 -0.092798
v 22.466051 -85.091560 -0.070349
v 22.606518 -84.971184 -0.053015
v 22.741322 -84.850990 -0.037603
v 22.873672 -84.731148 -0.022942
v 23.003887 -84.609634 -0.008499
v 24.103977 -84.536568 0.523340
v 24.874859 -84.449577 0.893148
v 25.028879 -84.453812 0.976799
v 25.176765 -84.409492 1.031717
v 25.422182 -84.397453 1.145847
v 25.561234 -84.426468 1.227270
v 25.714893 -84.459930 1.336302
v 25.784224 -84.560730 1.481287
v 25.849390 -84.432777 1.461929
v 25.958202 -84.310806 1.548937
v 26.019760 -84.206306 1.723267
v 26.030523 -84.081764 1.918674
v 26.098946 -83.919327 1.962150
v 21.173763 -85.587440 -0.442671
v 21.322247 -85.464195 -0.423737
v 21.470131 -85.343338 -0.404999
v 21.607735 -85.219978 -0.389481
v 21.731527 -85.086143 -0.380829
v 22.000263 -85.252312 -0.216139
v 22.139732 -85.159821 -0.187223
v 22.297369 -85.054878 -0.156389
v 22.442474 -84.935188 -0.138157
v 22.574757 -84.812096 -0.124493
v 22.704288 -84.691360 -0.111780
v 22.830265 -84.569038 -0.090704
v 22.956810 -84.445755 -0.071682
v 23.170715 -84.646027 0.079222
v 24.115660 -84.384712 0.465931
v 24.222801 -84.489182 0.566700
v 24.977615 -84.361740 0.912868
v 25.088528 -84.305405 0.943117
v 25.304142 -84.362984 1.072151
v 25.395863 -84.240295 1.062492
v 25.544809 -84.268364 1.153307
v 25.694860 -84.304497 1.246317
v 25.840452 -84.322968 1.371263
v 25.945953 -84.210686 1.405275
v 26.038177 -84.117142 1.528387
v 26.089025 -84.057205 1.718599
v 26.102018 -83.994965 1.846998
v 26.185150 -83.758568 1.942888
v 21.943729 -85.092575 -0.293026
v 22.130207 -85.007935 -0.241091
v 22.285948 -84.899612 -0.214020
v 22.413826 -84.773811 -0.203861
v 22.534313 -84.649757 -0.191851
v 22.655609 -84.526817 -0.172552
v 22.779222 -84.404297 -0.151747
v 22.904215 -84.280190 -0.131269
v 23.129593 -84.485413 0.007711
v 23.658356 -84.168625 0.150209
v 23.799240 -84.205811 0.225508
v 23.928677 -84.235519 0.303883
v 24.957788 -84.250473 0.856865
v 25.137423 -84.163948 0.906576
v 25.241524 -84.253601 0.992529
v 25.331367 -84.101639 0.969522
v 25.512611 -84.118279 1.069166
v 25.669315 -84.149017 1.172104
v 25.822651 -84.185013 1.277281
v 25.949463 -84.072601 1.334299
v 26.046238 -83.950211 1.403992
v 26.114367 -83.946297 1.579185
v 26.159721 -83.889603 1.772865
v 26.232155 -83.723450 1.751377
v 26.239994 -83.589340 2.023743
v 21.999128 -84.911980 -0.323654
v 22.149345 -84.864998 -0.280655
v 22.250828 -84.742882 -0.273554
v 22.361238 -84.614586 -0.264502
v 22.477032 -84.488770 -0.250401
v 22.597063 -84.364189 -0.230518
v 22.720093 -84.239830 -0.208580
v 22.844585 -84.114082 -0.186913
v 23.081596 -84.320908 -0.054289
v 23.622576 -84.006371 0.090569
v 23.770187 -84.044220 0.167297
v 23.905640 -84.076233 0.239498
v 24.014111 -84.116035 0.307739
v 25.024117 -84.091209 0.820862
v 25.188408 -84.029190 0.872814
v 25.345608 -83.947159 0.908878
v 25.490210 -83.976585 0.991392
v 25.646469 -83.999832 1.090431
v 25.803974 -84.033806 1.199196
v 25.936567 -83.923706 1.235216
v 26.058689 -83.806595 1.284025
v 26.135653 -83.805351 1.465040
v 26.178728 -83.803200 1.624247
v 26.239305 -83.656693 1.556587
v 26.262421 -83.632782 1.874731
v 26.321110 -83.494843 1.909521
v 21.907562 -84.766197 -0.391472
v 22.077110 -84.744797 -0.335903
v 22.181248 -84.598724 -0.332964
v 22.291996 -84.463402 -0.320583
v 22.408209 -84.332184 -0.302210
v 22.528721 -84.203835 -0.280899
v 22.651836 -84.076385 -0.257555
v 22.776808 -83.947273 -0.236937
v 23.029076 -84.155258 -0.115040
v 23.155741 -84.033463 -0.093452
v 23.284534 -83.915497 -0.067389
v 23.739761 -83.885948 0.107441
v 23.885052 -83.920593 0.183569
v 24.035069 -83.958107 0.268009
v 25.357231 -83.811668 0.854162
v 25.478722 -83.822983 0.917137
v 25.625277 -83.850624 1.005266
v 25.782791 -83.884262 1.111063
v 25.919220 -83.774994 1.133184
v 26.052809 -83.664108 1.172764
v 26.169117 -83.675659 1.348099
v 26.283075 -83.544762 1.401747
v 26.307930 -83.573647 1.733627
v 26.385105 -83.421227 1.767387
v 26.384075 -83.348679 1.954187
v 26.456148 -83.207214 2.001450
v 26.419724 -83.130379 2.173855
v 22.000267 -84.602631 -0.392567
v 22.217216 -84.312965 -0.368731
v 22.333977 -84.177666 -0.349669
v 22.454288 -84.045731 -0.327589
v 22.577530 -83.914856 -0.304352
v 22.700691 -83.782028 -0.281673
v 22.968052 -83.987221 -0.167898
v 23.095898 -83.866875 -0.143837
v 25.425661 -83.668556 0.822159
v 25.594870 -83.695671 0.917458
v 25.756748 -83.733444 1.018593
v 25.893486 -83.623497 1.039770
v 26.034206 -83.517052 1.067717
v 26.185654 -83.552635 1.215977
v 26.315960 -83.435394 1.254055
v 26.348427 -83.496468 1.583773
v 26.451138 -83.350540 1.623722
v 26.463451 -83.274719 1.812229
v 26.528904 -83.123596 1.858787
v 26.521942 -83.057938 2.043678
v 26.485189 -82.974388 2.212334
v 22.027252 -84.303848 -0.425783
v 22.138912 -84.161201 -0.408712
v 22.254963 -84.023445 -0.391090
v 22.900148 -83.818604 -0.215361
v 23.037899 -83.703773 -0.188406
v 23.186172 -83.591736 -0.155642
v 25.864660 -83.471466 0.952860
v 26.003487 -83.361198 0.980875
v 26.171719 -83.407059 1.101976
v 26.300083 -83.288422 1.139292
v 26.397099 -83.406906 1.436432
v 26.507206 -83.266106 1.476879
v 26.525251 -83.194672 1.667885
v 26.591351 -83.039566 1.717022
v 26.597271 -82.974640 1.903883
v 26.570053 -82.899429 2.077572
v 21.947029 -84.153061 -0.457338
v 22.058266 -84.009521 -0.445738
v 22.826612 -83.636787 -0.261208
v 23.005150 -83.541168 -0.219757
v 23.151539 -83.428459 -0.189718
v 25.974907 -83.207237 0.891973
v 26.140306 -83.250008 1.010315
v 26.272530 -83.135056 1.034975
v 26.445242 -83.309975 1.284828
v 26.542986 -83.160889 1.332811
v 26.587984 -83.111122 1.526003
v 26.634762 -82.944283 1.578108
v 26.630484 -82.877640 1.760307
v 26.627396 -82.811531 1.935921
v 22.855446 -83.469025 -0.271132
v 22.978088 -83.372314 -0.247759
v 23.122379 -83.266167 -0.219841
v 26.110527 -83.095093 0.916397
v 26.237814 -82.976593 0.942755
v 26.423353 -83.162758 1.168672
v 26.521179 -83.021294 1.213409
v 26.602859 -82.998428 1.390615
v 26.634853 -82.828766 1.448217
v 26.654753 -82.772781 1.623035
v 26.638653 -82.711975 1.792484
v 26.588469 -82.485046 1.961359
v 26.194933 -81.682961 2.630857
v 22.786362 -83.299820 -0.304100
v 22.956322 -83.212158 -0.269979
v 23.099939 -83.102921 -0.242662
v 23.256994 -83.145798 -0.193199
v 23.380482 -83.021530 -0.169811
v 26.388260 -83.007423 1.068108
v 26.485216 -82.870087 1.110889
v 26.576914 -82.864891 1.274654
v 26.590303 -82.699486 1.340395
v 26.631262 -82.652786 1.496552
v 26.634262 -82.602600 1.656368
v 26.615839 -82.549088 1.813843
v 26.545488 -82.398582 1.827549
v 26.532841 -82.418289 2.096077
v 26.490219 -82.320053 2.219337
v 26.456121 -82.198303 2.323423
v 26.383595 -82.058586 2.255999
v 26.260651 -81.779106 2.466137
v 26.204489 -81.597641 2.488436
v 26.171440 -81.508888 2.640716
v 23.218046 -82.976112 -0.220818
v 23.330566 -82.851471 -0.194441
v 23.501503 -82.899178 -0.146351
v 26.353302 -82.848854 0.974525
v 26.453463 -82.712685 1.016565
v 26.538345 -82.720551 1.174496
v 26.566065 -82.560783 1.239485
v 26.590389 -82.515144 1.387142
v 26.591148 -82.477211 1.529705
v 26.584124 -82.442841 1.683409
v 26.501930 -82.291801 1.701750
v 26.501541 -82.341034 1.962595
v 26.472145 -82.285645 2.082987
v 26.431110 -82.179451 2.159014
v 26.363438 -82.060646 2.082573
v 26.326267 -81.927834 2.353785
v 26.258404 -81.800468 2.277544
v 26.223318 -81.674812 2.352879
v 26.186666 -81.425148 2.476463
v 23.155334 -82.810196 -0.240206
v 23.446243 -82.729424 -0.166615
v 23.622166 -82.778015 -0.122627
v 26.516850 -82.563644 1.081585
v 26.549664 -82.418320 1.159241
v 26.563068 -82.394981 1.282022
v 26.548939 -82.310181 1.411600
v 26.547859 -82.335854 1.570143
v 26.484333 -82.198799 1.558048
v 26.466492 -82.270004 1.839750
v 26.416231 -82.189484 1.965509
v 26.350111 -82.056564 1.903616
v 26.309225 -81.932098 2.183790
v 26.237385 -81.797409 2.104778
v 26.203066 -81.658768 2.198135
v 26.187284 -81.530998 2.326807
v 26.161194 -81.372253 2.294973
v 26.144600 -81.335007 2.626760
v 26.078016 -81.258865 2.773514
v 26.496357 -82.391899 1.027378
v 26.524622 -82.238426 1.195225
v 26.417023 -82.151558 1.747156
v 26.351080 -82.023819 1.743238
v 26.291893 -81.933243 2.015417
v 26.233025 -81.792366 1.935310
v 26.182280 -81.650902 2.026098
v 26.162767 -81.504265 2.150381
v 26.128220 -81.343109 2.112940
v 26.155098 -81.258270 2.443785
v 26.106392 -81.164558 2.592561
v 26.030300 -81.088905 2.735138
v 25.947165 -81.012321 2.883823
v 26.407288 -82.041565 1.569902
v 26.319057 -81.901970 1.671135
v 26.294670 -81.922371 1.846054
v 26.254005 -81.800827 1.773888
v 26.193432 -81.661850 1.821287
v 26.139915 -81.490852 1.962273
v 26.089392 -81.309189 1.937160
v 26.119671 -81.213440 2.252243
v 26.099276 -81.098701 2.394085
v 26.034269 -81.010666 2.536604
v 25.963005 -80.932289 2.675165
v 25.901237 -80.841629 2.800241
v 26.343153 -81.886086 1.527252
v 26.261789 -81.748352 1.609159
v 26.180254 -81.597885 1.638328
v 26.137714 -81.533073 1.786171
v 26.095194 -81.412277 1.824293
v 26.081938 -81.179688 2.064930
v 26.077681 -81.050369 2.194262
v 26.030966 -80.944977 2.332922
v 25.965439 -80.855827 2.476482
v 25.897362 -80.772614 2.616484
v 26.307987 -81.796005 1.395342
v 26.214230 -81.648705 1.461807
v 26.124128 -81.508759 1.506920
v 26.097044 -81.451126 1.667818
v 26.056948 -81.281921 1.739267
v 26.058096 -81.147438 1.883688
v 26.048798 -81.009911 2.005096
v 26.031574 -80.884880 2.135729
v 25.975388 -80.782867 2.285858
v 25.902948 -80.691315 2.438801
v 25.842560 -80.520485 2.438410
v 25.791761 -80.350464 2.449409
v 25.745234 -80.178780 2.450226
v 25.691978 -80.006683 2.445864
v 25.641760 -79.882477 2.598940
v 25.573181 -79.713486 2.580944
v 26.056726 -81.409409 1.392490
v 26.058096 -81.352325 1.552992
v 26.025518 -81.196419 1.576658
v 26.036192 -81.105362 1.714821
v 26.033733 -80.976959 1.829491
v 26.005123 -80.818573 1.932552
v 25.978794 -80.715698 2.106049
v 25.916405 -80.613640 2.269361
v 25.844574 -80.450516 2.267721
v 25.801607 -80.282135 2.273853
v 25.745687 -80.115509 2.279219
v 25.670883 -79.954971 2.281063
v 25.628168 -79.837654 2.434889
v 25.557518 -79.672638 2.416942
v 25.481350 -79.514877 2.389481
v 25.377243 -79.379974 2.351084
v 26.000805 -80.937996 1.658175
v 25.986122 -80.829338 1.759287
v 25.950819 -80.649384 1.950863
v 25.912834 -80.546097 2.095022
v 25.835194 -80.389915 2.089432
v 25.785191 -80.219498 2.101866
v 25.720419 -80.050545 2.116755
v 25.634911 -79.895561 2.126053
v 25.597130 -79.792923 2.275318
v 25.522236 -79.634232 2.258045
v 25.438585 -79.486526 2.228992
v 25.326794 -79.364113 2.191624
v 25.937321 -80.775757 1.611591
v 25.924646 -80.664940 1.773897
v 25.881538 -80.508423 1.914169
v 25.801399 -80.340416 1.904760
v 25.722393 -80.152489 1.935879
v 25.646996 -79.978668 1.949619
v 25.574377 -79.824150 1.980888
v 25.556152 -79.739120 2.123264
v 25.476345 -79.589279 2.104343
v 25.381983 -79.454041 2.076895
v 25.271206 -79.334061 2.037771
v 25.164417 -79.218422 1.983034
v 25.070301 -79.101631 1.921329
v 24.980732 -78.983963 1.849541
v 25.892460 -80.735741 1.442270
v 25.863428 -80.624191 1.572260
v 25.828602 -80.490112 1.714308
v 25.754393 -80.351799 1.725958
v 25.721016 -80.247292 1.789095
v 25.646130 -80.065269 1.842915
v 25.559307 -79.883148 1.839693
v 25.498737 -79.677788 1.973554
v 25.415884 -79.540451 1.955875
v 25.318539 -79.413101 1.931551
v 25.218437 -79.291542 1.880928
v 25.126011 -79.178391 1.819410
v 25.037798 -79.062363 1.757883
v 24.952293 -78.960495 1.697376
v 24.891357 -78.875908 1.751883
v 24.837555 -78.795334 1.837108
v 24.750687 -78.687088 1.842388
v 24.646606 -78.610931 1.939009
v 25.817116 -80.599739 1.371937
v 25.777962 -80.490944 1.489281
v 25.739065 -80.395187 1.583597
v 25.664742 -80.255730 1.597837
v 25.641878 -80.140358 1.739307
v 25.568253 -79.997986 1.731350
v 25.488163 -79.854294 1.693552
v 25.490452 -79.762497 1.835978
v 25.428564 -79.619255 1.823406
v 25.342293 -79.489189 1.811674
v 25.261152 -79.373009 1.800032
v 25.176205 -79.278587 1.706348
v 25.080128 -79.147240 1.656725
v 24.983982 -79.030319 1.594708
v 24.877220 -78.894547 1.569817
v 24.808277 -78.765228 1.681152
v 25.672157 -80.346817 1.400484
v 25.583324 -80.210960 1.443437
v 25.558792 -80.112305 1.569147
v 25.475098 -79.972809 1.554901
v 25.404547 -79.814720 1.552393
v 25.419601 -79.708466 1.685812
v 25.344376 -79.565582 1.680803
v 25.263920 -79.423515 1.677612
v 25.180264 -79.361580 1.552961
v 25.111731 -79.240929 1.563331
v 25.022984 -79.148453 1.497625
v 24.931231 -79.025238 1.442953
v 24.779621 -78.762009 1.508415
v 24.659231 -78.556129 1.750767
v 25.336531 -79.658096 1.545061
v 25.263905 -79.508476 1.544064
v 25.173038 -79.456863 1.419403
v 25.077911 -79.299011 1.415392
v 24.964365 -79.175720 1.345915
v 24.877821 -79.047882 1.290390
v 24.834843 -78.899788 1.398985
v 24.760794 -78.761040 1.339439
v 25.247753 -79.611603 1.405762
v 25.147137 -79.559830 1.279102
v 25.085861 -79.423279 1.304346
v 24.995975 -79.324409 1.248356
v 24.897533 -79.203644 1.191023
v 24.807682 -78.911903 1.236917
v 24.750862 -78.783745 1.187952
v 24.706614 -78.624207 1.237089
v 25.037682 -79.482910 1.166645
v 24.830755 -79.210396 1.031548
v 24.811008 -79.067307 1.134579
v 24.759539 -78.915466 1.076733
v 24.718395 -78.746429 1.054621
v 24.664330 -78.585037 1.054741
v 24.631132 -78.466843 1.202267
v 24.754425 -79.068466 0.969425
v 24.702816 -78.903954 0.926119
v 24.648834 -78.728439 0.891401
v 24.578682 -78.437042 1.040413
v 24.533897 -78.328346 1.169020
v 24.704023 -79.053650 0.810003
v 24.485592 -78.295326 1.008900
v 0.000000 0.000000 0.000000
v 19.958206 -89.643372 1.091835
v 20.101250 -89.513443 1.084179
v 19.955688 -89.509857 0.980690
v 20.101650 -89.381767 0.968456
v 19.948448 -89.373184 0.873516
v 21.658089 -87.224838 0.500328
v 21.798368 -87.111557 0.513752
v 21.615383 -87.074875 0.399635
v 21.757393 -86.960304 0.415703
v 24.637299 -85.486893 1.228935
v 24.817398 -85.466782 1.327892
v 24.985481 -85.462402 1.444160
v 21.567204 -86.924370 0.299080
v 21.711370 -86.808960 0.316250
v 22.710754 -86.157089 0.524151
v 22.842224 -86.042412 0.537182
v 22.969257 -85.926224 0.550133
v 23.092299 -85.807343 0.561012
v 24.560863 -85.372086 1.121517
v 24.745033 -85.348160 1.216373
v 24.943501 -85.328201 1.316391
v 25.114990 -85.350555 1.449528
v 21.514757 -86.774246 0.197239
v 21.660736 -86.657829 0.215267
v 21.806017 -86.541893 0.234550
v 21.949661 -86.425797 0.255432
v 22.543816 -86.118095 0.423939
v 22.679771 -86.005035 0.435795
v 22.812199 -85.890671 0.448429
v 22.940372 -85.774094 0.461918
v 24.655767 -85.228333 1.105816
v 24.833757 -85.205872 1.193897
v 25.111423 -85.219742 1.347309
v 25.250938 -85.231873 1.454201
v 21.312107 -86.743500 0.077076
v 21.458008 -86.624283 0.095161
v 21.605228 -86.506607 0.114010
v 21.752380 -86.389641 0.134373
v 21.899292 -86.273575 0.154968
v 22.508419 -85.965408 0.332371
v 22.645912 -85.852119 0.346283
v 22.779999 -85.737488 0.360546
v 22.910667 -85.621162 0.374882
v 24.984236 -85.179764 1.258209
v 25.095974 -85.068710 1.274136
v 25.237164 -85.088104 1.361759
v 25.373041 -85.098984 1.450378
v 21.249754 -86.593994 -0.022385
v 21.396400 -86.473694 -0.005093
v 21.544739 -86.354919 0.013695
v 21.694569 -86.237961 0.032410
v 24.462551 -84.983490 0.889904
v 25.228363 -84.916145 1.283009
v 25.356911 -84.947548 1.361755
v 25.481371 -84.954239 1.439770
v 24.170038 -84.918732 0.718170
v 24.331020 -84.885681 0.782753
v 24.590569 -84.839172 0.898647
v 25.341572 -84.826035 1.298218
v 25.456467 -84.757950 1.325581
v 25.582747 -84.827660 1.448914
v 22.673077 -85.279358 0.101830
v 22.811241 -85.161942 0.118961
v 24.091957 -84.794571 0.623596
v 24.241165 -84.767120 0.691711
v 24.463490 -84.829483 0.827332
v 24.538790 -84.680054 0.806683
v 25.309135 -84.702660 1.230412
v 25.582382 -84.697220 1.383392
v 21.636116 -85.652634 -0.223499
v 21.790318 -85.534485 -0.202705
v 22.495083 -85.244896 0.002430
v 22.638462 -85.126373 0.022167
v 22.776403 -85.007675 0.038750
v 24.167473 -84.647278 0.602589
v 24.386322 -84.723389 0.746284
v 24.443714 -84.562469 0.709309
v 24.682793 -84.696083 0.892513
v 24.821110 -84.647903 0.952290
v 25.430630 -84.558495 1.222965
v 25.563358 -84.578133 1.297207
v 19.817760 -87.189583 -0.444187
v 19.933800 -87.052742 -0.441357
v 21.557667 -85.498283 -0.315651
v 21.704205 -85.379219 -0.298729
v 22.466051 -85.091568 -0.070351
v 22.606518 -84.971207 -0.053009
v 22.741314 -84.850998 -0.037598
v 24.305748 -84.608215 0.657574
v 24.359390 -84.448784 0.620396
v 24.578766 -84.499519 0.752403
v 24.652250 -84.575066 0.823471
v 24.759928 -84.559998 0.872406
v 24.874847 -84.449600 0.893150
v 19.741150 -87.040688 -0.508770
v 19.857758 -86.904053 -0.508820
v 24.115646 -84.384712 0.465931
v 24.222797 -84.489182 0.566696
v 24.270042 -84.334946 0.532444
v 24.499302 -84.400452 0.671635
v 24.647743 -84.342728 0.725311
v 24.723291 -84.440994 0.806072
v 24.059776 -84.242043 0.380379
v 24.193850 -84.218376 0.447048
v 24.416233 -84.294151 0.588425
v 24.564922 -84.247391 0.642143
v 24.715841 -84.197968 0.703026
v 24.798717 -84.300331 0.790009
v 24.957788 -84.250473 0.856873
v 24.128836 -84.087189 0.360516
v 24.336174 -84.183647 0.505836
v 24.484596 -84.144234 0.561874
v 24.635021 -84.100754 0.616985
v 24.784309 -84.052536 0.676250
v 24.866276 -84.149979 0.764454
v 25.024113 -84.091217 0.820866
v 25.188395 -84.029198 0.872814
v 25.345604 -83.947166 0.908882
v 18.742771 -87.721321 -0.585068
v 18.838406 -87.585251 -0.600105
v 19.969547 -86.034988 -0.618580
v 20.095039 -85.899063 -0.613506
v 24.035061 -83.958115 0.268009
v 24.192432 -83.942032 0.338390
v 24.264891 -84.065231 0.422939
v 24.410522 -84.035126 0.481579
v 24.559738 -83.998276 0.537445
v 24.709682 -83.956055 0.592594
v 24.858051 -83.907181 0.649769
v 24.933159 -84.001625 0.736095
v 25.082443 -83.948120 0.785812
v 25.227943 -83.889061 0.828045
v 25.357231 -83.811661 0.854164
v 18.606899 -87.699463 -0.631519
v 18.703918 -87.569138 -0.637726
v 18.795444 -87.452866 -0.645248
v 19.762846 -86.013046 -0.628250
v 19.887997 -85.876038 -0.625633
v 20.015137 -85.740097 -0.630020
v 20.144995 -85.606720 -0.647030
v 23.992104 -83.795959 0.196228
v 24.130093 -83.811516 0.266193
v 24.341217 -83.922562 0.403679
v 24.490913 -83.889870 0.462082
v 24.640179 -83.853470 0.514553
v 24.788925 -83.810715 0.571667
v 24.939840 -83.760300 0.625458
v 25.006153 -83.853943 0.703526
v 25.152035 -83.797653 0.749935
v 25.286121 -83.752853 0.793591
v 25.425657 -83.668579 0.822163
v 25.594870 -83.695679 0.917461
v 25.756739 -83.733467 1.018597
v 25.893476 -83.623505 1.039764
v 18.576557 -87.542900 -0.694611
v 18.683868 -87.410103 -0.689503
v 19.688862 -85.855667 -0.660805
v 19.813934 -85.716919 -0.650814
v 19.941872 -85.580017 -0.650860
v 20.072441 -85.445679 -0.664467
v 23.959721 -83.637436 0.137840
v 24.094364 -83.665001 0.204208
v 24.275166 -83.809006 0.332554
v 24.426384 -83.780273 0.392601
v 24.572512 -83.742363 0.444149
v 24.720297 -83.707489 0.499050
v 24.870594 -83.663620 0.553558
v 25.023287 -83.610260 0.607834
v 25.095036 -83.702057 0.678028
v 25.260483 -83.651917 0.733719
v 25.373882 -83.508209 0.731316
v 25.555788 -83.545609 0.830780
v 25.724918 -83.582184 0.930981
v 25.864655 -83.471481 0.952858
v 26.003487 -83.361198 0.980877
v 19.749615 -85.557327 -0.689224
v 19.877007 -85.419083 -0.681026
v 20.006546 -85.281967 -0.670437
v 20.139931 -85.146408 -0.664799
v 20.277252 -85.012466 -0.669147
v 20.417374 -84.880386 -0.684181
v 23.929733 -83.475853 0.092022
v 24.068939 -83.510788 0.155548
v 24.230207 -83.681679 0.270554
v 24.359154 -83.690796 0.331829
v 24.494022 -83.618896 0.368900
v 24.651583 -83.597267 0.429935
v 24.797741 -83.559586 0.485104
v 24.942535 -83.511383 0.536495
v 25.089390 -83.459000 0.586327
v 25.188068 -83.553345 0.663883
v 25.242039 -83.408737 0.636089
v 25.530697 -83.398254 0.762470
v 25.696167 -83.433578 0.851147
v 25.836880 -83.319122 0.871544
v 25.974903 -83.207245 0.891975
v 19.695972 -85.393936 -0.730331
v 19.821442 -85.253189 -0.706676
v 19.952162 -85.114555 -0.691406
v 20.086403 -84.977371 -0.677307
v 20.225163 -84.842590 -0.669098
v 20.366928 -84.710716 -0.665600
v 23.899147 -83.313995 0.051785
v 24.043394 -83.353004 0.113926
v 24.206631 -83.542000 0.219219
v 24.347456 -83.569771 0.290989
v 24.456623 -83.465248 0.305725
v 24.591522 -83.475502 0.364407
v 24.728420 -83.449425 0.416519
v 24.863560 -83.402802 0.464687
v 24.995846 -83.348846 0.506680
v 25.129021 -83.301010 0.548599
v 25.387503 -83.342957 0.679058
v 25.527344 -83.244270 0.707195
v 25.675480 -83.281097 0.784801
v 25.809044 -83.161301 0.799522
v 25.940098 -83.047455 0.816986
v 26.110518 -83.095108 0.916401
v 26.237814 -82.976593 0.942764
v 19.650434 -85.226532 -0.769295
v 19.776690 -85.084366 -0.741260
v 19.908363 -84.944138 -0.720184
v 20.043987 -84.805695 -0.701225
v 20.182632 -84.670052 -0.682278
v 20.322178 -84.538300 -0.655529
v 23.865372 -83.151215 0.015205
v 24.014595 -83.191727 0.077713
v 24.182156 -83.392937 0.174572
v 24.319321 -83.430679 0.238258
v 24.420456 -83.316452 0.249973
v 24.542564 -83.337120 0.306526
v 24.664932 -83.325600 0.354412
v 24.787270 -83.288033 0.397083
v 24.909046 -83.225647 0.432018
v 25.029482 -83.171288 0.463913
v 25.404720 -83.183914 0.631641
v 25.530121 -83.099716 0.660542
v 25.657736 -83.119415 0.722420
v 25.906994 -82.887184 0.744339
v 26.074944 -82.935631 0.836521
v 26.201612 -82.816162 0.860523
v 19.483562 -85.200531 -0.832279
v 19.610268 -85.056816 -0.806141
v 19.738567 -84.913605 -0.776417
v 19.872025 -84.772202 -0.752670
v 20.007919 -84.632645 -0.727840
v 20.144882 -84.496368 -0.698414
v 21.092911 -83.816772 -0.441212
v 21.255539 -83.860313 -0.418758
v 23.330553 -82.851471 -0.194439
v 23.983320 -83.028877 0.039936
v 24.155796 -83.234116 0.135708
v 24.289635 -83.278282 0.192265
v 24.390654 -83.158188 0.207405
v 24.511253 -83.179871 0.259174
v 24.610954 -83.201706 0.301434
v 24.712646 -83.154465 0.332253
v 24.823551 -83.129288 0.372093
v 24.918377 -83.018387 0.386627
v 25.163322 -83.138367 0.508144
v 25.878725 -82.725998 0.669884
v 26.041069 -82.775551 0.760666
v 26.168411 -82.656517 0.782917
v 26.353306 -82.848862 0.974529
v 26.453457 -82.712677 1.016563
v 19.316860 -85.175308 -0.891060
v 19.445984 -85.030731 -0.871769
v 19.572720 -84.885460 -0.838097
v 19.703751 -84.741440 -0.808758
v 19.837132 -84.598633 -0.778835
v 19.972885 -84.458282 -0.749298
v 21.041542 -83.651413 -0.415318
v 21.198196 -83.700912 -0.383450
v 21.358952 -83.733894 -0.363216
v 23.155334 -82.810211 -0.240204
v 23.264717 -82.684906 -0.210999
v 23.446245 -82.729446 -0.166607
v 23.622154 -82.778015 -0.122631
v 23.948967 -82.865303 -0.000572
v 24.128279 -83.070427 0.099560
v 24.263264 -83.114677 0.155075
v 24.375929 -82.993942 0.174568
v 24.483664 -83.042877 0.221600
v 24.614571 -83.031410 0.268673
v 24.766846 -82.991943 0.316875
v 25.071106 -82.999100 0.436558
v 25.215931 -82.978363 0.484676
v 26.008896 -82.614151 0.687408
v 26.137661 -82.498024 0.708107
v 26.319359 -82.687668 0.892059
v 26.427441 -82.548897 0.936226
v 26.516846 -82.563637 1.081589
v 26.548927 -82.310204 1.411602
v 26.484324 -82.198822 1.558052
v 19.017887 -85.297188 -0.955254
v 19.148151 -85.150543 -0.941956
v 19.277435 -85.004532 -0.922794
v 19.405720 -84.858452 -0.893993
v 19.535439 -84.712677 -0.862141
v 19.667294 -84.567551 -0.829933
v 19.799942 -84.423798 -0.793163
v 21.000526 -83.481003 -0.426022
v 21.150894 -83.534546 -0.376965
v 21.301525 -83.575523 -0.339745
v 23.076485 -82.653816 -0.263035
v 23.188538 -82.524185 -0.230537
v 23.380428 -82.561920 -0.180714
v 23.564938 -82.608742 -0.137943
v 23.742577 -82.656677 -0.096794
v 23.909264 -82.700409 -0.039135
v 24.099083 -82.905472 0.061718
v 24.240326 -82.949448 0.119511
v 24.357145 -82.834801 0.141434
v 24.510929 -82.884552 0.204277
v 24.674034 -82.861046 0.259327
v 24.833214 -82.820259 0.311012
v 24.993219 -82.847221 0.377819
v 25.146851 -82.837341 0.432346
v 25.308750 -82.833740 0.481892
v 25.426407 -82.717758 0.489960
v 25.552677 -82.614700 0.488689
v 25.679291 -82.506653 0.507324
v 25.810930 -82.399979 0.525459
v 26.290894 -82.529556 0.813828
v 26.392212 -82.388390 0.878056
v 26.496353 -82.391914 1.027386
v 26.524622 -82.238434 1.195229
v 26.483818 -82.132118 1.395393
v 18.978119 -85.126205 -0.986458
v 19.106808 -84.978783 -0.965107
v 19.236214 -84.832092 -0.941376
v 19.366024 -84.685448 -0.911606
v 19.496859 -84.538902 -0.878914
v 19.629574 -84.392929 -0.846294
v 20.841709 -83.423332 -0.471569
v 20.964439 -83.308083 -0.446888
v 21.111950 -83.365234 -0.395325
v 21.257107 -83.408630 -0.350811
v 23.107536 -82.366821 -0.259438
v 23.307442 -82.398071 -0.201756
v 23.500774 -82.440422 -0.152943
v 23.686604 -82.487793 -0.115551
v 23.862585 -82.533417 -0.070942
v 24.066086 -82.740509 0.022823
v 24.214294 -82.784058 0.083408
v 24.334728 -82.667603 0.106892
v 24.454992 -82.730835 0.159267
v 24.582943 -82.718811 0.202190
v 24.717445 -82.713646 0.248653
v 24.938911 -82.699829 0.331432
v 25.082024 -82.690491 0.381546
v 25.247749 -82.689491 0.439373
v 25.363255 -82.564148 0.437771
v 25.490459 -82.451767 0.439697
v 25.626993 -82.345261 0.448421
v 25.766195 -82.238762 0.465862
v 26.357182 -82.238167 0.808823
v 26.467144 -82.241989 0.973061
v 26.456688 -82.096313 1.073795
v 26.456957 -82.052124 1.247181
v 26.407284 -82.041565 1.569904
v 18.937660 -84.953697 -1.011909
v 19.065735 -84.806152 -0.985706
v 19.194740 -84.658981 -0.955715
v 19.324257 -84.511833 -0.921394
v 19.455540 -84.364685 -0.887909
v 21.087463 -83.192162 -0.418842
v 21.212551 -83.258873 -0.375340
v 23.020370 -82.210777 -0.289219
v 23.228807 -82.237473 -0.231800
v 23.430748 -82.274597 -0.176430
v 23.624514 -82.318947 -0.132786
v 23.808071 -82.364372 -0.092037
v 24.027374 -82.574936 -0.014290
v 24.184326 -82.617950 0.047253
v 24.308735 -82.503891 0.074093
v 24.478048 -82.565933 0.141304
v 24.655388 -82.570152 0.203354
v 24.827724 -82.596603 0.268551
v 25.000641 -82.548820 0.328335
v 25.177486 -82.540817 0.389618
v 25.291344 -82.409119 0.392639
v 25.426352 -82.292717 0.399921
v 25.576275 -82.186111 0.399494
v 25.724222 -82.082428 0.401741
v 25.900375 -82.131172 0.487099
v 26.029987 -82.019249 0.515129
v 26.301020 -82.080490 0.749920
v 26.396278 -82.101837 0.903118
v 26.375381 -81.980515 0.993942
v 26.383970 -81.940704 1.130238
v 26.405170 -81.970276 1.403103
v 18.894753 -84.779831 -1.028996
v 19.022148 -84.632523 -0.998028
v 19.280174 -84.338135 -0.928574
v 21.240635 -83.092972 -0.384823
v 23.142159 -82.078537 -0.259941
v 23.353756 -82.111938 -0.204533
v 23.555145 -82.151886 -0.150585
v 23.747314 -82.194794 -0.110474
v 23.980705 -82.407410 -0.043541
v 24.146603 -82.453262 0.011982
v 24.263695 -82.337585 0.039307
v 24.423134 -82.390152 0.096733
v 24.583868 -82.421860 0.153797
v 24.748665 -82.430901 0.212433
v 24.917248 -82.418732 0.269791
v 25.099472 -82.399063 0.333378
v 25.215164 -82.246185 0.340088
v 25.386948 -82.133530 0.357368
v 25.538073 -82.025711 0.351246
v 25.687134 -81.921616 0.350838
v 25.863907 -81.977219 0.417114
v 25.977861 -81.864494 0.471874
v 26.231777 -81.918221 0.716679
v 26.316286 -81.949593 0.861465
v 26.298458 -81.824509 1.002167
v 26.301174 -81.798447 1.194698
v 26.377380 -81.905899 1.275494
v 23.046211 -81.921417 -0.274982
v 23.267521 -81.951576 -0.227024
v 23.477272 -81.987724 -0.171726
v 23.678368 -82.026886 -0.125374
v 23.927067 -82.237411 -0.067627
v 24.097492 -82.284256 -0.016415
v 24.213638 -82.165672 0.008816
v 24.370815 -82.220467 0.062767
v 24.524296 -82.264404 0.112782
v 24.678726 -82.282227 0.165020
v 24.837597 -82.279427 0.219387
v 25.010977 -82.266716 0.277271
v 25.080101 -82.114403 0.274647
v 25.232664 -82.084053 0.316383
v 25.346107 -81.955902 0.314430
v 25.514843 -81.859756 0.314907
v 25.820446 -81.815002 0.365227
v 25.931507 -81.708344 0.419739
v 26.126431 -81.888565 0.582363
v 26.151962 -81.747360 0.718452
v 26.247238 -81.817062 0.836136
v 26.187901 -81.702286 0.907116
v 26.209316 -81.693451 1.090721
v 26.222248 -81.678062 1.277279
v 26.136580 -81.551163 1.341614
v 26.056726 -81.409409 1.392494
v 22.938633 -81.756493 -0.252613
v 23.179016 -81.795990 -0.244259
v 23.390766 -81.825638 -0.192451
v 23.599293 -81.864594 -0.142139
v 23.866699 -82.065674 -0.086674
v 24.043812 -82.112068 -0.042870
v 24.162121 -81.992737 -0.012638
v 24.323114 -82.045967 0.033955
v 24.617245 -82.127197 0.124462
v 24.763803 -82.130569 0.167191
v 24.917137 -82.126450 0.222198
v 24.986452 -81.971008 0.222805
v 25.151287 -81.958389 0.271854
v 25.220036 -81.808502 0.275578
v 25.370165 -81.794296 0.296803
v 25.647655 -81.748230 0.320015
v 25.766487 -81.640579 0.347271
v 25.870268 -81.544647 0.424999
v 26.058483 -81.742279 0.552498
v 26.044727 -81.611877 0.656811
v 26.076296 -81.605042 0.819721
v 26.104925 -81.588242 0.992535
v 26.127544 -81.574951 1.167942
v 26.051289 -81.445274 1.231998
v 25.993797 -81.299828 1.280559
v 26.006830 -81.253464 1.428078
v 25.980869 -81.087784 1.444366
v 19.447090 -83.711609 -0.849155
v 19.567471 -83.573219 -0.812298
v 19.686180 -83.438217 -0.777767
v 19.806629 -83.306488 -0.746658
v 19.930080 -83.178040 -0.717762
v 23.104839 -81.656738 -0.277233
v 23.298214 -81.649231 -0.218616
v 23.514341 -81.709824 -0.160496
v 23.797691 -81.898163 -0.099308
v 23.984520 -81.940361 -0.059742
v 24.113941 -81.825363 -0.031384
v 24.281101 -81.873520 0.012272
v 24.902374 -81.823090 0.179199
v 25.059238 -81.816971 0.229305
v 25.134430 -81.661720 0.240105
v 25.301819 -81.656815 0.273731
v 25.476809 -81.686058 0.301971
v 25.591066 -81.570816 0.313908
v 25.715378 -81.466019 0.349964
v 25.812420 -81.397522 0.477825
v 25.982901 -81.617050 0.517944
v 25.931015 -81.496460 0.574219
v 25.969244 -81.488586 0.737259
v 25.992712 -81.484901 0.902565
v 26.021122 -81.471245 1.069309
v 25.961960 -81.336067 1.131393
v 25.928783 -81.183380 1.174606
v 25.959526 -81.137703 1.307522
v 25.935545 -80.974648 1.322735
v 19.263462 -83.687904 -0.893585
v 19.382565 -83.547791 -0.858272
v 19.499542 -83.410431 -0.826817
v 19.617403 -83.275795 -0.797894
v 19.737522 -83.143890 -0.769501
v 19.860752 -83.014702 -0.741482
v 19.986626 -82.888184 -0.710159
v 23.303047 -81.462936 -0.198296
v 23.458038 -81.555008 -0.181232
v 23.717789 -81.740555 -0.113522
v 23.922447 -81.759315 -0.071091
v 24.077377 -81.677322 -0.040722
v 24.238823 -81.687286 -0.005791
v 24.407658 -81.765854 0.037186
v 24.827137 -81.673904 0.140896
v 24.980549 -81.671371 0.189354
v 25.062044 -81.517029 0.201569
v 25.227230 -81.510628 0.249428
v 25.406879 -81.524033 0.293034
v 25.519421 -81.391014 0.325867
v 25.668854 -81.310425 0.410000
v 25.746548 -81.265793 0.556171
v 25.863043 -81.372452 0.643112
v 25.891655 -81.369217 0.812191
v 25.923462 -81.358231 0.974648
v 25.884802 -81.215393 1.033661
v 25.870083 -81.075623 1.075436
v 25.899136 -81.019104 1.183994
v 25.874443 -80.863434 1.192360
v 16.721836 -86.400055 -1.576900
v 16.798634 -86.281448 -1.558632
v 19.197758 -83.524826 -0.900612
v 19.312960 -83.386261 -0.868710
v 19.427588 -83.249710 -0.836864
v 19.543900 -83.115219 -0.806271
v 19.663174 -82.982788 -0.777813
v 19.785717 -82.852554 -0.749771
v 19.910410 -82.725136 -0.714287
v 20.038155 -82.600380 -0.676159
v 20.169086 -82.477951 -0.637333
v 20.440416 -82.238411 -0.567482
v 20.580109 -82.120903 -0.538086
v 23.462135 -81.390442 -0.186745
v 23.641872 -81.594910 -0.130970
v 23.821247 -81.598434 -0.090107
v 23.971685 -81.593651 -0.060184
v 24.117023 -81.512680 -0.034054
v 24.295860 -81.509109 -0.001133
v 24.384180 -81.623550 0.021759
v 24.526106 -81.649582 0.057304
v 24.676613 -81.667648 0.097004
v 24.762199 -81.521416 0.108540
v 24.910809 -81.524094 0.153530
v 24.993147 -81.370911 0.166073
v 25.150711 -81.364777 0.215546
v 25.323822 -81.371742 0.267910
v 25.407263 -81.229584 0.274746
v 25.539934 -81.233627 0.364380
v 25.613720 -81.140404 0.480484
v 25.842314 -81.234535 0.883865
v 25.813040 -81.081619 0.951843
v 25.821938 -80.921890 1.032669
v 16.581589 -86.367088 -1.624310
v 16.634212 -86.251251 -1.614723
v 16.711395 -86.133240 -1.594341
v 16.957973 -86.033485 -1.515438
v 17.406326 -85.181046 -1.378365
v 17.491055 -85.065582 -1.354324
v 19.240143 -83.226311 -0.873531
v 19.353252 -83.090630 -0.839668
v 19.468513 -82.956139 -0.808289
v 19.586803 -82.823051 -0.779964
v 19.707506 -82.692184 -0.747021
v 19.831013 -82.563789 -0.709751
v 19.957485 -82.438049 -0.668331
v 20.087479 -82.314545 -0.626411
v 20.221382 -82.192719 -0.587975
v 20.359217 -82.071991 -0.556965
v 20.499363 -81.953331 -0.526299
v 22.916245 -81.292450 -0.036404
v 23.503662 -81.228165 -0.170578
v 23.586273 -81.467400 -0.149555
v 23.742039 -81.455482 -0.110500
v 23.923775 -81.436325 -0.070206
v 24.074921 -81.333267 -0.043617
v 24.229862 -81.362549 -0.020733
v 24.462406 -81.498802 0.030357
v 24.616621 -81.510071 0.068272
v 24.701279 -81.366516 0.079742
v 24.845970 -81.374550 0.121685
v 24.925472 -81.222656 0.130787
v 25.074104 -81.213928 0.175285
v 25.235500 -81.217072 0.227985
v 25.317467 -81.070503 0.250347
v 25.476732 -81.089081 0.344593
v 25.527704 -80.964012 0.446850
v 25.695175 -81.137321 0.646015
v 16.460758 -86.256943 -1.668297
v 16.537815 -86.110649 -1.652699
v 16.624348 -85.991364 -1.627548
v 16.797276 -86.014816 -1.569469
v 16.880569 -85.885239 -1.542629
v 16.798370 -85.739868 -1.564625
v 17.135376 -85.176773 -1.458801
v 17.261196 -85.125565 -1.424904
v 17.332493 -85.020851 -1.407181
v 17.416695 -84.920151 -1.386768
v 18.826443 -83.471558 -0.974003
v 18.941338 -83.337204 -0.942371
v 19.053993 -83.202263 -0.908207
v 19.628128 -82.533203 -0.739117
v 19.749908 -82.404030 -0.699352
v 19.875088 -82.277054 -0.657391
v 20.004101 -82.152115 -0.615456
v 20.137558 -82.028549 -0.578445
v 20.274948 -81.906471 -0.546276
v 20.414917 -81.786575 -0.513645
v 20.638783 -81.836212 -0.494842
v 20.778625 -81.720840 -0.461605
v 22.795223 -81.169846 0.025585
v 22.966139 -81.133331 0.034748
v 23.548820 -81.071777 -0.136818
v 23.628639 -81.334595 -0.147587
v 23.791670 -81.302933 -0.110863
v 23.937376 -81.252502 -0.074486
v 24.063004 -81.178955 -0.050476
v 24.192825 -81.197334 -0.032612
v 24.392044 -81.364517 0.006237
v 24.553680 -81.360725 0.039387
v 24.640453 -81.212898 0.051109
v 24.781662 -81.221191 0.089874
v 24.855503 -81.087982 0.097076
v 24.987215 -81.060272 0.132774
v 25.150391 -81.059708 0.183113
v 25.234039 -80.914833 0.203396
v 25.405642 -80.931412 0.298302
v 25.461918 -80.799271 0.394402
v 25.615084 -80.990273 0.599201
v 16.359798 -86.098770 -1.703049
v 16.439106 -85.966217 -1.681004
v 16.718834 -85.875549 -1.597103
v 16.651428 -85.751907 -1.615547
v 16.689728 -85.615875 -1.595558
v 17.010899 -85.079880 -1.492126
v 17.161674 -84.989624 -1.452164
v 17.288815 -84.857193 -1.419300
v 18.636745 -83.435211 -1.003826
v 18.752258 -83.305450 -0.972191
v 18.866440 -83.173988 -0.939968
v 18.978979 -83.041496 -0.904526
v 19.090809 -82.908119 -0.868565
v 20.327423 -81.621094 -0.498173
v 20.554699 -81.668884 -0.477280
v 20.694931 -81.553238 -0.437904
v 20.833994 -81.439011 -0.396095
v 20.971272 -81.324707 -0.356655
v 22.677349 -81.029884 0.031040
v 22.846664 -81.004135 0.064865
v 23.017382 -80.971542 0.081177
v 23.181389 -80.924622 0.047970
v 23.333103 -80.867485 -0.008961
v 23.436157 -80.966370 -0.089626
v 23.594833 -80.912971 -0.108318
v 23.668282 -81.183617 -0.139755
v 23.821487 -81.138702 -0.104263
v 23.970531 -81.081505 -0.066734
v 24.144051 -81.025894 -0.039131
v 24.308414 -81.053696 -0.019573
v 24.337494 -81.218613 -0.012310
v 24.491474 -81.220963 0.016743
v 24.572535 -81.063065 0.026314
v 24.725773 -81.059464 0.063648
v 24.853355 -80.925125 0.091412
v 25.051044 -80.908493 0.142288
v 25.140373 -80.764282 0.166428
v 25.324978 -80.773254 0.250553
v 25.381292 -80.635651 0.352333
v 16.539631 -85.848175 -1.650753
v 16.516422 -85.693413 -1.648560
v 16.551399 -85.514488 -1.630329
v 17.011021 -84.902771 -1.490715
v 17.141773 -84.801315 -1.454899
v 18.560383 -83.269936 -1.001057
v 18.675564 -83.141129 -0.968777
v 18.902657 -82.880775 -0.896683
v 19.015018 -82.748795 -0.860790
v 20.237450 -81.457611 -0.476994
v 20.467045 -81.503326 -0.454636
v 20.607536 -81.387360 -0.410137
v 20.748631 -81.271942 -0.368324
v 22.732464 -80.870071 0.062489
v 22.900848 -80.841698 0.087936
v 23.068544 -80.806900 0.097900
v 23.229618 -80.760918 0.063251
v 23.379969 -80.705658 0.005489
v 23.484062 -80.808510 -0.059322
v 23.642273 -80.755554 -0.078602
v 23.708515 -81.024323 -0.120808
v 23.861061 -80.975418 -0.084026
v 24.014532 -80.923080 -0.054657
v 24.151108 -80.866837 -0.034565
v 24.288593 -80.894356 -0.017994
v 24.435078 -81.091606 -0.001987
v 24.463478 -80.929260 0.007851
v 24.657551 -80.913879 0.047287
v 24.755985 -80.772141 0.076832
v 24.947933 -80.766327 0.116352
v 25.042736 -80.618149 0.147099
v 25.231724 -80.619164 0.220974
v 25.292320 -80.480057 0.327183
v 25.487879 -80.664856 0.505280
v 25.501644 -80.535095 0.633274
v 25.419563 -80.368881 0.656193
v 24.664322 -78.585037 1.054737
v 16.205853 -85.685486 -1.730556
v 16.375263 -85.627914 -1.681770
v 16.389565 -85.485138 -1.675762
v 16.460346 -85.378555 -1.655117
v 18.825195 -82.720276 -0.885506
v 18.937983 -82.589569 -0.847988
v 19.050083 -82.458237 -0.809166
v 20.145584 -81.296928 -0.447647
v 20.376863 -81.339294 -0.429333
v 20.517494 -81.222466 -0.382271
v 20.659760 -81.106613 -0.337166
v 22.627319 -80.739639 0.047985
v 22.792828 -80.713654 0.082394
v 22.958481 -80.682655 0.103008
v 23.122253 -80.644928 0.101959
v 23.279926 -80.598038 0.066341
v 23.431763 -80.545151 0.015812
v 23.534798 -80.651207 -0.033920
v 23.690643 -80.597977 -0.062195
v 23.752506 -80.865013 -0.088150
v 23.907318 -80.814980 -0.063480
v 24.062447 -80.764099 -0.041759
v 24.235138 -80.726135 -0.021797
v 24.404079 -80.763016 0.006531
v 24.574333 -80.774933 0.040031
v 24.671783 -80.627838 0.066093
v 24.852909 -80.623283 0.105812
v 24.944986 -80.473511 0.135860
v 25.133713 -80.470428 0.201885
v 25.188292 -80.336945 0.312157
v 25.413477 -80.497543 0.480335
v 25.316452 -80.354141 0.466061
v 25.349689 -80.232468 0.791248
v 24.702805 -78.903961 0.926121
v 24.648834 -78.728432 0.891407
v 24.594551 -78.545799 0.905205
v 24.578678 -78.437042 1.040417
v 16.090206 -85.554008 -1.761761
v 16.245667 -85.522766 -1.717174
v 16.304691 -85.361969 -1.699558
v 18.746552 -82.560760 -0.868683
v 18.859833 -82.430695 -0.830875
v 18.972359 -82.300308 -0.791054
v 20.052746 -81.139664 -0.409313
v 20.284622 -81.177521 -0.398663
v 20.424885 -81.059715 -0.349850
v 20.567749 -80.943207 -0.302689
v 22.534801 -80.614059 0.027557
v 22.695362 -80.590195 0.074856
v 22.858597 -80.560532 0.102394
v 23.020397 -80.528214 0.132397
v 23.181139 -80.485710 0.111984
v 23.336388 -80.437187 0.072910
v 23.484804 -80.384575 0.017101
v 23.582489 -80.491188 -0.036465
v 23.738014 -80.439575 -0.073803
v 23.799969 -80.706024 -0.067986
v 23.955841 -80.655525 -0.055508
v 24.108067 -80.609016 -0.038761
v 24.235321 -80.559692 -0.024555
v 24.358202 -80.595230 -0.001366
v 24.506653 -80.621254 0.028992
v 24.597315 -80.474487 0.047386
v 24.764641 -80.476181 0.092239
v 24.847847 -80.327934 0.122490
v 25.025393 -80.330658 0.199474
v 25.079342 -80.197235 0.296337
v 25.204613 -80.216713 0.442513
v 25.295712 -80.242111 0.607239
v 25.241898 -80.146965 0.732590
v 25.140892 -80.024208 0.767162
v 24.704021 -79.053650 0.810005
v 24.645065 -78.899025 0.770664
v 24.569675 -78.770096 0.716282
v 24.564564 -78.641342 0.789120
v 24.498161 -78.405693 0.887451
v 24.485592 -78.295349 1.008907
v 24.444752 -78.210442 1.126343
v 24.359798 -78.097595 1.167862
v 16.146019 -85.386505 -1.744129
v 18.667625 -82.402451 -0.847755
v 18.780928 -82.272629 -0.809177
v 19.960144 -80.984711 -0.366478
v 20.191059 -81.018280 -0.362396
v 20.330570 -80.898804 -0.314613
v 20.473480 -80.780777 -0.268532
v 20.766350 -80.547302 -0.184464
v 20.913748 -80.434402 -0.144413
v 22.452198 -80.495148 0.018482
v 22.612190 -80.470535 0.062637
v 22.769127 -80.441124 0.102383
v 22.926945 -80.409508 0.135860
v 23.086006 -80.371506 0.144363
v 23.241432 -80.324448 0.113255
v 23.389929 -80.272125 0.064533
v 23.534439 -80.221390 0.008907
v 23.632948 -80.332161 -0.039135
v 23.788342 -80.281723 -0.077366
v 23.848007 -80.546921 -0.067356
v 24.003128 -80.495613 -0.058357
v 24.154652 -80.444557 -0.042664
v 24.304506 -80.421356 -0.019390
v 24.445316 -80.447701 0.010677
v 24.530657 -80.329926 0.023491
v 24.678713 -80.324203 0.065804
v 24.758526 -80.180511 0.093300
v 24.923798 -80.188675 0.183208
v 24.968994 -80.063026 0.285450
v 25.081100 -80.091064 0.434231
v 25.169199 -80.120758 0.592285
v 25.054951 -79.999954 0.582779
v 25.026047 -79.889633 0.712269
v 24.955410 -79.745758 0.663876
v 24.720161 -79.177345 0.680176
v 24.645905 -79.033936 0.625237
v 24.566635 -78.898514 0.605206
v 24.469921 -78.648972 0.666416
v 24.492384 -78.513878 0.764336
v 24.404839 -78.382027 0.735813
v 24.421448 -78.266083 0.853210
v 24.385021 -78.143417 0.983982
v 24.261284 -78.009003 1.015362
v 20.096981 -80.861732 -0.320507
v 20.235115 -80.740280 -0.274906
v 20.377134 -80.620987 -0.229393
v 20.522877 -80.501579 -0.190418
v 20.669598 -80.383392 -0.152180
v 20.821133 -80.256195 -0.111313
v 21.066538 -80.329132 -0.106052
v 22.538303 -80.357422 0.054798
v 22.688393 -80.323410 0.101410
v 22.839767 -80.291901 0.144566
v 22.993881 -80.254837 0.165546
v 23.147148 -80.211777 0.145943
v 23.295273 -80.158875 0.102398
v 23.438854 -80.105057 0.053699
v 23.585548 -80.060867 0.006668
v 23.682991 -80.174141 -0.039192
v 23.840687 -80.126099 -0.060219
v 23.897657 -80.387802 -0.078789
v 24.056078 -80.332405 -0.063404
v 24.217134 -80.284187 -0.042736
v 24.391563 -80.257385 -0.013954
v 24.572193 -80.173729 0.027878
v 24.688259 -80.030640 0.071445
v 24.842772 -80.040924 0.153397
v 24.882137 -79.915451 0.260761
v 24.976814 -79.959389 0.415173
v 24.964577 -79.864517 0.547256
v 24.914186 -79.729607 0.503826
v 24.888023 -79.615952 0.576569
v 24.816631 -79.490891 0.504589
v 24.664581 -79.152802 0.531033
v 24.569859 -78.989426 0.507904
v 24.382061 -78.510544 0.629490
v 24.284960 -78.376556 0.604080
v 24.323202 -78.246811 0.702007
v 24.341442 -78.154709 0.817287
v 24.276260 -78.066910 0.865177
v 20.139179 -80.584648 -0.229530
v 20.279331 -80.463676 -0.186581
v 20.422802 -80.342422 -0.152561
v 21.022697 -80.171425 -0.073967
v 22.597546 -80.196457 0.091534
v 22.754654 -80.173019 0.140835
v 22.899410 -80.133621 0.174896
v 23.047419 -80.095505 0.180077
v 23.192362 -80.050385 0.144123
v 23.336899 -79.973038 0.112125
v 23.496185 -79.924271 0.070644
v 23.656658 -79.906693 0.025707
v 23.739780 -80.019020 -0.023758
v 23.884243 -79.981705 -0.034790
v 23.949963 -80.226135 -0.078991
v 24.107288 -80.167084 -0.055820
v 24.262474 -80.120087 -0.033020
v 24.416008 -80.073372 -0.007652
v 24.547676 -80.013657 0.024391
v 24.611042 -79.878296 0.060852
v 24.768837 -79.885071 0.129646
v 24.812992 -79.756607 0.236492
v 24.903080 -79.806908 0.381367
v 24.841991 -79.634636 0.381027
v 24.758839 -79.486313 0.333576
v 24.575302 -79.091438 0.407722
v 24.208851 -78.684334 0.470707
v 24.244202 -78.527771 0.529728
v 24.138023 -78.393295 0.515137
v 24.192427 -78.231094 0.584808
v 24.240557 -78.103500 0.705357
v 24.158939 -77.977768 0.797646
v 19.330708 -80.920929 -0.342339
v 22.445316 -80.149147 0.053848
v 22.556427 -80.032822 0.090061
v 22.676865 -80.060074 0.127583
v 22.795795 -80.008759 0.170269
v 22.938831 -79.968201 0.197823
v 23.086563 -79.934036 0.193653
v 23.216980 -79.901009 0.167870
v 23.402443 -79.849861 0.126213
v 23.589767 -79.793556 0.077393
v 23.821207 -79.869415 0.003296
v 24.001055 -79.868599 -0.007790
v 23.994228 -80.058105 -0.044361
v 24.139629 -79.993118 -0.029240
v 24.291565 -79.948044 -0.005932
v 24.447517 -79.902191 0.018917
v 24.505436 -79.746521 0.063072
v 24.676796 -79.737976 0.123692
v 24.735641 -79.608475 0.214809
v 24.057213 -78.736183 0.395599
v 24.095217 -78.562332 0.450069
v 23.985455 -78.428139 0.444279
v 24.037857 -78.249008 0.512856
v 24.095467 -78.085373 0.614758
v 15.860217 -84.540405 -1.695202
v 15.915183 -84.386215 -1.643059
v 19.023014 -81.033966 -0.375465
v 19.135773 -80.906197 -0.325783
v 19.249241 -80.775909 -0.282200
v 19.601662 -80.389221 -0.146061
v 22.249987 -79.991272 0.030861
v 22.405882 -80.016922 0.054314
v 22.497843 -79.886749 0.081375
v 22.665833 -79.896332 0.130119
v 22.825607 -79.840942 0.185513
v 22.978148 -79.804276 0.216919
v 23.140642 -79.780373 0.220978
v 23.306423 -79.773621 0.188221
v 23.470650 -79.729782 0.148117
v 23.626423 -79.654221 0.118130
v 23.729424 -79.755417 0.048157
v 23.894941 -79.720001 0.022377
v 24.059235 -79.687325 0.033634
v 24.171936 -79.819923 0.010067
v 24.334549 -79.778793 0.033745
v 24.392504 -79.620766 0.082764
v 23.940521 -78.613167 0.398182
v 23.827114 -78.475876 0.397526
v 23.878490 -78.285660 0.446594
v 23.934425 -78.111809 0.545315
v 23.823263 -77.997185 0.607143
v 23.700352 -77.927063 0.719173
v 23.541138 -77.933617 0.675213
v 15.602233 -84.860451 -1.840168
v 15.659575 -84.710808 -1.791676
v 15.713191 -84.559402 -1.739921
v 15.765194 -84.406998 -1.685013
v 15.818722 -84.253204 -1.632481
v 15.875793 -84.097969 -1.584278
v 18.832024 -81.017395 -0.361710
v 18.943851 -80.889473 -0.313469
v 19.055977 -80.760880 -0.266163
v 19.168930 -80.632782 -0.217419
v 19.398537 -80.373993 -0.127121
v 19.515980 -80.242668 -0.088413
v 19.727638 -80.258614 -0.111103
v 21.685692 -79.558342 0.057922
v 22.224628 -79.837387 0.045635
v 22.356255 -79.892288 0.054142
v 22.375851 -79.743912 0.071606
v 22.557899 -79.748604 0.104588
v 22.711918 -79.722961 0.152630
v 22.862947 -79.652725 0.205940
v 23.039234 -79.649948 0.236370
v 23.206738 -79.632149 0.262745
v 23.367882 -79.606445 0.244011
v 23.523922 -79.562798 0.202240
v 23.786858 -79.606079 0.082233
v 23.948872 -79.556778 0.068630
v 24.113537 -79.512802 0.083797
v 24.222748 -79.648499 0.055840
v 24.285030 -79.483871 0.114483
v 24.179886 -79.352692 0.150322
v 24.074142 -79.229935 0.201073
v 23.784187 -78.666214 0.362061
v 23.670006 -78.529007 0.353695
v 23.717745 -78.331161 0.390079
v 23.766502 -78.151901 0.481670
v 23.656815 -78.027588 0.556042
v 23.494669 -78.036346 0.533379
v 23.323990 -78.022690 0.516525
v 15.446769 -84.861237 -1.882084
v 15.510323 -84.718018 -1.834766
v 15.568054 -84.572189 -1.782745
v 15.621521 -84.423767 -1.727345
v 15.673537 -84.272606 -1.673466
v 15.726280 -84.119217 -1.622978
v 15.781506 -83.964302 -1.576858
v 18.755066 -80.873444 -0.298046
v 18.866257 -80.746468 -0.247437
v 18.977749 -80.618561 -0.198792
v 19.089859 -80.490074 -0.151283
v 19.202705 -80.360275 -0.106876
v 19.316700 -80.229126 -0.066280
v 19.432240 -80.097183 -0.028477
v 19.639080 -80.111481 -0.053143
v 19.761261 -79.979004 -0.025501
v 19.885019 -79.847977 0.000854
v 21.630089 -79.394524 0.081181
v 21.856899 -79.594604 0.060867
v 22.027374 -79.634125 0.061962
v 22.195257 -79.679794 0.065422
v 22.317879 -79.567673 0.086624
v 22.461222 -79.619995 0.096626
v 22.594006 -79.590744 0.130520
v 22.729725 -79.566856 0.166946
v 22.953480 -79.518761 0.232006
v 23.097794 -79.492561 0.265095
v 23.261978 -79.470825 0.285252
v 23.430908 -79.450264 0.282837
v 23.684277 -79.500526 0.160255
v 23.830200 -79.463829 0.121864
v 23.975231 -79.378853 0.133774
v 23.910444 -79.241425 0.207745
v 23.801050 -79.154297 0.282829
v 23.692646 -79.026329 0.325172
v 23.573292 -78.894997 0.313805
v 23.624115 -78.716919 0.327068
v 23.510601 -78.586090 0.307430
v 23.560310 -78.395660 0.341640
v 23.589439 -78.191559 0.428238
v 23.416466 -78.143036 0.427372
v 23.246153 -78.126289 0.411934
v 15.283985 -84.859512 -1.919994
v 15.354031 -84.717461 -1.873321
v 15.418388 -84.575500 -1.823196
v 15.477562 -84.431870 -1.769337
v 15.532135 -84.285812 -1.713387
v 15.584686 -84.136383 -1.661007
v 15.636870 -83.984253 -1.612549
v 15.689529 -83.830467 -1.567307
v 15.962498 -83.513176 -1.434444
v 16.024258 -83.368187 -1.374691
v 17.186119 -82.501770 -0.938908
v 17.317825 -82.378113 -0.888348
v 17.437399 -82.253983 -0.832565
v 17.550220 -82.129532 -0.781635
v 17.659393 -82.007416 -0.726810
v 18.791100 -80.605171 -0.175671
v 18.901611 -80.477478 -0.126904
v 19.012623 -80.347900 -0.082222
v 19.124081 -80.216339 -0.042332
v 19.236774 -80.084770 -0.002899
v 19.349930 -79.950165 0.027420
v 19.552086 -79.963531 0.001225
v 19.671253 -79.829872 0.027843
v 19.791489 -79.696869 0.051304
v 21.568199 -79.230011 0.104607
v 21.803883 -79.431763 0.084278
v 21.976639 -79.471153 0.085567
v 22.148453 -79.517120 0.086967
v 22.268444 -79.403030 0.110310
v 22.454773 -79.454941 0.120712
v 22.640194 -79.433189 0.153629
v 22.817421 -79.433655 0.195251
v 22.981594 -79.362610 0.232384
v 23.149620 -79.330933 0.268791
v 23.329899 -79.313187 0.300159
v 23.525269 -79.309052 0.296062
v 23.586834 -79.426125 0.237148
v 23.744682 -79.327637 0.214672
v 23.621796 -79.183434 0.310364
v 23.534771 -79.046921 0.313442
v 23.387535 -78.944008 0.279247
v 23.459414 -78.765884 0.289162
v 23.340382 -78.639557 0.263378
v 23.397045 -78.465652 0.275585
v 23.438494 -78.294701 0.340546
v 23.310818 -78.230515 0.346767
v 23.157215 -78.248451 0.315056
v 15.192000 -84.716797 -1.913082
v 15.260761 -84.574402 -1.863789
v 15.327415 -84.432571 -1.810551
v 15.388076 -84.289841 -1.754463
v 15.444385 -84.144951 -1.700092
v 15.498225 -83.997025 -1.650616
v 15.549282 -83.847565 -1.600155
v 15.598708 -83.696594 -1.549732
v 15.800635 -83.528458 -1.465561
v 15.856712 -83.383125 -1.404808
v 15.910441 -83.240494 -1.342060
v 16.957195 -82.476059 -0.930115
v 17.126003 -82.358612 -0.876701
v 17.251064 -82.230942 -0.818981
v 17.365330 -82.106606 -0.762157
v 17.477489 -81.985245 -0.706261
v 17.586805 -81.865097 -0.653393
v 18.827713 -80.336777 -0.051418
v 18.936939 -80.204575 -0.013004
v 19.046963 -80.071762 0.023342
v 19.157356 -79.936951 0.053162
v 19.268932 -79.802101 0.082092
v 19.466827 -79.814964 0.053284
v 19.583218 -79.680367 0.078712
v 19.700245 -79.546021 0.100285
v 21.498394 -79.065445 0.118214
v 21.746368 -79.267075 0.105534
v 21.921703 -79.305725 0.107738
v 22.094997 -79.350563 0.108650
v 22.208687 -79.231812 0.130379
v 22.374443 -79.283188 0.134438
v 22.541576 -79.294762 0.148457
v 22.702938 -79.274841 0.175938
v 22.860600 -79.243515 0.206982
v 23.030449 -79.177689 0.230072
v 23.219566 -79.182686 0.270222
v 23.412817 -79.149834 0.304554
v 23.267235 -79.040642 0.262844
v 23.301382 -78.791351 0.254368
v 23.161743 -78.698563 0.230614
v 23.212307 -78.525269 0.251087
v 23.270222 -78.361710 0.275211
v 23.091679 -78.396194 0.251324
v 15.238082 -84.288879 -1.796612
v 15.298972 -84.145767 -1.739143
v 15.356719 -84.001663 -1.686092
v 15.410830 -83.856415 -1.633480
v 15.460941 -83.710190 -1.578175
v 15.508713 -83.561615 -1.525276
v 15.650855 -83.546028 -1.495831
v 15.701694 -83.397858 -1.438358
v 15.752528 -83.254471 -1.372047
v 15.803577 -83.112183 -1.301655
v 17.173920 -82.085175 -0.746513
v 17.284386 -81.962013 -0.688946
v 17.394592 -81.842255 -0.632160
v 17.502048 -81.724838 -0.578636
v 19.078377 -79.789124 0.110458
v 19.383106 -79.666702 0.107506
v 19.497089 -79.531242 0.130695
v 19.610447 -79.394325 0.144367
v 19.723240 -79.258263 0.158848
v 19.831074 -79.118591 0.162254
v 19.931870 -78.972992 0.164593
v 21.104517 -79.002380 0.110321
v 21.222441 -78.870453 0.122459
v 21.683002 -79.101318 0.119373
v 21.863426 -79.138351 0.123089
v 22.038177 -79.179962 0.126335
v 22.154716 -79.057770 0.141563
v 22.323530 -79.111481 0.149078
v 22.462673 -79.159264 0.156387
v 22.600971 -79.122704 0.173889
v 22.753620 -79.097038 0.192539
v 22.895216 -79.081299 0.207813
v 23.131224 -79.047562 0.240269
v 23.166618 -78.884964 0.236519
v 22.971016 -78.768768 0.216560
v 23.033949 -78.572876 0.221584
v 22.858315 -78.603783 0.216194
v 21.424305 -78.262131 0.192261
v 21.249546 -78.261879 0.182259
v 15.147556 -84.142128 -1.780582
v 15.207558 -84.000076 -1.722443
v 15.265892 -83.857056 -1.666351
v 15.320595 -83.714012 -1.610378
v 15.371238 -83.569450 -1.553101
v 15.417007 -83.424797 -1.495480
v 15.557464 -83.413284 -1.469593
v 15.604877 -83.269135 -1.404289
v 15.652888 -83.127533 -1.333305
v 15.701729 -82.987770 -1.259762
v 17.083134 -81.948997 -0.673492
v 19.000160 -79.645096 0.177414
v 19.189445 -79.654114 0.138302
v 19.300808 -79.518585 0.163036
v 19.412291 -79.381996 0.182621
v 19.523750 -79.245125 0.198399
v 19.631874 -79.105469 0.200222
v 19.736656 -78.963493 0.199299
v 19.835794 -78.815758 0.200790
v 20.123493 -78.976913 0.148270
v 20.312414 -78.975159 0.136417
v 20.502659 -78.972054 0.128803
v 21.014832 -78.846291 0.116539
v 21.137096 -78.712311 0.126068
v 21.610149 -78.938477 0.129360
v 21.799198 -78.975891 0.129936
v 21.982803 -79.010834 0.132160
v 22.284248 -78.953903 0.153996
v 22.478489 -78.986954 0.171829
v 22.664265 -78.941307 0.192905
v 22.838524 -78.924347 0.206272
v 23.001974 -78.967613 0.220119
v 22.765930 -78.771851 0.206577
v 22.205544 -78.678101 0.144581
v 21.530788 -78.404518 0.170033
v 21.352024 -78.421875 0.157051
v 21.165083 -78.414658 0.148529
v 21.070946 -78.249489 0.178749
v 14.992934 -84.141006 -1.815369
v 15.049743 -83.998642 -1.756702
v 15.112831 -83.857880 -1.697758
v 15.174198 -83.715385 -1.639519
v 15.230865 -83.572250 -1.578285
v 15.275290 -83.426483 -1.519863
v 15.317668 -83.290230 -1.461102
v 15.463008 -83.282715 -1.434586
v 15.510367 -83.143173 -1.363628
v 15.556392 -83.004532 -1.286217
v 19.329273 -79.234940 0.241413
v 19.437653 -79.095695 0.250225
v 19.544439 -78.954941 0.253399
v 19.648033 -78.811050 0.254135
v 20.022964 -78.817505 0.169651
v 20.209572 -78.816193 0.150257
v 20.399841 -78.814438 0.136127
v 20.598373 -78.816933 0.126202
v 20.923378 -78.692978 0.123432
v 21.052944 -78.557495 0.131432
v 21.526018 -78.773468 0.133297
v 21.728764 -78.804802 0.134632
v 21.923836 -78.855240 0.133095
v 22.268396 -78.814407 0.152020
v 22.407074 -78.856186 0.168465
v 22.570168 -78.788887 0.190147
v 22.392879 -78.721794 0.168201
v 22.114349 -78.871445 0.138718
v 21.622009 -78.666000 0.140945
v 21.460461 -78.585365 0.143242
v 20.977867 -78.395119 0.148903
v 14.840870 -84.156448 -1.856422
v 14.870124 -83.999451 -1.797024
v 14.950630 -83.859871 -1.732693
v 15.006672 -83.712097 -1.672577
v 15.074409 -83.558617 -1.604015
v 15.130287 -83.420830 -1.540352
v 15.158398 -83.288086 -1.482346
v 15.218520 -83.168106 -1.417847
v 15.368918 -83.157867 -1.392342
v 15.419636 -83.020950 -1.314495
v 15.462547 -82.882690 -1.232304
v 15.501185 -82.744751 -1.148209
v 19.249352 -79.091637 0.310543
v 19.356812 -78.950966 0.318142
v 19.462704 -78.808243 0.320648
v 19.926540 -78.657089 0.203499
v 20.107874 -78.654083 0.172314
v 20.295319 -78.654984 0.148037
v 20.492584 -78.661575 0.131702
v 20.831203 -78.531891 0.130501
v 14.689598 -83.924026 -1.816997
v 14.706504 -84.064453 -1.858738
v 14.805579 -83.857666 -1.765644
v 14.819588 -83.717194 -1.713680
v 15.021041 -83.421059 -1.557159
v 14.976127 -83.289391 -1.510509
v 15.033343 -83.154327 -1.436039
v 15.285706 -83.037125 -1.342503
v 15.333473 -82.896942 -1.260399
v 15.370018 -82.761047 -1.170837
v 15.404213 -82.628952 -1.076180
v 14.898682 -83.438766 -1.589737
v 15.027472 -83.028030 -1.370785
v 15.147762 -83.047791 -1.365009
v 15.210545 -82.911232 -1.284687
v 15.244804 -82.781952 -1.182850
v 15.273190 -82.643250 -1.103104
v 15.301693 -82.527092 -0.993706
v 15.438217 -82.498611 -0.970138
v 14.891601 -83.035278 -1.391598
v 15.088794 -82.920425 -1.302719
v 15.126617 -82.791290 -1.214703
v 15.142319 -82.666847 -1.117054
v 15.161918 -82.550690 -1.017113
v 15.193336 -82.444473 -0.926487
v 15.317462 -82.397377 -0.893104
v 14.718693 -82.988556 -1.380981
v 14.836018 -83.144012 -1.460110
v 14.835189 -82.918472 -1.326042
v 14.957802 -82.920532 -1.316128
v 15.019829 -82.819412 -1.241108
v 15.017509 -82.704834 -1.154446
v 15.019729 -82.586838 -1.046467
v 15.148403 -82.323235 -0.841835
v 14.751976 -82.829987 -1.266941
v 14.897530 -82.792282 -1.230419
v 14.889106 -82.654022 -1.117592
v 14.809666 -82.732185 -1.185635
v 0.000000 0.000004 0.000002
v 23.890198 -84.659744 0.456861
v 24.026237 -84.664177 0.536640
v 23.858335 -84.511391 0.374268
v 23.990683 -84.520630 0.452951
v 24.103973 -84.536560 0.523344
v 18.896210 -88.170158 -0.461630
v 18.998436 -88.029137 -0.485510
v 19.100096 -87.886620 -0.502024
v 23.829933 -84.363129 0.295584
v 23.965233 -84.379456 0.378792
v 24.115654 -84.384712 0.465935
v 18.839729 -88.022003 -0.502005
v 18.939293 -87.882324 -0.525663
v 19.037613 -87.739349 -0.543221
v 19.896940 -86.618362 -0.571791
v 20.017784 -86.482529 -0.570372
v 23.928671 -84.235519 0.303888
v 24.059792 -84.242027 0.380377
v 18.788742 -87.872093 -0.542721
v 18.886139 -87.733994 -0.563013
v 18.980026 -87.588821 -0.577944
v 19.069733 -87.442444 -0.595524
v 19.161041 -87.299561 -0.607607
v 19.691025 -86.600220 -0.606489
v 19.810776 -86.464401 -0.612192
v 19.932281 -86.328262 -0.609671
v 20.055618 -86.192284 -0.605551
v 24.014112 -84.116043 0.307745
v 24.128836 -84.087189 0.360516
v 18.742783 -87.721313 -0.585072
v 18.838402 -87.585251 -0.600103
v 18.921364 -87.437576 -0.623854
v 18.996529 -87.290855 -0.634718
v 19.083214 -87.147430 -0.645126
v 19.173126 -87.003868 -0.645510
v 19.269493 -86.862030 -0.637819
v 19.373428 -86.721375 -0.627403
v 19.484543 -86.582092 -0.619184
v 19.601547 -86.444191 -0.614807
v 19.722260 -86.307449 -0.615604
v 19.845215 -86.171204 -0.618553
v 19.969551 -86.034988 -0.618580
v 23.284529 -83.915504 -0.067385
v 23.459251 -83.962143 0.009497
v 23.584930 -83.845032 0.030642
v 23.739769 -83.885948 0.107443
v 23.885054 -83.920593 0.183577
v 24.035055 -83.958115 0.268011
v 18.795448 -87.452866 -0.645250
v 18.824051 -87.298180 -0.673529
v 18.917341 -87.146935 -0.681927
v 18.993668 -87.000244 -0.684795
v 19.079643 -86.855301 -0.679720
v 19.177055 -86.711609 -0.669958
v 19.280699 -86.568161 -0.645168
v 19.395508 -86.427216 -0.636551
v 19.515068 -86.287842 -0.629305
v 19.637854 -86.149750 -0.625286
v 19.762846 -86.013046 -0.628252
v 23.095894 -83.866882 -0.143831
v 23.231222 -83.752258 -0.115686
v 23.412636 -83.798691 -0.041880
v 23.542114 -83.681725 -0.018427
v 23.702766 -83.724602 0.052877
v 23.851736 -83.763641 0.124819
v 23.992104 -83.795959 0.196226
v 18.683868 -87.410103 -0.689497
v 18.664635 -87.255539 -0.741711
v 18.768814 -87.154503 -0.720797
v 18.817139 -87.016464 -0.731890
v 18.891708 -86.864197 -0.727842
v 18.983719 -86.714050 -0.723242
v 19.085930 -86.565384 -0.708544
v 19.199005 -86.419800 -0.697594
v 19.317314 -86.276093 -0.685656
v 19.439003 -86.134186 -0.674074
v 19.563705 -85.994583 -0.667891
v 19.688850 -85.855667 -0.660810
v 19.813942 -85.716919 -0.650810
v 23.037895 -83.703773 -0.188400
v 23.186165 -83.591743 -0.155636
v 23.367043 -83.636520 -0.088324
v 23.499588 -83.518295 -0.062817
v 23.664268 -83.561340 0.004601
v 23.817009 -83.601318 0.072594
v 23.959724 -83.637428 0.137846
v 18.641838 -87.077255 -0.789175
v 18.714722 -86.894684 -0.790071
v 18.798187 -86.731407 -0.787399
v 18.896660 -86.573296 -0.778345
v 19.007942 -86.420197 -0.766546
v 19.126556 -86.270401 -0.753073
v 19.248520 -86.123451 -0.738077
v 19.373062 -85.979576 -0.725239
v 19.499001 -85.837997 -0.714771
v 19.623892 -85.697006 -0.700621
v 19.749619 -85.557343 -0.689228
v 23.151543 -83.428467 -0.189714
v 23.325691 -83.474342 -0.128174
v 23.458099 -83.354324 -0.100462
v 23.624496 -83.397171 -0.036411
v 23.782585 -83.438156 0.027628
v 23.929741 -83.475853 0.092016
v 25.242035 -83.408730 0.636087
v 18.555237 -86.924622 -0.855278
v 18.627373 -86.754593 -0.856699
v 18.715279 -86.587006 -0.851048
v 18.822533 -86.425598 -0.836987
v 19.065536 -86.113899 -0.803503
v 19.190977 -85.964813 -0.787592
v 19.317558 -85.819458 -0.773207
v 19.444916 -85.676949 -0.762062
v 19.571114 -85.535385 -0.748859
v 19.695982 -85.393936 -0.730330
v 23.122383 -83.266182 -0.219837
v 23.289101 -83.311241 -0.163132
v 23.419716 -83.189407 -0.136627
v 23.584404 -83.232498 -0.072653
v 23.745621 -83.274231 -0.009596
v 23.899147 -83.313995 0.051783
v 25.129021 -83.301010 0.548601
v 25.387495 -83.342957 0.679056
v 25.809050 -83.161301 0.799524
v 25.940102 -83.047455 0.816980
v 18.465591 -86.778496 -0.922356
v 18.537880 -86.606033 -0.922606
v 18.637291 -86.437019 -0.907856
v 19.014639 -85.951263 -0.850965
v 19.142548 -85.801277 -0.835192
v 19.270836 -85.655472 -0.821526
v 19.398651 -85.512054 -0.808851
v 19.524910 -85.369179 -0.792097
v 19.650442 -85.226532 -0.769289
v 23.257002 -83.145798 -0.193195
v 23.380478 -83.021538 -0.169811
v 23.545296 -83.067101 -0.111689
v 23.707283 -83.109978 -0.046194
v 23.865387 -83.151207 0.015211
v 25.267347 -83.253052 0.592962
v 25.404716 -83.183899 0.631649
v 25.530121 -83.099709 0.660540
v 25.657736 -83.119423 0.722418
v 25.776054 -82.997154 0.732157
v 25.907005 -82.887177 0.744345
v 18.359299 -86.648338 -0.986120
v 18.432663 -86.456139 -0.984617
v 18.583244 -86.277275 -0.953405
v 18.841581 -85.940369 -0.912237
v 18.970238 -85.784897 -0.896267
v 19.099724 -85.635155 -0.881342
v 19.356606 -85.344498 -0.852035
v 19.483574 -85.200531 -0.832277
v 23.501503 -82.899178 -0.146345
v 23.668007 -82.945236 -0.087576
v 23.828995 -82.987793 -0.023020
v 23.983320 -83.028877 0.039938
v 25.163322 -83.138367 0.508150
v 25.302986 -83.096146 0.555265
v 25.449265 -83.021515 0.597616
v 25.610519 -82.949928 0.645884
v 25.747078 -82.833733 0.658457
v 25.878723 -82.725983 0.669882
v 17.902487 -87.121155 -1.086632
v 18.016327 -87.001678 -1.063774
v 18.221733 -86.558563 -1.048176
v 18.249741 -86.394066 -1.057781
v 18.414024 -86.264648 -1.014730
v 18.795631 -85.768982 -0.945990
v 18.927544 -85.616051 -0.934187
v 19.188309 -85.320587 -0.908096
v 19.316856 -85.175293 -0.891062
v 23.622169 -82.778015 -0.122625
v 23.789717 -82.823586 -0.064644
v 23.948967 -82.865303 -0.000574
v 25.215942 -82.978363 0.484682
v 25.350624 -82.957840 0.530935
v 25.467300 -82.867714 0.552490
v 25.592735 -82.772522 0.570444
v 25.719994 -82.670364 0.579050
v 25.849167 -82.563202 0.593834
v 26.008904 -82.614151 0.687414
v 26.137657 -82.498016 0.708111
v 17.795174 -87.249908 -1.097919
v 17.751709 -87.081741 -1.145235
v 17.869865 -86.950188 -1.123903
v 18.009796 -86.828506 -1.090563
v 18.054840 -86.494514 -1.115940
v 18.080406 -86.331596 -1.119301
v 18.249840 -86.224365 -1.072783
v 18.388062 -86.081833 -1.039576
v 19.017883 -85.297180 -0.955250
v 19.148146 -85.150543 -0.941957
v 23.742584 -82.656677 -0.096794
v 23.909264 -82.700409 -0.039139
v 25.308762 -82.833733 0.481890
v 25.426414 -82.717751 0.489962
v 25.552673 -82.614708 0.488689
v 25.679298 -82.506638 0.507330
v 25.810926 -82.399986 0.525459
v 25.978767 -82.453865 0.610781
v 26.106804 -82.339691 0.635544
v 26.290886 -82.529549 0.813829
v 26.392220 -82.388390 0.878059
v 17.650467 -87.223267 -1.155989
v 17.592178 -87.067467 -1.204939
v 17.713974 -86.915558 -1.184092
v 17.860199 -86.777130 -1.151545
v 17.878532 -86.421181 -1.183016
v 17.938042 -86.241005 -1.169800
v 18.092514 -86.162964 -1.124638
v 18.229195 -86.051743 -1.089411
v 18.340607 -85.907906 -1.059763
v 18.432518 -85.727234 -1.040964
v 25.766195 -82.238762 0.465866
v 25.942932 -82.292290 0.542881
v 26.067574 -82.178093 0.576635
v 26.259583 -82.373322 0.742956
v 26.357178 -82.238167 0.808826
v 17.791443 -86.284409 -1.218956
v 17.950035 -86.065109 -1.171389
v 18.081345 -86.009644 -1.129679
v 18.164711 -85.892349 -1.104824
v 18.262924 -85.776352 -1.078543
v 18.406769 -85.534203 -1.053102
v 18.546272 -85.399277 -1.041437
v 18.678984 -85.250702 -1.036451
v 19.194740 -84.658981 -0.955717
v 19.324249 -84.511841 -0.921396
v 25.900383 -82.131165 0.487101
v 26.029991 -82.019257 0.515127
v 26.217079 -82.214355 0.683815
v 26.301016 -82.080475 0.749929
v 17.647781 -86.216774 -1.272963
v 17.800964 -86.134521 -1.218699
v 17.814095 -85.968330 -1.210829
v 17.978317 -85.880569 -1.156841
v 18.104324 -85.738510 -1.112223
v 18.253647 -85.633469 -1.078482
v 18.237099 -85.470917 -1.091837
v 18.382454 -85.359039 -1.078026
v 18.514816 -85.221550 -1.073606
v 18.641655 -85.075462 -1.068018
v 18.894745 -84.779831 -1.028997
v 19.022156 -84.632523 -0.998028
v 19.150473 -84.485420 -0.963743
v 19.280174 -84.338135 -0.928576
v 26.171516 -82.052155 0.628504
v 26.231781 -81.918221 0.716682
v 17.662651 -86.048401 -1.266541
v 17.815018 -85.805840 -1.200377
v 17.943953 -85.701630 -1.158106
v 18.065466 -85.565239 -1.117903
v 18.079376 -85.390907 -1.133183
v 18.223579 -85.302528 -1.115866
v 18.355354 -85.183136 -1.110832
v 18.477730 -85.045090 -1.107756
v 18.848030 -84.605789 -1.041517
v 18.974121 -84.459061 -1.005667
v 19.102371 -84.312500 -0.969297
v 24.370811 -82.220459 0.062769
v 24.524307 -82.264404 0.112785
v 26.126432 -81.888565 0.582367
v 26.056725 -81.409409 1.392490
v 26.058090 -81.352333 1.552999
v 26.025513 -81.196419 1.576658
v 26.036186 -81.105362 1.714825
v 17.671432 -85.713432 -1.239817
v 17.795141 -85.659531 -1.193405
v 17.869225 -85.548576 -1.165186
v 17.942856 -85.441071 -1.154413
v 18.064255 -85.231148 -1.159967
v 18.198715 -85.134727 -1.149961
v 18.314629 -85.009064 -1.144300
v 18.429848 -84.869781 -1.132153
v 24.323120 -82.045959 0.033958
v 24.471230 -82.098236 0.079981
v 24.617241 -82.127190 0.124456
v 24.763802 -82.130562 0.167185
v 24.917137 -82.126442 0.222197
v 24.986458 -81.971001 0.222811
v 26.006842 -81.253464 1.428082
v 25.980886 -81.087784 1.444376
v 26.002563 -81.048454 1.571825
v 26.000809 -80.938004 1.658180
v 17.538513 -85.616791 -1.273558
v 17.684540 -85.531219 -1.218359
v 17.787430 -85.393608 -1.194658
v 17.916092 -85.299240 -1.178640
v 17.917259 -85.143341 -1.214199
v 18.056015 -85.088791 -1.193325
v 18.147659 -84.972992 -1.189237
v 18.259598 -84.843132 -1.179253
v 18.369377 -84.699753 -1.157427
v 21.549932 -81.945015 -0.323484
v 21.711180 -81.968826 -0.279573
v 22.795509 -81.623299 -0.155333
v 24.281097 -81.873505 0.012274
v 24.436264 -81.926208 0.056108
v 24.560707 -81.982849 0.093863
v 24.687162 -81.971176 0.128298
v 24.834099 -81.974586 0.172400
v 24.902374 -81.823090 0.179205
v 25.935547 -80.974648 1.322744
v 25.955811 -80.908157 1.482042
v 25.937325 -80.775757 1.611591
v 17.538788 -85.467880 -1.274370
v 17.627516 -85.356430 -1.255432
v 17.748505 -85.221130 -1.243546
v 17.799187 -85.047409 -1.264465
v 17.963676 -84.963455 -1.234652
v 18.081253 -84.820175 -1.219625
v 18.187645 -84.685867 -1.195992
v 18.275137 -84.524086 -1.171600
v 18.423447 -84.392258 -1.128370
v 21.486504 -81.777931 -0.330393
v 21.643852 -81.812515 -0.291328
v 21.796982 -81.824661 -0.247274
v 22.686646 -81.494644 -0.059086
v 22.959999 -81.594940 -0.221653
v 23.111265 -81.501373 -0.214012
v 24.407661 -81.765846 0.037189
v 24.579155 -81.819794 0.085358
v 24.749649 -81.820152 0.130095
v 24.827133 -81.673889 0.140900
v 25.746559 -81.265793 0.556175
v 25.863043 -81.372452 0.643106
v 25.891655 -81.369217 0.812189
v 25.874443 -80.863426 1.192354
v 25.903624 -80.837631 1.337996
v 25.892456 -80.735733 1.442276
v 17.283852 -85.417801 -1.395525
v 17.447830 -85.343750 -1.335401
v 17.566589 -85.213737 -1.307585
v 17.645325 -85.077820 -1.302778
v 17.689240 -84.922318 -1.305075
v 17.822205 -84.897629 -1.273802
v 17.907654 -84.786583 -1.260229
v 18.002464 -84.664619 -1.239054
v 18.097404 -84.552223 -1.213989
v 18.256630 -84.360603 -1.163500
v 18.360466 -84.229675 -1.127707
v 18.478462 -84.059616 -1.088449
v 21.581757 -81.650383 -0.298380
v 21.730368 -81.674110 -0.259981
v 22.887329 -81.460876 -0.124256
v 23.033890 -81.371384 -0.122295
v 23.180801 -81.337379 -0.168095
v 24.526114 -81.649574 0.057302
v 24.676605 -81.667648 0.097002
v 25.794922 -81.254532 0.723404
v 25.842308 -81.234535 0.883863
v 25.813049 -81.081604 0.951853
v 25.821945 -80.921890 1.032675
v 25.810898 -80.747925 1.082224
v 25.847792 -80.720345 1.260344
v 25.817106 -80.599739 1.371942
v 25.777962 -80.490944 1.489285
v 17.129875 -85.340836 -1.457336
v 17.281143 -85.268852 -1.411051
v 17.406334 -85.181046 -1.378368
v 17.491043 -85.065567 -1.354322
v 17.545647 -84.923935 -1.348198
v 17.736496 -84.765244 -1.299917
v 17.813637 -84.634033 -1.279671
v 17.926102 -84.509750 -1.248814
v 18.076759 -84.394600 -1.205904
v 18.165947 -84.234138 -1.171207
v 18.270386 -84.089767 -1.134747
v 18.341309 -83.955025 -1.108706
v 21.669493 -81.516731 -0.267603
v 21.811089 -81.527718 -0.231129
v 22.023346 -81.360657 -0.170887
v 22.747719 -81.336365 -0.024214
v 22.916252 -81.292450 -0.036402
v 23.080711 -81.236450 -0.054745
v 23.234871 -81.181465 -0.097603
v 23.339081 -81.285011 -0.185572
v 25.527702 -80.963997 0.446848
v 25.695175 -81.137321 0.646015
v 25.750883 -81.118706 0.808783
v 25.744482 -80.954803 0.867086
v 25.743498 -80.797989 0.917885
v 25.721830 -80.640877 0.997511
v 25.782698 -80.597382 1.173216
v 25.731117 -80.473152 1.283339
v 25.672157 -80.346832 1.400484
v 25.583328 -80.210960 1.443439
v 25.558783 -80.112305 1.569149
v 25.475088 -79.972801 1.554905
v 25.404547 -79.814728 1.552399
v 17.135376 -85.176773 -1.458797
v 17.261192 -85.125565 -1.424904
v 17.416687 -84.920151 -1.386770
v 17.598320 -84.790962 -1.337454
v 17.609686 -84.631531 -1.328018
v 17.735672 -84.486938 -1.287111
v 17.863609 -84.358139 -1.248581
v 17.979040 -84.228043 -1.211460
v 18.081329 -84.086617 -1.176109
v 18.178070 -83.944138 -1.142448
v 18.286270 -83.808487 -1.108088
v 18.464821 -83.860657 -1.076239
v 21.747437 -81.390152 -0.238626
v 21.872078 -81.366394 -0.206329
v 21.925652 -81.212784 -0.184580
v 22.094902 -81.211632 -0.148558
v 22.167717 -81.064766 -0.124226
v 22.966148 -81.133316 0.034754
v 23.134674 -81.087280 0.015457
v 23.287926 -81.029083 -0.037228
v 23.385643 -81.120338 -0.140381
v 25.461920 -80.799271 0.394400
v 25.615088 -80.990265 0.599199
v 25.684021 -81.009705 0.734774
v 25.652267 -80.851837 0.737852
v 25.659157 -80.688904 0.829330
v 25.632065 -80.531792 0.910967
v 25.686462 -80.488365 1.089014
v 25.629034 -80.359261 1.185736
v 25.548185 -80.240677 1.278744
v 25.472403 -80.096512 1.386629
v 25.388123 -79.929329 1.416355
v 25.315903 -79.763901 1.414636
v 25.336531 -79.658096 1.545065
v 17.288811 -84.857193 -1.419302
v 17.446938 -84.758621 -1.375042
v 17.423126 -84.582405 -1.370209
v 17.554848 -84.460876 -1.326914
v 17.678177 -84.330505 -1.285093
v 17.796364 -84.201775 -1.245888
v 17.905012 -84.069427 -1.212145
v 18.005463 -83.930107 -1.177603
v 18.107841 -83.788849 -1.142475
v 21.753120 -81.221619 -0.223043
v 21.828794 -81.061813 -0.194632
v 21.996582 -81.067062 -0.160994
v 22.069565 -80.922180 -0.133995
v 22.238617 -80.917488 -0.098038
v 23.017387 -80.971542 0.081175
v 23.181404 -80.924622 0.047970
v 23.333099 -80.867485 -0.008957
v 23.436157 -80.966370 -0.089622
v 25.555826 -80.830360 0.556444
v 25.576330 -80.697533 0.663481
v 25.586912 -80.576324 0.760244
v 25.525215 -80.444450 0.800159
v 25.575888 -80.392242 0.990080
v 25.503525 -80.272240 1.083143
v 25.427536 -80.148972 1.179506
v 25.359793 -80.011230 1.253248
v 25.299957 -79.871750 1.302853
v 25.214437 -79.733856 1.258570
v 25.247757 -79.611603 1.405769
v 25.147125 -79.559837 1.279102
v 24.995972 -79.324409 1.248360
v 24.897530 -79.203651 1.191027
v 17.141777 -84.801331 -1.454905
v 17.280426 -84.691277 -1.413330
v 17.256706 -84.528069 -1.406134
v 17.384682 -84.417587 -1.359957
v 17.504395 -84.295273 -1.316692
v 17.619446 -84.168526 -1.275995
v 17.730118 -84.041061 -1.239922
v 17.834930 -83.909454 -1.208912
v 17.936691 -83.773140 -1.176722
v 21.363480 -80.979012 -0.239101
v 21.517187 -81.041306 -0.235052
v 21.662146 -81.043945 -0.217009
v 21.725388 -80.904617 -0.183847
v 21.899717 -80.920013 -0.164175
v 21.977240 -80.779083 -0.133234
v 22.141426 -80.778191 -0.103998
v 22.404945 -80.907936 -0.045795
v 22.565353 -80.892860 0.020632
v 25.487890 -80.664856 0.505280
v 25.501646 -80.535080 0.633276
v 25.419569 -80.368866 0.656197
v 25.456047 -80.317879 0.880772
v 25.378853 -80.194397 0.987322
v 25.302704 -80.064293 1.079197
v 25.244431 -79.914932 1.163469
v 25.150826 -79.800873 1.095831
v 25.096481 -79.639771 1.137089
v 25.037689 -79.482903 1.166649
v 24.932724 -79.367287 1.080338
v 24.830755 -79.210403 1.031551
v 16.990721 -84.731888 -1.489082
v 17.122452 -84.631973 -1.447468
v 17.093307 -84.466370 -1.434042
v 17.218437 -84.362610 -1.388140
v 17.336624 -84.250076 -1.343763
v 17.449257 -84.129768 -1.302145
v 17.559103 -84.005943 -1.266817
v 17.665138 -83.879944 -1.235207
v 17.767845 -83.750504 -1.204880
v 21.306580 -80.816360 -0.205309
v 21.520515 -80.882843 -0.199343
v 21.629898 -80.748337 -0.162836
v 21.807358 -80.770943 -0.152122
v 21.894348 -80.632652 -0.124029
v 22.054237 -80.637810 -0.104628
v 22.304367 -80.772141 -0.059090
v 22.465073 -80.759460 -0.003576
v 22.627319 -80.739647 0.047981
v 25.349686 -80.232468 0.791250
v 25.260872 -80.107811 0.895840
v 25.183090 -79.961670 0.978874
v 25.091805 -79.829346 0.959963
v 25.060532 -79.709465 1.007559
v 24.987457 -79.567261 0.978716
v 24.907417 -79.438133 0.935003
v 24.853844 -79.320717 0.942345
v 24.754417 -79.068459 0.969431
v 16.964737 -84.564270 -1.478952
v 16.932236 -84.400040 -1.456198
v 17.055397 -84.301270 -1.411711
v 17.171097 -84.195793 -1.367304
v 17.281599 -84.082993 -1.327353
v 17.389984 -83.965088 -1.289927
v 17.496529 -83.843109 -1.257030
v 17.600304 -83.718658 -1.225990
v 21.228775 -80.653610 -0.170544
v 21.435135 -80.706245 -0.166092
v 21.552574 -80.586655 -0.132694
v 21.727112 -80.617180 -0.132662
v 21.822433 -80.482018 -0.098999
v 21.977699 -80.495407 -0.086948
v 22.214478 -80.637589 -0.070070
v 22.374319 -80.630424 -0.022829
v 22.534813 -80.614052 0.027554
v 25.241905 -80.146950 0.732599
v 25.140892 -80.024216 0.767153
v 25.082670 -79.900307 0.852255
v 25.009346 -79.747444 0.845648
v 24.903854 -79.512947 0.829414
v 24.840612 -79.383888 0.800678
v 24.773811 -79.221146 0.841875
v 24.704016 -79.053658 0.810005
v 24.569672 -78.770096 0.716282
v 16.804016 -84.493050 -1.503000
v 16.768135 -84.331680 -1.470867
v 16.892014 -84.236603 -1.427813
v 17.006041 -84.133728 -1.385023
v 17.110924 -84.026390 -1.346579
v 17.219086 -83.918320 -1.311752
v 17.328903 -83.801529 -1.277906
v 17.433372 -83.679260 -1.246275
v 17.703896 -83.591301 -1.194807
v 21.356850 -80.541191 -0.131912
v 21.481857 -80.423874 -0.095808
v 21.657417 -80.458733 -0.099243
v 21.761627 -80.326584 -0.066586
v 21.915543 -80.347473 -0.062611
v 22.133514 -80.503960 -0.060751
v 22.289772 -80.506882 -0.019100
v 22.452200 -80.495140 0.018482
v 25.026047 -79.889641 0.712273
v 24.955414 -79.745758 0.663870
v 24.931648 -79.620674 0.764771
v 24.859360 -79.495743 0.674557
v 24.784851 -79.343605 0.644871
v 24.720161 -79.177345 0.680176
v 24.566643 -78.898514 0.605206
v 24.467957 -78.786766 0.567560
v 24.469923 -78.648972 0.666418
v 24.261276 -78.008987 1.015356
v 16.518143 -84.517342 -1.559927
v 16.636230 -84.422272 -1.515394
v 16.603378 -84.264587 -1.483639
v 16.726250 -84.168335 -1.441046
v 16.841116 -84.070839 -1.402107
v 16.935715 -83.957504 -1.363701
v 17.035645 -83.858810 -1.331244
v 17.158058 -83.758598 -1.297705
v 17.264771 -83.637787 -1.265329
v 17.537941 -83.555817 -1.214289
v 17.641823 -83.430878 -1.178152
v 19.868340 -80.832474 -0.317781
v 20.096977 -80.861725 -0.320505
v 20.235123 -80.740280 -0.274904
v 20.669601 -80.383392 -0.152178
v 20.821129 -80.256195 -0.111309
v 21.595480 -80.297935 -0.066099
v 21.709114 -80.167763 -0.036219
v 21.865753 -80.194588 -0.034477
v 22.068390 -80.365639 -0.045004
v 22.221100 -80.379120 -0.014849
v 22.378433 -80.381348 0.016157
v 22.538300 -80.357422 0.054800
v 24.888023 -79.615944 0.576571
v 24.816635 -79.490891 0.504587
v 24.742432 -79.368095 0.454226
v 24.722282 -79.257561 0.545200
v 24.664589 -79.152802 0.531029
v 24.569862 -78.989418 0.507908
v 24.453903 -78.953201 0.429388
v 24.349510 -78.662003 0.560625
v 24.382065 -78.510536 0.629498
v 24.150747 -77.945816 0.951191
v 24.026512 -77.884789 0.907730
v 16.445091 -84.349884 -1.530445
v 16.461121 -84.197426 -1.494350
v 16.558907 -84.098671 -1.456350
v 16.668640 -83.998886 -1.419065
v 16.780106 -83.916779 -1.385778
v 16.818647 -83.761948 -1.355486
v 16.994324 -83.717346 -1.317373
v 17.088043 -83.603012 -1.283545
v 17.368803 -83.515808 -1.230293
v 17.474113 -83.393402 -1.192263
v 19.777824 -80.682800 -0.263992
v 20.003126 -80.707993 -0.272890
v 20.139191 -80.584648 -0.229523
v 20.279343 -80.463669 -0.186573
v 20.422806 -80.342430 -0.152563
v 20.559898 -80.221603 -0.120005
v 20.669388 -80.088394 -0.085028
v 21.022697 -80.171410 -0.073973
v 21.540045 -80.136497 -0.036808
v 21.661026 -80.007736 -0.010145
v 21.823059 -80.038208 -0.008339
v 22.018784 -80.220947 -0.025013
v 22.171188 -80.244331 -0.005926
v 22.324097 -80.258972 0.019962
v 22.462822 -80.268005 0.048136
v 22.597548 -80.196457 0.091539
v 24.758841 -79.486305 0.333578
v 24.647377 -79.360764 0.308943
v 24.644264 -79.242821 0.410389
v 24.575317 -79.091438 0.407721
v 24.310989 -78.907700 0.385303
v 24.341911 -78.797745 0.468267
v 24.208855 -78.684334 0.470716
v 24.244209 -78.527771 0.529732
v 24.158943 -77.977768 0.797644
v 23.887268 -77.853264 0.898529
v 16.310753 -84.206955 -1.523964
v 16.383965 -84.061081 -1.479792
v 16.488441 -83.936035 -1.439363
v 16.624016 -83.834595 -1.402477
v 16.905556 -83.592049 -1.312176
v 17.011711 -83.454384 -1.265848
v 17.193596 -83.478714 -1.247709
v 17.299286 -83.356232 -1.203104
v 17.405739 -83.233475 -1.160042
v 18.879112 -81.439819 -0.521046
v 18.991020 -81.311340 -0.473761
v 19.910057 -80.556862 -0.220457
v 20.043297 -80.431641 -0.179775
v 20.179924 -80.306992 -0.146431
v 20.316696 -80.184181 -0.115210
v 20.443779 -80.058601 -0.086061
v 20.557091 -79.923500 -0.052011
v 20.853865 -80.098068 -0.074335
v 21.979713 -80.069542 -0.005907
v 22.132729 -80.102951 0.004805
v 22.287773 -80.129967 0.024267
v 22.445328 -80.149139 0.053854
v 24.505432 -79.746513 0.063080
v 24.676804 -79.737976 0.123688
v 24.735641 -79.608475 0.214811
v 24.630447 -79.478973 0.203001
v 24.525047 -79.366844 0.213102
v 24.532936 -79.235130 0.279207
v 24.423141 -79.126503 0.277559
v 24.305527 -79.039795 0.307146
v 24.190384 -78.952255 0.328424
v 24.186127 -78.825912 0.394299
v 24.057213 -78.736176 0.395597
v 24.095467 -78.085358 0.614752
v 23.990028 -77.973892 0.688887
v 23.864616 -77.911316 0.773861
v 23.742973 -77.837898 0.891827
v 23.574219 -77.839806 0.826254
v 16.599236 -83.680061 -1.386669
v 16.731453 -83.571068 -1.341349
v 16.832802 -83.435417 -1.289856
v 16.936523 -83.303444 -1.236513
v 17.118164 -83.325974 -1.217257
v 17.224983 -83.199371 -1.171097
v 17.331602 -83.075829 -1.122152
v 17.438919 -82.952530 -1.077606
v 17.545807 -82.829659 -1.032932
v 17.651497 -82.705490 -0.989494
v 18.688843 -81.421066 -0.510296
v 18.799767 -81.294533 -0.459322
v 18.910995 -81.163124 -0.420956
v 19.818146 -80.407326 -0.166012
v 19.947784 -80.279251 -0.131220
v 20.079712 -80.152466 -0.100822
v 20.209961 -80.026466 -0.072573
v 20.334648 -79.898331 -0.044077
v 21.943634 -79.913521 0.015146
v 22.099707 -79.950996 0.019396
v 22.249992 -79.991272 0.030853
v 22.405882 -80.016907 0.054317
v 24.392509 -79.620766 0.082769
v 24.574179 -79.603195 0.113510
v 24.457436 -79.475014 0.139919
v 24.371994 -79.313255 0.189789
v 24.253433 -79.192406 0.222229
v 24.135513 -79.078415 0.270905
v 24.033485 -78.927055 0.334875
v 23.902870 -78.799500 0.357283
v 23.940521 -78.613159 0.398188
v 23.934433 -78.111794 0.545317
v 23.823263 -77.997185 0.607143
v 23.700348 -77.927055 0.719173
v 23.541138 -77.933609 0.675215
v 16.755005 -83.276337 -1.256943
v 17.040436 -83.172867 -1.183659
v 17.143181 -83.045830 -1.129210
v 17.249840 -82.920761 -1.079245
v 17.359299 -82.796951 -1.034349
v 17.470505 -82.674072 -0.991634
v 18.502396 -81.402092 -0.498487
v 18.610893 -81.275612 -0.448740
v 18.720802 -81.145729 -0.407724
v 18.832031 -81.017395 -0.361704
v 19.727631 -80.258614 -0.111107
v 19.853346 -80.127914 -0.081394
v 19.981054 -79.999756 -0.050245
v 20.107330 -79.870743 -0.025686
v 20.228615 -79.740601 0.001802
v 20.338867 -79.602386 0.029022
v 22.068268 -79.793282 0.040215
v 22.224632 -79.837379 0.045637
v 24.285032 -79.483879 0.114479
v 24.179886 -79.352684 0.150316
v 24.074142 -79.229935 0.201071
v 23.968918 -79.105316 0.273672
v 23.859413 -78.980133 0.322100
v 23.741982 -78.850174 0.335432
v 23.784203 -78.666214 0.362064
v 23.323990 -78.022682 0.516527
v 23.152159 -78.021217 0.475264
v 23.040855 -77.932777 0.535444
v 22.618988 -77.910889 0.495287
v 22.467674 -77.936096 0.436239
v 21.935883 -77.873032 0.527056
v 21.690781 -77.840302 0.625355
v 21.537491 -77.841736 0.579018
v 13.256905 -82.712128 -0.257874
v 13.341194 -82.855347 -0.331032
v 16.857224 -83.154388 -1.196886
v 16.950836 -83.023827 -1.139858
v 17.051191 -82.896431 -1.084297
v 17.158966 -82.768417 -1.035494
v 17.272108 -82.644821 -0.990234
v 17.829994 -82.026184 -0.744326
v 17.929733 -81.897331 -0.690659
v 18.219963 -81.511757 -0.528952
v 18.424154 -81.257996 -0.430918
v 18.532394 -81.128761 -0.390291
v 18.643417 -81.001450 -0.344980
v 18.755074 -80.873436 -0.298042
v 18.866264 -80.746460 -0.247437
v 19.639084 -80.111481 -0.053137
v 19.761253 -79.979004 -0.025505
v 19.885017 -79.847977 0.000853
v 20.007957 -79.717514 0.025841
v 20.126427 -79.584732 0.048756
v 20.235191 -79.444687 0.070545
v 20.535324 -79.609634 0.020521
v 20.715248 -79.601700 0.021315
v 23.910437 -79.241409 0.207748
v 23.801056 -79.154297 0.282827
v 23.692648 -79.026329 0.325171
v 23.573296 -78.894989 0.313810
v 23.624115 -78.716927 0.327068
v 23.246161 -78.126282 0.411940
v 23.096365 -78.137154 0.381115
v 22.993071 -78.062973 0.414711
v 22.883804 -77.970978 0.478943
v 22.736473 -77.994354 0.415016
v 22.584297 -78.018776 0.362507
v 22.427826 -78.052208 0.319290
v 22.268410 -78.087013 0.273231
v 22.151520 -78.004723 0.332172
v 22.037010 -77.937424 0.416811
v 21.878723 -77.952545 0.384945
v 21.782738 -77.887840 0.502165
v 21.626320 -77.895966 0.468864
v 21.467581 -77.874512 0.423290
v 16.882780 -78.157837 3.624107
v 16.712120 -78.227066 3.649519
v 13.409981 -82.706444 -0.310522
v 13.493995 -82.856209 -0.389820
v 16.691025 -83.138260 -1.216610
v 16.753807 -83.014046 -1.160711
v 16.844963 -82.884918 -1.098171
v 16.950333 -82.753113 -1.041203
v 17.062386 -82.613358 -1.016531
v 17.659393 -82.007423 -0.726816
v 17.764862 -81.882210 -0.673088
v 17.861593 -81.752739 -0.615524
v 17.955070 -81.625908 -0.558628
v 18.046707 -81.495789 -0.503918
v 18.136108 -81.368279 -0.456827
v 18.350777 -81.115082 -0.366756
v 18.460182 -80.987930 -0.321312
v 18.572266 -80.860909 -0.274214
v 18.681389 -80.731590 -0.227165
v 18.791107 -80.605171 -0.175667
v 18.901611 -80.477470 -0.126905
v 19.791496 -79.696861 0.051306
v 19.910980 -79.564270 0.072977
v 20.026344 -79.429405 0.091543
v 20.132843 -79.287971 0.109146
v 20.431740 -79.449982 0.057835
v 20.617805 -79.446350 0.055267
v 20.797646 -79.434418 0.053307
v 23.157217 -78.248451 0.315065
v 22.980370 -78.238388 0.307718
v 22.848557 -78.114838 0.364012
v 22.696180 -78.142876 0.323362
v 22.540396 -78.162575 0.275509
v 22.380974 -78.189789 0.235001
v 22.217896 -78.228691 0.206747
v 22.104111 -78.131561 0.245367
v 21.987396 -78.036827 0.297266
v 21.823158 -78.065491 0.271866
v 21.719139 -77.972443 0.362156
v 21.556023 -77.985451 0.339949
v 21.390617 -77.975647 0.310539
v 21.302650 -77.850304 0.400122
v 21.139664 -77.830994 0.402027
v 19.176735 -77.625366 1.698996
v 16.960541 -78.163597 3.461740
v 16.810791 -78.228371 3.475065
v 16.557877 -78.293488 3.595537
v 15.879745 -78.571053 3.740835
v 13.278275 -82.361374 -0.189409
v 13.570922 -82.714767 -0.364740
v 16.957197 -82.476067 -0.930113
v 17.126015 -82.358604 -0.876699
v 17.251060 -82.230942 -0.818983
v 17.586805 -81.865097 -0.653395
v 17.689322 -81.742317 -0.599150
v 17.762589 -81.598816 -0.531967
v 17.939049 -81.353920 -0.431120
v 18.400223 -80.846481 -0.243813
v 18.506323 -80.720917 -0.194458
v 18.612450 -80.597801 -0.137314
v 18.718842 -80.466133 -0.096638
v 19.700247 -79.546005 0.100288
v 19.816345 -79.411583 0.118608
v 19.928032 -79.274231 0.129826
v 20.031662 -79.130859 0.140083
v 20.328758 -79.292847 0.096838
v 20.517387 -79.289818 0.088522
v 20.702538 -79.283264 0.083748
v 20.890213 -79.280518 0.079538
v 20.993050 -79.137619 0.098673
v 23.091690 -78.396194 0.251324
v 22.923109 -78.421913 0.242142
v 22.811470 -78.276466 0.281055
v 22.650200 -78.298798 0.254747
v 22.488297 -78.315277 0.222342
v 22.323593 -78.340179 0.189363
v 22.159805 -78.380661 0.162874
v 22.052658 -78.275108 0.190380
v 21.936775 -78.172630 0.224123
v 21.768265 -78.212013 0.213301
v 21.657242 -78.092224 0.256514
v 21.489754 -78.107330 0.240606
v 21.319656 -78.108437 0.229057
v 21.224091 -77.957001 0.290073
v 21.057320 -77.945915 0.290403
v 20.886749 -77.940384 0.300848
v 19.225937 -77.665932 1.580479
v 19.075638 -77.668480 1.589001
v 19.001884 -77.634422 1.686725
v 17.054222 -78.159286 3.302443
v 16.902702 -78.236511 3.310839
v 16.753677 -78.300835 3.315500
v 16.665276 -78.285614 3.468988
v 16.537041 -78.343445 3.440363
v 15.982086 -78.540237 3.615849
v 15.735335 -78.652046 3.718317
v 13.662697 -79.775177 3.082075
v 13.560532 -79.873070 3.000231
v 13.612953 -79.922295 2.845573
v 13.286101 -82.211578 -0.163462
v 13.426368 -82.414307 -0.244862
v 13.586731 -82.442932 -0.277449
v 13.654647 -82.852448 -0.439405
v 13.711700 -82.966255 -0.545431
v 16.796494 -82.354996 -0.879139
v 16.963142 -82.326538 -0.862734
v 17.065041 -82.210060 -0.806761
v 17.173920 -82.085159 -0.746511
v 17.502045 -81.724831 -0.578634
v 17.594810 -81.619957 -0.531658
v 17.870941 -81.478516 -0.482231
v 17.711647 -81.350662 -0.407560
v 17.809822 -81.224777 -0.356138
v 18.338280 -80.708183 -0.162148
v 18.438538 -80.583908 -0.111439
v 18.541519 -80.455704 -0.065285
v 19.610443 -79.394325 0.144367
v 19.723236 -79.258263 0.158854
v 19.831078 -79.118584 0.162264
v 20.225805 -79.135292 0.127029
v 20.415359 -79.133118 0.119402
v 20.603729 -79.128578 0.112476
v 20.795631 -79.127953 0.101580
v 20.900078 -78.983223 0.109949
v 21.104523 -79.002380 0.110325
v 23.033949 -78.572876 0.221580
v 22.858315 -78.603783 0.216190
v 22.757202 -78.447937 0.232798
v 22.591827 -78.459625 0.214569
v 22.425980 -78.464134 0.186092
v 22.257225 -78.496277 0.159737
v 22.099174 -78.544624 0.144905
v 21.997198 -78.426498 0.153988
v 21.883492 -78.320473 0.179090
v 21.710402 -78.365341 0.176819
v 21.596176 -78.244087 0.205048
v 21.424309 -78.262123 0.192259
v 21.249542 -78.261879 0.182261
v 21.148491 -78.101059 0.225855
v 20.975517 -78.085320 0.222857
v 20.797348 -78.063217 0.224335
v 19.089325 -77.715530 1.476736
v 18.918182 -77.700165 1.545557
v 16.998741 -78.223366 3.155153
v 16.844200 -78.298927 3.157211
v 16.693047 -78.377060 3.161951
v 16.602089 -78.362991 3.308033
v 16.431816 -78.425743 3.326368
v 16.001976 -78.574425 3.462622
v 15.859176 -78.618690 3.578661
v 15.717255 -78.705032 3.551897
v 15.182220 -78.905449 3.841032
v 15.023986 -78.963264 3.827158
v 13.705093 -79.826118 2.930861
v 13.756377 -79.875687 2.780134
v 13.668777 -79.964233 2.689066
v 13.166000 -82.050705 -0.091196
v 13.405701 -82.243385 -0.200821
v 13.545959 -82.290489 -0.237949
v 13.735809 -82.707123 -0.414743
v 13.807411 -82.814720 -0.513363
v 13.849822 -82.917633 -0.635517
v 15.701729 -82.987778 -1.259762
v 16.689049 -82.223923 -0.813471
v 16.874298 -82.209778 -0.805298
v 16.976402 -82.076553 -0.736464
v 17.083130 -81.949005 -0.673490
v 17.192810 -81.823799 -0.613295
v 17.303642 -81.701843 -0.554188
v 17.419739 -81.581818 -0.500277
v 17.567520 -81.474655 -0.456873
v 20.123487 -78.976913 0.148273
v 20.312422 -78.975151 0.136427
v 20.502663 -78.972054 0.128798
v 20.698240 -78.973366 0.117853
v 20.804169 -78.827721 0.119192
v 21.014832 -78.846298 0.116539
v 22.765936 -78.771843 0.206585
v 22.681488 -78.618240 0.206072
v 22.513632 -78.610573 0.188154
v 22.356489 -78.591873 0.164816
v 22.205551 -78.678108 0.144583
v 22.031418 -78.711624 0.135246
v 21.939972 -78.581589 0.139400
v 21.826714 -78.471886 0.153214
v 21.650467 -78.520508 0.152634
v 21.530792 -78.404518 0.170027
v 21.070953 -78.249489 0.178753
v 20.893570 -78.224838 0.180002
v 20.708534 -78.194565 0.181803
v 16.788864 -78.372452 3.007993
v 16.634361 -78.448952 3.012680
v 16.535179 -78.445541 3.166107
v 15.861389 -78.667709 3.413889
v 15.293715 -78.887741 3.684698
v 15.135955 -78.953506 3.681761
v 14.977622 -79.020844 3.673515
v 14.869255 -79.025398 3.806776
v 13.809059 -79.730011 3.004642
v 13.851677 -79.785324 2.857342
v 13.902061 -79.837158 2.711571
v 13.813805 -79.920059 2.627357
v 13.177124 -81.894440 -0.060101
v 13.373764 -82.041016 -0.150246
v 13.526711 -82.125572 -0.191462
v 13.954055 -82.778656 -0.591581
v 13.969169 -82.866043 -0.736208
v 14.011864 -82.948662 -0.866117
v 14.073249 -83.010788 -1.005648
v 15.556396 -83.004532 -1.286217
v 15.599296 -82.867188 -1.206444
v 16.781240 -82.084137 -0.733545
v 16.880651 -81.948433 -0.664976
v 16.985222 -81.817329 -0.599825
v 17.095139 -81.689880 -0.536324
v 17.211693 -81.563721 -0.476597
v 17.339180 -81.440598 -0.423449
v 17.470680 -81.324402 -0.371748
v 17.591621 -81.207397 -0.322952
v 20.598381 -78.816925 0.126205
v 20.704575 -78.675888 0.124868
v 20.923386 -78.692970 0.123438
v 21.728767 -78.804802 0.134638
v 21.923836 -78.855232 0.133097
v 22.570175 -78.788895 0.190149
v 22.392876 -78.721794 0.168198
v 22.114349 -78.871445 0.138714
v 21.879456 -78.722237 0.134336
v 21.772141 -78.629303 0.140028
v 21.622023 -78.666000 0.140951
v 21.460464 -78.585350 0.143250
v 20.977873 -78.395111 0.148905
v 20.801987 -78.354401 0.152388
v 20.618942 -78.333252 0.153873
v 20.105841 -78.012245 0.389082
v 19.946745 -78.005486 0.466511
v 19.785683 -77.994644 0.545685
v 19.628281 -77.987747 0.624336
v 19.485458 -77.993774 0.720942
v 16.738068 -78.450516 2.860613
v 16.586929 -78.532593 2.864933
v 16.479416 -78.524734 3.019354
v 16.320824 -78.596565 3.026291
v 15.253532 -78.936310 3.525318
v 15.088013 -79.010193 3.533161
v 14.930672 -79.085556 3.526840
v 14.826858 -79.095192 3.657448
v 13.959351 -79.698250 2.927278
v 14.002723 -79.752502 2.781403
v 14.052933 -79.806435 2.640194
v 13.959976 -79.881798 2.563278
v 13.298363 -81.762657 -0.061310
v 13.305603 -81.907021 -0.104248
v 13.235908 -82.134087 -0.131739
v 13.535019 -81.970566 -0.155279
v 14.046119 -82.630348 -0.573162
v 14.069054 -82.722931 -0.703699
v 14.101303 -82.811295 -0.828823
v 14.142921 -82.886421 -0.960358
v 14.121284 -83.085556 -1.164478
v 14.223067 -83.090622 -1.312344
v 15.462547 -82.882690 -1.232304
v 15.501198 -82.744751 -1.148209
v 15.640724 -82.728897 -1.124434
v 16.594032 -82.093468 -0.735388
v 16.681725 -81.957855 -0.658209
v 16.777412 -81.822609 -0.589142
v 16.880974 -81.691444 -0.520519
v 16.992523 -81.561508 -0.456295
v 17.113365 -81.433922 -0.396296
v 17.240723 -81.310081 -0.341892
v 17.365440 -81.191025 -0.287771
v 17.483459 -81.072044 -0.232349
v 19.926552 -78.657074 0.203505
v 20.107880 -78.654060 0.172312
v 20.295319 -78.654984 0.148043
v 20.492592 -78.661583 0.131702
v 20.587502 -78.508942 0.135113
v 20.831198 -78.531891 0.130503
v 20.709564 -78.441711 0.140179
v 20.177923 -78.165779 0.274988
v 20.011925 -78.159416 0.340584
v 19.846809 -78.138229 0.414921
v 19.681236 -78.134132 0.497150
v 19.529715 -78.133850 0.581482
v 19.379471 -78.120003 0.681923
v 16.840027 -78.445862 2.714220
v 16.692106 -78.532120 2.712440
v 16.542511 -78.616051 2.714907
v 16.432907 -78.608513 2.870657
v 16.280144 -78.678368 2.871334
v 16.165939 -78.668373 3.020710
v 14.076959 -79.623703 2.996534
v 14.117676 -79.679916 2.850914
v 14.161384 -79.731392 2.706038
v 14.203354 -79.786331 2.555300
v 14.098564 -79.849960 2.508427
v 13.441092 -81.636459 -0.012144
v 13.485603 -81.808792 -0.102564
v 14.171959 -82.582764 -0.685926
v 14.197220 -82.665932 -0.809122
v 14.222420 -82.750969 -0.932329
v 14.184418 -82.944397 -1.106525
v 14.237328 -82.995491 -1.227566
v 14.361991 -82.981644 -1.316259
v 15.404221 -82.628952 -1.076174
v 15.540198 -82.608742 -1.055231
v 15.684731 -82.591942 -1.035259
v 16.664413 -81.702141 -0.511660
v 16.769363 -81.570580 -0.440708
v 16.883194 -81.438728 -0.375797
v 17.003883 -81.308571 -0.315710
v 17.128151 -81.182007 -0.258570
v 17.253029 -81.059952 -0.199297
v 17.378166 -80.939285 -0.142687
v 17.505684 -80.819504 -0.088367
v 17.630959 -80.697861 -0.036684
v 19.836571 -78.505020 0.268543
v 20.011391 -78.490211 0.222450
v 20.190269 -78.491226 0.183107
v 20.377747 -78.498444 0.152323
v 20.092743 -78.324921 0.246511
v 19.907761 -78.319893 0.306799
v 19.751114 -78.254944 0.395203
v 19.585340 -78.319214 0.445997
v 19.419006 -78.261894 0.567163
v 16.946999 -78.448227 2.578493
v 16.799011 -78.530396 2.566343
v 16.650612 -78.614143 2.560907
v 16.500059 -78.696548 2.560291
v 16.389091 -78.691437 2.716423
v 16.234032 -78.764137 2.716450
v 16.127007 -78.750893 2.866457
v 14.313644 -79.457191 3.246818
v 14.238579 -79.603317 2.921942
v 14.278106 -79.653030 2.778833
v 14.317932 -79.708435 2.630569
v 14.215149 -79.860268 2.394951
v 13.621223 -81.620956 -0.049803
v 14.298073 -82.518456 -0.794008
v 14.317008 -82.612289 -0.921122
v 14.261445 -82.823822 -1.065947
v 14.314194 -82.884453 -1.202772
v 14.468880 -82.863640 -1.263111
v 15.438225 -82.498611 -0.970135
v 15.585274 -82.476547 -0.950325
v 16.768585 -81.318756 -0.298319
v 16.889372 -81.187515 -0.233421
v 17.145195 -80.936569 -0.107496
v 17.284058 -80.813721 -0.051195
v 17.423660 -80.690956 0.002178
v 17.555511 -80.568672 0.054293
v 16.912376 -78.532005 2.428741
v 16.766815 -78.613647 2.413157
v 16.617249 -78.696373 2.405447
v 16.465576 -78.780426 2.404058
v 16.347534 -78.777054 2.561922
v 16.189323 -78.851990 2.565907
v 16.074905 -78.836044 2.721224
v 15.915817 -78.903313 2.736963
v 15.754646 -78.967110 2.757502
v 15.576492 -79.028656 2.811224
v 14.448174 -79.383392 3.298025
v 14.436630 -79.447365 3.126129
v 14.354294 -79.527649 3.010271
v 14.399536 -79.564789 2.863794
v 14.434836 -79.619484 2.710657
v 14.472000 -79.676308 2.559446
v 14.349746 -79.768951 2.478947
v 14.380638 -79.827057 2.327314
v 14.427971 -79.881371 2.177149
v 13.826728 -81.608391 -0.079351
v 13.826903 -81.778503 -0.139757
v 14.013893 -81.681831 -0.138412
v 14.450027 -82.616043 -1.043354
v 14.322043 -82.701057 -1.033838
v 14.397369 -82.765053 -1.141115
v 14.543334 -82.727676 -1.171993
v 14.531052 -82.992783 -1.383310
v 15.161910 -82.550682 -1.017107
v 15.193351 -82.444473 -0.926481
v 16.151428 -78.940277 2.412912
v 16.028503 -78.923920 2.573902
v 15.864464 -78.992546 2.590265
v 15.697121 -79.053047 2.615259
v 14.606277 -79.381653 3.092264
v 14.535583 -79.377235 3.197054
v 14.536025 -79.470566 2.948774
v 14.532967 -79.534760 2.796196
v 14.606476 -79.571014 2.644283
v 14.627739 -79.640076 2.483084
v 14.500121 -79.737328 2.410706
v 14.535430 -79.795876 2.259939
v 14.582016 -79.849770 2.111460
v 14.483002 -79.935120 2.026621
v 14.541389 -79.988548 1.876419
v 14.010498 -81.540649 -0.083368
v 13.679465 -81.732895 -0.108934
v 14.598617 -82.604134 -1.079897
v 14.618301 -82.846680 -1.277689
v 14.718697 -82.988556 -1.380974
v 15.019737 -82.586838 -1.046469
v 15.052872 -82.465179 -0.935652
v 15.148407 -82.323227 -0.841831
v 15.341025 -82.268715 -0.807281
v 16.121651 -79.028816 2.256704
v 15.988686 -79.013504 2.423037
v 14.652161 -79.704224 2.337263
v 14.690720 -79.760193 2.189760
v 14.734267 -79.817307 2.042784
v 14.634048 -79.903366 1.963373
v 14.690582 -79.957161 1.815325
v 14.178267 -81.540245 -0.122221
v 14.222504 -81.671631 -0.188324
v 14.385451 -81.703934 -0.258520
v 14.716370 -82.523560 -1.005957
v 14.718674 -82.674843 -1.142290
v 14.751984 -82.829979 -1.266939
v 14.889113 -82.654007 -1.117588
v 14.881171 -82.529167 -0.996334
v 14.960472 -82.366547 -0.874676
v 15.014931 -82.210373 -0.789558
v 15.196327 -82.168251 -0.758986
v 15.383834 -82.128792 -0.733912
v 15.429291 -81.982956 -0.658802
v 15.477408 -81.836273 -0.579250
v 16.729218 -80.689346 0.114563
v 16.923996 -80.571869 0.158590
v 15.959167 -79.106339 2.269920
v 14.810921 -79.662766 2.270681
v 14.842239 -79.726807 2.119648
v 14.887230 -79.787712 1.969656
v 14.785156 -79.872421 1.895948
v 14.302474 -81.406265 -0.063438
v 14.378166 -81.539482 -0.172699
v 14.889122 -82.102638 -0.736292
v 14.822036 -82.415665 -0.920231
v 14.809669 -82.732185 -1.185633
v 15.060890 -82.057190 -0.712276
v 15.242141 -82.020836 -0.685263
v 15.289688 -81.878319 -0.608660
v 15.344672 -81.741615 -0.521505
v 15.530540 -81.692940 -0.486214
v 16.509415 -80.693520 0.143801
v 16.759483 -80.545685 0.208519
v 16.842537 -80.436035 0.267395
v 14.995331 -79.702957 2.039354
v 15.049866 -79.760452 1.895212
v 14.939323 -79.844437 1.826815
v 14.413223 -81.277420 0.028423
v 14.474174 -81.381638 -0.089037
v 14.548882 -81.472321 -0.181831
v 14.562439 -81.604065 -0.267252
v 14.926537 -81.951065 -0.647915
v 15.103348 -81.907669 -0.631496
v 15.160026 -81.774460 -0.543547
v 15.227295 -81.643562 -0.452589
v 15.402411 -81.601639 -0.427099
v 16.368919 -80.620468 0.224150
v 16.628242 -80.586105 0.205231
v 16.654518 -80.453918 0.313303
v 15.116218 -80.034256 1.405256
v 15.035750 -80.123367 1.321726
v 15.108474 -80.198044 1.184559
v 14.583038 -81.253181 0.005487
v 14.647896 -81.356850 -0.113117
v 14.706665 -81.465660 -0.225327
v 14.776031 -81.584984 -0.336140
v 15.056602 -81.664139 -0.456243
v 15.122809 -81.540337 -0.361818
v 15.286567 -81.513252 -0.351397
v 16.214088 -80.617599 0.259361
v 16.495842 -80.549965 0.269516
v 16.485268 -80.433533 0.393175
v 16.602158 -80.330948 0.444302
v 15.268028 -80.019875 1.344719
v 15.193260 -80.104492 1.266619
v 15.275543 -80.176949 1.139523
v 14.818474 -81.342041 -0.137350
v 14.882782 -81.440125 -0.243198
v 14.907264 -81.662804 -0.434401
v 14.959640 -81.548019 -0.349176
v 15.045821 -81.422157 -0.254498
v 15.186179 -81.430161 -0.275896
v 16.048378 -80.616837 0.316162
v 16.326538 -80.520370 0.353430
v 16.351295 -80.409119 0.465929
v 16.444489 -80.321800 0.517437
v 16.704147 -80.220589 0.507813
v 16.799667 -80.105392 0.580011
v 17.484694 -79.339684 0.961143
v 17.604834 -79.179405 0.997793
v 17.537514 -79.090904 1.144194
v 15.506584 -79.919662 1.348774
v 15.412437 -79.996147 1.295694
v 15.359786 -80.076103 1.215143
v 15.880936 -80.636047 0.349373
v 15.968879 -80.533531 0.455954
v 16.139458 -80.527061 0.404617
v 16.226364 -80.446381 0.478085
v 16.266846 -80.331642 0.586018
v 16.399559 -80.216873 0.641174
v 16.553177 -80.221741 0.570723
v 16.657555 -80.111450 0.631525
v 16.927444 -79.787331 0.907581
v 17.074356 -79.773003 0.861082
v 17.157471 -79.645714 0.939213
v 17.230255 -79.517754 1.008600
v 17.318756 -79.388535 1.053511
v 17.433388 -79.253021 1.093271
v 17.373093 -79.177856 1.222979
v 16.946281 -79.363724 1.275675
v 16.787529 -79.435219 1.268469
v 16.625748 -79.498970 1.246765
v 16.469398 -79.575127 1.223883
v 15.651573 -79.900650 1.287600
v 15.536469 -80.015121 1.199680
v 15.708617 -80.492477 0.593086
v 15.612891 -80.602371 0.472883
v 15.795715 -80.563736 0.471897
v 15.893967 -80.445923 0.603403
v 16.084526 -80.423386 0.560051
v 16.259224 -80.196747 0.720949
v 16.517235 -80.110718 0.690611
v 16.622915 -79.995407 0.759424
v 16.717712 -79.900490 0.820061
v 16.780739 -79.793411 0.923731
v 16.886497 -79.665413 1.052153
v 17.019997 -79.691246 0.978998
v 17.061157 -79.573120 1.068634
v 17.118134 -79.422249 1.151157
v 16.934418 -79.508270 1.172529
v 16.767311 -79.568298 1.149883
v 16.609421 -79.627716 1.131609
v 16.014915 -80.315804 0.702707
v 16.384216 -80.094643 0.763163
v 16.504896 -80.000549 0.801485
v 16.596649 -79.860237 0.904354
v 16.710419 -79.706062 1.030710
v 0.000000 0.000004 -0.000002
v 22.262909 -78.968124 2.539420
v 22.092049 -78.957947 2.591343
v 22.306557 -78.920067 2.371208
v 22.139191 -78.908493 2.427075
v 21.973709 -78.887627 2.482913
v 22.182953 -78.858261 2.256196
v 22.018150 -78.843826 2.312497
v 24.131874 -77.881691 1.268492
v 24.148407 -77.914696 1.089739
v 24.026152 -77.829514 1.129066
v 23.980522 -77.829018 1.303662
v 22.552124 -77.875237 1.256257
v 22.361610 -77.883057 1.223841
v 24.026512 -77.884789 0.907731
v 23.878502 -77.784607 1.175703
v 22.700254 -77.793983 1.143110
v 22.533623 -77.800079 1.100973
v 22.388199 -77.785721 1.036982
v 23.887276 -77.853256 0.898528
v 23.891645 -77.818939 1.015819
v 23.743271 -77.764259 1.059519
v 23.594389 -77.761101 0.980658
v 23.442535 -77.743698 0.919151
v 23.281326 -77.751617 0.869043
v 22.845764 -77.751663 1.031285
v 22.683533 -77.754715 0.980500
v 22.532867 -77.765488 0.923791
v 22.391785 -77.769722 0.849916
v 22.248144 -77.768951 0.941008
v 22.109497 -77.775208 1.016660
v 21.934502 -77.782104 1.006610
v 23.742981 -77.837898 0.891826
v 23.574232 -77.839821 0.826247
v 23.415915 -77.827316 0.770121
v 23.251760 -77.822479 0.718461
v 23.119133 -77.773087 0.819554
v 22.984589 -77.744194 0.922934
v 22.824104 -77.760284 0.867708
v 22.669754 -77.772240 0.809579
v 22.522408 -77.789436 0.746499
v 22.379700 -77.816666 0.678744
v 22.249420 -77.786179 0.770957
v 22.082527 -77.770386 0.851228
v 21.906929 -77.778290 0.819495
v 21.789267 -77.772820 0.921856
v 21.610657 -77.771118 0.922912
v 15.810982 -78.617821 4.619702
v 23.541138 -77.933617 0.675208
v 23.379631 -77.916611 0.628296
v 23.209641 -77.913673 0.586925
v 23.085793 -77.831985 0.665911
v 22.956985 -77.790619 0.764785
v 22.799561 -77.809204 0.707244
v 22.647987 -77.826721 0.645783
v 22.499634 -77.853943 0.584784
v 22.351372 -77.886421 0.521517
v 22.237442 -77.842262 0.607285
v 22.131506 -77.809059 0.694267
v 21.997643 -77.811699 0.684836
v 21.741249 -77.790825 0.783890
v 21.587997 -77.799652 0.743290
v 21.452103 -77.776413 0.821898
v 21.294014 -77.776207 0.858422
v 21.137703 -77.764946 0.890671
v 20.983885 -77.745407 0.901524
v 15.901633 -78.556709 4.481252
v 15.735390 -78.623642 4.478221
v 15.639381 -78.678139 4.632604
v 15.292397 -78.801590 4.674489
v 15.119347 -78.876907 4.731402
v 12.926787 -81.281387 1.571470
v 23.494675 -78.036346 0.533372
v 23.323990 -78.022690 0.516517
v 23.152174 -78.021225 0.475259
v 23.040855 -77.932777 0.535441
v 22.923965 -77.852539 0.608315
v 22.769318 -77.885422 0.553891
v 22.618996 -77.910889 0.495287
v 22.467682 -77.936096 0.436234
v 22.312073 -77.973625 0.383893
v 22.196739 -77.913315 0.459264
v 22.086876 -77.861496 0.555182
v 21.935890 -77.873032 0.527059
v 21.845032 -77.826324 0.658392
v 21.690781 -77.840294 0.625355
v 21.537506 -77.841728 0.579015
v 21.456970 -77.798447 0.677274
v 21.324965 -77.776741 0.694276
v 21.180740 -77.753311 0.716926
v 21.051781 -77.740692 0.755846
v 15.826613 -78.578033 4.337415
v 15.666252 -78.644707 4.331350
v 15.567650 -78.692978 4.486031
v 15.253615 -78.812553 4.469845
v 13.092490 -80.606781 2.002723
v 13.059822 -80.798645 1.784151
v 13.019104 -80.952766 1.713448
v 12.978874 -81.111977 1.633250
v 13.005469 -81.175041 1.454622
v 12.916626 -81.361465 1.416006
v 22.883804 -77.970978 0.478937
v 22.736473 -77.994354 0.415013
v 22.427834 -78.052208 0.319289
v 22.268410 -78.087021 0.273231
v 22.151520 -78.004715 0.332168
v 22.037010 -77.937416 0.416800
v 21.782745 -77.887840 0.502160
v 21.467588 -77.874512 0.423281
v 21.378983 -77.821777 0.545714
v 21.224907 -77.787674 0.547725
v 21.057920 -77.761215 0.573341
v 20.910507 -77.735229 0.704475
v 15.182205 -78.831459 4.302161
v 15.163918 -78.856766 4.584527
v 15.025589 -78.925148 4.583312
v 14.903755 -78.951843 4.435320
v 13.167655 -80.382523 2.340418
v 13.189986 -80.432312 2.202752
v 13.211815 -80.493553 2.066727
v 13.131843 -80.665184 1.853003
v 13.184074 -80.724106 1.703239
v 13.122475 -80.858002 1.631587
v 13.070945 -81.007797 1.552459
v 13.112686 -81.033691 1.392133
v 12.966125 -81.278481 1.283751
v 12.950714 -81.360855 1.123127
v 21.302656 -77.850311 0.400107
v 21.139671 -77.831001 0.402018
v 20.979004 -77.827728 0.404781
v 20.908697 -77.771240 0.531532
v 15.089546 -78.880409 4.438065
v 15.012596 -78.895706 4.286495
v 13.315757 -80.336128 2.279901
v 13.344559 -80.390976 2.136183
v 13.359459 -80.452942 1.991806
v 13.235611 -80.553574 1.923248
v 13.268768 -80.611511 1.772854
v 13.318641 -80.669952 1.623312
v 13.237144 -80.771988 1.546980
v 13.177337 -80.903305 1.475451
v 13.225425 -80.936592 1.313998
v 13.057732 -81.151443 1.304032
v 13.051353 -81.205765 1.155851
v 13.025764 -81.269188 0.997180
v 21.057325 -77.945915 0.290397
v 20.886749 -77.940384 0.300836
v 20.814590 -77.824646 0.413015
v 20.650770 -77.793533 0.432046
v 13.467292 -80.297035 2.227938
v 13.509850 -80.353760 2.066359
v 13.496322 -80.431969 1.902968
v 13.377761 -80.518585 1.842143
v 13.411568 -80.576279 1.692069
v 13.460815 -80.631058 1.543419
v 13.380943 -80.720757 1.471187
v 13.299988 -80.819893 1.394618
v 13.360748 -80.868515 1.247402
v 13.148735 -81.066704 1.223619
v 13.158638 -81.112091 1.044144
v 13.114494 -81.192780 0.872985
v 12.997482 -81.351944 0.839945
v 20.797363 -78.063217 0.224332
v 20.713234 -77.921150 0.313133
v 20.540459 -77.891327 0.333025
v 20.486153 -77.790321 0.480344
v 20.327782 -77.795128 0.552815
v 13.617714 -80.241364 2.179359
v 13.681694 -80.275955 2.034776
v 13.612923 -80.360069 1.943133
v 13.522827 -80.492470 1.751793
v 13.560822 -80.548645 1.607563
v 13.600151 -80.601967 1.477204
v 13.540534 -80.678192 1.399922
v 13.452567 -80.768715 1.325879
v 13.512427 -80.814194 1.185575
v 13.264190 -80.979980 1.154150
v 13.314034 -81.008186 1.004226
v 13.238029 -81.091194 0.903485
v 13.090369 -81.275253 0.717684
v 12.977187 -81.445557 0.685456
v 19.000168 -79.645088 0.177411
v 19.189453 -79.654099 0.138299
v 19.300812 -79.518578 0.163032
v 19.412300 -79.381996 0.182617
v 20.708542 -78.194565 0.181798
v 20.616806 -78.037811 0.234593
v 20.438293 -78.017395 0.259818
v 20.370903 -77.882439 0.384901
v 20.210167 -77.883141 0.458015
v 17.987389 -77.806992 2.405200
v 17.999741 -77.776955 2.575702
v 17.881424 -77.844383 2.659742
v 17.759972 -77.919815 2.735938
v 17.635811 -77.979050 2.804223
v 17.490097 -78.055283 2.824152
v 13.677932 -80.468346 1.664399
v 13.712646 -80.532227 1.516110
v 13.720604 -80.618820 1.362677
v 13.615219 -80.719681 1.263697
v 13.670883 -80.778404 1.124133
v 13.405860 -80.905891 1.098069
v 13.464911 -80.946579 0.951296
v 13.376174 -81.033745 0.848526
v 13.252547 -81.137192 0.747685
v 13.210579 -81.250648 0.608447
v 13.076302 -81.383011 0.567753
v 13.069550 -81.480659 0.411202
v 13.073425 -81.577187 0.262667
v 13.088531 -81.679382 0.127156
v 18.815453 -79.639389 0.220608
v 18.923523 -79.504738 0.251979
v 19.110237 -79.509415 0.203501
v 19.219284 -79.371994 0.222957
v 19.329277 -79.234932 0.241404
v 20.618935 -78.333260 0.153869
v 20.524237 -78.178925 0.195241
v 20.270683 -78.016449 0.322211
v 17.860052 -77.897522 2.321855
v 17.871185 -77.868454 2.497959
v 17.756567 -77.940292 2.591506
v 17.624489 -78.010422 2.687933
v 17.513214 -78.095207 2.620636
v 17.385473 -78.182045 2.666934
v 13.832778 -80.444321 1.588866
v 13.861885 -80.516144 1.437953
v 13.894501 -80.591209 1.292625
v 13.778869 -80.688675 1.210328
v 13.826537 -80.758743 1.061406
v 13.562714 -80.863113 1.043935
v 13.550002 -80.987579 0.812483
v 13.455933 -81.075836 0.712455
v 13.373870 -81.168457 0.611978
v 13.197662 -81.354172 0.459511
v 13.212738 -81.448181 0.313300
v 13.230614 -81.538857 0.171755
v 13.260178 -81.642075 0.044893
v 13.298363 -81.762657 -0.061315
v 18.739426 -79.500206 0.295424
v 18.846718 -79.365402 0.326831
v 19.032806 -79.368500 0.277361
v 19.141998 -79.231743 0.299636
v 19.249352 -79.091637 0.310539
v 19.356819 -78.950966 0.318140
v 19.462723 -78.808235 0.320647
v 19.565750 -78.660789 0.323064
v 20.587517 -78.508942 0.135111
v 20.446516 -78.338127 0.163956
v 20.268471 -78.330254 0.193458
v 20.177931 -78.165779 0.274989
v 19.076340 -78.119232 0.871571
v 18.928253 -78.130035 0.961105
v 17.739990 -77.997429 2.236058
v 17.748100 -77.961449 2.420209
v 17.637039 -78.027740 2.525144
v 17.554237 -78.118736 2.456258
v 17.455872 -78.195946 2.484380
v 17.242531 -78.280975 2.609317
v 17.096550 -78.366409 2.590588
v 14.022781 -80.489647 1.377634
v 14.060104 -80.564186 1.231342
v 13.940108 -80.665855 1.149179
v 13.982819 -80.743484 1.002425
v 13.717606 -80.842598 0.973517
v 13.733269 -80.925522 0.807461
v 13.640472 -81.034843 0.685219
v 13.548996 -81.130180 0.579832
v 13.457039 -81.223694 0.469256
v 13.313972 -81.255615 0.503158
v 13.343674 -81.331863 0.374729
v 13.373375 -81.419487 0.237935
v 13.403046 -81.516289 0.103374
v 13.441115 -81.636452 -0.012147
v 17.128159 -81.181999 -0.258578
v 17.253029 -81.059952 -0.199301
v 18.770935 -79.228920 0.405003
v 18.956070 -79.229706 0.353759
v 19.064095 -79.091431 0.372325
v 19.172462 -78.951660 0.385333
v 19.280777 -78.810059 0.394826
v 19.388258 -78.666306 0.398749
v 19.493797 -78.513245 0.404954
v 20.190277 -78.491226 0.183104
v 20.377754 -78.498444 0.152317
v 20.092743 -78.324921 0.246508
v 19.111305 -78.230042 0.751542
v 18.959084 -78.233627 0.846397
v 18.807739 -78.244720 0.938772
v 17.643318 -78.127396 2.158957
v 17.638794 -78.067841 2.341279
v 17.523315 -78.192482 2.282395
v 17.408760 -78.276031 2.343562
v 17.333397 -78.279549 2.479324
v 17.202599 -78.366074 2.459675
v 17.055838 -78.447327 2.449941
v 16.947014 -78.448227 2.578490
v 14.103690 -80.643295 1.088280
v 14.145432 -80.723274 0.944806
v 13.864639 -80.829918 0.907231
v 13.907280 -80.898956 0.757888
v 13.807709 -80.996544 0.653532
v 13.716079 -81.100548 0.544752
v 13.617126 -81.201622 0.433471
v 13.503647 -81.304939 0.324939
v 13.542404 -81.398239 0.188767
v 13.579803 -81.504105 0.060172
v 13.621231 -81.620956 -0.049808
v 16.768585 -81.318756 -0.298320
v 16.889372 -81.187523 -0.233425
v 17.015076 -81.060593 -0.168957
v 17.145195 -80.936569 -0.107505
v 17.284058 -80.813721 -0.051198
v 17.423660 -80.690964 0.002171
v 17.555511 -80.568665 0.054290
v 18.697327 -79.096092 0.485812
v 18.880653 -79.093674 0.431635
v 18.989784 -78.956047 0.450673
v 19.100395 -78.816017 0.465530
v 19.209984 -78.673561 0.476226
v 19.323586 -78.532288 0.483138
v 19.426315 -78.400131 0.488995
v 19.286123 -78.387131 0.566014
v 19.143698 -78.364174 0.651282
v 18.993973 -78.344063 0.740849
v 18.841164 -78.351662 0.828837
v 18.693558 -78.362679 0.918353
v 18.661484 -78.247063 1.034010
v 18.522461 -78.250008 1.123992
v 18.381088 -78.263916 1.205611
v 17.293671 -78.374481 2.290284
v 17.155663 -78.439545 2.333486
v 17.039009 -78.527390 2.299473
v 16.912384 -78.532005 2.428735
v 16.766823 -78.613632 2.413152
v 16.617256 -78.696365 2.405439
v 16.465584 -78.780426 2.404051
v 16.347527 -78.777061 2.561918
v 16.189331 -78.851982 2.565906
v 14.023209 -80.810013 0.853911
v 14.071319 -80.876190 0.708925
v 13.970100 -80.971497 0.613271
v 13.877913 -81.074203 0.508497
v 13.779610 -81.179642 0.398282
v 13.667838 -81.285446 0.288234
v 13.712813 -81.377144 0.148816
v 13.756264 -81.478477 0.019767
v 13.826751 -81.608383 -0.079358
v 16.653595 -81.200127 -0.217919
v 16.775146 -81.069771 -0.147069
v 16.905830 -80.943497 -0.080518
v 17.044754 -80.805557 -0.009931
v 17.220062 -80.679863 0.039772
v 17.358658 -80.556335 0.092986
v 17.496313 -80.434250 0.142396
v 18.520813 -79.101883 0.544582
v 18.626617 -78.965927 0.565482
v 18.806700 -78.960121 0.506455
v 18.918587 -78.824829 0.527165
v 19.032280 -78.687386 0.544997
v 19.144417 -78.530724 0.568148
v 19.028252 -78.458305 0.659255
v 18.883392 -78.465370 0.727026
v 18.732643 -78.476486 0.808964
v 18.585350 -78.488052 0.894315
v 18.550116 -78.368866 1.005825
v 18.409271 -78.377434 1.089035
v 18.265793 -78.387756 1.165194
v 18.231522 -78.277695 1.275649
v 18.079536 -78.293648 1.338835
v 17.187492 -78.501961 2.194144
v 17.051338 -78.599480 2.145750
v 16.898216 -78.611420 2.273278
v 16.748642 -78.693436 2.256721
v 16.596207 -78.780014 2.248838
v 16.441162 -78.865974 2.246608
v 16.310913 -78.862053 2.405884
v 16.151442 -78.940277 2.412908
v 14.237411 -80.854416 0.655342
v 14.131179 -80.945900 0.565556
v 14.038055 -81.048615 0.467896
v 13.942443 -81.155746 0.362547
v 13.833870 -81.263107 0.252832
v 13.883026 -81.347694 0.112263
v 13.935555 -81.442604 -0.010391
v 14.010513 -81.540649 -0.083372
v 17.051125 -80.661461 0.078545
v 17.153824 -80.531700 0.141124
v 17.319397 -80.415573 0.183206
v 18.457436 -78.977066 0.635880
v 18.737808 -78.833740 0.587316
v 18.850700 -78.705139 0.609929
v 18.956482 -78.577370 0.631077
v 18.783241 -78.589050 0.700232
v 18.627983 -78.602646 0.785221
v 18.476456 -78.614792 0.868868
v 18.439629 -78.496902 0.977298
v 18.295181 -78.505768 1.057028
v 18.150108 -78.515022 1.132505
v 18.120529 -78.401421 1.235338
v 17.978249 -78.423882 1.308203
v 17.212166 -78.576767 2.037354
v 17.064476 -78.676468 1.998418
v 16.899590 -78.686935 2.120022
v 16.742912 -78.776764 2.104255
v 16.584755 -78.864349 2.092325
v 16.427414 -78.954453 2.089193
v 16.283470 -78.949196 2.248694
v 16.121658 -79.028816 2.256694
v 14.690598 -79.957153 1.815318
v 14.407897 -80.839203 0.603050
v 14.293648 -80.926331 0.517958
v 14.198128 -81.026527 0.426281
v 14.105186 -81.128616 0.323775
v 14.001540 -81.236885 0.218408
v 14.122513 -81.415215 -0.035119
v 14.178267 -81.540237 -0.122223
v 16.924004 -80.571861 0.158587
v 17.015976 -80.424637 0.231090
v 17.170975 -80.389381 0.227129
v 18.566460 -78.844086 0.657023
v 18.678513 -78.716812 0.681185
v 18.518417 -78.729935 0.761273
v 18.364418 -78.743744 0.843828
v 18.327881 -78.625862 0.949993
v 18.180153 -78.635445 1.028614
v 18.032738 -78.643990 1.104835
v 18.004860 -78.529854 1.206498
v 17.860527 -78.548935 1.293646
v 17.054199 -78.762566 1.861933
v 16.900131 -78.771355 1.976940
v 16.740692 -78.864723 1.954487
v 16.582993 -78.956039 1.938576
v 16.422958 -79.045273 1.931815
v 16.265106 -79.036545 2.089274
v 16.101044 -79.117813 2.096823
v 15.959174 -79.106339 2.269912
v 14.785172 -79.872421 1.895945
v 14.840347 -79.928558 1.751250
v 14.901909 -79.988480 1.608804
v 14.582320 -80.835045 0.554028
v 14.461616 -80.921387 0.474863
v 14.359978 -81.013428 0.387902
v 14.271370 -81.108116 0.287358
v 14.171866 -81.210052 0.184319
v 14.239921 -81.301598 0.058042
v 14.302474 -81.406265 -0.063447
v 17.565041 -79.683746 0.616647
v 17.670425 -79.542274 0.657429
v 17.816658 -79.416626 0.656520
v 18.405502 -78.858871 0.736387
v 18.249329 -78.874863 0.818501
v 18.212128 -78.756279 0.923248
v 18.059242 -78.765373 0.997916
v 17.912483 -78.773109 1.075620
v 17.885498 -78.654877 1.183703
v 17.749901 -78.669952 1.284259
v 17.045179 -78.870323 1.732763
v 16.895164 -78.865242 1.835183
v 16.743675 -78.959534 1.803522
v 16.589874 -79.050613 1.784505
v 16.427811 -79.141464 1.778049
v 16.258255 -79.131302 1.931712
v 16.090874 -79.212914 1.938274
v 15.936363 -79.195679 2.111573
v 15.768706 -79.273949 2.136957
v 15.599082 -79.351448 2.162478
v 15.049866 -79.760452 1.895204
v 14.939323 -79.844437 1.826806
v 14.991341 -79.904770 1.686493
v 15.050011 -79.967865 1.546021
v 14.966414 -80.051819 1.464686
v 14.622871 -80.930161 0.415311
v 14.509567 -81.001953 0.355652
v 14.444778 -81.088745 0.257437
v 14.347236 -81.190170 0.155630
v 14.413231 -81.277420 0.028422
v 17.692490 -79.427078 0.714477
v 17.743088 -79.304451 0.771492
v 17.867020 -79.159973 0.818719
v 17.970230 -79.020805 0.859499
v 18.090210 -78.887695 0.893075
v 17.933426 -78.899139 0.964753
v 17.788979 -78.904442 1.048662
v 17.772346 -78.783752 1.163934
v 17.648506 -78.804451 1.265720
v 17.526825 -78.828461 1.363027
v 17.049561 -78.970078 1.614700
v 16.903488 -78.970436 1.689816
v 16.762199 -79.061066 1.651866
v 16.604446 -79.150261 1.636791
v 16.440582 -79.242554 1.631092
v 16.261312 -79.230911 1.778168
v 16.085732 -79.326889 1.778762
v 15.918159 -79.290207 1.962541
v 15.739716 -79.369560 1.995733
v 15.567001 -79.449097 2.019133
v 15.218246 -79.733337 1.824595
v 15.097107 -79.820946 1.758605
v 15.140923 -79.886505 1.618759
v 15.196579 -79.952393 1.479363
v 15.116233 -80.034248 1.405254
v 14.629868 -81.048164 0.259020
v 14.522964 -81.164124 0.133696
v 14.583046 -81.253181 0.005482
v 14.647903 -81.356857 -0.113129
v 17.472931 -79.564972 0.753158
v 17.563667 -79.422691 0.799505
v 17.617317 -79.289505 0.882699
v 17.723282 -79.188423 0.880311
v 17.792227 -79.048439 0.939195
v 17.672659 -79.028656 1.049297
v 17.656067 -78.922684 1.146442
v 17.549065 -78.949837 1.257223
v 17.421471 -78.963257 1.355212
v 17.152054 -79.017578 1.502594
v 16.953194 -79.085541 1.536315
v 16.780960 -79.172623 1.513449
v 16.617210 -79.257225 1.498400
v 16.455498 -79.345108 1.486733
v 16.280876 -79.335236 1.627180
v 16.139915 -79.432037 1.598282
v 15.881644 -79.393341 1.837264
v 15.704613 -79.473122 1.863844
v 15.250670 -79.806389 1.683949
v 15.290115 -79.875404 1.543816
v 15.350594 -79.940216 1.411347
v 15.268044 -80.019875 1.344713
v 14.688820 -81.143707 0.111189
v 14.746742 -81.241272 -0.019326
v 14.818474 -81.342041 -0.137349
v 16.799667 -80.105392 0.580007
v 17.102036 -79.156342 1.405194
v 16.944450 -79.225571 1.402918
v 16.788048 -79.301224 1.388320
v 16.624115 -79.371452 1.365716
v 16.304680 -79.440819 1.475107
v 15.990790 -79.435249 1.699273
v 15.838585 -79.503387 1.714890
v 15.407135 -79.802979 1.587483
v 15.433922 -79.867432 1.468244
v 15.506592 -79.919662 1.348768
v 15.412453 -79.996147 1.295688
v 16.657562 -80.111450 0.631516
v 16.756111 -80.003220 0.707265
v 16.845177 -79.894615 0.804183
v 15.985549 -79.542030 1.561245
v 15.798919 -79.610947 1.593918
v 15.587455 -79.804291 1.466337
v 15.651588 -79.900650 1.287599
v 16.622915 -79.995407 0.759420
v 16.717720 -79.900482 0.820057
v 16.780746 -79.793411 0.923721
v 16.032715 -79.645569 1.400394
v 15.896987 -79.656776 1.472305
v 15.759888 -79.721809 1.470581
v 15.904579 -79.762009 1.331172
v 0.000008 0.000004 0.000000
v 20.149818 -84.843872 4.050995
v 19.997826 -84.906540 3.986940
v 20.039810 -84.755112 3.969345
v 19.917732 -84.763931 3.908685
v 20.129417 -84.670601 3.992807
v 20.010445 -84.591530 3.909681
v 19.090515 -84.891258 3.554562
v 18.992516 -85.030685 3.532408
v 19.026831 -84.743774 3.511726
v 18.930550 -84.882156 3.488623
v 18.827606 -85.023804 3.465427
v 18.625311 -85.341393 3.415569
v 18.462463 -85.378204 3.350448
v 18.160667 -86.061165 3.290350
v 18.060423 -86.223099 3.260900
v 17.456154 -87.456940 3.160023
v 17.482979 -87.650146 3.203071
v 18.865143 -84.737640 3.447237
v 18.766022 -84.876160 3.422817
v 18.722702 -85.175797 3.440410
v 18.556517 -85.193298 3.373007
v 18.394875 -85.218277 3.306953
v 18.045998 -85.922043 3.224957
v 17.988333 -86.081345 3.214624
v 17.926506 -86.218552 3.197630
v 17.805061 -86.300308 3.150251
v 17.296051 -87.417740 3.062284
v 17.341591 -87.589584 3.120844
v 17.368523 -87.765938 3.143867
v 18.699982 -84.730194 3.383671
v 18.660408 -85.027634 3.397928
v 18.495598 -85.037453 3.332731
v 17.876122 -85.966629 3.157154
v 17.824936 -86.127365 3.145113
v 17.680799 -86.206635 3.085941
v 17.539223 -86.312050 3.028790
v 17.459610 -86.655937 3.013330
v 17.495674 -86.827774 3.050819
v 17.393845 -86.964348 3.012459
v 17.300034 -87.106323 2.981375
v 17.194000 -87.551529 3.050510
v 17.220436 -87.717079 3.077680
v 22.438229 -83.773422 4.205641
v 18.599045 -84.876984 3.358379
v 18.436234 -84.876625 3.294306
v 17.709320 -86.020111 3.087297
v 17.565063 -86.093201 3.027248
v 17.426285 -86.168571 2.970709
v 17.428253 -86.479546 2.986687
v 17.312523 -86.612366 2.939802
v 17.349854 -86.790070 2.971111
v 17.247604 -86.927689 2.930229
v 17.150864 -87.064148 2.890139
v 17.169212 -87.410507 2.985395
v 17.075653 -87.673401 3.002249
v 22.798315 -83.565109 4.154053
v 22.645693 -83.594009 4.169445
v 22.494606 -83.617691 4.180964
v 22.342186 -83.635956 4.186903
v 17.583923 -85.882614 3.028820
v 17.440552 -85.976822 2.971256
v 17.307304 -86.055069 2.917040
v 17.391769 -86.330185 2.961916
v 17.277763 -86.435799 2.915308
v 17.165398 -86.559677 2.869490
v 17.204178 -86.744171 2.894735
v 17.100128 -86.880119 2.851736
v 16.997185 -87.012207 2.806576
v 16.886810 -87.141350 2.758167
v 17.061089 -87.348015 2.895262
v 17.063377 -87.511108 2.953505
v 16.958166 -87.625351 2.895107
v 22.849903 -83.403488 4.135530
v 22.697395 -83.433769 4.150116
v 22.547909 -83.460510 4.157316
v 22.398972 -83.481689 4.163378
v 17.425957 -85.787064 2.962244
v 17.297623 -85.873436 2.910593
v 17.264717 -86.244553 2.902699
v 17.114655 -86.363098 2.841223
v 17.018074 -86.515366 2.802892
v 17.058311 -86.695641 2.823641
v 16.950081 -86.827957 2.777845
v 16.842522 -86.959396 2.731085
v 16.732079 -87.092377 2.682074
v 16.951477 -87.465057 2.836458
v 22.901306 -83.241661 4.116531
v 22.747868 -83.273087 4.129812
v 22.598965 -83.302078 4.135229
v 22.452480 -83.326187 4.139637
v 17.274033 -85.695915 2.898829
v 17.143661 -85.776985 2.847538
v 17.168915 -85.950180 2.858143
v 17.184317 -86.102478 2.866339
v 17.112717 -86.200905 2.838270
v 16.963745 -86.363022 2.778028
v 16.908020 -86.646568 2.757166
v 16.798256 -86.774368 2.710787
v 16.689453 -86.904350 2.662939
v 22.953335 -83.079849 4.093090
v 22.797993 -83.112259 4.107130
v 22.648464 -83.142593 4.114418
v 22.503334 -83.169960 4.113216
v 22.359356 -83.191910 4.113672
v 17.018820 -85.880028 2.798616
v 17.049423 -86.052261 2.810014
v 16.963463 -86.198456 2.776363
v 16.829041 -86.294922 2.721619
v 16.865326 -86.471230 2.737507
v 16.756477 -86.593613 2.691969
v 16.647003 -86.719269 2.645271
v 16.537590 -86.846069 2.597013
v 16.426605 -86.969757 2.547310
v 22.848724 -82.951462 4.081053
v 22.697338 -82.982819 4.090670
v 22.552111 -83.012222 4.089296
v 22.410435 -83.037704 4.083422
v 22.268785 -83.058548 4.078142
v 16.904114 -86.003761 2.751606
v 16.794662 -86.122940 2.707245
v 16.678055 -86.239723 2.660591
v 16.716080 -86.415413 2.674761
v 16.606483 -86.539063 2.627903
v 16.496445 -86.663666 2.579737
v 16.386086 -86.787170 2.530767
v 16.273277 -86.907700 2.482376
v 22.900721 -82.790390 4.055555
v 22.746367 -82.822922 4.064825
v 22.599819 -82.853790 4.064379
v 22.459011 -82.882011 4.055502
v 22.320717 -82.906593 4.042448
v 16.640099 -86.068222 2.647436
v 16.526146 -86.189476 2.597918
v 16.566269 -86.363113 2.611742
v 16.456200 -86.486328 2.562082
v 16.346359 -86.608932 2.511585
v 16.234268 -86.730026 2.464535
v 16.119019 -86.848801 2.421104
v 16.311607 -87.087509 2.497238
v 22.956131 -82.627701 4.042349
v 22.797024 -82.661621 4.046362
v 22.647255 -82.693863 4.044382
v 22.505619 -82.724312 4.033060
v 22.369289 -82.751968 4.014435
v 16.305214 -86.434433 2.495810
v 16.195152 -86.555466 2.444210
v 16.080269 -86.675262 2.403152
v 16.156286 -87.024193 2.437540
v 23.015076 -82.465378 4.026655
v 22.850292 -82.500015 4.027964
v 22.695972 -82.533218 4.026211
v 22.551537 -82.565262 4.013981
v 22.415798 -82.595963 3.989576
v 22.282776 -82.622101 3.967504
v 16.150558 -86.383568 2.438288
v 16.037643 -86.503822 2.392715
v 15.923354 -86.622978 2.349619
v 22.906708 -82.338043 4.009962
v 22.747261 -82.372971 4.002682
v 22.600224 -82.408043 3.983392
v 22.462521 -82.440399 3.960119
v 22.331356 -82.470024 3.931784
v 15.879417 -86.454208 2.344725
v 24.736691 -80.712997 3.561687
v 24.627945 -80.577797 3.523474
v 24.923103 -80.719055 3.511515
v 24.821264 -80.580551 3.480350
v 24.712036 -80.449799 3.432583
v 24.512287 -80.449112 3.471972
v 25.005520 -80.591423 3.425707
v 24.902477 -80.454498 3.388963
v 24.794127 -80.325790 3.336349
v 24.597855 -80.324913 3.372894
v 24.486275 -80.201981 3.307335
v 24.372824 -80.082367 3.238617
v 24.160738 -80.093353 3.264877
v 23.724028 -80.120293 3.303268
v 23.503281 -80.132538 3.323626
v 25.086670 -80.461250 3.343847
v 24.982128 -80.327339 3.297880
v 24.876087 -80.198715 3.243540
v 24.683887 -80.198982 3.277348
v 24.575119 -80.075546 3.210373
v 24.462425 -79.952080 3.147190
v 24.252750 -79.965233 3.170198
v 24.037668 -79.978668 3.192648
v 23.818665 -79.993759 3.209259
v 23.597479 -80.007797 3.226654
v 23.376133 -80.021255 3.246759
v 25.061560 -80.196358 3.208612
v 24.769066 -80.070702 3.185034
v 24.661694 -79.942902 3.124830
v 24.549885 -79.816193 3.066689
v 24.343315 -79.828537 3.089449
v 24.130478 -79.844353 3.108740
v 23.912968 -79.861763 3.122925
v 23.692141 -79.879967 3.134150
v 23.469509 -79.896645 3.148783
v 23.247635 -79.910378 3.171398
v 24.957916 -80.065987 3.156122
v 24.853256 -79.937477 3.099089
v 24.746895 -79.806641 3.046318
v 24.636635 -79.677689 2.992897
v 24.432438 -79.691162 3.010813
v 24.222046 -79.707062 3.029211
v 24.006472 -79.726547 3.040987
v 23.786869 -79.747757 3.047926
v 23.564121 -79.767700 3.056952
v 23.340130 -79.782692 3.076502
v 25.145372 -80.062103 3.124514
v 25.043869 -79.929329 3.076324
v 24.939781 -79.799400 3.023325
v 24.833441 -79.668175 2.973907
v 24.723995 -79.537857 2.924313
v 24.521336 -79.550400 2.940760
v 24.312817 -79.568352 2.952728
v 24.099092 -79.589127 2.962061
v 23.881039 -79.610298 2.969555
v 23.659315 -79.631699 2.975758
v 23.434681 -79.651459 2.986765
v 23.209560 -79.665649 3.012127
v 25.334351 -80.065872 3.090931
v 25.236706 -79.927673 3.047106
v 25.134787 -79.793701 2.999714
v 25.029861 -79.661911 2.951086
v 24.922207 -79.529816 2.905272
v 24.811325 -79.400772 2.853084
v 24.609596 -79.413422 2.865707
v 24.403015 -79.431648 2.874290
v 24.191181 -79.453377 2.880989
v 23.974560 -79.474045 2.889235
v 23.754185 -79.493301 2.898115
v 23.530724 -79.513206 2.907802
v 23.304501 -79.530319 2.928398
v 23.077328 -79.551575 2.948496
v 25.432777 -79.937027 3.014309
v 25.332539 -79.798843 2.966278
v 25.229660 -79.662125 2.921291
v 25.122654 -79.527191 2.878891
v 25.010330 -79.397781 2.827917
v 24.895058 -79.275383 2.763557
v 24.696022 -79.282120 2.783213
v 24.492111 -79.297974 2.792766
v 24.282948 -79.320862 2.796234
v 24.068233 -79.342232 2.803589
v 23.848454 -79.358498 2.814825
v 23.626781 -79.373505 2.828279
v 23.401806 -79.395172 2.842253
v 23.171413 -79.424675 2.852486
v 22.946503 -79.429398 2.901346
v 25.429279 -79.678520 2.873794
v 25.322632 -79.539055 2.829201
v 25.206009 -79.412964 2.773306
v 25.085495 -79.292236 2.712946
v 24.969032 -79.168762 2.649040
v 24.777851 -79.159592 2.688726
v 24.578655 -79.169182 2.705072
v 24.373558 -79.190048 2.709991
v 24.162844 -79.213722 2.714352
v 23.945221 -79.231102 2.725357
v 23.723507 -79.240913 2.739872
v 23.498934 -79.257195 2.757463
v 23.268673 -79.292870 2.764761
v 23.035069 -79.320480 2.784161
v 22.814152 -79.313232 2.852758
v 22.276424 -79.207909 2.926449
v 25.492121 -79.596222 2.726435
v 25.390850 -79.446747 2.690722
v 25.264278 -79.326942 2.634079
v 25.132284 -79.222580 2.567375
v 25.015114 -79.105202 2.497825
v 24.847275 -79.063538 2.564417
v 24.660484 -79.048553 2.605968
v 24.461407 -79.064697 2.616087
v 24.256577 -79.084900 2.624485
v 24.046587 -79.105835 2.633619
v 23.831760 -79.118118 2.647259
v 23.596340 -79.117462 2.653214
v 23.360096 -79.165421 2.671560
v 23.135094 -79.208694 2.675600
v 22.891392 -79.213165 2.708311
v 22.674061 -79.201324 2.808086
v 22.473179 -79.196014 2.878206
v 22.336681 -79.110031 2.794798
v 22.092377 -79.220078 2.966452
v 21.915625 -79.224640 3.013979
v 25.505934 -79.545883 2.557381
v 25.406778 -79.398689 2.520214
v 25.270969 -79.293640 2.467190
v 25.139067 -79.192230 2.404774
v 25.024464 -79.077408 2.333637
v 24.894825 -78.998375 2.416168
v 24.733963 -78.946465 2.484060
v 24.544304 -78.944992 2.513584
v 24.346546 -78.957558 2.530420
v 23.943527 -78.999115 2.545019
v 23.747417 -79.006485 2.551031
v 23.420259 -79.042343 2.563416
v 23.225033 -79.089020 2.568117
v 23.025452 -79.119232 2.577532
v 22.706692 -79.114243 2.670835
v 22.524670 -79.109299 2.739609
v 22.389015 -79.030121 2.647749
v 22.154037 -79.116852 2.837828
v 21.975952 -79.122360 2.880323
v 21.805540 -79.114594 2.937239
v 24.913235 -78.961227 2.253870
v 24.788996 -78.875031 2.333630
v 24.618170 -78.843903 2.386408
v 24.431576 -78.837807 2.422506
v 24.235910 -78.847809 2.445696
v 23.848469 -78.889915 2.444193
v 23.580837 -78.997383 2.536522
v 23.474144 -78.918602 2.440445
v 23.292645 -78.960289 2.454603
v 23.106251 -79.002167 2.460079
v 22.854958 -79.107361 2.592649
v 22.733646 -79.036774 2.515930
v 22.563869 -79.034546 2.585701
v 22.432774 -78.976128 2.482529
v 22.212437 -79.028656 2.697740
v 22.036705 -79.027718 2.743366
v 21.864594 -79.022522 2.792891
v 24.810532 -78.839760 2.163359
v 24.678677 -78.769478 2.234766
v 24.509098 -78.736893 2.293982
v 24.321453 -78.733185 2.333141
v 23.661007 -78.897041 2.437304
v 23.553099 -78.799667 2.329906
v 23.362343 -78.829224 2.340239
v 23.173615 -78.875969 2.351400
v 22.918530 -79.025803 2.471178
v 22.790237 -78.955627 2.370638
v 22.606289 -78.974075 2.420294
v 22.477711 -78.919281 2.315435
v 22.262913 -78.968117 2.539427
v 22.092049 -78.957947 2.591349
v 21.921944 -78.945992 2.642406
v 24.725006 -78.717789 2.056715
v 24.583191 -78.645683 2.132666
v 24.393795 -78.617783 2.196095
v 23.746929 -78.785072 2.336706
v 23.440342 -78.694305 2.224871
v 23.235630 -78.751236 2.246809
v 22.982784 -78.919739 2.353729
v 22.660637 -78.893700 2.270672
v 22.531578 -78.832100 2.165014
v 22.306545 -78.920059 2.371212
v 21.973717 -78.887619 2.482916
v 21.807549 -78.868332 2.538002
v 21.154633 -78.773239 2.784813
v 20.998848 -78.756653 2.856104
v 24.646626 -78.610931 1.939007
v 24.471333 -78.572662 2.089079
v 23.042637 -78.799347 2.250937
v 22.353348 -78.853462 2.206112
v 22.182953 -78.858261 2.256197
v 22.018150 -78.843826 2.312498
v 21.854773 -78.822060 2.369879
v 21.205063 -78.703354 2.604816
v 21.058683 -78.651978 2.671803
v 20.904198 -78.629974 2.760670
v 24.526241 -78.532715 1.983467
v 24.371773 -78.479904 2.027397
v 24.200272 -78.421829 2.026924
v 22.235039 -78.783134 2.089432
v 22.064817 -78.791229 2.136255
v 21.899048 -78.780907 2.192312
v 21.119535 -78.593636 2.457863
v 20.955711 -78.536263 2.573332
v 20.794525 -78.520508 2.673527
v 24.659246 -78.556137 1.750767
v 24.584602 -78.489685 1.847275
v 24.456142 -78.420044 1.862076
v 24.304661 -78.354103 1.895102
v 24.134613 -78.310707 1.914700
v 23.946350 -78.292290 1.920093
v 23.756447 -78.334412 1.940784
v 21.152817 -78.522614 2.238249
v 20.994316 -78.471077 2.389488
v 20.824890 -78.415512 2.483805
v 20.663200 -78.427795 2.606302
v 18.773689 -78.675369 4.426914
v 18.631058 -78.699501 4.505205
v 24.648655 -78.515945 1.568262
v 24.555092 -78.410278 1.697683
v 24.402683 -78.307671 1.749893
v 24.248512 -78.232346 1.789034
v 24.083870 -78.184418 1.809475
v 23.921833 -78.155426 1.789207
v 23.809250 -78.233749 1.849102
v 23.586351 -78.356865 1.919548
v 23.416653 -78.379845 1.894453
v 23.326582 -78.309494 1.781281
v 21.015602 -78.419991 2.231308
v 20.892662 -78.351189 2.294996
v 20.668289 -78.336128 2.469969
v 19.717659 -78.467453 3.038349
v 19.601089 -78.427216 3.130707
v 19.014923 -78.625366 4.218668
v 18.903366 -78.645844 4.336206
v 18.764671 -78.578514 4.287785
v 18.636505 -78.602928 4.371941
v 24.649220 -78.491600 1.381393
v 24.585041 -78.379707 1.507076
v 24.472727 -78.280594 1.592945
v 24.342159 -78.181961 1.642985
v 24.200600 -78.094498 1.690964
v 24.034893 -78.054092 1.698542
v 23.752930 -78.138840 1.743877
v 23.657875 -78.247284 1.819767
v 23.498264 -78.273445 1.792936
v 23.413189 -78.192612 1.684467
v 21.098747 -78.428154 2.106855
v 20.967865 -78.319946 2.092836
v 20.816833 -78.235924 2.174160
v 20.745718 -78.284515 2.342655
v 20.572853 -78.217117 2.387026
v 19.747063 -78.361076 2.898766
v 19.610207 -78.330872 3.007956
v 19.486839 -78.314354 3.158276
v 18.979889 -78.533432 4.094662
v 18.881012 -78.547974 4.191158
v 18.744354 -78.481155 4.150408
v 18.625099 -78.506866 4.241264
v 18.497793 -78.622879 4.448683
v 24.631140 -78.466843 1.202265
v 24.572628 -78.352486 1.329737
v 24.503792 -78.271133 1.438993
v 24.403374 -78.168579 1.474743
v 24.287613 -78.058960 1.527922
v 24.140789 -77.978439 1.570169
v 23.866611 -78.039185 1.673262
v 23.712627 -78.038399 1.643028
v 23.582798 -78.131241 1.686766
v 23.455633 -78.057297 1.585417
v 20.866325 -78.192833 1.995205
v 20.675581 -78.163010 2.233213
v 20.525375 -78.083176 2.254526
v 20.432167 -78.124748 2.358854
v 19.786186 -78.243004 2.763140
v 19.649834 -78.217194 2.872080
v 19.519150 -78.191284 2.992769
v 19.394203 -78.156754 3.109821
v 19.058319 -78.170303 3.424702
v 18.859022 -78.442596 4.031507
v 18.710121 -78.389565 4.037586
v 18.602180 -78.408127 4.113657
v 18.496244 -78.531342 4.323660
v 15.664169 -79.367447 5.490450
v 24.533890 -78.328354 1.169014
v 24.452839 -78.207329 1.292185
v 24.335909 -78.073273 1.346163
v 24.218037 -77.962723 1.400247
v 24.069401 -77.882675 1.442102
v 23.970375 -77.949287 1.573444
v 23.792843 -77.946785 1.554623
v 23.607277 -77.970367 1.546743
v 23.459076 -77.945976 1.481205
v 23.319839 -78.117027 1.600326
v 23.171074 -78.111969 1.567959
v 23.118340 -78.007126 1.466740
v 20.909195 -78.135406 1.822574
v 20.734848 -78.114441 2.067909
v 20.614243 -78.053459 2.134453
v 20.491104 -77.958740 2.140009
v 20.374489 -78.003311 2.271294
v 19.697142 -78.095306 2.740013
v 19.565628 -78.069839 2.852530
v 19.440176 -78.042053 2.965624
v 19.312483 -78.003540 3.071861
v 19.117432 -78.073524 3.287019
v 18.973419 -78.034515 3.369770
v 18.756027 -78.325615 3.927244
v 18.585869 -78.301514 3.974743
v 18.463608 -78.341354 4.085117
v 18.481575 -78.438858 4.204212
v 18.346655 -78.464508 4.288298
v 15.795532 -79.137207 5.442680
v 15.666968 -79.193710 5.459904
v 15.510932 -79.443329 5.477743
v 15.363280 -79.510109 5.420813
v 24.485592 -78.295334 1.008900
v 24.444759 -78.210434 1.126343
v 24.359814 -78.097595 1.167864
v 24.258263 -77.979935 1.218639
v 24.131868 -77.881699 1.268492
v 23.893892 -77.870270 1.447325
v 23.714544 -77.865128 1.439447
v 23.545433 -77.861259 1.404810
v 23.368950 -77.862610 1.363441
v 23.304634 -77.999603 1.496635
v 23.221191 -77.922684 1.391533
v 22.945290 -77.997101 1.430639
v 22.773033 -77.987183 1.402241
v 22.597015 -77.986717 1.382509
v 20.968956 -78.088104 1.643072
v 20.840668 -78.006485 1.722168
v 20.780563 -78.058228 1.900671
v 20.633629 -77.969711 1.989769
v 20.476128 -77.858040 2.021061
v 19.484909 -77.917862 2.828432
v 19.363037 -77.887146 2.936580
v 19.251022 -77.858452 3.031525
v 19.163887 -77.935524 3.153570
v 19.038002 -77.944992 3.258482
v 18.904877 -77.873917 3.319061
v 18.920479 -78.118446 3.508329
v 18.870209 -78.186363 3.656067
v 18.500381 -78.179131 3.875635
v 18.415251 -78.239052 3.981361
v 18.336250 -78.376343 4.175079
v 18.198174 -78.399307 4.255239
v 17.787567 -78.360184 4.336390
v 17.631392 -78.386681 4.373100
v 17.471573 -78.420944 4.407137
v 17.310272 -78.452446 4.455793
v 16.583189 -78.539291 4.750216
v 16.410767 -78.545845 4.774475
v 15.883010 -79.036255 5.367765
v 15.703338 -79.022621 5.375036
v 15.537116 -79.096588 5.419807
v 15.520637 -79.266426 5.468433
v 15.373672 -79.336716 5.446505
v 15.236571 -79.401718 5.384295
v 24.261288 -78.008987 1.015362
v 24.148407 -77.914688 1.089737
v 23.980516 -77.829018 1.303667
v 23.813757 -77.803833 1.325163
v 23.643196 -77.793709 1.305622
v 23.484692 -77.778915 1.258961
v 23.333305 -77.757050 1.204832
v 23.207396 -77.827179 1.282059
v 23.071774 -77.908386 1.350883
v 22.903643 -77.886749 1.316477
v 22.730495 -77.875671 1.283987
v 22.552128 -77.875229 1.256258
v 20.904968 -77.963547 1.539778
v 20.775101 -77.879967 1.626278
v 20.711494 -77.928444 1.804367
v 20.578995 -77.846558 1.867193
v 20.457848 -77.765396 1.903601
v 20.351051 -77.739517 2.005816
v 20.225746 -77.703773 2.094082
v 19.523849 -77.797607 2.695328
v 19.398453 -77.765091 2.804855
v 19.274086 -77.737816 2.918350
v 19.137678 -77.739937 3.042701
v 19.027443 -77.809647 3.181368
v 18.899452 -77.715897 3.225189
v 18.840462 -77.987892 3.453943
v 18.784775 -78.067986 3.592098
v 18.728271 -78.133705 3.730484
v 18.575630 -78.087311 3.783337
v 18.414978 -78.042923 3.821550
v 18.358253 -78.134888 3.902977
v 18.329376 -78.290115 4.070066
v 18.204979 -78.302597 4.128296
v 18.092728 -78.224030 4.073410
v 17.808525 -78.249100 4.207947
v 17.659828 -78.263405 4.262690
v 17.502419 -78.293541 4.292643
v 17.344292 -78.333405 4.332993
v 17.184029 -78.360580 4.389982
v 16.681023 -78.445709 4.594667
v 16.498886 -78.458633 4.630674
v 16.330444 -78.486320 4.635616
v 15.819168 -78.941864 5.248196
v 15.650513 -78.895554 5.245169
v 15.556168 -78.976379 5.324647
v 15.382385 -79.158340 5.423748
v 15.241225 -79.227844 5.381947
v 15.116942 -79.298431 5.308493
v 15.000977 -79.362724 5.249033
v 14.881950 -79.361839 5.161255
v 13.989730 -79.925613 5.378738
v 12.820129 -81.990669 1.949650
v 12.754990 -82.148621 1.826899
v 24.150761 -77.945801 0.951191
v 24.026524 -77.884781 0.907728
v 23.878506 -77.784607 1.175701
v 23.736313 -77.764008 1.204113
v 23.601879 -77.752502 1.146860
v 23.458584 -77.714134 1.093134
v 23.305088 -77.711639 1.035954
v 23.174816 -77.738091 1.144983
v 23.040920 -77.813599 1.227014
v 22.871597 -77.797203 1.185137
v 22.700260 -77.793976 1.143118
v 21.666389 -77.897293 1.199389
v 21.481949 -77.930077 1.223911
v 21.297676 -77.961945 1.244398
v 21.115707 -77.961212 1.292028
v 20.966110 -77.907043 1.370365
v 20.834097 -77.828438 1.452436
v 20.640083 -77.806534 1.698303
v 20.499847 -77.734863 1.756920
v 20.362335 -77.668350 1.835487
v 20.227577 -77.629852 1.924318
v 20.087196 -77.600143 2.006903
v 20.102417 -77.656876 2.162113
v 19.999397 -77.721313 2.272875
v 19.839821 -77.738792 2.362755
v 19.695671 -77.721848 2.461166
v 19.561134 -77.688339 2.559347
v 19.430717 -77.653381 2.668150
v 19.302650 -77.620033 2.777454
v 19.175255 -77.602974 2.886019
v 19.068138 -77.581863 2.980438
v 18.996735 -77.646858 3.099197
v 18.868965 -77.563034 3.145082
v 18.782278 -77.749069 3.343029
v 18.760651 -77.856995 3.434668
v 18.705078 -77.946846 3.545866
v 18.645485 -78.009796 3.673675
v 18.490036 -77.954926 3.725500
v 18.329628 -77.917435 3.753664
v 18.246506 -78.029831 3.864254
v 18.244781 -78.191696 3.987127
v 18.118721 -78.101021 3.957396
v 17.980545 -78.135124 4.030691
v 17.692999 -78.144478 4.146765
v 17.532715 -78.136963 4.178406
v 17.366852 -78.187408 4.202374
v 17.211708 -78.241531 4.272255
v 16.855759 -78.386078 4.514441
v 16.730347 -78.345131 4.432695
v 16.569756 -78.384926 4.478987
v 16.408951 -78.430649 4.493402
v 15.738754 -78.830078 5.128927
v 15.573410 -78.811554 5.100407
v 15.477981 -78.875168 5.229269
v 15.412834 -79.007324 5.329540
v 15.263321 -79.060028 5.315444
v 15.127571 -79.139282 5.264212
v 14.986420 -79.228897 5.209293
v 14.856674 -79.213226 5.082333
v 14.289368 -79.579826 5.183998
v 14.207755 -79.702301 5.305630
v 14.048187 -79.766808 5.283844
v 13.902954 -79.848755 5.240294
v 13.932588 -80.081726 5.465153
v 13.870995 -80.224968 5.559040
v 12.783363 -81.833267 1.830229
v 12.746985 -81.987267 1.802095
v 23.743275 -77.764252 1.059521
v 23.594389 -77.761108 0.980663
v 23.442532 -77.743675 0.919155
v 23.281328 -77.751617 0.869049
v 23.146908 -77.727936 0.978773
v 23.011032 -77.747139 1.084776
v 22.845764 -77.751648 1.031292
v 21.735909 -77.807327 1.058939
v 21.549065 -77.825531 1.091234
v 21.366621 -77.850967 1.126820
v 21.186539 -77.857483 1.166643
v 21.020910 -77.831055 1.212547
v 20.873116 -77.784920 1.274481
v 20.689735 -77.763657 1.526777
v 20.538780 -77.709099 1.590551
v 20.392769 -77.641029 1.661140
v 20.239029 -77.603714 1.742022
v 20.085670 -77.576103 1.827572
v 19.915215 -77.567291 1.918480
v 19.962311 -77.591370 2.115408
v 19.847778 -77.623222 2.232058
v 19.735107 -77.643112 2.336887
v 19.585831 -77.607452 2.388947
v 19.466293 -77.550705 2.528299
v 19.321625 -77.523956 2.623741
v 19.187248 -77.496872 2.723755
v 19.060776 -77.480385 2.834522
v 18.942253 -77.480484 2.979462
v 18.784973 -77.453789 3.054924
v 18.771889 -77.622406 3.271830
v 18.655586 -77.656982 3.372274
v 18.637421 -77.737289 3.449510
v 18.634064 -77.831848 3.522640
v 18.565384 -77.879807 3.624252
v 18.413177 -77.820274 3.654878
v 18.257919 -77.792679 3.655867
v 18.174706 -77.884308 3.763466
v 18.089958 -77.966057 3.857771
v 18.007576 -78.030647 3.937780
v 17.895798 -78.027130 3.970236
v 17.224007 -78.135918 4.154507
v 17.052147 -78.278046 4.312773
v 16.893135 -78.306732 4.367367
v 16.775070 -78.273727 4.267742
v 16.623512 -78.323212 4.317640
v 16.473228 -78.375153 4.347340
v 16.243202 -78.471901 4.492105
v 15.404723 -78.806557 5.071662
v 15.310737 -78.898140 5.217554
v 15.164809 -78.977448 5.182442
v 15.028007 -79.089836 5.129812
v 14.953522 -79.064850 4.993351
v 14.213104 -79.538803 5.032001
v 14.121474 -79.630974 5.167545
v 13.968948 -79.705879 5.132143
v 13.832314 -79.796844 5.081900
v 13.840331 -79.998306 5.331884
v 13.773040 -80.134270 5.425809
v 13.707115 -80.263062 5.517854
v 12.724434 -81.894783 1.675694
v 12.699164 -82.077835 1.677803
v 23.119125 -77.773087 0.819557
v 22.984585 -77.744186 0.922937
v 21.610649 -77.771118 0.922909
v 21.422737 -77.794464 0.977625
v 21.246834 -77.807442 1.015734
v 21.076042 -77.784531 1.052736
v 20.901619 -77.751450 1.077684
v 20.724258 -77.737198 1.349787
v 20.568695 -77.694756 1.417507
v 20.416832 -77.642670 1.482840
v 20.264503 -77.598602 1.556662
v 20.108925 -77.576637 1.639244
v 19.952911 -77.567108 1.718847
v 19.792419 -77.577713 1.770512
v 19.797911 -77.560776 2.075848
v 19.685440 -77.584183 2.217701
v 19.524620 -77.542206 2.231407
v 19.454908 -77.526382 2.373058
v 19.331200 -77.477615 2.447647
v 19.191116 -77.441147 2.537817
v 19.052734 -77.420029 2.642435
v 18.933273 -77.393936 2.772516
v 18.803307 -77.406479 2.891212
v 18.718674 -77.515533 3.191992
v 18.604660 -77.568764 3.314554
v 18.481773 -77.645950 3.424992
v 18.502815 -77.758865 3.541405
v 18.350029 -77.716980 3.530159
v 18.192976 -77.696190 3.530357
v 18.097733 -77.773079 3.654722
v 18.009811 -77.855606 3.757122
v 17.930244 -77.936752 3.859855
v 17.137131 -78.074066 4.038416
v 17.081139 -78.173454 4.174639
v 16.928062 -78.217720 4.211472
v 16.809570 -78.207939 4.098955
v 16.660103 -78.260674 4.149500
v 16.520111 -78.315346 4.191349
v 16.315933 -78.431374 4.356289
v 15.247330 -78.845604 5.044437
v 15.098885 -78.943947 5.026190
v 15.045601 -78.953583 4.875826
v 14.806334 -79.163269 4.932589
v 14.664406 -79.219498 4.836060
v 14.153504 -79.507675 4.866358
v 14.057983 -79.600845 5.000372
v 13.921822 -79.691841 4.954695
v 13.772163 -79.763855 4.912254
v 13.762816 -79.932220 5.185930
v 13.691314 -80.073120 5.278009
v 13.608253 -80.178841 5.388505
v 21.452103 -77.776398 0.821907
v 21.294014 -77.776199 0.858423
v 21.137703 -77.764946 0.890673
v 20.983892 -77.745407 0.901525
v 20.746574 -77.720642 1.174854
v 20.588242 -77.691452 1.245892
v 20.431671 -77.660866 1.304682
v 20.284348 -77.616348 1.372957
v 20.132179 -77.592140 1.455089
v 19.979675 -77.588646 1.534338
v 19.828568 -77.595970 1.597237
v 19.675484 -77.610779 1.643061
v 19.721619 -77.565277 1.929062
v 19.618416 -77.559677 2.078312
v 19.436165 -77.534172 2.100254
v 19.360092 -77.496567 2.263298
v 19.204918 -77.456268 2.337809
v 19.054581 -77.424896 2.437052
v 18.898748 -77.396317 2.548134
v 18.787231 -77.391335 2.715225
v 18.650681 -77.409996 2.971401
v 18.621666 -77.434738 3.113869
v 18.566391 -77.493599 3.227251
v 18.438766 -77.555862 3.296495
v 18.294151 -77.624420 3.381723
v 18.117142 -77.653236 3.395653
v 18.022171 -77.696274 3.532347
v 17.929108 -77.796722 3.631212
v 17.840492 -77.851982 3.764263
v 17.678162 -77.858292 3.785505
v 17.516479 -77.890564 3.813810
v 17.365593 -77.950668 3.846626
v 16.969238 -78.135223 4.024868
v 16.827866 -78.163063 3.927071
v 16.680740 -78.218262 3.976925
v 16.545776 -78.265884 4.019304
v 16.375565 -78.381302 4.221930
v 16.222885 -78.451279 4.218908
v 16.067886 -78.502548 4.204630
v 15.119354 -78.876907 4.731401
v 14.901488 -79.060661 4.843010
v 14.764404 -79.130745 4.793705
v 14.655959 -79.145859 4.664560
v 14.099402 -79.454926 4.706909
v 14.006545 -79.576324 4.826742
v 13.861694 -79.653435 4.784122
v 13.720856 -79.740059 4.738637
v 13.695686 -79.881805 5.027155
v 13.626884 -80.015015 5.130146
v 13.517478 -80.140152 5.226255
v 13.384551 -80.190216 5.083021
v 20.839918 -77.730103 0.881569
v 20.739126 -77.720108 1.005617
v 20.598785 -77.696503 1.082584
v 20.443998 -77.680542 1.126764
v 20.289175 -77.653564 1.165611
v 20.138975 -77.621376 1.259541
v 19.983055 -77.613861 1.341925
v 19.844467 -77.624222 1.424994
v 19.705521 -77.637917 1.475088
v 19.620993 -77.588135 1.800005
v 19.536306 -77.559433 1.948793
v 19.358719 -77.546005 1.968328
v 19.244614 -77.497063 2.134829
v 19.073486 -77.457901 2.241385
v 18.919533 -77.432579 2.332714
v 18.768044 -77.421242 2.399654
v 18.719070 -77.407013 2.563541
v 18.649063 -77.410133 2.826384
v 18.497330 -77.459564 2.904301
v 18.507462 -77.450897 3.029003
v 18.456238 -77.498962 3.148714
v 18.317787 -77.566887 3.199299
v 18.176636 -77.622986 3.245502
v 18.009689 -77.669205 3.273874
v 17.959442 -77.678131 3.403852
v 17.855583 -77.738022 3.500715
v 17.758696 -77.801842 3.631697
v 17.597420 -77.841431 3.637291
v 17.440521 -77.903648 3.656719
v 16.960289 -78.098282 3.795359
v 16.819267 -78.166222 3.764528
v 16.712509 -78.206207 3.826328
v 16.563446 -78.264420 3.803259
v 16.412292 -78.332993 4.076992
v 16.283867 -78.400230 4.112998
v 16.143127 -78.455589 4.059076
v 15.982429 -78.518471 4.058100
v 14.974792 -78.980576 4.726276
v 14.821807 -79.064507 4.690596
v 14.761786 -79.044388 4.539392
v 14.211989 -79.345985 4.601013
v 14.052963 -79.399567 4.547453
v 13.943947 -79.516991 4.666046
v 13.799224 -79.600151 4.619194
v 13.660293 -79.696312 4.572865
v 13.646461 -79.864944 4.854204
v 13.577248 -79.982292 4.967350
v 13.504851 -80.077644 5.074472
v 13.463150 -80.090157 4.931429
v 13.336319 -80.027451 4.282856
v 13.319115 -79.981384 4.133095
v 12.707618 -82.012207 0.944296
v 12.681129 -82.118134 0.803312
v 20.910515 -77.735229 0.704477
v 20.742393 -77.728340 0.720425
v 20.702909 -77.719910 0.853950
v 20.586813 -77.703690 0.916618
v 20.469177 -77.682648 0.980846
v 20.319420 -77.683563 0.946196
v 20.162964 -77.651566 1.123259
v 20.007406 -77.637917 1.206472
v 19.852997 -77.643158 1.294371
v 19.720474 -77.683304 1.267954
v 19.557137 -77.650436 1.535181
v 19.511694 -77.619171 1.679916
v 19.446203 -77.585991 1.822838
v 19.196312 -77.539665 1.961681
v 19.074333 -77.500366 2.069965
v 18.924446 -77.476585 2.149035
v 18.776581 -77.461670 2.219360
v 18.604347 -77.440773 2.447985
v 18.641525 -77.417694 2.693119
v 18.506529 -77.470581 2.754375
v 18.373306 -77.537674 2.831968
v 18.362572 -77.527657 3.014099
v 18.221046 -77.615265 3.081524
v 18.065063 -77.658791 3.128120
v 17.903114 -77.720596 3.169832
v 17.827332 -77.740623 3.332769
v 17.694725 -77.785019 3.478866
v 17.538277 -77.858078 3.477560
v 17.382462 -77.934433 3.491451
v 16.882780 -78.157837 3.624105
v 16.712128 -78.227051 3.649521
v 16.428444 -78.308487 3.924236
v 16.281296 -78.377205 3.986847
v 16.155128 -78.429535 3.885748
v 16.044777 -78.485931 3.930096
v 15.922112 -78.545593 3.899231
v 15.025597 -78.925140 4.583313
v 14.894332 -78.991913 4.590982
v 14.903755 -78.951843 4.435324
v 13.596024 -79.844177 4.687233
v 13.407318 -79.931107 4.356821
v 13.392372 -79.867546 4.227745
v 13.388595 -79.841751 4.069056
v 12.774643 -81.818207 0.942907
v 12.757149 -81.921768 0.797756
v 12.731544 -82.023857 0.654833
v 20.908697 -77.771240 0.531530
v 20.771759 -77.752762 0.563650
v 20.583855 -77.719124 0.752062
v 20.440575 -77.697281 0.824478
v 20.168175 -77.667923 0.988655
v 20.028128 -77.663307 1.071245
v 19.876526 -77.671127 1.160101
v 19.565536 -77.725471 1.256113
v 19.581993 -77.684364 1.386099
v 19.428162 -77.694138 1.444580
v 19.392515 -77.660172 1.570084
v 19.344803 -77.621788 1.698950
v 19.176735 -77.625366 1.698997
v 19.111715 -77.585945 1.814711
v 19.051252 -77.547760 1.927284
v 18.921700 -77.531799 1.980129
v 18.777008 -77.515182 2.041977
v 18.629311 -77.468750 2.283779
v 18.498802 -77.499832 2.343837
v 18.545746 -77.454346 2.598412
v 18.384102 -77.536308 2.645700
v 18.255936 -77.610336 2.744928
v 18.245941 -77.604691 2.913334
v 18.107122 -77.668289 2.977940
v 17.956549 -77.730591 3.030325
v 17.796095 -77.802795 3.080803
v 17.756012 -77.788498 3.207697
v 17.649887 -77.821770 3.324844
v 17.497818 -77.907997 3.319660
v 17.346136 -77.989830 3.328367
v 16.557884 -78.293488 3.595537
v 16.411469 -78.340363 3.636011
v 16.178703 -78.416527 3.725467
v 16.037231 -78.490158 3.758892
v 15.879752 -78.571045 3.740841
v 15.778152 -78.616890 3.882547
v 13.616188 -79.640289 4.217827
v 13.495940 -79.778519 4.344505
v 13.501349 -79.743813 4.155958
v 13.487205 -79.731537 3.989311
v 12.805763 -81.825485 0.653154
v 12.783463 -81.927673 0.507652
v 20.814590 -77.824646 0.413019
v 20.650770 -77.793533 0.432051
v 20.611542 -77.744675 0.593779
v 20.451729 -77.738205 0.650921
v 20.305939 -77.730774 0.735512
v 20.165710 -77.708313 0.807995
v 20.018692 -77.713150 0.882879
v 19.873253 -77.721481 0.969795
v 19.733437 -77.733917 1.058537
v 19.590271 -77.746864 1.121979
v 19.441475 -77.779556 1.181164
v 19.439842 -77.736122 1.315844
v 19.305428 -77.737610 1.362673
v 19.258820 -77.702866 1.460505
v 19.225945 -77.665924 1.580480
v 19.001892 -77.634415 1.686725
v 18.944176 -77.587204 1.821259
v 18.793121 -77.578926 1.867580
v 18.644150 -77.576721 1.933725
v 18.630669 -77.516518 2.110355
v 18.485939 -77.539543 2.189737
v 18.358091 -77.580261 2.308571
v 18.448774 -77.507767 2.475658
v 18.330238 -77.576607 2.481575
v 18.242188 -77.628662 2.573458
v 18.134216 -77.685745 2.822567
v 17.994431 -77.745758 2.888088
v 17.848679 -77.812836 2.946943
v 17.693115 -77.888557 3.002621
v 17.620733 -77.880997 3.160576
v 17.454910 -77.975037 3.165499
v 16.537041 -78.343445 3.440361
v 16.437790 -78.364235 3.492489
v 16.126129 -78.483543 3.560789
v 15.982101 -78.540230 3.615850
v 15.735351 -78.652039 3.718305
v 15.630257 -78.684029 3.867432
v 13.757698 -79.550858 4.082615
v 13.618851 -79.637405 4.042007
v 13.590690 -79.655548 3.896755
v 13.496314 -80.431961 1.902971
v 12.997482 -81.351929 0.839943
v 12.901329 -81.533127 0.813787
v 12.885879 -81.631134 0.662643
v 12.874290 -81.733994 0.514612
v 12.860503 -81.838440 0.368790
v 12.862816 -81.948212 0.229843
v 12.910789 -82.057068 0.100653
v 20.486160 -77.790321 0.480343
v 20.327789 -77.795120 0.552820
v 20.175293 -77.783012 0.627123
v 20.027725 -77.783936 0.708435
v 19.880569 -77.786194 0.793009
v 19.736868 -77.789673 0.880260
v 19.597061 -77.804504 0.962336
v 19.452667 -77.828659 1.038488
v 19.301208 -77.840508 1.113293
v 19.291365 -77.788147 1.249147
v 19.142721 -77.772141 1.340078
v 19.089333 -77.715530 1.476736
v 18.918182 -77.700157 1.545555
v 18.837440 -77.639000 1.702364
v 18.678856 -77.638931 1.755480
v 18.521841 -77.645859 1.826996
v 18.495850 -77.592285 2.011971
v 18.357941 -77.631851 2.107676
v 18.230721 -77.688339 2.207600
v 18.227142 -77.656647 2.390778
v 18.115517 -77.717590 2.487663
v 18.128487 -77.690788 2.658451
v 18.008400 -77.759750 2.737432
v 17.880112 -77.828552 2.807796
v 17.746559 -77.899170 2.871243
v 17.611145 -77.965073 2.907047
v 17.539566 -77.972130 3.016504
v 17.401093 -78.054199 3.007998
v 16.431824 -78.425735 3.326368
v 16.001984 -78.574417 3.462620
v 15.717262 -78.705032 3.551895
v 15.591873 -78.734116 3.701578
v 13.681702 -80.275955 2.034777
v 13.612915 -80.360069 1.943134
v 13.522827 -80.492462 1.751791
v 12.977180 -81.445572 0.685457
v 12.967545 -81.547546 0.533312
v 12.957633 -81.647156 0.382389
v 12.952278 -81.748894 0.237299
v 12.977172 -81.860947 0.111279
v 13.039856 -81.972069 0.005547
v 13.166008 -82.050690 -0.091190
v 20.210175 -77.883141 0.458019
v 20.054268 -77.881844 0.537128
v 19.899376 -77.874954 0.616428
v 19.748566 -77.872742 0.701227
v 19.603714 -77.878799 0.790121
v 19.462646 -77.894814 0.881233
v 19.317122 -77.909142 0.968212
v 19.171591 -77.922371 1.054810
v 19.153259 -77.846031 1.192291
v 19.003555 -77.849525 1.265942
v 18.964005 -77.780067 1.398899
v 18.735123 -77.706734 1.593868
v 18.570541 -77.719208 1.656197
v 18.409981 -77.734268 1.729570
v 18.372169 -77.672485 1.915052
v 18.238701 -77.726059 2.015554
v 18.113266 -77.790596 2.119135
v 18.105545 -77.748138 2.304125
v 17.987389 -77.806984 2.405209
v 17.999741 -77.776962 2.575710
v 17.881424 -77.844383 2.659744
v 17.759972 -77.919815 2.735941
v 17.635803 -77.979050 2.804230
v 17.490105 -78.055275 2.824156
v 17.336884 -78.132851 2.857202
v 16.535179 -78.445526 3.166105
v 16.372620 -78.513870 3.168505
v 16.283646 -78.499374 3.299900
v 16.149483 -78.531670 3.371958
v 16.017502 -78.626167 3.298996
v 15.861397 -78.667702 3.413895
v 13.742225 -79.564240 3.877337
v 13.750014 -80.320709 1.886591
v 13.641586 -80.410500 1.808494
v 13.677939 -80.468338 1.664404
v 13.076309 -81.383011 0.567757
v 13.069557 -81.480644 0.411203
v 13.088524 -81.679382 0.127155
v 13.121445 -81.787872 0.011280
v 13.177124 -81.894440 -0.060102
v 20.105848 -78.012238 0.389084
v 19.946753 -78.005478 0.466509
v 19.785690 -77.994644 0.545679
v 19.628296 -77.987740 0.624332
v 19.485466 -77.993767 0.720940
v 19.340759 -77.999954 0.819927
v 19.192612 -78.007034 0.911366
v 19.048111 -78.017807 0.998827
v 18.626587 -77.791733 1.501867
v 18.462990 -77.809113 1.564194
v 18.314056 -77.850540 1.649908
v 18.265320 -77.778320 1.824873
v 18.127632 -77.830902 1.924341
v 17.994675 -77.886871 2.028273
v 17.979019 -77.837135 2.217344
v 17.860052 -77.897507 2.321861
v 17.385473 -78.182037 2.666939
v 16.479424 -78.524727 3.019354
v 16.320831 -78.596565 3.026289
v 16.189598 -78.587288 3.188669
v 16.022194 -78.684334 3.141794
v 15.865616 -78.722458 3.252279
v 15.708610 -78.811699 3.221951
v 15.380118 -78.920334 3.344070
v 14.170714 -79.402451 3.619684
v 14.062347 -79.462433 3.563503
v 14.024421 -79.514496 3.435942
v 13.795448 -80.379654 1.737863
v 13.832778 -80.444321 1.588869
v 13.298370 -81.762650 -0.061314
v 19.379486 -78.120003 0.681921
v 19.224831 -78.112549 0.775652
v 19.076355 -78.119232 0.871571
v 18.928253 -78.130035 0.961107
v 18.907806 -78.030533 1.078131
v 18.521034 -77.897400 1.421120
v 18.364502 -77.921547 1.489010
v 18.216492 -77.964172 1.574219
v 18.169159 -77.896957 1.744505
v 18.034698 -77.955399 1.845476
v 17.896049 -78.007225 1.946875
v 17.859779 -77.935684 2.129429
v 17.739990 -77.997437 2.236061
v 16.165947 -78.668365 3.020706
v 16.028084 -78.740501 3.000053
v 15.870055 -78.789383 3.072958
v 15.697243 -78.874329 3.061113
v 15.547759 -78.892418 3.196499
v 15.408813 -78.977127 3.146717
v 15.195678 -78.996788 3.386171
v 15.032715 -79.076111 3.390015
v 14.879097 -79.153809 3.381735
v 14.782088 -79.163651 3.510740
v 14.643463 -79.241905 3.470159
v 14.410056 -79.314934 3.563982
v 14.276443 -79.380081 3.520151
v 14.156090 -79.451805 3.460526
v 14.151946 -79.503159 3.298647
v 19.264000 -78.241936 0.660767
v 19.111313 -78.230042 0.751545
v 18.807739 -78.244720 0.938776
v 18.782631 -78.140900 1.053514
v 18.422523 -78.014610 1.352180
v 18.268354 -78.039597 1.424345
v 18.121178 -78.081787 1.509148
v 18.061478 -77.999908 1.660770
v 17.942801 -78.078514 1.771837
v 17.812874 -78.143417 1.876577
v 17.765875 -78.065918 2.052435
v 17.643318 -78.127396 2.158960
v 17.523315 -78.192482 2.282402
v 17.408768 -78.276031 2.343561
v 16.127020 -78.750885 2.866449
v 15.967438 -78.817245 2.883886
v 15.816382 -78.879044 2.906811
v 15.677467 -78.941971 2.910725
v 15.550819 -78.959152 3.018142
v 15.420447 -79.042099 2.964956
v 15.278275 -79.002823 3.247087
v 15.134383 -79.072517 3.249941
v 14.972115 -79.149734 3.249918
v 14.811043 -79.227982 3.243654
v 14.743454 -79.218552 3.372047
v 14.516021 -79.311302 3.436989
v 14.385833 -79.361382 3.434654
v 14.283806 -79.429474 3.372305
v 14.313652 -79.457191 3.246816
v 18.333321 -78.149422 1.314291
v 18.178223 -78.169388 1.380777
v 18.033035 -78.211143 1.463009
v 17.983841 -78.139656 1.607658
v 17.855398 -78.210037 1.707741
v 17.728119 -78.279373 1.808185
v 17.681862 -78.203918 1.981220
v 17.556768 -78.265610 2.084614
v 17.432173 -78.329834 2.181047
v 17.293678 -78.374474 2.290293
v 16.074905 -78.836029 2.721224
v 15.915825 -78.903305 2.736961
v 15.754654 -78.967102 2.757499
v 15.576508 -79.028641 2.811222
v 15.420296 -79.112915 2.792170
v 15.259323 -79.070343 3.093771
v 15.073981 -79.149086 3.121101
v 14.909172 -79.230812 3.113729
v 14.752541 -79.307144 3.105019
v 14.448181 -79.383392 3.298023
v 18.079529 -78.293648 1.338842
v 17.940132 -78.338089 1.422312
v 17.893509 -78.270233 1.554874
v 17.766066 -78.344543 1.646240
v 17.640692 -78.414001 1.740353
v 17.599388 -78.343201 1.911196
v 17.469490 -78.406357 2.010004
v 17.330765 -78.457253 2.103764
v 17.187485 -78.501961 2.194145
v 15.286757 -79.128441 2.917715
v 15.157349 -79.158875 3.003368
v 15.015968 -79.232880 2.987764
v 14.863213 -79.310669 2.968073
v 14.711052 -79.386520 2.953211
v 14.606285 -79.381660 3.092260
v 14.636658 -79.305099 3.274410
v 14.535583 -79.377228 3.197054
v 14.536033 -79.470573 2.948765
v 14.532974 -79.534744 2.796202
v 14.606483 -79.571014 2.644270
v 14.627754 -79.640053 2.483084
v 17.800858 -78.404739 1.499811
v 17.679756 -78.481033 1.582050
v 17.550581 -78.543999 1.677954
v 17.507111 -78.477112 1.841373
v 17.365196 -78.536057 1.938955
v 17.212173 -78.576767 2.037354
v 17.064476 -78.676476 1.998423
v 15.272659 -79.201462 2.763027
v 15.141487 -79.222946 2.870667
v 14.994003 -79.307671 2.836458
v 14.847968 -79.383263 2.815552
v 14.684630 -79.467712 2.792465
v 14.730904 -79.506195 2.655415
v 14.794684 -79.541008 2.525980
v 14.652168 -79.704208 2.337261
v 17.405525 -78.601418 1.778334
v 17.231186 -78.658188 1.869884
v 17.054207 -78.762558 1.861940
v 14.995086 -79.376465 2.671640
v 14.849640 -79.451920 2.660702
v 14.767708 -79.616379 2.399342
v 14.810928 -79.662773 2.270676
v 17.171585 -78.769562 1.761457
v 17.045179 -78.870323 1.732769
v 14.981171 -79.455002 2.513317
v 14.939133 -79.552422 2.363886
v 17.191536 -78.861694 1.630501
v 17.049561 -78.970078 1.614702
v 17.152054 -79.017578 1.502598
v 0.000000 0.000000 -0.000002
v 18.879208 -90.871490 1.802332
v 18.532389 -91.125069 1.888048
v 18.624607 -91.010826 1.812618
v 18.722530 -90.904106 1.733478
v 18.825237 -90.804893 1.649511
v 18.976612 -90.775749 1.711832
v 19.079670 -90.678619 1.622433
v 18.376385 -91.183807 1.824654
v 18.463009 -91.062485 1.745111
v 18.560322 -90.952568 1.661564
v 18.660725 -90.843269 1.580265
v 18.766605 -90.741997 1.496653
v 18.927769 -90.709816 1.560890
v 19.028309 -90.608856 1.475351
v 20.027164 -88.698196 0.426580
v 18.303707 -91.126106 1.681217
v 18.394291 -91.010765 1.595037
v 18.493448 -90.900803 1.507818
v 18.595875 -90.791115 1.423649
v 18.700047 -90.681976 1.343077
v 18.870792 -90.646576 1.409857
v 18.967396 -90.527328 1.337265
v 19.874088 -88.700989 0.319843
v 20.158176 -88.563606 0.429066
v 18.231655 -91.081558 1.531334
v 18.327496 -90.972160 1.438202
v 18.424496 -90.856621 1.350225
v 18.523533 -90.736656 1.267328
v 18.802441 -90.571777 1.268515
v 20.002155 -88.565880 0.318115
v 20.122509 -88.428291 0.322523
v 20.244480 -88.294693 0.323133
v 18.070215 -91.159286 1.472698
v 18.162197 -91.049507 1.376276
v 18.257679 -90.936943 1.279297
v 18.344700 -90.802887 1.197037
v 18.731480 -89.918907 0.539637
v 18.737476 -89.807625 0.411709
v 19.855389 -88.575821 0.201443
v 19.973629 -88.437836 0.203405
v 20.085247 -88.296524 0.211981
v 20.202610 -88.159981 0.215340
v 21.711369 -86.808952 0.316250
v 21.854252 -86.693672 0.334539
v 23.092289 -85.807327 0.561007
v 23.214054 -85.685394 0.569603
v 17.991253 -91.119812 1.332829
v 18.083370 -91.008690 1.226812
v 18.167385 -90.877350 1.136310
v 18.256542 -90.742195 1.047432
v 18.595631 -90.032028 0.544271
v 18.602802 -89.920723 0.416830
v 18.612408 -89.813202 0.287651
v 19.935863 -88.306038 0.093973
v 20.048611 -88.166992 0.098497
v 21.660725 -86.657845 0.215260
v 21.806017 -86.541878 0.234547
v 22.940365 -85.774086 0.461910
v 23.065952 -85.655411 0.474207
v 23.189938 -85.535072 0.485426
v 23.356998 -85.709686 0.660349
v 23.483318 -85.593811 0.674419
v 17.826847 -91.194160 1.303501
v 17.908779 -91.071289 1.195137
v 17.987782 -90.952202 1.090630
v 18.068371 -90.820656 0.997484
v 18.465763 -90.045219 0.421425
v 18.477131 -89.937920 0.290981
v 18.485378 -89.823830 0.165344
v 22.910671 -85.621162 0.374874
v 23.038853 -85.503334 0.388182
v 23.164278 -85.383743 0.400797
v 23.336239 -85.563675 0.578659
v 23.457829 -85.447922 0.587761
v 23.572903 -85.332237 0.593038
v 17.746174 -91.143845 1.172245
v 17.811008 -91.026909 1.061850
v 17.880627 -90.906204 0.958023
v 18.338009 -90.076752 0.301643
v 18.352238 -89.963150 0.169521
v 18.348179 -89.573555 -0.173897
v 18.469898 -89.446449 -0.172716
v 19.957829 -87.897873 -0.108406
v 20.071362 -87.759346 -0.100771
v 20.963406 -86.839287 -0.049950
v 21.105282 -86.715851 -0.037500
v 22.878666 -85.467705 0.289253
v 23.009678 -85.350578 0.302839
v 23.137463 -85.231361 0.315599
v 23.311237 -85.414917 0.493767
v 23.430813 -85.298035 0.500792
v 23.544849 -85.182190 0.506344
v 23.683117 -85.207855 0.589809
v 18.202671 -89.565819 -0.267357
v 18.327900 -89.431297 -0.265635
v 18.447292 -89.303833 -0.262011
v 18.928301 -88.977623 -0.163839
v 19.043911 -88.854370 -0.183495
v 18.984219 -88.724823 -0.272762
v 19.791500 -87.896858 -0.208941
v 19.899723 -87.756409 -0.196745
v 20.013783 -87.619011 -0.191296
v 20.626774 -86.948204 -0.163116
v 20.760670 -86.819458 -0.155453
v 20.898067 -86.692390 -0.145405
v 21.039425 -86.567627 -0.134172
v 22.978298 -85.197136 0.218567
v 23.108271 -85.077591 0.232117
v 23.286152 -85.263458 0.408268
v 23.406893 -85.143646 0.416950
v 23.530491 -85.024643 0.429380
v 23.645107 -85.075005 0.511078
v 23.849842 -84.930679 0.554585
v 17.850689 -90.507858 0.343225
v 18.067417 -89.708138 -0.263525
v 18.045696 -89.548386 -0.338213
v 18.174603 -89.409500 -0.337383
v 18.296230 -89.275932 -0.330603
v 18.532856 -89.020752 -0.311565
v 18.794231 -88.939728 -0.249697
v 18.908718 -88.849510 -0.243603
v 18.801250 -88.761002 -0.316843
v 19.088238 -88.590340 -0.295788
v 19.728077 -87.753548 -0.292635
v 19.836552 -87.613167 -0.280464
v 19.952038 -87.477066 -0.278732
v 20.433163 -86.936401 -0.261929
v 20.560482 -86.803329 -0.253174
v 20.691967 -86.672264 -0.243668
v 20.828068 -86.543640 -0.234081
v 20.969601 -86.418465 -0.226410
v 21.114101 -86.294632 -0.215324
v 21.259968 -86.170998 -0.197960
v 22.945887 -85.043816 0.134151
v 23.077511 -84.923874 0.147974
v 23.260563 -85.109489 0.325417
v 23.386333 -84.988266 0.338108
v 23.516941 -84.873199 0.355745
v 23.678669 -84.924110 0.462278
v 23.789684 -84.789932 0.461052
v 23.939615 -84.800743 0.546198
v 17.672365 -90.615707 0.318985
v 17.730946 -90.489670 0.209532
v 17.906704 -90.382645 0.224190
v 17.945652 -90.262718 0.094385
v 17.924486 -89.849075 -0.250078
v 17.905048 -89.689735 -0.327288
v 17.882656 -89.520782 -0.386839
v 18.014645 -89.382195 -0.390234
v 18.138033 -89.245316 -0.382135
v 18.415989 -89.148972 -0.327177
v 18.377193 -88.986320 -0.358616
v 18.656420 -88.893616 -0.310453
v 18.627110 -88.735046 -0.360741
v 18.915020 -88.602440 -0.349129
v 19.023113 -88.458488 -0.368967
v 19.661982 -87.610291 -0.374557
v 19.773342 -87.471718 -0.368641
v 19.886440 -87.333694 -0.362816
v 20.001659 -87.196411 -0.357653
v 20.122196 -87.062370 -0.359343
v 20.243542 -86.927460 -0.356672
v 20.366314 -86.792236 -0.349659
v 20.491093 -86.657196 -0.338469
v 20.620998 -86.524750 -0.328938
v 20.757572 -86.396500 -0.324425
v 20.898121 -86.270111 -0.318275
v 21.041874 -86.144958 -0.308765
v 21.186184 -86.019112 -0.290186
v 22.911982 -84.889557 0.051577
v 23.043392 -84.768631 0.066292
v 23.233997 -84.955376 0.243460
v 23.362095 -84.836060 0.258627
v 23.488956 -84.722099 0.272049
v 23.639851 -84.761826 0.367935
v 23.752331 -84.641151 0.372164
v 23.890192 -84.659737 0.456852
v 17.554163 -90.589600 0.186939
v 17.607349 -90.461716 0.077620
v 17.780270 -90.368179 0.094212
v 17.812954 -90.236084 -0.016390
v 17.837643 -90.105370 -0.113285
v 17.767147 -89.995895 -0.216614
v 17.762150 -89.826019 -0.316261
v 17.743153 -89.655380 -0.376875
v 17.719593 -89.480621 -0.420370
v 17.850780 -89.348297 -0.423637
v 17.975468 -89.212448 -0.418907
v 18.256786 -89.113754 -0.369175
v 18.215572 -88.950211 -0.396263
v 18.501423 -88.861214 -0.357067
v 18.462236 -88.704819 -0.400169
v 18.745258 -88.602844 -0.380358
v 18.852604 -88.460091 -0.398571
v 18.958370 -88.316925 -0.422337
v 19.591534 -87.465424 -0.449131
v 19.703503 -87.326981 -0.446451
v 19.817760 -87.189568 -0.444199
v 19.933804 -87.052742 -0.441362
v 20.051952 -86.916496 -0.438488
v 20.172014 -86.780602 -0.434319
v 20.295376 -86.645973 -0.430847
v 20.420147 -86.510986 -0.422068
v 20.549442 -86.378143 -0.414564
v 20.683437 -86.247589 -0.407728
v 20.822315 -86.119621 -0.402004
v 20.964771 -85.993126 -0.393934
v 21.108379 -85.866241 -0.377113
v 21.255077 -85.741089 -0.357321
v 23.204327 -84.801437 0.161129
v 23.331455 -84.682281 0.175726
v 23.456852 -84.566223 0.189255
v 23.607777 -84.607040 0.281294
v 23.722523 -84.487366 0.288605
v 23.858334 -84.511383 0.374258
v 17.378902 -90.676048 0.176334
v 17.433559 -90.547432 0.064995
v 17.481632 -90.408745 -0.037472
v 17.650692 -90.324402 -0.025938
v 17.694651 -90.174751 -0.128201
v 17.580204 -90.104530 -0.220369
v 17.610897 -89.945480 -0.295801
v 17.580713 -89.779808 -0.368240
v 17.583004 -89.599289 -0.413767
v 17.685581 -89.310349 -0.456242
v 17.811283 -89.178024 -0.450916
v 18.095104 -89.079308 -0.408100
v 18.053181 -88.914673 -0.438801
v 18.338800 -88.827301 -0.397593
v 18.299107 -88.670586 -0.444834
v 18.578524 -88.578857 -0.401373
v 18.688152 -88.447655 -0.416651
v 18.793171 -88.310066 -0.437796
v 18.896191 -88.170158 -0.461643
v 19.857746 -86.904053 -0.508823
v 19.977520 -86.769020 -0.511845
v 20.097561 -86.632927 -0.508293
v 20.220303 -86.497673 -0.504486
v 20.344952 -86.362526 -0.496910
v 20.475140 -86.230385 -0.494942
v 20.605762 -86.097046 -0.482883
v 20.742886 -85.967667 -0.478146
v 20.883648 -85.839798 -0.471111
v 21.027615 -85.713173 -0.459913
v 21.173740 -85.587440 -0.442669
v 21.322247 -85.464195 -0.423740
v 21.470135 -85.343330 -0.404997
v 21.607738 -85.219978 -0.389484
v 21.731518 -85.086143 -0.380833
v 23.170719 -84.646027 0.079222
v 23.297871 -84.526115 0.093891
v 23.422443 -84.407730 0.112015
v 23.576351 -84.449623 0.200451
v 23.692966 -84.330719 0.212202
v 23.829935 -84.363129 0.295580
v 15.235180 -89.689438 0.822565
v 17.264635 -90.625549 0.060379
v 17.314548 -90.490372 -0.046381
v 17.359676 -90.344872 -0.141783
v 17.529324 -90.261116 -0.134165
v 17.403759 -90.194336 -0.225378
v 17.441326 -90.046585 -0.298109
v 17.463840 -89.911331 -0.347973
v 17.448025 -89.689468 -0.416962
v 17.552891 -89.433708 -0.454687
v 17.518681 -89.271362 -0.495127
v 17.647335 -89.143517 -0.491302
v 17.932011 -89.044891 -0.444746
v 17.893307 -88.881996 -0.492414
v 18.175877 -88.791138 -0.440063
v 18.141636 -88.638153 -0.507172
v 18.416370 -88.548340 -0.445311
v 18.528131 -88.422714 -0.449118
v 18.634846 -88.292679 -0.459373
v 18.738628 -88.159225 -0.479668
v 18.839731 -88.022011 -0.502014
v 19.777493 -86.753807 -0.568048
v 19.896946 -86.618362 -0.571798
v 20.017788 -86.482529 -0.570379
v 20.140934 -86.347137 -0.567661
v 20.265499 -86.211662 -0.559925
v 20.393137 -86.077377 -0.552691
v 20.525425 -85.945816 -0.551693
v 20.660862 -85.815163 -0.548054
v 20.799891 -85.685951 -0.541601
v 20.943516 -85.559120 -0.535076
v 21.087833 -85.432190 -0.518198
v 21.232937 -85.307281 -0.498651
v 21.375607 -85.183823 -0.479938
v 21.513233 -85.059357 -0.467628
v 21.634197 -84.925293 -0.455505
v 21.943729 -85.092575 -0.293028
v 23.129595 -84.485405 0.007711
v 23.255238 -84.363503 0.027346
v 23.380642 -84.244362 0.048126
v 23.540928 -84.288544 0.131014
v 23.658360 -84.168633 0.150206
v 23.799229 -84.205811 0.225510
v 23.928677 -84.235519 0.303883
v 15.216105 -89.542885 0.749792
v 15.232959 -89.691483 0.654787
v 15.251019 -89.842216 0.728832
v 17.107174 -90.704185 0.049435
v 17.153812 -90.564468 -0.050438
v 17.196171 -90.421074 -0.146021
v 17.236279 -90.274887 -0.235950
v 17.268452 -90.121689 -0.308706
v 17.300457 -89.966850 -0.369429
v 17.369434 -89.817101 -0.401323
v 17.289478 -89.688965 -0.454552
v 17.416178 -89.551605 -0.454245
v 17.383923 -89.394684 -0.497429
v 17.357105 -89.239677 -0.559864
v 17.486858 -89.112610 -0.552061
v 17.770847 -89.012482 -0.491528
v 17.735233 -88.852203 -0.550909
v 18.015499 -88.756378 -0.494089
v 17.983789 -88.603752 -0.568066
v 18.261646 -88.517853 -0.510368
v 18.373730 -88.393150 -0.503960
v 18.483006 -88.267769 -0.506050
v 18.586926 -88.138000 -0.508766
v 18.689922 -88.007614 -0.527008
v 18.788746 -87.872093 -0.542723
v 19.932285 -86.328247 -0.609676
v 20.055614 -86.192284 -0.605560
v 20.180248 -86.056427 -0.596857
v 20.307827 -85.922050 -0.592022
v 20.440296 -85.790947 -0.600733
v 20.575861 -85.660683 -0.605148
v 20.714695 -85.531296 -0.603815
v 20.856052 -85.402534 -0.595182
v 20.998783 -85.274780 -0.580238
v 21.141766 -85.148705 -0.562696
v 21.282925 -85.024055 -0.545662
v 21.417248 -84.897545 -0.528608
v 21.538639 -84.762878 -0.514378
v 21.826578 -84.934349 -0.384230
v 21.999119 -84.911972 -0.323654
v 23.081600 -84.320908 -0.054287
v 23.208607 -84.199364 -0.036133
v 23.335438 -84.080353 -0.013462
v 23.501331 -84.125244 0.069408
v 23.622568 -84.006378 0.090565
v 15.197971 -89.403084 0.672703
v 15.221911 -89.549294 0.584219
v 15.245524 -89.695610 0.490791
v 15.261241 -89.844696 0.564714
v 17.004337 -90.635002 -0.064199
v 17.043186 -90.492958 -0.156515
v 17.079586 -90.349335 -0.246317
v 17.139759 -90.033920 -0.388107
v 17.175838 -89.850594 -0.443110
v 17.139767 -89.672386 -0.511225
v 17.255512 -89.528351 -0.507290
v 17.227856 -89.369377 -0.569687
v 17.202183 -89.213936 -0.638708
v 17.331150 -89.085930 -0.629646
v 17.611513 -88.982681 -0.547356
v 17.583408 -88.830750 -0.626287
v 17.859386 -88.726585 -0.560623
v 17.829479 -88.575188 -0.639275
v 18.105900 -88.483711 -0.574112
v 18.223431 -88.362373 -0.574701
v 18.334454 -88.238045 -0.569263
v 18.441486 -88.112068 -0.566067
v 18.544750 -87.983757 -0.566572
v 18.646107 -87.854218 -0.576817
v 18.742771 -87.721313 -0.585075
v 19.969547 -86.034981 -0.618587
v 20.095043 -85.899063 -0.613506
v 20.224138 -85.765961 -0.625948
v 20.356754 -85.635109 -0.643436
v 20.492619 -85.504829 -0.655516
v 20.630451 -85.373917 -0.652973
v 20.770206 -85.243774 -0.643047
v 20.912327 -85.115547 -0.633049
v 21.054211 -84.988510 -0.616961
v 21.193666 -84.862595 -0.597456
v 21.327753 -84.735977 -0.579750
v 21.448496 -84.601715 -0.557970
v 21.732378 -84.773590 -0.452200
v 21.907564 -84.766197 -0.391476
v 22.181248 -84.598724 -0.332962
v 22.291988 -84.463387 -0.320583
v 23.029079 -84.155266 -0.115040
v 23.459248 -83.962143 0.009491
v 23.584919 -83.845009 0.030638
v 23.739765 -83.885948 0.107443
v 15.176914 -89.278816 0.583017
v 15.209187 -89.418510 0.506285
v 15.241016 -89.558495 0.420853
v 15.278408 -89.699272 0.331297
v 15.285853 -89.844971 0.402931
v 16.298855 -91.055634 0.329752
v 16.436108 -91.073601 0.235325
v 16.896908 -90.558159 -0.174606
v 16.928295 -90.415558 -0.258186
v 16.956692 -90.266068 -0.331858
v 17.012331 -89.952309 -0.461807
v 17.017658 -89.792107 -0.515266
v 16.999226 -89.629364 -0.580549
v 17.109196 -89.502136 -0.576567
v 17.076412 -89.344063 -0.647945
v 17.049793 -89.190224 -0.718666
v 17.177439 -89.059921 -0.710857
v 17.458149 -88.959106 -0.624187
v 17.430309 -88.808533 -0.701721
v 17.706059 -88.701782 -0.632067
v 17.676090 -88.552025 -0.711786
v 17.951939 -88.452736 -0.646353
v 18.070866 -88.330185 -0.646954
v 18.186146 -88.207352 -0.643883
v 18.295307 -88.081718 -0.633850
v 18.400837 -87.954704 -0.624548
v 18.506252 -87.828407 -0.627003
v 18.606899 -87.699455 -0.631521
v 20.015133 -85.740089 -0.630028
v 20.145008 -85.606705 -0.647038
v 20.277363 -85.474777 -0.666777
v 20.412388 -85.343033 -0.678871
v 20.550518 -85.212173 -0.684257
v 20.691891 -85.082909 -0.688349
v 20.835161 -84.954445 -0.685108
v 20.978138 -84.827003 -0.672245
v 21.117899 -84.700485 -0.652615
v 21.247562 -84.572540 -0.619177
v 21.366550 -84.439758 -0.588106
v 21.641567 -84.613510 -0.503693
v 21.823862 -84.611855 -0.449516
v 22.000256 -84.602631 -0.392567
v 22.105663 -84.453659 -0.385239
v 22.217220 -84.312973 -0.368732
v 22.454281 -84.045731 -0.327591
v 22.577526 -83.914864 -0.304352
v 22.700687 -83.782028 -0.281673
v 15.187800 -89.295380 0.415894
v 15.232281 -89.431175 0.341665
v 15.269198 -89.568527 0.258814
v 15.332302 -89.701424 0.178535
v 15.325687 -89.843658 0.245167
v 15.326496 -89.998497 0.321470
v 15.372768 -90.151894 0.247515
v 16.267002 -90.995270 0.158613
v 16.444614 -91.015663 0.093521
v 16.750378 -90.619537 -0.191336
v 16.778088 -90.479507 -0.273169
v 16.804729 -90.333946 -0.347397
v 16.831493 -90.185005 -0.417091
v 16.877056 -89.728951 -0.596149
v 16.872217 -89.585022 -0.650749
v 16.961025 -89.470047 -0.654203
v 16.924397 -89.321762 -0.726620
v 16.902218 -89.164902 -0.796555
v 17.025928 -89.033424 -0.790070
v 17.304440 -88.934196 -0.704487
v 17.275690 -88.782791 -0.778780
v 17.554226 -88.681404 -0.706293
v 17.522129 -88.532700 -0.782839
v 17.796696 -88.425362 -0.717670
v 17.916637 -88.301163 -0.721918
v 18.035084 -88.178314 -0.723164
v 18.148273 -88.053047 -0.714706
v 18.256077 -87.925690 -0.699368
v 18.365482 -87.800598 -0.694693
v 18.473270 -87.674377 -0.695719
v 18.576565 -87.542908 -0.694612
v 18.683865 -87.410095 -0.689503
v 18.664639 -87.255531 -0.741713
v 20.072437 -85.445679 -0.664471
v 20.204708 -85.311554 -0.672970
v 20.339901 -85.178528 -0.681053
v 20.478565 -85.047195 -0.695688
v 20.620472 -84.917648 -0.716888
v 20.765148 -84.788284 -0.716320
v 20.908306 -84.660080 -0.700233
v 21.045628 -84.533394 -0.669313
v 21.174381 -84.406570 -0.635118
v 21.554592 -84.455711 -0.538425
v 21.739040 -84.456848 -0.490612
v 21.921429 -84.453568 -0.440533
v 22.027248 -84.303848 -0.425781
v 22.254955 -84.023453 -0.391090
v 22.373844 -83.889114 -0.368982
v 22.494778 -83.756012 -0.345066
v 22.608616 -83.620399 -0.324154
v 15.156544 -89.172592 0.320656
v 15.213397 -89.309189 0.251694
v 15.271481 -89.442574 0.179785
v 15.332164 -89.573669 0.105644
v 15.398922 -89.703384 0.029957
v 15.395381 -89.839386 0.098940
v 15.384769 -89.991119 0.167624
v 15.424624 -90.141792 0.087105
v 15.459362 -90.297134 0.012484
v 15.503512 -90.455948 -0.054005
v 15.583316 -90.608788 -0.102684
v 16.314472 -90.939720 -0.010185
v 16.457981 -90.925980 -0.023483
v 16.626324 -90.549431 -0.284386
v 16.650600 -90.404457 -0.360151
v 16.675991 -90.256233 -0.431137
v 16.794659 -89.463051 -0.732645
v 16.781834 -89.292114 -0.805161
v 16.760334 -89.130013 -0.873411
v 16.877430 -89.004219 -0.865501
v 17.150372 -88.906303 -0.784052
v 17.119541 -88.751068 -0.853392
v 17.400478 -88.660019 -0.779613
v 17.366650 -88.510811 -0.852663
v 17.640858 -88.403656 -0.786718
v 17.759083 -88.275391 -0.789690
v 17.881306 -88.153595 -0.802246
v 17.997044 -88.026993 -0.797152
v 18.108097 -87.898994 -0.782875
v 18.218220 -87.772186 -0.769670
v 18.331882 -87.649063 -0.768572
v 18.441494 -87.520828 -0.761940
v 18.549938 -87.385818 -0.751539
v 18.522617 -87.231911 -0.808542
v 18.641827 -87.077248 -0.789171
v 19.007931 -86.420197 -0.766552
v 19.126535 -86.270401 -0.753077
v 20.006550 -85.281967 -0.670441
v 20.139927 -85.146385 -0.664806
v 20.277254 -85.012459 -0.669149
v 20.417370 -84.880386 -0.684189
v 20.558956 -84.749542 -0.700340
v 20.702122 -84.619751 -0.705484
v 20.844303 -84.492012 -0.689547
v 20.979961 -84.367714 -0.651852
v 21.106646 -84.241005 -0.620159
v 21.292065 -84.276237 -0.598846
v 21.470356 -84.299911 -0.542690
v 21.656269 -84.303932 -0.516033
v 21.840984 -84.302345 -0.474995
v 21.947033 -84.153076 -0.457336
v 22.058262 -84.009529 -0.445740
v 22.172749 -83.870255 -0.431440
v 22.287823 -83.734047 -0.405617
v 22.401653 -83.599022 -0.378757
v 22.505360 -83.458267 -0.363802
v 22.826626 -83.636810 -0.261211
v 15.116305 -89.049171 0.226246
v 15.183079 -89.188728 0.156935
v 15.248446 -89.323776 0.087046
v 15.319683 -89.453072 0.018221
v 15.385448 -89.582306 -0.052715
v 15.460269 -89.706932 -0.121136
v 15.450672 -89.984268 0.017849
v 15.487971 -90.130913 -0.067642
v 15.513202 -90.281860 -0.149250
v 15.548991 -90.437286 -0.219795
v 15.615353 -90.599030 -0.288437
v 15.761143 -90.744698 -0.288908
v 15.941715 -90.778603 -0.287498
v 16.380627 -90.842995 -0.131390
v 16.639332 -89.557610 -0.767340
v 16.653246 -89.400627 -0.823490
v 16.646793 -89.243118 -0.884386
v 16.614658 -89.088005 -0.952433
v 16.730404 -88.971413 -0.939421
v 16.997471 -88.875778 -0.859251
v 16.964352 -88.716141 -0.924431
v 17.243319 -88.631119 -0.850224
v 17.209881 -88.478233 -0.921427
v 17.486294 -88.385223 -0.855701
v 17.604259 -88.256599 -0.859072
v 17.722111 -88.128426 -0.863083
v 17.841356 -88.003052 -0.870167
v 17.955212 -87.874352 -0.862486
v 18.065800 -87.745461 -0.847631
v 18.181820 -87.622864 -0.845472
v 18.294666 -87.498276 -0.834749
v 18.408100 -87.369308 -0.821617
v 18.368465 -87.224594 -0.874830
v 18.474354 -87.084526 -0.860300
v 18.555225 -86.924629 -0.855286
v 18.822529 -86.425591 -0.836990
v 18.942005 -86.267502 -0.819757
v 19.065540 -86.113899 -0.803511
v 20.366924 -84.710716 -0.665600
v 20.509005 -84.580658 -0.671734
v 20.651157 -84.452850 -0.668488
v 20.790493 -84.327660 -0.647011
v 20.922123 -84.204185 -0.612623
v 21.220524 -84.116699 -0.568283
v 21.397366 -84.142921 -0.548698
v 21.575352 -84.153404 -0.517574
v 21.759655 -84.152260 -0.492718
v 21.865070 -84.003334 -0.479307
v 21.973186 -83.858345 -0.471369
v 22.082928 -83.717484 -0.448566
v 22.193508 -83.580162 -0.422304
v 22.300686 -83.442780 -0.398308
v 22.399380 -83.298523 -0.389448
v 22.694820 -83.469070 -0.313076
v 22.855450 -83.469025 -0.271135
v 14.724429 -88.515945 0.089148
v 14.827533 -88.608597 0.066231
v 14.938800 -88.704185 0.042938
v 15.077038 -88.928787 0.130598
v 15.148852 -89.070503 0.062469
v 15.219607 -89.204941 -0.009422
v 15.291644 -89.335564 -0.079166
v 15.368991 -89.461777 -0.146008
v 15.441578 -89.587959 -0.212753
v 15.494694 -89.718719 -0.283382
v 15.514240 -89.840240 -0.200195
v 15.548580 -90.410500 -0.389204
v 15.635517 -90.513298 -0.474056
v 15.704311 -90.648102 -0.419178
v 15.857150 -90.697723 -0.435368
v 16.027149 -90.681633 -0.410189
v 16.514744 -89.486954 -0.855921
v 16.520481 -89.333260 -0.909609
v 16.523693 -89.191666 -0.959230
v 16.447300 -89.067070 -1.033579
v 16.581516 -88.940887 -1.011715
v 16.847141 -88.843933 -0.930349
v 16.811352 -88.681664 -0.991627
v 17.085308 -88.594093 -0.919470
v 17.052380 -88.435959 -0.988146
v 17.332277 -88.359894 -0.923916
v 17.451954 -88.236443 -0.927019
v 17.568554 -88.108498 -0.928099
v 17.686024 -87.981087 -0.933609
v 17.801432 -87.852348 -0.934023
v 17.912579 -87.721657 -0.923769
v 18.025608 -87.594978 -0.917133
v 18.139507 -87.472084 -0.908695
v 18.253643 -87.350403 -0.893660
v 18.207994 -87.205780 -0.947042
v 18.317715 -87.086494 -0.928585
v 18.402790 -86.942581 -0.919342
v 18.465580 -86.778488 -0.922361
v 18.637295 -86.437019 -0.907860
v 18.761211 -86.270309 -0.887356
v 18.887684 -86.107117 -0.867962
v 19.014645 -85.951263 -0.850971
v 19.270840 -85.655472 -0.821527
v 19.398640 -85.512047 -0.808853
v 20.322170 -84.538277 -0.655525
v 20.465122 -84.410927 -0.645592
v 20.606579 -84.286255 -0.629755
v 20.741627 -84.163254 -0.602150
v 21.043148 -84.081017 -0.572464
v 21.155422 -83.962166 -0.514408
v 21.324184 -83.997169 -0.496401
v 21.498547 -84.006500 -0.496523
v 21.678936 -84.004036 -0.498795
v 21.779949 -83.856827 -0.471985
v 21.882870 -83.712585 -0.444099
v 21.989145 -83.574554 -0.406872
v 22.094082 -83.434586 -0.383736
v 22.591732 -83.303383 -0.355484
v 22.786350 -83.299835 -0.304100
v 22.956326 -83.212151 -0.269979
v 23.099939 -83.102921 -0.242664
v 14.649493 -88.429298 0.008419
v 14.776073 -88.521469 -0.066196
v 14.898037 -88.619843 -0.111010
v 15.000049 -88.731026 -0.128544
v 15.033031 -88.821571 0.018339
v 15.111584 -88.957626 -0.033052
v 15.186329 -89.085411 -0.106922
v 15.256855 -89.213448 -0.180067
v 15.331264 -89.341690 -0.249249
v 15.409289 -89.468582 -0.315231
v 15.466861 -89.604301 -0.383141
v 15.494518 -89.753891 -0.448574
v 15.513874 -89.845314 -0.349295
v 15.528416 -89.972336 -0.303284
v 15.597744 -90.358894 -0.547668
v 15.709674 -90.442337 -0.621904
v 15.782391 -90.567024 -0.535805
v 15.949680 -90.569473 -0.529537
v 16.105572 -90.534866 -0.488722
v 16.186626 -90.640717 -0.371361
v 16.241581 -90.508720 -0.447084
v 16.214809 -90.372871 -0.541729
v 16.267971 -90.204880 -0.618217
v 16.376301 -89.564156 -0.887394
v 16.386959 -89.405197 -0.944849
v 16.400768 -89.240685 -0.997406
v 16.288868 -89.145248 -1.080183
v 16.439692 -88.899796 -1.085209
v 16.699108 -88.812386 -0.996111
v 16.660366 -88.649628 -1.058018
v 16.929447 -88.555962 -0.990227
v 16.891842 -88.394089 -1.051384
v 17.177067 -88.321014 -0.990847
v 17.299801 -88.204941 -0.994608
v 17.419506 -88.084717 -0.998426
v 17.536114 -87.959656 -1.000269
v 17.651234 -87.831932 -1.001589
v 17.763056 -87.700935 -0.996490
v 17.872906 -87.569595 -0.987917
v 17.983936 -87.442719 -0.980280
v 18.095127 -87.321228 -0.964897
v 18.051365 -87.167091 -1.018761
v 18.161419 -87.057205 -0.998932
v 18.264835 -86.959595 -0.977034
v 18.303547 -86.815826 -0.984570
v 18.359287 -86.648331 -0.986124
v 18.583241 -86.277267 -0.953411
v 18.713968 -86.104599 -0.930225
v 18.841579 -85.940369 -0.912247
v 19.099735 -85.635162 -0.881348
v 19.228786 -85.488998 -0.867512
v 19.356609 -85.344490 -0.852035
v 20.144871 -84.496376 -0.698412
v 20.426212 -84.239639 -0.638639
v 20.564007 -84.116844 -0.607140
v 20.866802 -84.042496 -0.563112
v 20.982828 -83.930267 -0.500320
v 21.092915 -83.816772 -0.441219
v 21.255543 -83.860306 -0.418760
v 21.425846 -83.874207 -0.425461
v 21.600697 -83.869675 -0.442280
v 21.701817 -83.728798 -0.398666
v 21.803173 -83.586891 -0.359869
v 21.902790 -83.442230 -0.331938
v 21.999554 -83.295746 -0.320091
v 22.093365 -83.149063 -0.317907
v 22.480442 -83.142288 -0.386358
v 22.657764 -83.136848 -0.349756
v 22.819622 -83.109200 -0.313868
v 22.961681 -83.062263 -0.281897
v 23.053614 -82.938911 -0.265396
v 23.218044 -82.976112 -0.220816
v 13.954990 -87.510925 0.140614
v 14.226245 -87.652664 0.093781
v 14.332263 -87.742210 -0.012781
v 14.702189 -88.416252 -0.165306
v 14.835147 -88.518730 -0.233412
v 14.964634 -88.647575 -0.298800
v 15.069363 -88.806984 -0.265497
v 15.070660 -88.854492 -0.124676
v 15.139439 -88.956650 -0.201172
v 15.211833 -89.079781 -0.278605
v 15.286869 -89.207489 -0.352026
v 15.427287 -89.475410 -0.487896
v 15.463451 -89.626053 -0.550928
v 15.484126 -89.784309 -0.604738
v 15.513759 -89.927345 -0.481838
v 15.523968 -90.077370 -0.559141
v 15.647732 -90.315536 -0.702372
v 15.801212 -90.334297 -0.717989
v 15.877224 -90.456978 -0.634832
v 16.040714 -90.424835 -0.596191
v 16.115290 -90.274506 -0.652483
v 16.167599 -90.120438 -0.717403
v 16.243687 -89.640137 -0.919245
v 16.253384 -89.479683 -0.977848
v 16.267498 -89.313942 -1.033077
v 16.148724 -89.227005 -1.118399
v 16.303761 -88.983910 -1.123068
v 16.310139 -88.821136 -1.165737
v 16.558481 -88.782608 -1.064236
v 16.505726 -88.628136 -1.126720
v 16.770321 -88.520264 -1.053755
v 16.726795 -88.363060 -1.114643
v 17.016827 -88.275673 -1.056635
v 17.142597 -88.162170 -1.063589
v 17.266191 -88.048126 -1.068525
v 17.387066 -87.930763 -1.072388
v 17.503994 -87.808014 -1.072367
v 17.616833 -87.679787 -1.066858
v 17.726543 -87.547073 -1.057619
v 17.834499 -87.413658 -1.048218
v 17.941927 -87.285294 -1.034840
v 17.902485 -87.121162 -1.086636
v 18.016315 -87.001671 -1.063780
v 18.147022 -86.892441 -1.033400
v 18.176426 -86.725220 -1.044004
v 18.221729 -86.558556 -1.048174
v 18.414028 -86.264648 -1.014736
v 18.547451 -86.098457 -0.987911
v 18.669285 -85.928566 -0.963287
v 18.795628 -85.768967 -0.945997
v 18.927547 -85.616051 -0.934191
v 19.058710 -85.467072 -0.922163
v 19.188313 -85.320580 -0.908102
v 19.972881 -84.458282 -0.749306
v 20.284397 -84.365646 -0.669727
v 20.251247 -84.192413 -0.675573
v 20.389111 -84.067833 -0.632435
v 20.692265 -83.996490 -0.567020
v 20.812695 -83.880402 -0.515087
v 20.929058 -83.765533 -0.464815
v 21.041544 -83.651413 -0.415323
v 21.358952 -83.733887 -0.363228
v 21.528683 -83.741714 -0.367260
v 21.628254 -83.599510 -0.328209
v 21.723995 -83.451477 -0.294411
v 21.811901 -83.299637 -0.280859
v 21.900995 -83.154518 -0.264606
v 21.993679 -83.009857 -0.252151
v 22.365398 -82.986061 -0.362904
v 22.546185 -82.975266 -0.367491
v 22.715082 -82.959366 -0.342377
v 22.881649 -82.936943 -0.309921
v 22.973324 -82.788834 -0.289618
v 23.155338 -82.810211 -0.240211
v 13.813304 -87.415558 0.093996
v 13.938632 -87.460930 -0.020733
v 14.080257 -87.563416 0.032305
v 14.214190 -87.611435 -0.071526
v 14.321368 -87.708374 -0.173248
v 15.145840 -88.928200 -0.363344
v 15.452038 -89.637764 -0.712904
v 15.472340 -89.794754 -0.767248
v 15.504268 -89.931824 -0.658789
v 15.961529 -90.320335 -0.698391
v 16.026155 -90.177017 -0.759171
v 16.115536 -89.712723 -0.946678
v 16.118610 -89.558594 -1.011494
v 16.132885 -89.396179 -1.067079
v 16.016232 -89.318504 -1.156948
v 16.161434 -89.061844 -1.164900
v 16.170879 -88.897667 -1.208485
v 16.189983 -88.728455 -1.243176
v 16.432407 -88.755676 -1.127199
v 16.344044 -88.654953 -1.190121
v 16.606052 -88.495514 -1.119383
v 16.559299 -88.347504 -1.177586
v 16.847500 -88.234772 -1.117617
v 16.973858 -88.118439 -1.131439
v 17.101688 -88.005898 -1.141014
v 17.228138 -87.892235 -1.145351
v 17.351177 -87.775040 -1.145840
v 17.467747 -87.651428 -1.137062
v 17.580296 -87.523392 -1.123507
v 17.690012 -87.388214 -1.109720
v 17.795170 -87.249908 -1.097923
v 18.009808 -86.828499 -1.090570
v 18.029034 -86.658379 -1.106236
v 18.054844 -86.494514 -1.115942
v 18.388058 -86.081841 -1.039577
v 18.503803 -85.914619 -1.014982
v 18.621311 -85.752373 -0.994171
v 18.752483 -85.598114 -0.977592
v 18.886295 -85.445885 -0.965986
v 19.017887 -85.297173 -0.955259
v 19.799938 -84.423782 -0.793167
v 20.107052 -84.322632 -0.701582
v 20.077448 -84.148697 -0.716124
v 20.215433 -84.019829 -0.669620
v 20.519459 -83.946014 -0.590641
v 20.644663 -83.826492 -0.548878
v 20.763927 -83.710487 -0.498667
v 20.882915 -83.595139 -0.458006
v 21.000530 -83.481003 -0.426022
v 21.301525 -83.575523 -0.339750
v 21.460108 -83.598633 -0.321404
v 21.556522 -83.455215 -0.294952
v 21.637621 -83.300171 -0.286377
v 21.710680 -83.148544 -0.279423
v 21.795238 -83.007889 -0.251659
v 21.887819 -82.864243 -0.229176
v 21.974392 -82.715347 -0.216505
v 22.256367 -82.839233 -0.314983
v 22.433811 -82.819145 -0.359474
v 22.613087 -82.803612 -0.360674
v 22.790257 -82.790756 -0.330528
v 22.884182 -82.640236 -0.310858
v 23.076487 -82.653809 -0.263041
v 23.188541 -82.524185 -0.230541
v 13.716137 -87.276733 0.057791
v 13.817104 -87.336800 -0.063778
v 14.078518 -87.498238 -0.123335
v 14.213726 -87.552032 -0.224659
v 14.328723 -87.639282 -0.341841
v 15.359462 -89.319138 -0.769173
v 15.415500 -89.475151 -0.822647
v 15.453533 -89.642281 -0.872127
v 15.487033 -89.795570 -0.938440
v 15.523014 -89.930931 -0.821739
v 15.621342 -90.066879 -0.864382
v 16.010311 -89.786751 -0.958755
v 15.964458 -89.649246 -1.035051
v 15.996295 -89.485573 -1.101467
v 15.881863 -89.410713 -1.190485
v 16.023281 -89.150185 -1.207375
v 16.028408 -88.985199 -1.255186
v 16.038700 -88.817673 -1.294460
v 16.062206 -88.648705 -1.324444
v 16.229145 -88.563713 -1.265131
v 16.417309 -88.488922 -1.198536
v 16.412289 -88.337341 -1.242643
v 16.674961 -88.211029 -1.188366
v 16.793468 -88.086555 -1.204866
v 16.921307 -87.969261 -1.215130
v 17.053753 -87.853722 -1.219511
v 17.183521 -87.736237 -1.216694
v 17.309023 -87.614983 -1.207474
v 17.428219 -87.490196 -1.191875
v 17.542835 -87.363876 -1.169817
v 17.650469 -87.223267 -1.155994
v 17.592182 -87.067467 -1.204946
v 17.713978 -86.915558 -1.184099
v 17.860210 -86.777122 -1.151552
v 17.869015 -86.604744 -1.169960
v 17.878536 -86.421173 -1.183020
v 18.340603 -85.907898 -1.059772
v 18.432514 -85.727234 -1.040970
v 18.578449 -85.576614 -1.017408
v 18.714603 -85.425659 -1.006857
v 18.847370 -85.274559 -0.997688
v 18.978115 -85.126198 -0.986454
v 19.629574 -84.392929 -0.846296
v 19.938015 -84.283829 -0.761429
v 19.903011 -84.110153 -0.759762
v 20.039660 -83.976631 -0.708162
v 20.346048 -83.895592 -0.623602
v 20.472446 -83.774368 -0.580723
v 20.596180 -83.655624 -0.540699
v 20.841702 -83.423325 -0.471571
v 21.257099 -83.408630 -0.350815
v 21.401615 -83.439064 -0.316345
v 21.494259 -83.316498 -0.302168
v 21.519001 -83.149902 -0.306843
v 21.605633 -82.997749 -0.293331
v 21.699619 -82.858566 -0.269295
v 21.792095 -82.713058 -0.249775
v 21.875803 -82.564980 -0.230886
v 22.158335 -82.703018 -0.238501
v 22.331028 -82.676834 -0.296316
v 22.507114 -82.652313 -0.344130
v 22.694607 -82.640060 -0.350864
v 22.790943 -82.489655 -0.323769
v 22.991352 -82.500397 -0.285561
v 23.107533 -82.366821 -0.259451
v 13.624630 -87.130280 0.045692
v 13.733813 -87.177643 -0.079206
v 13.958858 -87.368851 -0.160641
v 14.097392 -87.408562 -0.260799
v 14.220424 -87.460648 -0.366484
v 14.308102 -87.513214 -0.494522
v 15.288097 -89.147835 -0.869932
v 15.354037 -89.298347 -0.953781
v 15.428081 -89.488808 -0.973328
v 15.513233 -89.637611 -1.020313
v 15.624859 -89.749893 -1.037777
v 15.600154 -89.903748 -0.957554
v 15.712910 -89.984680 -0.950062
v 15.886195 -89.803879 -0.997177
v 15.789440 -89.705612 -1.080561
v 15.841587 -89.563278 -1.135136
v 15.727734 -89.460678 -1.216686
v 15.894893 -89.246994 -1.246881
v 15.890101 -89.084114 -1.296942
v 15.889393 -88.920113 -1.343418
v 15.899028 -88.752716 -1.380463
v 15.922435 -88.580521 -1.409330
v 16.094212 -88.482903 -1.347900
v 16.265291 -88.406021 -1.289227
v 16.319004 -88.244339 -1.320953
v 16.500345 -88.208122 -1.260332
v 16.605618 -88.074280 -1.283855
v 16.729191 -87.947495 -1.294931
v 16.866894 -87.823685 -1.296659
v 17.001858 -87.699944 -1.286781
v 17.137646 -87.576355 -1.272984
v 17.270397 -87.448952 -1.259134
v 17.396793 -87.317543 -1.236668
v 17.513828 -87.212646 -1.208567
v 17.407032 -87.117332 -1.264645
v 17.539600 -86.907524 -1.248554
v 17.706104 -86.743187 -1.210655
v 17.694849 -86.556084 -1.238560
v 17.678448 -86.377892 -1.256247
v 17.791447 -86.284409 -1.218960
v 18.406765 -85.534195 -1.053112
v 18.546276 -85.399269 -1.041441
v 18.678989 -85.250702 -1.036455
v 18.808788 -85.101776 -1.028185
v 18.937656 -84.953697 -1.011909
v 19.455532 -84.364670 -0.887917
v 19.764423 -84.249504 -0.806702
v 19.727108 -84.076561 -0.804295
v 19.862240 -83.939117 -0.751236
v 20.169727 -83.848213 -0.660160
v 20.296719 -83.723846 -0.618530
v 20.421955 -83.602898 -0.581078
v 21.212551 -83.258865 -0.375343
v 21.357988 -83.253220 -0.336716
v 21.380398 -83.112961 -0.345398
v 21.403515 -82.980110 -0.352489
v 21.519665 -82.843956 -0.324114
v 21.619205 -82.702484 -0.304054
v 21.703968 -82.555748 -0.287828
v 22.054714 -82.560204 -0.204330
v 22.234697 -82.541382 -0.225193
v 22.410046 -82.513718 -0.278656
v 22.594013 -82.492409 -0.326010
v 22.693027 -82.340561 -0.314371
v 22.902325 -82.347389 -0.310419
v 23.020374 -82.210762 -0.289223
v 13.213650 -86.042442 0.603243
v 13.256405 -86.189232 0.552290
v 13.306805 -86.210556 0.403706
v 13.649815 -87.003815 -0.078779
v 13.858006 -87.227936 -0.190704
v 13.990673 -87.264557 -0.291710
v 14.119312 -87.307663 -0.393492
v 14.219043 -87.366608 -0.515636
v 15.295429 -89.096542 -1.046244
v 15.371265 -89.206825 -1.141130
v 15.409573 -89.361992 -1.079657
v 15.505252 -89.487221 -1.107704
v 15.652675 -89.599586 -1.136480
v 15.740360 -89.846878 -1.009834
v 15.594157 -89.439957 -1.194372
v 15.774791 -89.332146 -1.269377
v 15.756138 -89.194786 -1.326885
v 15.745464 -89.035698 -1.381266
v 15.737979 -88.873253 -1.425587
v 15.750134 -88.702644 -1.463240
v 15.779354 -88.522911 -1.488150
v 15.959254 -88.407990 -1.432983
v 16.138683 -88.316986 -1.373007
v 16.213902 -88.154030 -1.409901
v 16.409817 -88.094849 -1.353264
v 16.518726 -87.941200 -1.388197
v 16.680737 -87.802010 -1.373310
v 16.816891 -87.667831 -1.360386
v 16.959919 -87.539825 -1.337992
v 17.104610 -87.409866 -1.317455
v 17.249012 -87.273369 -1.297182
v 17.227917 -87.106705 -1.333609
v 17.351345 -86.957779 -1.310349
v 17.558460 -86.712105 -1.269808
v 17.520382 -86.571861 -1.301420
v 17.553020 -86.455696 -1.298399
v 17.647770 -86.216774 -1.272966
v 17.814098 -85.968330 -1.210836
v 18.641651 -85.075462 -1.068020
v 18.768017 -84.927544 -1.053276
v 18.894749 -84.779823 -1.029003
v 19.280178 -84.338135 -0.928577
v 19.589352 -84.219116 -0.849342
v 19.549259 -84.047104 -0.846695
v 19.683659 -83.906494 -0.797872
v 19.990625 -83.806305 -0.701389
v 20.115757 -83.677917 -0.656267
v 20.240551 -83.553635 -0.617985
v 21.240643 -83.092949 -0.384825
v 21.338833 -82.807083 -0.384888
v 21.451481 -82.684494 -0.361080
v 21.534168 -82.537651 -0.343050
v 21.784367 -82.412949 -0.266067
v 21.956432 -82.413879 -0.213257
v 22.134022 -82.401215 -0.193087
v 22.315151 -82.378540 -0.216543
v 22.499630 -82.354271 -0.266075
v 22.596806 -82.200104 -0.260231
v 22.804585 -82.195824 -0.303116
v 22.922161 -82.055489 -0.290222
v 23.142155 -82.078529 -0.259953
v 13.205340 -85.889633 0.535934
v 13.255336 -86.028847 0.429691
v 13.315762 -86.093529 0.279264
v 13.362293 -86.250427 0.254627
v 13.737461 -86.941803 -0.203068
v 13.784061 -87.076576 -0.200008
v 13.895473 -87.118965 -0.324009
v 14.012073 -87.164154 -0.428093
v 15.325314 -89.033981 -1.229694
v 15.456295 -89.144676 -1.312252
v 15.477725 -89.320251 -1.203157
v 15.612811 -89.301773 -1.298159
v 15.616215 -89.139732 -1.355637
v 15.576817 -89.001221 -1.411716
v 15.571598 -88.837578 -1.481514
v 15.597857 -88.661880 -1.529039
v 15.627773 -88.467941 -1.565950
v 15.825007 -88.325249 -1.516766
v 16.023960 -88.234863 -1.458799
v 16.107935 -88.065971 -1.497305
v 16.301090 -88.000999 -1.447767
v 16.360813 -87.847107 -1.482447
v 16.523624 -87.784950 -1.442451
v 16.623852 -87.632751 -1.441759
v 16.787975 -87.500977 -1.405180
v 16.934750 -87.371399 -1.378193
v 17.082989 -87.241776 -1.355621
v 17.058056 -87.077164 -1.395054
v 17.185795 -86.945175 -1.373398
v 17.432133 -86.813919 -1.301779
v 17.401905 -86.664383 -1.333496
v 17.379711 -86.485115 -1.356833
v 17.485790 -86.312080 -1.328651
v 17.513950 -86.130363 -1.324301
v 17.662655 -86.048401 -1.266541
v 17.672680 -85.881622 -1.253305
v 17.815014 -85.805832 -1.200380
v 18.477726 -85.045082 -1.107767
v 18.599407 -84.899765 -1.094097
v 18.723415 -84.752861 -1.073586
v 18.848026 -84.605789 -1.041523
v 18.974117 -84.459053 -1.005665
v 19.102360 -84.312485 -0.969299
v 19.412846 -84.191635 -0.890663
v 19.370342 -84.020630 -0.890430
v 19.503529 -83.877983 -0.844021
v 19.810299 -83.770050 -0.749094
v 19.933926 -83.637459 -0.706039
v 20.056469 -83.509193 -0.665705
v 21.279675 -82.638100 -0.414745
v 21.384235 -82.534302 -0.386427
v 21.606197 -82.396461 -0.323277
v 21.696583 -82.261482 -0.295170
v 21.868130 -82.267311 -0.241959
v 22.037739 -82.259178 -0.192520
v 22.217983 -82.242523 -0.172514
v 22.406771 -82.220726 -0.200294
v 22.502087 -82.066292 -0.192257
v 22.705194 -82.051285 -0.257475
v 22.818623 -81.907944 -0.251478
v 23.046223 -81.921417 -0.274986
v 13.232037 -85.837425 0.384159
v 13.281017 -85.929703 0.267124
v 13.346882 -85.994949 0.139507
v 13.384982 -86.140091 0.135021
v 13.758976 -86.821991 -0.285566
v 13.821377 -86.967026 -0.331247
v 13.908527 -86.997536 -0.474600
v 14.019099 -87.097115 -0.576130
v 15.269794 -88.865501 -1.319193
v 15.414867 -88.951454 -1.387384
v 15.389637 -88.778816 -1.485836
v 15.452113 -88.610161 -1.583956
v 15.451778 -88.442711 -1.637516
v 15.680698 -88.295105 -1.593044
v 15.932712 -88.139389 -1.544750
v 16.001682 -87.966087 -1.583384
v 16.178469 -87.904976 -1.536745
v 16.234623 -87.742172 -1.560156
v 16.418705 -87.685204 -1.506889
v 16.468967 -87.527275 -1.518826
v 16.630108 -87.444069 -1.472187
v 16.770847 -87.324547 -1.441395
v 16.913868 -87.201797 -1.416477
v 16.890934 -87.037247 -1.458126
v 17.025082 -86.914330 -1.435919
v 17.291185 -86.801430 -1.355177
v 17.251209 -86.632874 -1.390186
v 17.199940 -86.476753 -1.419132
v 17.294819 -86.334442 -1.394154
v 17.360538 -86.184944 -1.377773
v 17.534784 -85.955109 -1.311420
v 17.537319 -85.783821 -1.290516
v 17.671429 -85.713425 -1.239819
v 18.429844 -84.869766 -1.132156
v 18.548206 -84.725388 -1.116358
v 18.669689 -84.580231 -1.086391
v 18.794001 -84.433731 -1.049776
v 18.920788 -84.287521 -1.013062
v 19.234600 -84.166176 -0.932903
v 19.189648 -83.996582 -0.935448
v 19.322163 -83.852829 -0.889873
v 19.630154 -83.738548 -0.803068
v 19.751751 -83.602783 -0.761827
v 19.872501 -83.470856 -0.724344
v 19.995312 -83.342651 -0.690872
v 20.121159 -83.217865 -0.660494
v 21.237637 -82.462372 -0.426813
v 21.401913 -82.372475 -0.379307
v 21.515621 -82.237907 -0.344677
v 21.618595 -82.106766 -0.312672
v 21.785732 -82.119759 -0.263594
v 21.950792 -82.116211 -0.213968
v 22.122608 -82.102394 -0.173578
v 22.308575 -82.085068 -0.157978
v 22.402386 -81.933311 -0.133560
v 22.608082 -81.917282 -0.185106
v 22.711376 -81.773438 -0.174265
v 22.938633 -81.756493 -0.252617
v 13.259021 -85.756439 0.234842
v 13.315899 -85.841476 0.113506
v 13.392726 -85.917679 -0.011755
v 13.412876 -86.045181 0.018673
v 13.824878 -86.830292 -0.441723
v 15.205502 -88.686775 -1.397535
v 15.292453 -88.658295 -1.541027
v 15.302302 -88.531540 -1.633034
v 15.305224 -88.380859 -1.710880
v 15.561092 -88.333603 -1.634205
v 15.598904 -88.164246 -1.676231
v 15.769183 -88.165070 -1.599422
v 15.857479 -88.028488 -1.617336
v 15.865551 -87.866531 -1.664877
v 16.056782 -87.801506 -1.610121
v 16.118229 -87.634056 -1.626472
v 16.291424 -87.578102 -1.573841
v 16.341763 -87.411545 -1.584137
v 16.492229 -87.375587 -1.533493
v 16.606426 -87.269447 -1.509201
v 16.746639 -87.154884 -1.481394
v 16.725384 -86.992165 -1.519373
v 16.865414 -86.876534 -1.500687
v 17.140652 -86.778381 -1.411345
v 17.095493 -86.616074 -1.442886
v 17.035084 -86.462234 -1.473778
v 17.124111 -86.331238 -1.451611
v 17.198460 -86.196434 -1.431488
v 17.399166 -86.020416 -1.362989
v 17.407841 -85.848106 -1.343197
v 17.405094 -85.681633 -1.330616
v 17.538509 -85.616776 -1.273556
v 18.369381 -84.699745 -1.157431
v 18.483990 -84.557594 -1.127968
v 18.608463 -84.412094 -1.089767
v 18.733295 -84.263626 -1.054028
v 19.052830 -84.142258 -0.975113
v 19.005222 -83.974190 -0.977020
v 19.139561 -83.830009 -0.935789
v 19.447079 -83.711609 -0.849165
v 19.567471 -83.573219 -0.812302
v 19.686169 -83.438202 -0.777771
v 19.806629 -83.306488 -0.746658
v 19.930088 -83.178032 -0.717768
v 20.057100 -83.052666 -0.691105
v 21.197336 -82.294403 -0.432085
v 21.328861 -82.188950 -0.393612
v 21.444040 -82.070946 -0.357796
v 21.549931 -81.945015 -0.323486
v 21.711170 -81.968811 -0.279575
v 21.870165 -81.971916 -0.231495
v 22.033489 -81.961906 -0.182953
v 22.210649 -81.946686 -0.144932
v 22.299572 -81.793396 -0.120445
v 22.504574 -81.786469 -0.114593
v 22.599812 -81.643105 -0.089371
v 22.795496 -81.623299 -0.155338
v 23.104839 -81.656723 -0.277237
v 23.298214 -81.649223 -0.218620
v 13.947254 -86.971283 -0.619377
v 15.130299 -88.569878 -1.574091
v 15.170887 -88.455246 -1.693607
v 15.147366 -88.330902 -1.793230
v 15.445690 -88.277298 -1.702589
v 15.450358 -88.117615 -1.766167
v 15.722438 -88.010666 -1.678467
v 15.687030 -87.855659 -1.739376
v 15.951435 -87.690788 -1.673963
v 16.007198 -87.518257 -1.688204
v 16.173153 -87.464417 -1.637480
v 16.228535 -87.298317 -1.642044
v 16.418690 -87.232231 -1.583067
v 16.578724 -87.107437 -1.546556
v 16.568050 -86.939331 -1.575636
v 16.704510 -86.828377 -1.551561
v 16.986177 -86.751694 -1.470436
v 16.938816 -86.592026 -1.500179
v 16.876163 -86.435654 -1.525772
v 16.959133 -86.311172 -1.505156
v 17.037983 -86.183525 -1.485180
v 17.255724 -86.051163 -1.412769
v 17.298801 -85.912086 -1.389774
v 17.261326 -85.754227 -1.389536
v 17.278492 -85.577393 -1.382498
v 17.416765 -85.515236 -1.340090
v 17.538792 -85.467880 -1.274372
v 18.275135 -84.524078 -1.171606
v 18.423443 -84.392250 -1.128378
v 18.546192 -84.241455 -1.088991
v 18.676510 -84.093193 -1.051571
v 18.866222 -84.118767 -1.015894
v 18.817829 -83.949997 -1.013584
v 18.954861 -83.806870 -0.976116
v 19.263454 -83.687904 -0.893585
v 19.860744 -83.014694 -0.741489
v 19.986629 -82.888184 -0.710155
v 21.378344 -81.898537 -0.365932
v 21.486507 -81.777924 -0.330391
v 21.796970 -81.824661 -0.247280
v 21.953083 -81.819565 -0.202040
v 22.119297 -81.806152 -0.155613
v 22.203854 -81.651436 -0.135611
v 22.394985 -81.644669 -0.100311
v 22.483845 -81.498810 -0.070835
v 22.686642 -81.494644 -0.059090
v 22.959995 -81.594940 -0.221655
v 23.111271 -81.501373 -0.214018
v 23.303059 -81.462921 -0.198301
v 15.008007 -88.397705 -1.674528
v 14.938418 -88.253685 -1.832207
v 15.315501 -88.232658 -1.782982
v 15.318004 -88.073425 -1.848434
v 15.572582 -87.991974 -1.752396
v 15.532673 -87.831268 -1.813261
v 15.789005 -87.713341 -1.731770
v 15.869831 -87.574593 -1.727720
v 15.870960 -87.409195 -1.756893
v 16.055355 -87.354210 -1.697468
v 16.109829 -87.193733 -1.699545
v 16.273533 -87.133720 -1.648930
v 16.426365 -87.047806 -1.606941
v 16.424030 -86.871918 -1.628632
v 16.550312 -86.768959 -1.602806
v 16.829067 -86.714920 -1.527229
v 16.782749 -86.556557 -1.550421
v 16.721828 -86.400063 -1.576908
v 16.798634 -86.281448 -1.558643
v 16.877789 -86.161034 -1.537785
v 17.109554 -86.047081 -1.465410
v 17.174458 -85.900940 -1.437338
v 17.098240 -85.754570 -1.456831
v 17.159016 -85.632858 -1.431301
v 17.283848 -85.417801 -1.395529
v 17.447842 -85.343750 -1.335409
v 18.360470 -84.229668 -1.127718
v 18.478451 -84.059608 -1.088453
v 18.635418 -83.916565 -1.046303
v 18.769939 -83.777740 -1.010147
v 19.080257 -83.665077 -0.939547
v 19.197750 -83.524811 -0.900620
v 19.312967 -83.386246 -0.868708
v 21.065983 -81.950600 -0.444433
v 21.194004 -81.838943 -0.407698
v 21.314060 -81.724815 -0.368753
v 21.426304 -81.606766 -0.332392
v 21.581760 -81.650383 -0.298380
v 21.730381 -81.674103 -0.259985
v 21.879854 -81.674950 -0.220175
v 22.035976 -81.663704 -0.176947
v 22.113552 -81.507805 -0.154743
v 22.292612 -81.500862 -0.112917
v 22.374302 -81.352806 -0.086864
v 22.562321 -81.350380 -0.036713
v 23.180798 -81.337372 -0.168098
v 23.462137 -81.390434 -0.186749
v 15.003811 -88.175102 -1.912615
v 15.080387 -88.220985 -1.863815
v 15.201739 -88.173965 -1.860716
v 15.187579 -88.025284 -1.919220
v 15.427074 -87.958138 -1.834461
v 15.378040 -87.802956 -1.891668
v 15.634182 -87.695152 -1.796896
v 15.736964 -87.551208 -1.782385
v 15.689793 -87.396240 -1.823404
v 15.946613 -87.239151 -1.752041
v 16.002300 -87.077057 -1.750019
v 16.148792 -87.030411 -1.704491
v 16.291782 -86.964577 -1.662582
v 16.290554 -86.791321 -1.681116
v 16.402271 -86.695923 -1.653917
v 16.671230 -86.666695 -1.577641
v 16.627171 -86.509392 -1.601662
v 16.581585 -86.367081 -1.624313
v 16.711407 -86.133224 -1.594345
v 16.957966 -86.033478 -1.515446
v 17.030651 -85.895073 -1.490908
v 16.948986 -85.742340 -1.511593
v 17.020893 -85.600395 -1.483917
v 17.135914 -85.490913 -1.445940
v 17.129864 -85.340836 -1.457338
v 18.588734 -83.735107 -1.040884
v 18.895237 -83.639069 -0.976547
v 19.013294 -83.500854 -0.941547
v 19.127995 -83.362961 -0.910149
v 19.240131 -83.226311 -0.873535
v 19.353252 -83.090614 -0.839661
v 19.468510 -82.956123 -0.808287
v 19.586803 -82.823044 -0.779963
v 19.707506 -82.692177 -0.747028
v 20.499355 -81.953323 -0.526302
v 20.857540 -81.890839 -0.474586
v 20.993183 -81.777924 -0.439249
v 21.124256 -81.664917 -0.403418
v 21.248379 -81.551285 -0.362347
v 21.366642 -81.434624 -0.325756
v 21.526119 -81.481110 -0.299080
v 21.669483 -81.516731 -0.267607
v 21.811068 -81.527710 -0.231134
v 21.956692 -81.517754 -0.193455
v 22.023350 -81.360657 -0.170893
v 22.194057 -81.356407 -0.132030
v 22.269535 -81.208054 -0.107315
v 22.447361 -81.202957 -0.052683
v 22.747715 -81.336357 -0.024220
v 22.916239 -81.292442 -0.036411
v 23.339075 -81.285004 -0.185572
v 23.503666 -81.228165 -0.170586
v 14.074878 -87.094643 -1.579430
v 14.130436 -87.183250 -1.716578
v 14.947750 -88.090706 -1.965977
v 15.084621 -88.085014 -1.934799
v 15.065632 -87.921829 -1.989229
v 15.266018 -87.923775 -1.914480
v 15.218334 -87.788597 -1.965441
v 15.478405 -87.669014 -1.868955
v 15.579342 -87.534317 -1.848390
v 15.524989 -87.382912 -1.891397
v 15.785114 -87.256294 -1.809030
v 15.855152 -87.106125 -1.797874
v 15.908473 -86.946884 -1.795299
v 16.036694 -86.909988 -1.754871
v 16.166477 -86.865852 -1.714497
v 16.171566 -86.715576 -1.725729
v 16.253834 -86.618217 -1.707411
v 16.514828 -86.603058 -1.630365
v 16.475704 -86.438400 -1.652708
v 16.460766 -86.256927 -1.668304
v 16.797276 -86.014801 -1.569473
v 16.880573 -85.885231 -1.542639
v 16.798359 -85.739868 -1.564631
v 16.861141 -85.590652 -1.537487
v 16.954327 -85.434952 -1.507584
v 16.987606 -85.257942 -1.499399
v 17.135372 -85.176773 -1.458809
v 18.286274 -83.808464 -1.108091
v 18.464825 -83.860649 -1.076244
v 18.709003 -83.604431 -1.007084
v 18.826450 -83.471550 -0.974003
v 18.941326 -83.337181 -0.942379
v 19.053989 -83.202255 -0.908209
v 19.165821 -83.067192 -0.872889
v 19.278111 -82.932381 -0.837643
v 19.392406 -82.798012 -0.805504
v 19.508968 -82.664757 -0.773499
v 19.628132 -82.533195 -0.739120
v 19.749912 -82.404022 -0.699352
v 19.875088 -82.277054 -0.657394
v 20.004093 -82.152107 -0.615471
v 20.137554 -82.028534 -0.578455
v 20.274944 -81.906479 -0.546276
v 20.414921 -81.786575 -0.513655
v 20.638783 -81.836212 -0.494844
v 20.778629 -81.720840 -0.461609
v 20.916210 -81.606682 -0.425238
v 21.049351 -81.494270 -0.380791
v 21.179081 -81.379623 -0.344601
v 21.474766 -81.312355 -0.290352
v 21.627048 -81.347778 -0.264502
v 21.747433 -81.390152 -0.238630
v 21.872074 -81.366402 -0.206335
v 22.094898 -81.211632 -0.148556
v 22.167721 -81.064766 -0.124228
v 22.342106 -81.058617 -0.082298
v 22.624058 -81.192078 -0.006586
v 22.795223 -81.169823 0.025581
v 23.385632 -81.120338 -0.140383
v 23.548817 -81.071777 -0.136824
v 13.979618 -86.956848 -1.586479
v 14.053074 -87.034599 -1.726103
v 14.103817 -87.116600 -1.864502
v 14.178707 -87.279633 -1.847321
v 14.293224 -87.553452 -1.944780
v 14.372044 -87.622032 -2.056520
v 14.486065 -87.638237 -2.130386
v 14.602528 -87.707123 -2.127815
v 14.905658 -87.808029 -2.055340
v 15.064518 -87.723526 -2.034725
v 15.194385 -87.650398 -1.993004
v 15.323230 -87.648079 -1.939539
v 15.414134 -87.512802 -1.918503
v 15.365200 -87.359451 -1.955671
v 15.625186 -87.246033 -1.871996
v 15.706463 -87.106438 -1.855932
v 15.773472 -86.961235 -1.843834
v 15.827557 -86.823624 -1.835480
v 15.932850 -86.774178 -1.802463
v 16.054424 -86.738632 -1.762074
v 16.099215 -86.582245 -1.759018
v 16.184597 -86.445213 -1.740620
v 16.359188 -86.527260 -1.682272
v 16.332546 -86.367668 -1.701654
v 16.305157 -86.221382 -1.714954
v 16.359798 -86.098770 -1.703054
v 16.439106 -85.966209 -1.681005
v 16.689724 -85.615875 -1.595562
v 16.751171 -85.465164 -1.569054
v 16.815540 -85.318588 -1.548014
v 17.010899 -85.079880 -1.492128
v 18.107838 -83.788841 -1.142483
v 18.404552 -83.686745 -1.073643
v 18.520634 -83.562721 -1.037760
v 18.636745 -83.435204 -1.003834
v 18.978977 -83.041496 -0.904531
v 19.090809 -82.908112 -0.868563
v 19.202785 -82.774307 -0.832727
v 19.316097 -82.640381 -0.798897
v 19.431278 -82.507019 -0.765345
v 19.548601 -82.375145 -0.728333
v 19.668690 -82.245117 -0.687933
v 19.792208 -82.116989 -0.645836
v 19.919857 -81.990509 -0.604866
v 20.052296 -81.865288 -0.569487
v 20.188457 -81.741982 -0.535069
v 20.327427 -81.621094 -0.498177
v 20.694942 -81.553246 -0.437906
v 20.833994 -81.439011 -0.396097
v 20.971272 -81.324692 -0.356661
v 21.583935 -81.186295 -0.252041
v 21.753115 -81.221619 -0.223043
v 22.238621 -80.917488 -0.098043
v 22.508310 -81.048553 -0.015631
v 22.677357 -81.029900 0.031036
v 23.436152 -80.966370 -0.089626
v 13.978489 -86.897804 -1.732319
v 14.047832 -86.962532 -1.873325
v 14.109303 -87.026566 -2.004015
v 14.170054 -87.197105 -1.988153
v 14.212687 -87.379211 -1.975159
v 14.290257 -87.453842 -2.098585
v 14.435733 -87.488953 -2.154911
v 14.586856 -87.530159 -2.170935
v 14.725185 -87.587479 -2.155045
v 14.837948 -87.656715 -2.116329
v 14.941310 -87.640869 -2.087790
v 15.119076 -87.591072 -2.030689
v 15.204455 -87.473045 -2.008625
v 15.236667 -87.312653 -2.012897
v 15.467792 -87.225914 -1.933805
v 15.555232 -87.089470 -1.916679
v 15.633984 -86.949440 -1.899160
v 15.709842 -86.802780 -1.879311
v 15.808864 -86.655647 -1.849785
v 15.955409 -86.602692 -1.805206
v 16.005520 -86.445061 -1.793894
v 16.064777 -86.293633 -1.780260
v 16.203365 -86.291077 -1.741072
v 16.166637 -86.133842 -1.753433
v 16.251278 -85.968170 -1.728788
v 16.346996 -85.807373 -1.696716
v 16.539623 -85.848175 -1.650751
v 16.516422 -85.693405 -1.648561
v 16.551403 -85.514481 -1.630335
v 16.612469 -85.331139 -1.609562
v 16.705906 -85.191734 -1.580122
v 16.866314 -85.158226 -1.531696
v 16.878590 -84.986267 -1.526188
v 17.011028 -84.902771 -1.490719
v 17.141773 -84.801323 -1.454899
v 17.936686 -83.773140 -1.176725
v 18.218653 -83.653427 -1.107712
v 18.331944 -83.525024 -1.072224
v 18.445797 -83.397575 -1.036427
v 18.560383 -83.269913 -1.001057
v 18.675564 -83.141113 -0.968784
v 19.015026 -82.748795 -0.860792
v 19.126995 -82.616142 -0.824078
v 19.239658 -82.482918 -0.788879
v 19.353662 -82.349770 -0.753757
v 19.469288 -82.217880 -0.714462
v 19.587772 -82.086990 -0.674839
v 19.709743 -81.957504 -0.635000
v 19.835934 -81.829361 -0.597229
v 19.965885 -81.703522 -0.556725
v 20.100376 -81.578865 -0.520784
v 20.237453 -81.457611 -0.476994
v 21.662144 -81.043945 -0.217012
v 22.404934 -80.907928 -0.045799
v 22.565342 -80.892853 0.020630
v 22.732464 -80.870064 0.062489
v 13.988826 -86.838799 -1.865074
v 14.046779 -86.847992 -2.009993
v 14.143664 -86.931229 -2.129580
v 14.205044 -87.097633 -2.111050
v 14.261944 -87.270569 -2.093048
v 14.390338 -87.322098 -2.162609
v 14.545269 -87.362816 -2.191319
v 14.704052 -87.410210 -2.180681
v 14.863361 -87.482010 -2.136068
v 15.025272 -87.532913 -2.072485
v 15.117420 -87.314201 -2.058748
v 15.316349 -87.195763 -1.994371
v 15.399035 -87.066063 -1.976887
v 15.485905 -86.932411 -1.958023
v 15.567843 -86.791733 -1.929569
v 15.651608 -86.648926 -1.899830
v 15.725521 -86.517708 -1.876038
v 15.851795 -86.473091 -1.838106
v 15.899082 -86.312187 -1.824451
v 15.976283 -86.154701 -1.803429
v 16.064220 -85.996162 -1.779350
v 16.145977 -85.841423 -1.752930
v 16.205853 -85.685478 -1.730564
v 16.375256 -85.627914 -1.681772
v 16.460346 -85.378548 -1.655125
v 16.556522 -85.171829 -1.626547
v 16.760075 -85.056564 -1.561626
v 16.722782 -84.913254 -1.567701
v 16.857861 -84.822479 -1.526768
v 16.990734 -84.731873 -1.489090
v 17.767849 -83.750504 -1.204882
v 18.040949 -83.635139 -1.141689
v 18.148136 -83.499641 -1.104622
v 18.258205 -83.367088 -1.069389
v 18.369806 -83.236954 -1.032055
v 18.483171 -83.107849 -0.995741
v 18.597286 -82.979233 -0.958544
v 18.711689 -82.849983 -0.923161
v 18.937983 -82.589561 -0.847988
v 19.050083 -82.458229 -0.809168
v 19.162296 -82.326218 -0.770811
v 19.275501 -82.193626 -0.734253
v 19.390026 -82.061577 -0.695406
v 19.506969 -81.930077 -0.656588
v 19.626980 -81.799828 -0.616726
v 19.751087 -81.670425 -0.579571
v 19.878757 -81.543800 -0.537167
v 20.010326 -81.419395 -0.492836
v 20.145588 -81.296921 -0.447645
v 22.627323 -80.739639 0.047976
v 14.098972 -86.764877 -2.152676
v 14.273769 -86.994781 -2.211742
v 14.335880 -87.157257 -2.185686
v 14.493114 -87.198494 -2.205389
v 14.655804 -87.239944 -2.191532
v 14.816166 -87.291504 -2.163189
v 14.987781 -87.353577 -2.103492
v 15.034672 -87.203575 -2.097385
v 15.163898 -87.173645 -2.053881
v 15.233112 -87.041115 -2.038067
v 15.324268 -86.912987 -2.013018
v 15.415469 -86.777115 -1.980272
v 15.504887 -86.635910 -1.949011
v 15.597736 -86.490601 -1.915552
v 15.722049 -86.351395 -1.875303
v 15.804233 -86.181656 -1.848360
v 15.886027 -86.023941 -1.822445
v 15.965434 -85.867645 -1.799967
v 16.034985 -85.712799 -1.779795
v 16.090206 -85.553993 -1.761768
v 16.304699 -85.361954 -1.699564
v 16.411030 -85.222786 -1.669401
v 16.456362 -85.046288 -1.651421
v 16.618046 -85.036987 -1.604780
v 16.542866 -84.874023 -1.617029
v 16.698521 -84.757507 -1.566326
v 16.834461 -84.658920 -1.523584
v 16.964733 -84.564270 -1.478952
v 17.870615 -83.617081 -1.171782
v 17.974041 -83.481537 -1.135811
v 18.078991 -83.345894 -1.098135
v 18.185741 -83.211876 -1.059116
v 18.295071 -83.079414 -1.022026
v 18.406452 -82.948730 -0.984228
v 18.518986 -82.819756 -0.943195
v 18.632565 -82.690636 -0.904419
v 18.972355 -82.300293 -0.791058
v 19.084782 -82.169067 -0.752331
v 19.197300 -82.037735 -0.711794
v 19.310810 -81.906227 -0.671095
v 19.426325 -81.774490 -0.632269
v 19.544384 -81.643913 -0.591379
v 19.665638 -81.515312 -0.547102
v 19.790659 -81.388557 -0.501249
v 19.919788 -81.263153 -0.455978
v 20.052746 -81.139664 -0.409307
v 14.230381 -86.830490 -2.217461
v 14.378658 -86.884491 -2.263456
v 14.435192 -87.039307 -2.230247
v 14.599643 -87.075340 -2.214674
v 14.762454 -87.115051 -2.183027
v 14.914677 -87.161484 -2.138706
v 15.047687 -87.035255 -2.099615
v 15.155491 -86.892853 -2.066954
v 15.255801 -86.759651 -2.033777
v 15.351932 -86.622520 -1.997677
v 15.447384 -86.480713 -1.962358
v 15.547550 -86.338547 -1.925333
v 15.640101 -86.195503 -1.893097
v 15.720737 -86.043457 -1.864899
v 15.798306 -85.888519 -1.841576
v 15.870692 -85.733818 -1.822912
v 15.934642 -85.576675 -1.804588
v 15.992085 -85.414673 -1.786736
v 16.146023 -85.386505 -1.744129
v 16.216389 -85.226807 -1.719406
v 16.286045 -85.074173 -1.693996
v 16.350758 -84.916382 -1.664040
v 16.400463 -84.761749 -1.631054
v 16.551540 -84.690384 -1.590204
v 16.678463 -84.587273 -1.547728
v 16.804010 -84.493042 -1.502998
v 17.703899 -83.591293 -1.194817
v 17.806736 -83.460793 -1.159790
v 17.909174 -83.327423 -1.122122
v 18.011669 -83.193047 -1.080715
v 18.115620 -83.058815 -1.039066
v 18.221844 -82.925659 -0.998150
v 18.330250 -82.794533 -0.955318
v 18.441647 -82.662727 -0.921715
v 18.780926 -82.272629 -0.809177
v 18.893764 -82.142906 -0.768398
v 19.006069 -82.013344 -0.724798
v 19.118343 -81.883339 -0.680910
v 19.231236 -81.752693 -0.638094
v 19.345371 -81.622040 -0.594963
v 19.461475 -81.492767 -0.548502
v 19.580509 -81.364044 -0.502670
v 19.703066 -81.236847 -0.455589
v 19.829578 -81.110367 -0.410248
v 19.960148 -80.984695 -0.366478
v 14.188168 -86.670311 -2.256910
v 14.336719 -86.726006 -2.282648
v 14.494624 -86.771835 -2.271845
v 14.545292 -86.922379 -2.245968
v 14.712551 -86.953995 -2.205648
v 14.877041 -86.989296 -2.157995
v 14.990352 -86.863708 -2.123529
v 15.089848 -86.734016 -2.076029
v 15.194653 -86.602737 -2.051517
v 15.294132 -86.468231 -2.012766
v 15.391949 -86.329834 -1.975016
v 15.483967 -86.190468 -1.938768
v 15.567471 -86.047241 -1.908773
v 15.644549 -85.898827 -1.882599
v 15.717899 -85.748055 -1.862429
v 15.785969 -85.594818 -1.844055
v 15.846126 -85.435501 -1.826044
v 15.896853 -85.273865 -1.804438
v 16.051945 -85.251068 -1.763000
v 16.113644 -85.094284 -1.736057
v 16.175488 -84.941132 -1.704382
v 16.518131 -84.517342 -1.559937
v 16.636227 -84.422272 -1.515392
v 17.641819 -83.430870 -1.178158
v 17.744114 -83.303749 -1.136906
v 17.845745 -83.172882 -1.097790
v 17.946764 -83.040237 -1.055437
v 18.048275 -82.907150 -1.010685
v 19.151163 -81.602448 -0.592730
v 19.264362 -81.473450 -0.544949
v 19.379139 -81.343758 -0.499325
v 19.496319 -81.214592 -0.453644
v 19.616604 -81.085930 -0.408915
v 19.740520 -80.958961 -0.362444
v 19.868336 -80.832474 -0.317787
v 20.096981 -80.861725 -0.320509
v 14.308086 -86.559410 -2.303028
v 14.456600 -86.613251 -2.281509
v 14.610271 -86.661194 -2.245563
v 14.660914 -86.806129 -2.227604
v 14.828685 -86.832596 -2.176590
v 14.934711 -86.701218 -2.143375
v 15.033740 -86.572144 -2.106630
v 15.138614 -86.446770 -2.066055
v 15.241528 -86.314789 -2.025934
v 15.336452 -86.177185 -1.988382
v 15.421757 -86.036324 -1.953548
v 15.500194 -85.893517 -1.925148
v 15.574199 -85.748642 -1.902344
v 15.643909 -85.602516 -1.881405
v 15.709292 -85.452209 -1.862417
v 15.755260 -85.290604 -1.843653
v 15.794270 -85.135330 -1.820076
v 15.950085 -85.116257 -1.776630
v 16.007816 -84.961250 -1.745939
v 16.064068 -84.808334 -1.706144
v 16.117886 -84.653679 -1.665352
v 17.474102 -83.393394 -1.192278
v 17.578495 -83.270294 -1.151258
v 17.681515 -83.144936 -1.110132
v 17.782749 -83.017685 -1.065458
v 17.883045 -82.887764 -1.020823
v 19.183598 -81.326408 -0.490236
v 19.297367 -81.195854 -0.447025
v 19.413036 -81.066483 -0.401274
v 19.531269 -80.937180 -0.356976
v 19.652760 -80.809631 -0.310200
v 19.777821 -80.682800 -0.263996
v 14.577663 -86.502556 -2.257345
v 14.712353 -86.558296 -2.215574
v 14.774960 -86.683182 -2.195364
v 14.861850 -86.525757 -2.166048
v 14.983157 -86.408035 -2.120283
v 15.196506 -86.159096 -2.035980
v 15.284884 -86.017715 -2.000116
v 15.361088 -85.875252 -1.967831
v 15.433909 -85.733940 -1.940893
v 15.504855 -85.592445 -1.918245
v 15.573719 -85.450317 -1.897295
v 15.638370 -85.320702 -1.876661
v 15.630252 -85.159607 -1.868225
v 15.693965 -85.000565 -1.832621
v 15.848613 -84.982689 -1.786795
v 15.905017 -84.828156 -1.748379
v 15.959766 -84.673676 -1.704845
v 16.014881 -84.519089 -1.654459
v 16.075703 -84.365295 -1.603870
v 17.405743 -83.233475 -1.160053
v 17.511530 -83.110489 -1.117538
v 17.615826 -82.987106 -1.072773
v 17.718510 -82.861740 -1.028416
v 18.545771 -81.816353 -0.682098
v 18.656147 -81.689789 -0.630867
v 18.767368 -81.564522 -0.576744
v 19.103069 -81.179596 -0.434582
v 19.216167 -81.049728 -0.389704
v 19.330708 -80.920921 -0.342342
v 19.447193 -80.791306 -0.298019
v 19.566525 -80.663475 -0.250687
v 19.688885 -80.535439 -0.205805
v 19.910053 -80.556854 -0.220467
v 12.926968 -82.914230 -0.086147
v 13.057835 -82.897659 -0.188930
v 14.708477 -86.413063 -2.215567
v 14.833233 -86.334946 -2.171673
v 15.059131 -86.131035 -2.084375
v 15.152713 -85.998459 -2.044441
v 15.222988 -85.854568 -2.013083
v 15.290149 -85.713997 -1.983997
v 15.360546 -85.574577 -1.955967
v 15.434734 -85.433739 -1.933082
v 15.516926 -85.290329 -1.908230
v 15.752537 -84.847977 -1.793659
v 15.807453 -84.693893 -1.748039
v 15.860225 -84.540390 -1.695206
v 15.915180 -84.386215 -1.643068
v 15.973690 -84.231750 -1.593710
v 17.331608 -83.075829 -1.122160
v 17.438900 -82.952538 -1.077610
v 17.545803 -82.829659 -1.032932
v 17.651493 -82.705482 -0.989500
v 18.364277 -81.800125 -0.667507
v 18.470608 -81.671867 -0.618336
v 18.578945 -81.545860 -0.565252
v 18.688824 -81.421051 -0.510300
v 19.249233 -80.775902 -0.282200
v 19.364468 -80.647453 -0.234529
v 19.481808 -80.518661 -0.188755
v 19.601650 -80.389214 -0.146065
v 19.818142 -80.407318 -0.166014
v 12.910862 -82.766861 -0.023920
v 12.993465 -82.794952 -0.130144
v 13.114324 -82.747032 -0.197557
v 15.030467 -85.986343 -2.088575
v 15.077518 -85.851471 -2.064104
v 15.134921 -85.708084 -2.035160
v 15.201175 -85.566040 -2.004906
v 15.276782 -85.426010 -1.975643
v 15.362758 -85.284927 -1.946455
v 15.290668 -85.145020 -1.957308
v 15.602230 -84.860451 -1.840166
v 15.659573 -84.710800 -1.791681
v 15.713191 -84.559410 -1.739920
v 15.818714 -84.253197 -1.632483
v 15.875790 -84.097969 -1.584280
v 16.040462 -84.077202 -1.548458
v 16.114994 -83.925400 -1.505140
v 18.192219 -81.785034 -0.651926
v 18.293278 -81.656609 -0.600098
v 18.396503 -81.528854 -0.549059
v 18.502407 -81.402092 -0.498495
v 19.168926 -80.632782 -0.217426
v 19.398533 -80.374001 -0.127125
v 19.727634 -80.258606 -0.111116
v 13.006755 -82.658028 -0.108009
v 13.143710 -82.592117 -0.174824
v 14.927593 -85.894089 -2.121050
v 14.968761 -85.735229 -2.094381
v 15.028926 -85.581451 -2.062586
v 15.099140 -85.432762 -2.027155
v 15.188968 -85.290451 -1.991585
v 15.120319 -85.150009 -1.997688
v 15.208241 -85.002762 -1.962036
v 15.781513 -83.964287 -1.576866
v 15.942303 -83.942932 -1.541224
v 16.010746 -83.793312 -1.497221
v 18.122944 -81.641899 -0.578382
v 18.219959 -81.511749 -0.528952
v 18.319180 -81.383751 -0.480742
v 18.424160 -81.257980 -0.430920
v 14.806278 -85.791664 -2.156504
v 14.853634 -85.624588 -2.123804
v 14.914707 -85.461693 -2.086456
v 14.988163 -85.296326 -2.046347
v 14.972958 -85.136208 -2.033546
v 15.037693 -85.004211 -2.001286
v 15.689532 -83.830467 -1.567312
v 15.843655 -83.810539 -1.531956
v 15.904048 -83.659912 -1.489180
v 15.962498 -83.513168 -1.434444
v 18.136112 -81.368279 -0.456833
v 18.241047 -81.242889 -0.414038
v 18.350780 -81.115082 -0.366755
v 18.460178 -80.987923 -0.321314
v 18.901608 -80.477463 -0.126915
v 14.671725 -85.669334 -2.190090
v 14.756465 -85.513016 -2.140648
v 14.772007 -85.345657 -2.115429
v 14.856425 -85.198868 -2.072199
v 14.848331 -85.026894 -2.049728
v 15.598713 -83.696587 -1.549738
v 15.746189 -83.678032 -1.518373
v 15.800632 -83.528442 -1.465561
v 17.939045 -81.353912 -0.431128
v 18.031162 -81.225594 -0.383217
v 18.160465 -81.096672 -0.336988
v 18.271023 -80.960991 -0.284031
v 18.400219 -80.846481 -0.243809
v 18.718845 -80.466133 -0.096642
v 18.827709 -80.336777 -0.051416
v 18.936932 -80.204559 -0.013010
v 19.046963 -80.071754 0.023342
v 19.157351 -79.936943 0.053154
v 15.650852 -83.546028 -1.495831
v 17.284382 -81.961998 -0.688955
v 17.394604 -81.842247 -0.632162
v 17.502041 -81.724831 -0.578636
v 17.809818 -81.224777 -0.356142
v 18.020411 -81.107758 -0.324785
v 18.131153 -80.973503 -0.272381
v 18.251034 -80.818413 -0.208130
v 18.338276 -80.708183 -0.162153
v 18.438541 -80.583900 -0.111443
v 18.541523 -80.455688 -0.065290
v 18.647205 -80.326019 -0.020153
v 18.753819 -80.193542 0.018450
v 18.861370 -80.059906 0.053461
v 18.969378 -79.924637 0.082981
v 19.078373 -79.789124 0.110453
v 17.083126 -81.949005 -0.673496
v 17.192814 -81.823799 -0.613298
v 17.303638 -81.701851 -0.554190
v 17.883472 -81.101288 -0.306366
v 17.990864 -80.982422 -0.259062
v 18.097294 -80.852341 -0.203049
v 18.171146 -80.707581 -0.135897
v 18.268200 -80.578270 -0.082058
v 18.369305 -80.450165 -0.032476
v 18.471531 -80.318977 0.012173
v 18.575146 -80.186432 0.053337
v 18.679981 -80.052521 0.090258
v 18.785320 -79.916466 0.120342
v 18.892246 -79.780960 0.150085
v 19.000149 -79.645088 0.177408
v 16.382664 -82.360748 -0.892731
v 16.506458 -82.230042 -0.817833
v 17.591618 -81.207390 -0.322948
v 17.694759 -81.086578 -0.272001
v 17.796825 -80.960724 -0.218189
v 17.904087 -80.838242 -0.165718
v 18.003216 -80.712067 -0.111685
v 18.100513 -80.579979 -0.054995
v 18.201313 -80.448997 -0.002151
v 18.301472 -80.316109 0.043581
v 18.402111 -80.182709 0.087002
v 18.503834 -80.048676 0.127615
v 18.605755 -79.911705 0.159384
v 18.709675 -79.775375 0.190634
v 18.815441 -79.639389 0.220604
v 16.192593 -82.279152 -0.842121
v 16.342403 -82.223564 -0.811283
v 16.777409 -81.822601 -0.589153
v 17.483448 -81.072037 -0.232353
v 17.598972 -80.949722 -0.180338
v 17.715069 -80.828049 -0.128937
v 17.826305 -80.705864 -0.077065
v 17.931530 -80.579880 -0.022999
v 18.034542 -80.449570 0.029036
v 18.135515 -80.316017 0.074867
v 18.234926 -80.181541 0.119030
v 18.333920 -80.046669 0.161839
v 18.433262 -79.911049 0.201319
v 18.533237 -79.773895 0.234850
v 18.634571 -79.635941 0.263752
v 18.739414 -79.500221 0.295422
v 18.846712 -79.365395 0.326830
v 16.218754 -82.135780 -0.753605
v 16.407452 -82.102318 -0.738220
v 16.483492 -81.970100 -0.658638
v 16.569111 -81.835129 -0.585091
v 16.664410 -81.702133 -0.511665
v 16.769344 -81.570580 -0.440708
v 16.883183 -81.438728 -0.375801
v 17.378162 -80.939285 -0.142693
v 17.505688 -80.819504 -0.088371
v 17.630962 -80.697861 -0.036682
v 17.749546 -80.574776 0.014414
v 17.862263 -80.448250 0.063951
v 17.969189 -80.316711 0.109293
v 18.071247 -80.182175 0.152660
v 18.169750 -80.046448 0.195917
v 18.266956 -79.911293 0.240143
v 18.363705 -79.775047 0.279821
v 18.461170 -79.637520 0.313511
v 18.561207 -79.500351 0.344856
v 18.665020 -79.364960 0.377050
v 18.770931 -79.228920 0.405003
v 16.281763 -81.995941 -0.670027
v 16.358021 -81.857704 -0.591873
v 16.443859 -81.719284 -0.516619
v 16.540974 -81.584846 -0.441486
v 16.651333 -81.454498 -0.363991
v 16.768581 -81.318748 -0.298321
v 17.555508 -80.568665 0.054291
v 17.680912 -80.443192 0.100849
v 17.798092 -80.314911 0.146210
v 17.907093 -80.182335 0.189249
v 18.008204 -80.046524 0.231689
v 18.104855 -79.912277 0.279278
v 18.199024 -79.777687 0.324602
v 18.293797 -79.642662 0.365946
v 18.389736 -79.505371 0.399984
v 18.488787 -79.368279 0.431173
v 18.591862 -79.232468 0.461071
v 18.697323 -79.096085 0.485809
v 15.753863 -82.026978 -0.671494
v 16.148670 -81.898888 -0.610004
v 16.223850 -81.752861 -0.529768
v 16.309994 -81.610291 -0.451391
v 16.417622 -81.476357 -0.368301
v 16.537952 -81.338646 -0.289650
v 16.653568 -81.200127 -0.217920
v 16.775133 -81.069763 -0.147068
v 16.905827 -80.943497 -0.080515
v 17.044743 -80.805565 -0.009930
v 17.496296 -80.434250 0.142399
v 17.623775 -80.308975 0.188126
v 17.742283 -80.181473 0.233381
v 17.847698 -80.046967 0.274277
v 17.943745 -79.912994 0.321686
v 18.034365 -79.780510 0.369883
v 18.126568 -79.649040 0.415935
v 18.223019 -79.516403 0.459839
v 18.320179 -79.378883 0.494633
v 18.417606 -79.238556 0.519207
v 18.520802 -79.101875 0.544580
v 15.569843 -82.084839 -0.707153
v 15.615337 -81.932343 -0.626127
v 15.807734 -81.869652 -0.588165
v 16.011265 -81.805717 -0.553505
v 16.083767 -81.655487 -0.470999
v 16.165890 -81.499687 -0.379555
v 16.318729 -81.359161 -0.293190
v 16.428936 -81.216560 -0.209690
v 16.539845 -81.080742 -0.134586
v 16.670261 -80.951935 -0.061396
v 16.802052 -80.827370 0.006701
v 16.903927 -80.713852 0.067760
v 17.051105 -80.661469 0.078545
v 17.319393 -80.415573 0.183207
v 17.452717 -80.295486 0.233219
v 17.578938 -80.176216 0.283255
v 17.688717 -80.047150 0.324539
v 17.785061 -79.915726 0.373114
v 17.866695 -79.782631 0.423487
v 18.352230 -79.113007 0.613249
v 18.457424 -78.977066 0.635878
v 15.429286 -81.982933 -0.658806
v 15.477398 -81.836266 -0.579258
v 15.667919 -81.780251 -0.540655
v 15.870052 -81.716110 -0.503096
v 15.930408 -81.570038 -0.417599
v 15.965678 -81.431831 -0.325317
v 16.133869 -81.366356 -0.289989
v 16.216053 -81.237091 -0.211966
v 16.309635 -81.097931 -0.132519
v 16.427675 -80.953529 -0.046337
v 16.595196 -80.826523 0.031881
v 16.729212 -80.689346 0.114553
v 16.923992 -80.571846 0.158590
v 17.015957 -80.424637 0.231092
v 17.170963 -80.389389 0.227133
v 17.276295 -80.268944 0.291107
v 17.422337 -80.160461 0.332619
v 17.533030 -80.044426 0.384739
v 17.631687 -79.925293 0.434332
v 17.703297 -79.792358 0.491562
v 15.530544 -81.692947 -0.486214
v 15.724316 -81.631729 -0.451342
v 15.770634 -81.493546 -0.352886
v 15.812602 -81.350113 -0.254801
v 16.007915 -81.285149 -0.227287
v 16.083895 -81.139198 -0.140829
v 16.162334 -80.990173 -0.050369
v 16.284184 -80.872391 0.020941
v 16.426594 -80.815918 0.051281
v 16.509411 -80.693535 0.143797
v 16.842541 -80.436035 0.267393
v 17.090343 -80.290726 0.310383
v 17.160473 -80.169205 0.399628
v 17.293484 -80.137032 0.390320
v 17.378811 -80.027855 0.437263
v 17.474430 -79.922386 0.497948
v 17.561352 -79.816307 0.534594
v 17.565029 -79.683739 0.616644
v 15.402409 -81.601639 -0.427105
v 15.582324 -81.548805 -0.389639
v 15.626194 -81.410416 -0.283806
v 15.671810 -81.271606 -0.180069
v 15.871074 -81.205719 -0.155273
v 15.933848 -81.069801 -0.061676
v 15.966411 -80.939064 0.029432
v 16.130489 -80.849693 0.064501
v 16.292500 -80.737640 0.131102
v 16.368908 -80.620468 0.224144
v 16.654514 -80.453903 0.313301
v 16.762821 -80.327522 0.384533
v 16.926472 -80.312752 0.337597
v 17.006008 -80.185829 0.416405
v 17.086338 -80.068909 0.514721
v 17.232044 -80.043556 0.490931
v 17.323650 -79.924728 0.562857
v 17.423008 -79.797195 0.604868
v 15.530047 -81.198616 -0.101654
v 15.726841 -81.135803 -0.079147
v 15.774814 -81.010216 0.022938
v 15.806026 -80.885529 0.123978
v 15.969852 -80.813416 0.134739
v 16.110615 -80.722198 0.182381
v 16.214100 -80.617592 0.259348
v 16.602154 -80.330948 0.444300
v 16.853786 -80.206116 0.453564
v 16.942493 -80.089661 0.540560
v 17.031094 -79.977264 0.640654
v 17.176983 -79.951843 0.612192
v 17.274555 -79.826569 0.684818
v 17.378765 -79.693695 0.724230
v 17.472912 -79.564972 0.753155
v 17.563671 -79.422707 0.799507
v 17.617306 -79.289520 0.882700
v 17.723270 -79.188423 0.880312
v 17.792210 -79.048431 0.939194
v 17.672657 -79.028656 1.049297
v 17.656063 -78.922684 1.146442
v 17.549053 -78.949844 1.257223
v 17.421452 -78.963257 1.355209
v 15.391758 -81.128143 -0.024258
v 15.582485 -81.070709 0.004265
v 15.628773 -80.944717 0.112698
v 15.671650 -80.809319 0.214701
v 15.827984 -80.754730 0.230217
v 15.967052 -80.705017 0.238396
v 16.048374 -80.616837 0.316162
v 16.704128 -80.220581 0.507805
v 16.799664 -80.105392 0.580008
v 16.892834 -79.994362 0.670021
v 16.980457 -79.881493 0.767822
v 17.125385 -79.858414 0.732759
v 17.223019 -79.734123 0.807249
v 17.310535 -79.599869 0.857071
v 17.395214 -79.474884 0.907139
v 17.484684 -79.339668 0.961145
v 17.604832 -79.179398 0.997789
v 17.537518 -79.090897 1.144192
v 17.442822 -79.063171 1.270481
v 17.283131 -79.089272 1.360609
v 15.281155 -81.054718 0.064133
v 15.452929 -81.000290 0.088192
v 15.490100 -80.864944 0.212322
v 15.575260 -80.735657 0.325161
v 15.722819 -80.680481 0.344334
v 15.880932 -80.636047 0.349371
v 16.756100 -80.003227 0.707266
v 16.845173 -79.894615 0.804180
v 16.927441 -79.787323 0.907577
v 17.074343 -79.772995 0.861080
v 17.157467 -79.645714 0.939209
v 17.230251 -79.517746 1.008592
v 17.318760 -79.388535 1.053503
v 17.373096 -79.177856 1.222973
v 17.220263 -79.206726 1.294037
v 15.320637 -80.826401 0.316233
v 15.327831 -80.930595 0.182911
v 15.438808 -80.773323 0.336000
v 15.612888 -80.602371 0.472881
v 15.795711 -80.563728 0.471889
v 16.780735 -79.793411 0.923721
v 0.000008 0.000008 0.000003
v 21.312866 -89.549454 2.739367
v 21.378426 -89.509079 2.595527
v 21.213890 -89.585648 2.601264
v 21.288811 -89.551003 2.456430
v 21.119797 -89.619011 2.460616
v 21.204933 -89.598923 2.315792
v 21.365013 -89.515327 2.308404
v 21.105644 -89.617393 2.176575
v 21.260719 -89.525482 2.172414
v 21.418610 -89.437042 2.165168
v 22.497467 -88.833519 2.290530
v 20.954376 -89.720604 2.173798
v 21.001633 -89.635185 2.037965
v 21.147507 -89.524986 2.041681
v 21.304213 -89.433708 2.034165
v 22.440956 -88.785629 2.144790
v 22.634995 -88.747559 2.328583
v 20.854797 -89.752716 2.032535
v 20.886253 -89.644684 1.905199
v 21.030762 -89.526192 1.912059
v 21.181694 -89.421600 1.910509
v 21.479767 -89.209152 1.914134
v 22.499557 -88.668243 2.025276
v 22.577438 -88.716316 2.174715
v 22.710388 -88.635040 2.211782
v 22.838415 -88.540245 2.251478
v 22.954865 -88.423004 2.290936
v 23.075577 -88.299782 2.332005
v 23.169472 -88.174965 2.246133
v 20.762711 -89.648575 1.778279
v 20.905174 -89.520645 1.788793
v 21.055557 -89.409775 1.789202
v 21.361725 -89.205360 1.782884
v 21.633690 -89.103027 1.914912
v 21.658546 -88.984962 1.793285
v 22.535660 -88.541466 1.910211
v 22.637329 -88.594688 2.055966
v 22.767456 -88.509659 2.099418
v 22.895201 -88.415413 2.146613
v 23.018044 -88.296326 2.196701
v 23.074440 -88.200638 2.084966
v 23.181084 -88.104286 2.099858
v 20.782509 -89.521614 1.660969
v 20.923553 -89.393677 1.672277
v 21.211662 -89.312172 1.781506
v 21.236679 -89.195808 1.656935
v 21.500580 -89.083405 1.797558
v 21.530815 -88.976265 1.666402
v 21.806694 -88.879196 1.792935
v 22.673988 -88.459663 1.943130
v 22.803970 -88.377953 1.991203
v 22.940094 -88.299171 2.043985
v 22.969734 -88.190666 1.959000
v 23.079193 -88.080627 1.954725
v 20.272446 -90.299362 2.243906
v 20.298096 -90.207581 2.096182
v 20.652794 -89.518593 1.539409
v 20.801559 -89.395088 1.541787
v 21.079216 -89.291924 1.665429
v 21.108063 -89.184578 1.532459
v 21.384872 -89.087440 1.660224
v 21.403221 -88.967545 1.538651
v 21.671471 -88.862289 1.672956
v 21.814087 -88.753929 1.672002
v 22.696304 -88.316147 1.832662
v 22.835274 -88.245140 1.888659
v 22.904640 -88.116547 1.832708
v 23.004570 -87.989166 1.808276
v 23.137442 -87.956245 1.894646
v 20.151505 -90.393372 2.240666
v 20.175819 -90.301666 2.103901
v 20.185499 -90.204567 1.968431
v 20.672890 -89.394478 1.415594
v 20.952314 -89.284576 1.539228
v 20.977936 -89.175644 1.405454
v 21.258148 -89.079483 1.532102
v 21.542465 -88.853226 1.545979
v 21.678535 -88.737877 1.552298
v 20.054626 -90.399895 2.107847
v 20.065336 -90.306946 1.976357
v 20.066345 -90.203087 1.847973
v 20.067711 -90.098877 1.716809
v 20.822678 -89.279106 1.412338
v 20.835869 -89.155289 1.289505
v 19.432892 -90.989006 2.422527
v 19.945442 -90.310089 1.867240
v 19.939865 -90.199677 1.740135
v 19.938652 -90.092751 1.609095
v 20.683479 -89.267700 1.293438
v 20.691917 -89.138184 1.174264
v 22.227402 -88.030624 1.355084
v 22.368393 -87.925247 1.363489
v 22.507048 -87.819176 1.367667
v 19.116203 -91.167480 2.343701
v 19.269089 -91.096741 2.416237
v 19.317841 -90.978294 2.321188
v 19.567200 -90.884552 2.372397
v 19.561905 -90.802544 2.229655
v 19.700012 -90.709824 2.203385
v 19.704163 -90.622368 2.065042
v 19.826208 -90.316437 1.760045
v 19.819557 -90.206566 1.629582
v 19.815910 -90.097603 1.497789
v 19.943016 -89.985512 1.475719
v 20.245193 -89.379082 1.078507
v 20.540932 -89.258575 1.177482
v 20.543846 -89.122818 1.062498
v 20.840498 -89.021057 1.179172
v 22.083069 -88.011490 1.226813
v 22.219154 -87.900269 1.237272
v 22.356499 -87.791382 1.244741
v 22.494484 -87.682144 1.250179
v 22.642944 -87.708557 1.369830
v 22.781799 -87.595215 1.381528
v 23.196007 -87.194618 1.385318
v 23.384430 -87.062866 1.421746
v 19.050705 -91.099258 2.220835
v 19.192352 -91.037231 2.275113
v 19.284271 -90.913971 2.199182
v 19.429276 -90.885582 2.276745
v 19.406120 -90.801254 2.120689
v 19.568047 -90.716827 2.092500
v 19.582077 -90.615570 1.957642
v 19.707512 -90.523872 1.925291
v 19.708595 -90.422600 1.787433
v 19.706039 -90.320915 1.651732
v 19.698456 -90.210724 1.521849
v 19.690971 -90.098396 1.391466
v 19.816246 -89.987640 1.365243
v 19.815407 -89.875290 1.236248
v 19.809744 -89.750336 1.119909
v 19.808479 -89.627800 1.000795
v 20.101662 -89.381767 0.968452
v 20.393646 -89.249275 1.068115
v 20.392952 -89.112183 0.955190
v 20.694473 -89.001183 1.065570
v 20.699158 -88.860542 0.962187
v 21.801895 -88.098618 1.105605
v 21.935669 -87.985641 1.113097
v 22.070175 -87.873390 1.121058
v 22.205994 -87.762794 1.127876
v 22.342484 -87.652718 1.134323
v 22.478302 -87.540909 1.143706
v 22.633581 -87.570450 1.259162
v 22.769218 -87.456497 1.274543
v 23.119339 -87.086555 1.268613
v 23.341591 -86.932777 1.311755
v 18.991814 -91.019730 2.090939
v 19.132912 -90.964882 2.149836
v 19.234917 -90.862724 2.063346
v 19.314619 -90.769592 1.967585
v 19.451401 -90.701424 1.978676
v 19.469252 -90.601120 1.840068
v 19.588104 -90.515968 1.815325
v 19.586899 -90.421837 1.675223
v 19.583611 -90.320900 1.543672
v 19.577164 -90.208344 1.416255
v 19.567360 -90.096893 1.283697
v 19.684814 -89.984093 1.261667
v 19.672943 -89.862038 1.143004
v 19.667938 -89.742416 1.021710
v 19.666122 -89.620918 0.901099
v 19.799332 -89.489746 0.897860
v 19.948456 -89.373192 0.873514
v 20.245399 -89.245338 0.962106
v 20.235046 -89.109077 0.854534
v 20.545494 -88.984970 0.956114
v 20.554108 -88.839752 0.858480
v 21.657845 -88.072845 0.992197
v 21.789413 -87.958626 1.001832
v 21.921219 -87.844315 1.011795
v 22.054344 -87.731232 1.020305
v 22.188309 -87.618980 1.028269
v 22.323608 -87.507957 1.035166
v 22.457314 -87.395592 1.045358
v 22.613419 -87.428322 1.156789
v 23.095634 -86.947090 1.170237
v 23.255692 -87.058784 1.335975
v 23.210182 -86.968208 1.253145
v 19.079033 -90.905220 2.012403
v 19.167061 -90.811424 1.922766
v 19.237503 -90.731636 1.833690
v 19.348236 -90.675957 1.839507
v 19.365364 -90.590759 1.724424
v 19.466337 -90.510803 1.696927
v 19.460182 -90.415443 1.565949
v 19.461897 -90.310005 1.436784
v 19.456947 -90.200684 1.307934
v 19.435669 -90.091728 1.177629
v 19.551491 -89.980362 1.157641
v 19.538658 -89.862877 1.037583
v 19.534775 -89.744148 0.914454
v 19.521599 -89.608932 0.808308
v 19.657621 -89.486435 0.792909
v 20.091957 -89.242065 0.863419
v 20.073212 -89.105019 0.758858
v 20.385422 -88.966003 0.840382
v 21.638390 -87.927010 0.893402
v 21.772430 -87.814934 0.901371
v 21.904556 -87.700905 0.911718
v 22.036819 -87.587036 0.921639
v 22.170601 -87.474800 0.929246
v 22.303497 -87.361916 0.938728
v 22.434486 -87.247986 0.950487
v 22.587730 -87.281723 1.058609
v 22.714050 -87.166565 1.068741
v 22.836691 -87.048836 1.073897
v 22.958412 -86.926834 1.076512
v 23.084770 -86.807663 1.082538
v 23.242500 -86.829803 1.190479
v 19.118307 -90.748077 1.770099
v 19.233154 -90.646011 1.691935
v 19.324631 -90.516525 1.588361
v 19.341393 -90.395508 1.452994
v 19.335213 -90.287415 1.325007
v 19.340614 -90.186714 1.214518
v 19.278717 -90.101830 1.088042
v 19.413406 -89.980919 1.054860
v 19.403969 -89.861206 0.935552
v 19.391853 -89.728905 0.825063
v 19.379089 -89.595863 0.715735
v 19.511826 -89.474991 0.698420
v 19.650879 -89.356712 0.678206
v 19.934479 -89.233215 0.771132
v 19.922417 -89.102943 0.654469
v 20.206841 -88.981033 0.741465
v 21.622023 -87.786957 0.783212
v 21.754082 -87.671776 0.797385
v 21.886681 -87.557472 0.809334
v 22.018097 -87.442375 0.822157
v 22.151413 -87.329498 0.831153
v 22.283394 -87.215866 0.841653
v 22.413847 -87.101509 0.853190
v 22.564087 -87.134247 0.961058
v 22.690125 -87.017860 0.971467
v 22.815550 -86.899796 0.978440
v 22.942169 -86.780876 0.984155
v 23.065308 -86.662079 0.989770
v 23.201508 -86.690773 1.085164
v 19.170120 -90.571114 1.539783
v 19.233925 -90.468315 1.461925
v 19.212982 -90.373367 1.342058
v 19.204344 -90.254364 1.203669
v 19.132927 -90.173271 1.081409
v 19.271530 -89.969551 0.961117
v 19.261696 -89.841446 0.847537
v 19.250853 -89.711746 0.734432
v 19.245575 -89.591583 0.611633
v 19.372946 -89.470398 0.596420
v 19.506317 -89.349930 0.578230
v 19.787704 -89.231400 0.665740
v 19.774887 -89.100128 0.550374
v 21.728668 -87.524849 0.696834
v 21.862722 -87.410507 0.710298
v 21.997198 -87.297318 0.721128
v 22.130814 -87.183952 0.731821
v 22.263893 -87.070770 0.741738
v 22.391663 -86.953255 0.758905
v 22.541992 -86.986031 0.865190
v 22.669403 -86.869240 0.876252
v 22.797081 -86.751450 0.885262
v 22.925293 -86.632072 0.893115
v 23.055710 -86.509377 0.902550
v 23.189125 -86.540497 0.993964
v 23.196625 -86.386261 0.923001
v 19.028320 -90.608871 1.475353
v 19.111992 -90.486526 1.397563
v 19.058640 -90.386284 1.250982
v 19.059898 -90.272560 1.134717
v 18.980330 -90.199333 1.012755
v 19.129448 -90.071083 0.980971
v 19.126854 -89.948227 0.869806
v 19.122543 -89.823692 0.752520
v 19.118027 -89.703323 0.630769
v 19.119522 -89.594109 0.499278
v 19.243879 -89.475548 0.484639
v 19.370377 -89.352081 0.470170
v 19.640839 -89.226051 0.563448
v 19.629379 -89.097832 0.445226
v 19.909874 -88.971672 0.536098
v 21.695496 -87.374519 0.600119
v 21.833923 -87.262238 0.610991
v 21.970535 -87.149277 0.622728
v 22.104797 -87.035072 0.636152
v 22.235710 -86.918709 0.653020
v 22.366302 -86.802696 0.668192
v 22.519255 -86.836494 0.772766
v 22.648346 -86.719872 0.784607
v 22.778854 -86.603096 0.793678
v 22.910744 -86.484009 0.803914
v 23.047249 -86.363434 0.819184
v 23.186218 -86.246063 0.841786
v 18.077681 -91.327080 1.696641
v 18.700050 -90.681984 1.343084
v 18.967407 -90.527336 1.337269
v 18.904495 -90.460808 1.220603
v 18.927002 -90.353111 1.122776
v 18.814285 -90.317329 1.012456
v 18.986969 -90.061775 0.887127
v 18.989388 -89.933647 0.770473
v 18.992378 -89.816406 0.644218
v 18.993469 -89.703331 0.516383
v 18.993843 -89.594025 0.386480
v 19.119133 -89.482780 0.369981
v 19.240973 -89.359657 0.357941
v 19.499924 -89.225937 0.456454
v 19.491768 -89.103554 0.332586
v 19.762054 -88.969208 0.433414
v 19.893898 -88.835381 0.426832
v 19.874107 -88.700989 0.319851
v 21.658079 -87.224838 0.500324
v 21.798393 -87.111557 0.513752
v 21.936905 -86.997986 0.527757
v 22.072212 -86.882713 0.544632
v 22.205688 -86.766930 0.561706
v 22.339218 -86.652069 0.576133
v 22.495644 -86.686623 0.681210
v 22.627251 -86.571098 0.692660
v 22.759506 -86.454765 0.703673
v 22.892929 -86.337585 0.716352
v 23.026657 -86.221222 0.732107
v 23.153120 -86.105446 0.746654
v 23.266220 -85.984558 0.751804
v 17.942610 -91.386482 1.634325
v 18.149818 -91.200180 1.618003
v 18.523552 -90.736656 1.267328
v 18.627388 -90.613869 1.194049
v 18.802435 -90.571777 1.268520
v 18.752464 -90.472244 1.125105
v 18.667915 -90.415054 1.006481
v 18.842667 -90.177956 0.899860
v 18.854765 -90.047630 0.781625
v 18.859894 -89.924713 0.658027
v 18.864990 -89.811142 0.529931
v 18.868124 -89.700912 0.401032
v 18.870522 -89.594513 0.270287
v 18.994415 -89.486549 0.256081
v 19.113014 -89.365959 0.246972
v 19.365929 -89.232285 0.345135
v 19.357590 -89.111946 0.220476
v 19.619797 -88.972939 0.322605
v 19.747459 -88.839043 0.318314
v 19.732651 -88.712616 0.200907
v 21.049828 -87.546066 0.337007
v 21.189445 -87.425491 0.351660
v 21.757401 -86.960304 0.415698
v 21.897795 -86.845680 0.432480
v 22.036139 -86.730637 0.450045
v 22.173195 -86.615761 0.466749
v 22.309128 -86.501099 0.482678
v 22.470665 -86.536880 0.588642
v 22.604345 -86.422256 0.600726
v 22.737801 -86.307106 0.612819
v 22.869858 -86.191452 0.626786
v 22.998863 -86.076378 0.639603
v 23.120970 -85.958725 0.650311
v 23.237343 -85.835815 0.655604
v 17.839903 -91.372421 1.517315
v 17.999130 -91.282318 1.554933
v 18.070229 -91.159286 1.472695
v 18.344702 -90.802895 1.197036
v 18.443855 -90.675171 1.114241
v 18.555357 -90.542862 1.053858
v 18.523643 -90.434731 0.917145
v 18.693518 -90.296150 0.903864
v 18.715706 -90.160423 0.789032
v 18.725792 -90.036438 0.664915
v 18.731491 -89.918907 0.539637
v 18.737495 -89.807648 0.411709
v 18.744209 -89.701233 0.281433
v 18.742897 -89.588356 0.157485
v 18.868591 -89.485413 0.142904
v 18.989502 -89.373192 0.132281
v 19.236135 -89.241333 0.233734
v 19.223991 -89.119347 0.113936
v 19.483643 -88.982254 0.206786
v 19.609055 -88.849411 0.200130
v 19.595680 -88.725380 0.078840
v 19.855408 -88.575821 0.201442
v 19.973633 -88.437843 0.203410
v 20.861748 -87.524597 0.224394
v 21.000099 -87.401970 0.233573
v 21.139160 -87.279709 0.248194
v 21.711388 -86.808960 0.316250
v 21.854263 -86.693680 0.334542
v 21.995331 -86.578224 0.353748
v 22.135010 -86.463005 0.372508
v 22.273407 -86.348152 0.390695
v 22.441917 -86.385864 0.496936
v 22.576462 -86.271080 0.511834
v 22.710770 -86.157082 0.524153
v 22.842239 -86.042412 0.537181
v 22.969276 -85.926231 0.550137
v 23.092316 -85.807335 0.561005
v 23.214066 -85.685402 0.569602
v 23.372597 -85.855286 0.747132
v 17.905060 -91.245628 1.426373
v 17.991264 -91.119812 1.332834
v 18.256561 -90.742210 1.047432
v 18.355659 -90.597015 0.956411
v 18.369156 -90.480125 0.843120
[truncated: 1,730,832 more chars]
