# Supplementary material for: A Ceratopsian Dinosaur from the Lower Cretaceous of Western North America, and the Biogeography of Neoceratopsia
Source: PLoS One. 2014 Dec 10;9(12):e112055. doi: 10.1371/journal.pone.0112055 (PMC4262212; doi:10.1371/journal.pone.0112055)
Supplement: File S7 — Surface scans of elements from the lower jaw of Aquilops americanus , OMNH 34557 (holotype). (ZIP) [file pone.0112055.s007.zip › Posterior Dentary/MainDentary.obj]

#Created by NextEngine Inc. Copyright 2006
# vertex count = 38155
v 0.000000 0.000001 0.000002
v 11.507633 -83.973885 -0.027185
v 11.690724 -83.935509 -0.011471
v 11.850911 -83.895706 0.066065
v 11.443595 -84.031235 0.158718
v 11.581532 -83.964371 0.110699
v 11.702550 -83.932968 0.149328
v 11.908782 -83.923927 0.192152
v 11.988482 -83.970268 0.283947
v 12.113500 -84.031876 0.376604
v 11.601742 -84.033020 0.265165
v 11.804648 -83.982925 0.267630
v 11.919258 -84.051048 0.413309
v 12.059829 -84.103928 0.536463
v 12.263684 -84.047455 0.473192
v 11.733732 -84.086830 0.407301
v 11.846453 -84.152580 0.531856
v 11.956022 -84.222389 0.649923
v 11.783471 -84.282333 0.642796
v 12.729848 -84.104897 0.784058
v 12.893390 -84.012871 0.734543
v 12.696670 -84.219109 0.952641
v 12.865203 -84.136246 0.911163
v 13.027902 -84.052101 0.865454
v 13.185384 -83.970512 0.823338
v 12.824299 -84.262772 1.083031
v 12.991566 -84.176865 1.050112
v 13.153488 -84.089211 1.013788
v 13.312347 -84.000710 0.976194
v 11.598194 -84.665886 0.856773
v 11.744090 -84.709656 0.966232
v 13.110650 -84.225121 1.196199
v 13.275788 -84.136276 1.163870
v 11.310421 -84.858376 0.895306
v 11.455148 -84.761185 0.874315
v 11.600295 -84.804245 0.979563
v 11.750191 -84.836472 1.086832
v 13.556864 -84.093346 1.267866
v 13.731045 -83.985863 1.214239
v 11.164267 -84.952827 0.917101
v 11.293737 -84.998070 1.024305
v 11.450048 -84.901154 0.999807
v 11.593972 -84.939148 1.102468
v 11.734603 -84.971199 1.208542
v 13.514474 -84.238777 1.478460
v 13.683305 -84.120071 1.399338
v 13.846268 -84.029755 1.366142
v 11.125669 -85.094582 1.035347
v 11.258870 -85.134796 1.144461
v 11.431899 -85.039124 1.125692
v 11.574156 -85.073509 1.230629
v 13.675306 -84.229385 1.548614
v 13.839008 -84.147530 1.537411
v 13.901822 -83.928429 1.240717
v 13.716295 -84.455170 1.794937
v 13.774230 -84.295311 1.681805
v 13.949091 -84.233360 1.694122
v 13.968939 -84.033775 1.465349
v 14.018780 -83.939293 1.335005
v 13.836406 -84.555862 1.913830
v 13.888710 -84.389030 1.805490
v 14.059148 -84.318062 1.824282
v 14.035859 -84.102066 1.584911
v 14.128275 -83.978485 1.463964
v 14.308560 -83.918365 1.463932
v 14.004830 -84.482986 1.927959
v 14.175067 -84.409599 1.945927
v 14.129963 -84.174896 1.716070
v 14.215677 -84.043076 1.601297
v 14.388992 -83.986557 1.628981
v 14.462056 -83.830505 1.419390
v 14.121611 -84.578583 2.044971
v 14.292833 -84.502823 2.062763
v 14.235757 -84.255463 1.845608
v 14.308368 -84.114502 1.738830
v 14.489112 -84.054123 1.758488
v 14.475278 -83.887558 1.532103
v 14.629014 -83.796471 1.481524
v 14.817191 -83.736084 1.470871
v 14.902365 -83.655014 1.307768
v 14.349522 -84.343109 1.967747
v 14.414380 -84.193893 1.866362
v 14.589860 -84.123505 1.889904
v 14.569028 -83.917175 1.644049
v 14.739253 -83.836990 1.636637
v 14.913434 -83.776718 1.625709
v 14.999337 -83.680466 1.457045
v 14.663948 -83.974464 1.775768
v 14.832638 -83.893135 1.785086
v 15.006852 -83.830589 1.783339
v 15.089711 -83.723648 1.622786
v 15.096577 -83.583260 1.272184
v 12.031464 -85.787773 2.736481
v 13.577480 -85.322639 2.483927
v 13.757650 -85.288879 2.525463
v 13.927163 -85.266525 2.586390
v 15.103703 -83.901970 1.931480
v 15.180141 -83.772743 1.790833
v 15.178547 -83.643509 1.460291
v 15.283534 -83.559036 1.322514
v 10.268981 -86.010330 1.810545
v 10.714299 -85.968864 2.105249
v 10.923004 -85.930809 2.148218
v 11.012423 -85.962875 2.314287
v 11.828145 -85.870796 2.761360
v 11.974634 -85.891953 2.886053
v 13.594441 -85.425789 2.645519
v 13.770983 -85.403679 2.697306
v 13.942139 -85.382843 2.761911
v 15.277050 -83.846298 1.942339
v 15.266196 -83.682938 1.638716
v 15.358985 -83.615555 1.492907
v 15.467737 -83.557945 1.355650
v 9.901004 -86.067947 1.479588
v 10.105518 -86.059746 1.724029
v 10.135897 -86.103455 1.896997
v 10.317755 -86.057419 1.981413
v 10.512492 -86.014137 2.049109
v 10.584997 -86.057732 2.217216
v 10.797712 -86.010109 2.271086
v 10.891811 -86.049431 2.434866
v 11.116159 -85.992432 2.477055
v 11.609970 -85.959702 2.777803
v 11.767469 -85.972404 2.904798
v 11.917467 -85.998077 3.031158
v 12.167282 -85.819244 2.864357
v 14.093303 -85.263763 2.672295
v 15.355779 -83.726250 1.811665
v 15.445349 -83.649025 1.667513
v 15.540583 -83.588310 1.523975
v 9.344173 -86.269760 1.390333
v 9.706135 -86.158150 1.470116
v 9.960075 -86.100609 1.636173
v 9.964946 -86.148407 1.790060
v 9.998109 -86.188416 1.973251
v 10.181913 -86.147522 2.071943
v 10.379498 -86.104164 2.151915
v 10.452564 -86.154282 2.319675
v 10.669426 -86.101578 2.384106
v 10.766811 -86.146523 2.544052
v 11.002074 -86.088661 2.593096
v 11.234927 -86.026161 2.630774
v 11.367749 -86.058640 2.789732
v 11.562738 -86.056885 2.921089
v 11.720972 -86.076286 3.049006
v 11.871419 -86.104713 3.176588
v 12.112112 -85.927338 3.015608
v 12.300692 -85.859688 2.994699
v 14.109800 -85.364510 2.844835
v 14.257714 -85.264435 2.754377
v 15.449520 -83.791512 1.968584
v 15.533748 -83.687004 1.837513
v 15.624600 -83.619667 1.692900
v 9.238551 -86.347206 1.501413
v 9.516246 -86.229675 1.448332
v 9.600355 -86.253334 1.607212
v 9.799992 -86.181961 1.654886
v 9.832206 -86.226830 1.856863
v 9.857083 -86.265030 2.050203
v 10.040423 -86.233398 2.154921
v 10.242361 -86.198349 2.243998
v 10.313688 -86.253632 2.411127
v 10.538146 -86.205956 2.482883
v 10.631831 -86.255928 2.655451
v 10.882786 -86.183632 2.701601
v 11.113954 -86.127983 2.747335
v 11.204996 -86.172249 2.898302
v 11.390779 -86.132133 2.944036
v 11.518438 -86.164429 3.082266
v 11.694980 -86.177216 3.200157
v 12.058290 -86.036270 3.162342
v 12.247746 -85.970390 3.146944
v 12.437558 -85.903549 3.122131
v 12.629996 -85.838097 3.082224
v 12.827252 -85.777718 3.022175
v 12.990242 -85.789436 3.122106
v 15.623300 -83.734734 1.998028
v 15.713286 -83.652924 1.856962
v 15.894039 -83.620659 1.868908
v 9.415735 -86.309853 1.560526
v 9.484456 -86.331665 1.729288
v 9.663948 -86.272842 1.774099
v 9.715872 -86.291840 1.941431
v 9.684946 -86.334473 2.111855
v 9.888514 -86.303291 2.234083
v 10.096286 -86.284760 2.329464
v 10.165956 -86.345894 2.496286
v 10.391991 -86.309334 2.571564
v 10.453112 -86.367905 2.733597
v 10.781092 -86.268349 2.796354
v 10.974038 -86.237747 2.876043
v 11.108213 -86.269348 3.030943
v 11.302044 -86.222145 3.053160
v 11.390793 -86.275764 3.205809
v 11.548840 -86.247177 3.237514
v 11.831317 -86.212723 3.329859
v 12.008754 -86.143288 3.310079
v 12.195677 -86.076729 3.295894
v 12.388065 -86.008766 3.276468
v 12.585039 -85.938042 3.243160
v 12.786703 -85.864639 3.192005
v 12.951333 -85.877060 3.293287
v 15.726834 -83.817581 2.127703
v 15.804368 -83.694145 2.011557
v 15.985366 -83.651077 2.023211
v 9.306713 -86.384033 1.673214
v 9.372747 -86.402031 1.865627
v 9.564938 -86.341225 1.911947
v 9.490980 -86.388176 2.055399
v 9.743599 -86.367035 2.318243
v 9.946044 -86.352951 2.414293
v 10.243906 -86.397377 2.662779
v 10.313472 -86.446976 2.836920
v 10.625505 -86.330757 2.808586
v 10.753910 -86.342834 2.946764
v 11.211552 -86.313354 3.189007
v 11.301142 -86.361366 3.349176
v 11.659816 -86.281113 3.356230
v 11.776664 -86.316704 3.487288
v 11.958191 -86.249908 3.460710
v 12.143511 -86.180504 3.443499
v 12.335721 -86.107376 3.428995
v 12.536563 -86.035614 3.400964
v 12.742950 -85.958443 3.356266
v 12.906994 -85.971008 3.460793
v 13.121339 -85.877632 3.387243
v 15.901723 -83.756927 2.152208
v 9.188498 -86.451256 1.778444
v 9.212711 -86.463417 1.948408
v 9.559110 -86.395432 2.241323
v 9.602166 -86.427429 2.420038
v 9.792048 -86.411896 2.498816
v 10.122566 -86.466766 2.777563
v 10.177732 -86.507042 2.958418
v 10.519458 -86.422585 2.916246
v 10.630140 -86.425110 3.063705
v 11.127839 -86.399284 3.343866
v 11.215309 -86.443268 3.495489
v 11.706966 -86.404999 3.645433
v 11.898734 -86.348137 3.615593
v 12.087898 -86.278389 3.593029
v 12.280982 -86.204857 3.577862
v 12.483335 -86.130814 3.555544
v 12.693700 -86.053200 3.517208
v 12.856048 -86.065750 3.625742
v 13.077155 -85.974304 3.557817
v 9.341473 -86.432060 2.031258
v 9.387436 -86.439377 2.190284
v 9.424510 -86.459221 2.359859
v 9.457630 -86.495972 2.527586
v 9.634073 -86.470001 2.593613
v 10.041789 -86.557205 3.085191
v 10.350023 -86.487282 3.018686
v 10.497692 -86.472939 3.088642
v 10.593607 -86.481003 3.241934
v 11.029652 -86.485527 3.492727
v 11.117762 -86.525200 3.637850
v 11.312411 -86.478683 3.645677
v 11.631739 -86.487564 3.815805
v 11.838279 -86.441551 3.769766
v 12.030456 -86.371597 3.742207
v 12.223341 -86.296417 3.726206
v 12.425884 -86.221809 3.707863
v 12.639001 -86.146973 3.675510
v 12.799859 -86.157555 3.787357
v 13.027927 -86.067131 3.726950
v 9.225653 -86.474991 2.131685
v 9.251845 -86.500443 2.303915
v 9.282134 -86.531395 2.467518
v 9.318689 -86.569893 2.633532
v 9.490899 -86.542549 2.696626
v 10.216261 -86.539970 3.143803
v 10.393379 -86.519302 3.204136
v 10.459419 -86.558105 3.372738
v 10.649626 -86.543930 3.427933
v 10.919534 -86.577019 3.625200
v 11.020088 -86.617516 3.767641
v 11.213902 -86.554008 3.782919
v 11.414579 -86.508835 3.790796
v 11.801779 -86.531509 3.925289
v 11.980617 -86.464821 3.889072
v 12.167462 -86.384857 3.872690
v 12.363631 -86.304527 3.858785
v 12.578441 -86.236748 3.829891
v 12.740385 -86.266937 3.947418
v 12.978169 -86.159027 3.883810
v 9.143496 -86.601860 2.570580
v 9.185423 -86.637863 2.740868
v 9.356174 -86.613411 2.802641
v 9.392360 -86.656654 2.974031
v 10.080626 -86.599197 3.262766
v 10.263979 -86.577698 3.321491
v 10.950373 -86.717552 3.895761
v 11.131401 -86.652802 3.912754
v 11.314678 -86.596581 3.922712
v 11.622339 -86.600128 4.001060
v 11.952949 -86.563431 4.032331
v 12.118942 -86.473991 4.018644
v 12.303088 -86.395294 4.004080
v 12.506120 -86.329979 3.977747
v 12.623992 -86.395515 4.087044
v 12.935894 -86.253632 4.033323
v 15.367285 -85.495903 3.653944
v 15.707875 -85.251907 3.410837
v 9.014202 -86.670029 2.678068
v 9.058948 -86.705246 2.850931
v 9.226075 -86.678703 2.911554
v 9.262527 -86.714920 3.083876
v 9.559355 -86.637863 3.042597
v 9.590237 -86.676590 3.216280
v 9.615777 -86.720764 3.385794
v 11.062284 -86.763382 4.040390
v 11.238358 -86.697342 4.057310
v 11.486226 -86.557991 3.917643
v 11.788788 -86.656807 4.086630
v 12.095676 -86.594604 4.147072
v 12.258331 -86.510689 4.136578
v 12.437931 -86.441963 4.118164
v 12.571177 -86.526726 4.212091
v 12.789229 -86.352318 4.084618
v 12.914341 -86.382996 4.180021
v 13.076980 -86.416595 4.268970
v 15.392003 -85.570000 3.831348
v 15.508228 -85.413078 3.572266
v 15.644274 -85.336922 3.520990
v 15.799231 -85.293633 3.558384
v 15.882432 -85.195328 3.436852
v 16.854797 -83.414337 2.088011
v 16.967579 -83.394836 1.940088
v 9.098579 -86.735672 3.024670
v 9.134126 -86.764084 3.198338
v 9.425966 -86.692879 3.147188
v 9.453823 -86.728172 3.319851
v 9.480133 -86.773956 3.489540
v 10.882276 -86.829208 4.025967
v 10.993204 -86.896645 4.150940
v 11.173542 -86.830353 4.169165
v 11.421656 -86.643707 4.051264
v 12.233788 -86.647018 4.252888
v 12.398308 -86.576706 4.237110
v 12.542891 -86.678719 4.294827
v 12.748118 -86.469154 4.199629
v 12.892919 -86.529724 4.292147
v 15.537131 -85.488274 3.739141
v 15.678598 -85.397621 3.657907
v 15.845716 -85.342834 3.720627
v 15.965710 -85.244888 3.596992
v 16.926464 -83.449066 2.238977
v 17.027187 -83.374840 2.105507
v 17.150562 -83.375580 1.975078
v 8.973272 -86.787216 3.141607
v 9.008408 -86.808304 3.315605
v 9.294507 -86.744804 3.257322
v 9.323215 -86.780785 3.430088
v 9.354172 -86.831856 3.599653
v 9.643696 -86.784988 3.546288
v 9.808619 -86.802994 3.605841
v 10.809220 -86.963806 4.124855
v 10.929026 -87.038261 4.246000
v 11.114816 -86.980682 4.259691
v 11.354571 -86.781311 4.166903
v 11.528010 -86.738861 4.135567
v 11.667210 -86.817085 4.208771
v 12.378114 -86.734047 4.318851
v 12.718989 -86.615250 4.289276
v 12.859606 -86.683495 4.385355
v 15.561357 -85.544754 3.917044
v 15.707672 -85.449043 3.823709
v 15.864133 -85.372498 3.896788
v 17.070333 -83.387390 2.259012
v 17.197052 -83.355728 2.164986
v 8.846759 -86.817696 3.264360
v 8.883714 -86.837349 3.436922
v 9.515201 -86.846107 3.648848
v 9.677240 -86.870926 3.696386
v 9.838935 -86.895599 3.751241
v 10.735614 -87.119850 4.226564
v 10.889406 -87.193329 4.324804
v 11.065613 -87.137825 4.336048
v 11.301044 -86.937469 4.248617
v 11.481730 -86.892311 4.232264
v 11.615868 -87.003639 4.277348
v 12.690930 -86.766548 4.370335
v 12.823905 -86.839638 4.472431
v 12.942285 -86.909538 4.582575
v 15.567186 -85.577522 4.106655
v 15.720048 -85.482124 4.005743
v 15.867969 -85.395027 4.082314
v 17.018019 -84.494400 2.983908
v 8.722262 -86.852821 3.389147
v 8.763842 -86.886826 3.556641
v 9.042583 -86.832474 3.489246
v 9.079073 -86.883789 3.658813
v 9.559458 -86.942871 3.795086
v 9.723547 -86.966118 3.844324
v 9.872572 -86.987579 3.876371
v 9.967630 -87.160767 4.077102
v 10.731735 -87.291649 4.333714
v 10.873091 -87.345589 4.381189
v 11.023874 -87.315300 4.372253
v 11.249555 -87.099945 4.315334
v 11.434428 -87.062111 4.277149
v 11.574842 -87.180305 4.301786
v 11.727823 -87.281815 4.380598
v 12.664029 -86.920395 4.451025
v 12.784454 -87.004089 4.552843
v 12.902844 -87.083336 4.653889
v 13.572762 -86.786278 4.717445
v 13.752421 -86.790634 4.778341
v 15.705589 -85.483955 4.199409
v 16.801636 -84.848274 3.336180
v 16.863134 -84.739899 3.209127
v 16.938744 -84.624641 3.093979
v 17.111080 -84.592232 3.114340
v 17.194445 -84.454849 2.997965
v 17.274178 -84.302620 2.893766
v 8.600831 -86.901642 3.514997
v 8.922919 -86.881355 3.604686
v 9.447083 -87.017204 3.899321
v 9.616567 -87.045982 3.934517
v 9.806905 -87.085762 3.982691
v 9.793514 -87.213326 4.117403
v 11.143684 -87.437393 4.422119
v 11.198570 -87.270889 4.357508
v 11.382219 -87.234062 4.311022
v 11.519067 -87.349983 4.350870
v 11.636849 -87.449226 4.441898
v 12.558537 -87.266304 4.594116
v 12.630120 -87.085533 4.528975
v 12.740062 -87.176193 4.622364
v 12.871805 -87.256226 4.709047
v 13.639115 -86.926910 4.830593
v 13.799963 -86.938850 4.879705
v 16.926741 -84.890930 3.465712
v 16.951599 -84.801224 3.337088
v 17.031832 -84.710846 3.239359
v 17.187990 -84.683273 3.272049
v 17.278194 -84.557167 3.137146
v 17.367123 -84.416557 3.022303
v 9.335670 -87.102798 3.998272
v 9.507814 -87.131767 4.033663
v 9.665222 -87.147964 4.049561
v 9.599979 -87.259415 4.158751
v 9.945800 -87.282967 4.192797
v 11.103929 -87.578934 4.525345
v 11.327893 -87.398743 4.374973
v 11.460119 -87.497070 4.451336
v 11.586837 -87.590927 4.552343
v 11.792102 -87.412529 4.469728
v 11.924734 -87.482002 4.548805
v 12.066674 -87.559860 4.630795
v 12.708612 -87.351082 4.676064
v 13.473255 -86.954582 4.803541
v 13.534383 -87.070992 4.867905
v 13.680074 -87.087296 4.901218
v 13.967792 -86.964066 4.923221
v 14.129424 -86.985008 4.993027
v 17.095932 -84.807137 3.429739
v 17.260750 -84.737495 3.438658
v 17.354195 -84.641914 3.287031
v 17.449207 -84.521271 3.161680
v 17.451792 -84.269547 2.919836
v 17.528353 -84.115646 2.825645
v 9.218796 -87.188896 4.090069
v 9.399146 -87.221291 4.127737
v 9.450556 -87.345726 4.246172
v 9.775345 -87.335304 4.233105
v 9.934929 -87.409042 4.304325
v 11.089331 -87.715126 4.645613
v 11.281087 -87.534790 4.484184
v 11.417956 -87.624176 4.575804
v 11.541051 -87.723381 4.679152
v 11.755633 -87.544067 4.552572
v 11.893438 -87.635468 4.636404
v 12.033592 -87.718346 4.716793
v 12.210964 -87.636154 4.707518
v 13.363322 -87.139061 4.849077
v 13.527897 -87.242508 4.904406
v 13.732014 -87.249229 4.921238
v 13.853448 -87.107651 4.925699
v 14.026855 -87.134567 4.953634
v 14.189691 -87.156357 5.021788
v 17.431284 -84.682373 3.447752
v 17.525015 -84.590378 3.319383
v 17.542564 -84.390144 3.049812
v 17.631424 -84.250740 2.945778
v 17.710171 -84.097252 2.855497
v 9.271146 -87.307892 4.211817
v 9.314667 -87.430771 4.331112
v 9.621385 -87.397156 4.291052
v 9.782608 -87.463913 4.350128
v 9.937621 -87.534332 4.419945
v 11.108125 -87.856194 4.769016
v 11.248209 -87.658150 4.600582
v 11.373420 -87.752045 4.702051
v 11.471167 -87.858719 4.812145
v 11.714901 -87.691643 4.648123
v 11.847531 -87.782745 4.735350
v 11.989744 -87.878426 4.799631
v 12.179728 -87.801918 4.786348
v 13.911927 -87.280930 4.930756
v 14.087376 -87.309875 4.956846
v 14.253774 -87.328201 5.027775
v 17.695148 -84.541817 3.364870
v 17.624821 -84.493088 3.193115
v 17.718803 -84.366760 3.084032
v 17.808779 -84.229774 2.982309
v 17.892187 -84.082458 2.888328
v 9.483620 -87.473938 4.367849
v 9.645403 -87.529373 4.413736
v 9.801706 -87.592850 4.473261
v 11.147426 -87.985870 4.887814
v 11.222786 -87.771332 4.710077
v 11.287135 -87.878677 4.816122
v 11.359328 -88.001770 4.944384
v 11.658252 -87.825775 4.773374
v 11.789979 -87.927803 4.841660
v 11.937345 -88.022675 4.905458
v 12.805760 -87.950882 4.954023
v 13.785559 -87.421341 4.927544
v 13.958162 -87.463600 4.933637
v 14.134189 -87.491264 4.966164
v 14.310924 -87.501595 5.022394
v 17.866287 -84.493645 3.414957
v 17.798361 -84.454727 3.238537
v 17.890812 -84.331184 3.131630
v 17.985491 -84.209137 3.022043
v 10.790887 -88.149040 5.001970
v 10.973818 -88.076233 4.943165
v 11.156430 -88.116661 5.005211
v 11.327413 -88.156616 5.080679
v 11.585629 -87.954941 4.905004
v 11.731051 -88.056999 4.966808
v 11.885430 -88.155472 5.024519
v 12.092403 -88.111053 4.970688
v 12.635735 -88.049889 4.958858
v 12.787920 -88.125534 5.025030
v 12.953026 -88.031143 5.016321
v 13.633044 -87.707977 4.966751
v 13.805828 -87.602058 4.942537
v 13.981355 -87.647018 4.969282
v 14.166509 -87.669975 4.996925
v 17.966286 -84.401237 3.294836
v 18.068502 -84.309700 3.171370
v 18.162392 -84.188652 3.065828
v 10.456329 -88.134819 4.983347
v 10.611925 -88.207199 5.057741
v 10.773124 -88.273346 5.129816
v 10.963310 -88.204018 5.067423
v 11.131618 -88.247467 5.138475
v 11.291635 -88.296600 5.215473
v 11.525776 -88.092155 5.027954
v 11.683462 -88.188240 5.095127
v 11.847127 -88.277390 5.154642
v 12.048762 -88.242256 5.087305
v 12.252581 -88.191345 5.040142
v 12.414223 -88.278519 5.098289
v 12.606872 -88.215088 5.046741
v 12.764373 -88.297676 5.100341
v 12.939399 -88.208313 5.077728
v 13.621858 -87.876160 5.014851
v 13.807625 -87.775352 4.995159
v 13.992703 -87.834427 5.036966
v 18.148073 -84.387436 3.333546
v 18.246500 -84.284843 3.216970
v 10.289834 -88.191612 5.026559
v 10.439498 -88.262199 5.104876
v 10.593139 -88.323128 5.190315
v 10.749851 -88.381096 5.273037
v 10.938540 -88.324219 5.205200
v 11.098513 -88.371048 5.283617
v 11.251072 -88.420555 5.367721
v 11.487202 -88.230377 5.158991
v 11.648757 -88.324890 5.247522
v 11.839292 -88.392189 5.289219
v 12.019855 -88.359528 5.212484
v 12.215982 -88.327446 5.151524
v 12.378360 -88.422127 5.207275
v 12.573594 -88.373123 5.142756
v 12.733619 -88.464081 5.185911
v 12.919734 -88.382767 5.147697
v 13.599812 -88.045700 5.067291
v 13.784623 -87.945717 5.063576
v 13.927452 -88.027817 5.118620
v 10.274233 -88.315254 5.153095
v 10.422429 -88.373253 5.241491
v 10.573005 -88.427444 5.332832
v 10.725549 -88.481422 5.421915
v 10.909743 -88.432030 5.354448
v 11.064769 -88.483284 5.436907
v 11.215587 -88.537209 5.524534
v 11.438193 -88.361099 5.299320
v 11.548707 -88.425957 5.390600
v 11.696150 -88.446068 5.405207
v 12.011758 -88.472694 5.340000
v 12.189633 -88.452293 5.273418
v 12.347052 -88.544868 5.340382
v 12.537898 -88.519104 5.254457
v 12.697538 -88.611099 5.301390
v 12.891645 -88.545631 5.240650
v 13.752764 -88.127937 5.115765
v 8.192533 -87.891441 4.666548
v 8.372177 -87.889885 4.707621
v 10.115343 -88.380905 5.195982
v 10.261512 -88.439613 5.280464
v 10.405967 -88.480370 5.381874
v 10.553308 -88.527580 5.479128
v 10.703041 -88.589516 5.564838
v 10.881393 -88.537415 5.504854
v 11.033561 -88.600060 5.584291
v 11.183004 -88.657356 5.672674
v 11.393232 -88.474533 5.463356
v 11.553217 -88.526871 5.554371
v 11.745922 -88.531281 5.555901
v 11.865899 -88.488525 5.436122
v 12.023020 -88.545868 5.479115
v 12.173097 -88.552063 5.422369
v 12.311732 -88.655083 5.486349
v 12.500405 -88.646843 5.386751
v 12.659082 -88.737465 5.436273
v 12.856627 -88.697395 5.348335
v 13.048891 -88.621391 5.299067
v 16.414989 -85.079025 5.675636
v 16.502819 -85.029877 5.604588
v 16.586838 -84.988075 5.497044
v 8.260695 -88.015213 4.781605
v 8.438592 -88.027626 4.806019
v 8.508300 -88.172050 4.889688
v 10.103367 -88.499939 5.328600
v 10.246354 -88.541519 5.426458
v 10.390594 -88.587357 5.523252
v 10.536374 -88.642326 5.614887
v 10.683387 -88.713608 5.693560
v 10.855551 -88.650352 5.648630
v 11.005451 -88.728912 5.717234
v 11.152538 -88.795288 5.803654
v 11.362038 -88.588463 5.621252
v 11.497752 -88.651573 5.719080
v 11.667383 -88.605759 5.692392
v 11.932188 -88.574890 5.582541
v 12.127578 -88.638710 5.594152
v 12.284468 -88.748367 5.641815
v 12.464577 -88.753342 5.533125
v 12.612528 -88.853592 5.578306
v 12.825000 -88.829590 5.496384
v 13.023402 -88.761429 5.405415
v 16.378916 -85.125351 5.771797
v 16.541370 -85.071648 5.785860
v 16.663704 -84.995911 5.670013
v 8.331386 -88.157288 4.870803
v 8.404129 -88.303635 4.947878
v 10.091421 -88.611908 5.466494
v 10.233068 -88.649147 5.567520
v 10.376427 -88.698860 5.660944
v 10.520932 -88.768364 5.740286
v 10.665110 -88.846741 5.813074
v 10.832824 -88.790970 5.763903
v 10.980231 -88.872696 5.831758
v 11.129057 -88.961136 5.891945
v 11.328025 -88.725700 5.757219
v 11.470516 -88.800644 5.840028
v 11.633012 -88.721794 5.821362
v 11.827195 -88.605591 5.675289
v 11.976049 -88.668488 5.724976
v 12.112302 -88.773453 5.736517
v 12.253995 -88.879356 5.761926
v 12.431174 -88.859131 5.678919
v 12.563454 -88.976990 5.716667
v 12.734479 -88.974716 5.620811
v 13.008386 -88.885490 5.485714
v 16.226503 -85.224304 5.959213
v 16.396633 -85.161766 5.897638
v 16.560953 -85.113968 5.974563
v 16.725313 -85.007263 5.842684
v 16.822048 -84.892403 5.674968
v 8.225560 -88.293007 4.928894
v 8.300720 -88.438347 5.006649
v 8.578502 -88.318253 4.958454
v 9.936979 -88.680885 5.507738
v 10.077540 -88.711586 5.612097
v 10.219076 -88.749435 5.712723
v 10.362129 -88.815483 5.793795
v 10.504336 -88.895966 5.864498
v 10.645236 -88.996628 5.910095
v 10.811174 -88.936844 5.870966
v 10.957064 -89.032509 5.921282
v 11.106248 -89.129814 5.967459
v 11.302043 -88.880867 5.869442
v 11.455022 -88.964699 5.932724
v 11.620368 -88.875214 5.916092
v 11.811574 -88.675148 5.805733
v 11.944551 -88.810616 5.865587
v 12.082908 -88.925385 5.829962
v 12.216188 -89.035965 5.847963
v 12.391685 -88.993385 5.804092
v 12.510680 -89.126495 5.826883
v 12.676779 -89.115852 5.738934
v 12.910117 -88.989433 5.559893
v 13.090400 -89.017509 5.507532
v 13.193429 -88.872711 5.433189
v 13.386219 -88.947388 5.432554
v 16.205074 -85.259865 6.128326
v 16.377443 -85.201141 6.059692
v 16.507240 -85.166801 6.166349
v 16.715431 -85.044052 6.011002
v 16.886135 -84.890213 5.840459
v 17.026470 -84.781693 5.888590
v 8.475074 -88.450310 5.015327
v 9.782553 -88.749550 5.552007
v 9.922606 -88.775620 5.655591
v 10.063487 -88.800270 5.762327
v 10.206111 -88.852318 5.857576
v 10.344132 -88.951271 5.906761
v 10.482879 -89.051819 5.951248
v 10.621420 -89.161171 5.980209
v 10.788469 -89.100533 5.946756
v 10.933475 -89.204094 5.982698
v 11.082537 -89.303535 6.026247
v 11.281724 -89.047676 5.955284
v 11.441618 -89.137978 5.996431
v 11.617887 -89.046188 5.975807
v 11.767154 -88.792068 5.897800
v 11.785831 -88.942314 5.943880
v 11.940684 -89.003578 5.946600
v 12.060987 -89.075920 5.900344
v 12.335762 -89.156441 5.884621
v 12.448358 -89.291420 5.902611
v 12.617068 -89.275291 5.829969
v 12.831725 -89.127731 5.643991
v 12.997452 -89.149422 5.574110
v 13.163487 -89.177368 5.522278
v 13.260005 -89.048798 5.470232
v 13.430318 -89.110565 5.458725
v 16.170826 -85.291542 6.305578
v 16.345333 -85.238464 6.239733
v 16.487806 -85.192390 6.345488
v 16.643385 -85.095207 6.119215
v 16.789059 -85.011726 6.176178
v 16.833046 -84.955963 5.993773
v 16.949854 -84.859489 5.984588
v 17.057577 -84.772957 6.066727
v 17.155014 -84.681671 5.962366
v 9.628184 -88.822571 5.599306
v 9.767775 -88.846207 5.703089
v 9.908084 -88.862534 5.805267
v 10.049587 -88.907928 5.902258
v 10.182075 -89.000237 5.960621
v 10.317923 -89.103729 5.997229
v 10.455321 -89.216393 6.018948
v 10.593030 -89.330177 6.040129
v 10.762938 -89.270821 6.005985
v 10.907539 -89.377548 6.036388
v 11.056037 -89.478661 6.078922
v 11.261954 -89.223000 6.014389
v 11.423009 -89.316086 6.044569
v 11.607339 -89.221817 6.027746
v 11.780393 -89.120094 6.000692
v 11.948909 -89.202202 5.994457
v 12.151586 -89.190857 5.931646
v 12.271340 -89.313622 5.960138
v 12.377424 -89.455925 5.968861
v 12.542120 -89.446121 5.884740
v 12.767943 -89.276787 5.731508
v 12.918007 -89.291199 5.637323
v 13.078436 -89.312767 5.569063
v 13.325815 -89.215195 5.492666
v 16.318178 -85.275368 6.432571
v 16.482712 -85.221153 6.500118
v 16.640068 -85.108711 6.278006
v 16.780312 -85.037537 6.363676
v 16.932480 -84.884438 6.135038
v 17.055696 -84.795975 6.239426
v 17.196377 -84.677773 6.152782
v 9.614139 -88.923462 5.753643
v 9.758871 -88.942184 5.858932
v 9.902550 -88.962875 5.927118
v 10.006342 -89.037933 6.014968
v 10.145171 -89.146164 6.052715
v 10.286125 -89.264847 6.063135
v 10.422372 -89.385254 6.077190
v 10.558700 -89.503548 6.088671
v 10.733514 -89.443275 6.058956
v 10.877921 -89.551094 6.089100
v 11.026066 -89.656395 6.122330
v 11.238663 -89.399994 6.065008
v 11.398508 -89.493828 6.096019
v 11.588202 -89.400085 6.074739
v 11.765516 -89.280251 6.105108
v 11.916670 -89.387520 6.069906
v 12.087573 -89.331039 6.021162
v 12.193216 -89.465553 6.032423
v 12.285427 -89.613831 6.042171
v 12.448772 -89.612839 5.932009
v 12.693468 -89.441978 5.788902
v 12.841011 -89.446205 5.692934
v 12.997792 -89.457695 5.617741
v 13.166956 -89.472427 5.581451
v 15.663851 -85.468727 6.928474
v 15.834491 -85.434441 6.856504
v 16.640650 -85.150955 6.472076
v 16.928747 -84.932083 6.296028
v 17.069799 -84.872353 6.403257
v 17.207895 -84.763145 6.328012
v 17.283688 -84.581406 6.014975
v 17.379389 -84.489647 5.908302
v 17.503622 -84.410782 5.826307
v 9.607618 -89.024269 5.907270
v 9.791220 -89.061722 6.008428
v 9.944220 -89.197693 6.083427
v 10.115290 -89.311226 6.093033
v 10.249862 -89.438637 6.102377
v 10.380698 -89.561691 6.115408
v 10.516503 -89.679741 6.128273
v 10.698925 -89.617744 6.106148
v 10.843947 -89.728821 6.124931
v 10.992692 -89.837517 6.149358
v 11.211049 -89.577400 6.114935
v 11.369252 -89.674240 6.141069
v 11.562669 -89.581894 6.125549
v 11.747150 -89.479622 6.110270
v 11.910028 -89.561287 6.114977
v 12.040837 -89.470718 6.073446
v 12.096704 -89.608208 6.128767
v 12.163671 -89.759209 6.109711
v 12.605483 -89.612267 5.832499
v 12.756494 -89.614601 5.736586
v 12.914041 -89.618797 5.661777
v 13.081089 -89.621948 5.611050
v 13.257456 -89.628365 5.597288
v 13.433067 -89.640900 5.593119
v 13.511675 -89.510338 5.555607
v 13.665586 -89.532646 5.545561
v 14.722426 -87.427666 6.917614
v 15.693942 -85.599556 7.051877
v 15.823504 -85.525719 6.990709
v 16.926851 -84.982750 6.463816
v 17.071831 -84.980537 6.566523
v 17.226624 -84.850586 6.507456
v 17.329517 -84.619156 6.282503
v 17.344267 -84.569481 6.153950
v 17.426218 -84.478500 6.072317
v 17.513313 -84.418732 5.969427
v 17.644436 -84.321854 5.944178
v 9.599268 -89.150711 6.031040
v 9.749606 -89.204880 6.084352
v 9.970476 -89.361481 6.122004
v 10.077788 -89.485138 6.125371
v 10.197553 -89.614731 6.136589
v 10.325617 -89.738052 6.151169
v 10.658092 -89.794601 6.138226
v 10.805508 -89.907135 6.150694
v 10.956175 -90.018875 6.166294
v 11.179742 -89.758621 6.152725
v 11.336176 -89.858444 6.171021
v 11.533666 -89.764313 6.163890
v 11.731630 -89.668617 6.144863
v 11.927168 -89.752983 6.162573
v 12.053576 -89.904106 6.151436
v 12.340167 -89.768127 5.992491
v 12.498640 -89.775871 5.876552
v 12.656481 -89.784599 5.777574
v 12.818187 -89.792625 5.699192
v 12.987193 -89.787117 5.640277
v 13.169175 -89.778435 5.611086
v 13.349010 -89.784920 5.603712
v 13.522742 -89.794586 5.585716
v 13.607718 -89.656204 5.575596
v 13.791758 -89.653755 5.527359
v 13.969338 -89.724937 5.495148
v 14.730067 -87.547440 7.036914
v 14.711850 -87.268860 6.974748
v 15.754230 -85.733788 7.161760
v 15.863855 -85.648132 7.102563
v 15.987861 -85.477821 6.944513
v 17.210781 -84.999680 6.657015
v 17.495239 -84.499603 6.246826
v 17.586285 -84.406113 6.105885
v 17.826744 -84.225510 5.968588
v 6.030899 -88.849434 4.593321
v 6.187811 -88.761108 4.610811
v 6.287982 -88.818398 4.752848
v 9.425654 -89.248627 6.052502
v 9.602587 -89.323830 6.112837
v 9.810215 -89.338425 6.123394
v 9.900288 -89.499168 6.148532
v 10.008162 -89.649483 6.156450
v 10.125342 -89.784782 6.168621
v 10.258411 -89.909660 6.183900
v 10.463040 -89.855400 6.160826
v 10.611627 -89.969048 6.165489
v 10.915924 -90.197495 6.181452
v 11.146092 -89.943619 6.170292
v 11.301540 -90.047363 6.184069
v 11.495544 -89.949867 6.191072
v 11.700004 -89.848221 6.175365
v 11.849634 -89.941833 6.198084
v 11.957555 -90.041153 6.134716
v 12.226692 -89.914467 6.041395
v 12.377647 -89.927582 5.917106
v 12.532317 -89.943497 5.808828
v 12.697210 -89.962029 5.727003
v 13.261210 -89.937462 5.592566
v 13.435392 -89.947449 5.573412
v 13.602971 -89.948212 5.535604
v 13.691587 -89.799850 5.542192
v 13.843650 -89.824852 5.462271
v 13.996417 -89.900520 5.442215
v 14.724411 -87.381264 7.094830
v 14.751950 -87.211166 7.144887
v 15.934404 -85.778648 7.187330
v 15.969526 -85.574348 7.044380
v 16.125242 -85.557320 7.035141
v 17.674219 -84.426186 6.257214
v 17.740778 -84.329155 6.115421
v 17.900225 -84.261787 6.144726
v 17.974468 -84.172577 6.034145
v 18.101030 -84.062187 6.011595
v 18.270542 -84.027290 5.936928
v 18.429834 -83.987068 5.841145
v 5.986309 -88.988800 4.709426
v 6.140707 -88.900162 4.724342
v 6.252113 -88.958870 4.856014
v 7.843033 -89.270889 5.385942
v 8.019056 -89.265610 5.435843
v 8.951071 -89.226288 5.905325
v 9.094983 -89.252914 6.020517
v 9.723186 -89.481346 6.158052
v 9.825279 -89.650673 6.181501
v 9.921722 -89.809120 6.189344
v 10.041070 -89.948311 6.200583
v 10.186263 -90.090103 6.207929
v 10.409400 -90.024933 6.186945
v 10.570372 -90.140900 6.185993
v 10.721099 -90.259331 6.189749
v 11.111238 -90.128433 6.182657
v 11.268084 -90.235191 6.171749
v 11.457332 -90.144493 6.193592
v 11.649353 -90.034607 6.194708
v 11.797832 -90.118004 6.146128
v 11.941191 -90.168175 6.036279
v 12.097109 -90.051331 6.043152
v 12.234310 -90.061020 5.921883
v 12.384671 -90.085106 5.816944
v 12.546179 -90.113136 5.729998
v 12.709739 -90.142822 5.658991
v 13.337048 -90.103706 5.534801
v 13.725744 -89.920380 5.448734
v 13.843577 -90.001045 5.394566
v 13.989516 -90.072487 5.370050
v 14.754875 -87.490929 7.204105
v 14.791720 -87.318703 7.256340
v 16.047859 -85.673744 7.127306
v 16.240013 -85.668930 7.134832
v 17.838200 -84.362411 6.269976
v 18.011953 -84.316818 6.279146
v 18.068811 -84.192513 6.151630
v 18.233940 -84.110039 6.120965
v 18.417940 -84.059532 6.054325
v 6.099021 -89.040894 4.832657
v 7.731181 -89.393600 5.458187
v 7.905156 -89.384949 5.515493
v 8.077467 -89.365639 5.576015
v 8.138340 -89.445045 5.728237
v 8.791381 -89.300804 5.934212
v 8.930824 -89.316277 6.047894
v 9.070263 -89.393639 6.126541
v 9.391675 -89.581474 6.173468
v 9.826025 -89.967499 6.223505
v 9.948151 -90.108398 6.227621
v 10.060755 -90.253189 6.226355
v 10.382965 -90.194527 6.204198
v 10.534189 -90.320763 6.203419
v 10.672681 -90.438812 6.191219
v 10.813683 -90.539101 6.142170
v 11.071823 -90.309113 6.183119
v 11.219724 -90.408775 6.116470
v 11.429419 -90.332375 6.098406
v 11.774369 -90.265816 6.047659
v 11.909741 -90.303070 5.921464
v 12.077794 -90.188332 5.917219
v 12.220751 -90.212662 5.807936
v 12.535301 -90.275726 5.626310
v 12.696383 -90.309784 5.547226
v 12.862307 -90.343269 5.467789
v 13.580286 -90.246849 5.393114
v 13.677102 -90.080688 5.430010
v 13.786367 -90.194084 5.331635
v 13.983875 -90.220970 5.277115
v 15.415010 -86.845993 7.608049
v 15.552065 -86.777275 7.598932
v 18.146421 -84.401199 6.365728
v 18.184689 -84.253578 6.255214
v 18.352314 -84.195450 6.216091
v 7.790907 -89.492928 5.599504
v 7.966881 -89.480095 5.660221
v 8.020567 -89.552147 5.817413
v 8.187944 -89.512115 5.885363
v 8.780766 -89.371841 6.061676
v 8.888562 -89.433105 6.157282
v 9.109976 -89.690788 6.196405
v 9.261391 -89.674614 6.188375
v 9.540849 -89.686066 6.201166
v 9.526579 -89.844536 6.228359
v 9.611964 -89.973724 6.248541
v 9.720020 -90.139824 6.250839
v 9.868809 -90.282173 6.242285
v 10.231698 -90.257240 6.217800
v 10.358264 -90.377563 6.213070
v 10.487567 -90.509453 6.207726
v 10.621455 -90.616272 6.158913
v 10.764850 -90.694405 6.077417
v 11.017592 -90.475487 6.134594
v 11.340471 -90.493263 5.997004
v 11.611357 -90.336601 6.041441
v 11.725585 -90.390480 5.927593
v 11.852932 -90.430183 5.799067
v 12.044247 -90.331963 5.801502
v 12.508574 -90.430603 5.507827
v 12.677080 -90.460670 5.422613
v 12.853638 -90.486717 5.343037
v 13.619110 -90.363960 5.265032
v 13.813964 -90.339661 5.211605
v 14.003496 -90.366905 5.174765
v 15.366625 -87.006577 7.644163
v 15.538098 -86.955482 7.641745
v 15.694295 -86.881744 7.617586
v 15.708632 -86.706894 7.571920
v 17.943649 -84.688866 6.556248
v 18.000082 -84.592789 6.489034
v 18.138533 -84.547348 6.461273
v 18.313156 -84.344315 6.334078
v 18.476259 -84.298058 6.303604
v 21.193230 -83.151283 3.514868
v 21.664326 -83.052956 2.805473
v 7.850202 -89.581001 5.748510
v 7.895420 -89.644310 5.913074
v 8.060512 -89.608765 5.982321
v 9.034731 -89.862740 6.225931
v 9.218088 -89.834496 6.225698
v 9.385534 -89.768745 6.212019
v 9.377919 -89.957565 6.254253
v 9.487951 -90.110641 6.276592
v 9.557189 -90.247253 6.277140
v 9.683526 -90.341888 6.263996
v 9.989080 -90.427567 6.234394
v 10.174315 -90.409035 6.221683
v 10.303847 -90.552254 6.208664
v 10.428191 -90.703094 6.156784
v 10.587838 -90.771011 6.070631
v 10.717346 -90.802315 5.951437
v 10.954325 -90.620987 6.055889
v 11.148702 -90.553963 6.027060
v 11.256587 -90.611275 5.881521
v 11.530022 -90.446770 5.957417
v 11.649787 -90.504753 5.812273
v 11.777707 -90.545692 5.674631
v 12.649246 -90.595116 5.289562
v 12.833953 -90.615776 5.208822
v 13.039422 -90.507729 5.277674
v 13.665958 -90.481026 5.143782
v 13.854299 -90.481506 5.096094
v 14.974607 -88.391968 7.493368
v 14.970887 -88.231964 7.540483
v 15.063478 -88.088402 7.616884
v 15.069101 -87.889931 7.637236
v 15.526671 -87.141968 7.682043
v 15.682851 -87.064186 7.655657
v 15.851756 -86.807449 7.587923
v 17.995478 -85.008720 6.730429
v 18.022388 -84.825912 6.634003
v 18.113365 -84.695908 6.556057
v 18.280212 -84.657684 6.528094
v 18.295513 -84.499138 6.431819
v 18.454607 -84.448463 6.401985
v 18.615566 -84.403915 6.371670
v 20.139874 -83.469704 4.682648
v 20.238722 -83.433067 4.543684
v 21.012642 -83.257683 3.752495
v 21.170473 -83.253304 3.684811
v 21.331699 -83.237244 3.609907
v 21.348511 -83.131737 3.421247
v 21.498343 -83.103256 3.319113
v 21.809805 -83.078758 2.930895
v 21.846022 -83.033272 2.755114
v 9.152774 -89.996826 6.262150
v 9.270078 -90.125374 6.295532
v 9.372766 -90.265732 6.304338
v 9.486020 -90.403305 6.287939
v 9.610647 -90.525963 6.263676
v 9.803739 -90.469719 6.246288
v 9.922880 -90.604057 6.225456
v 10.111149 -90.571297 6.215155
v 10.229801 -90.709320 6.186214
v 10.294387 -90.861061 6.123138
v 10.441180 -90.876976 6.044409
v 10.892019 -90.737289 5.948366
v 11.073783 -90.675865 5.920774
v 11.448394 -90.556732 5.842844
v 11.565032 -90.607521 5.690891
v 11.692373 -90.652740 5.548155
v 13.714538 -90.598305 5.003980
v 13.887811 -90.619431 4.960914
v 15.138570 -88.466522 7.505709
v 15.103029 -88.290833 7.586866
v 15.235239 -88.163330 7.639608
v 15.219633 -87.976418 7.679136
v 15.208583 -87.765846 7.702478
v 15.524090 -87.341194 7.719206
v 15.677039 -87.253578 7.689611
v 15.833659 -87.165817 7.661116
v 15.840183 -86.983734 7.629369
v 18.136099 -85.101860 6.768564
v 18.186249 -84.964859 6.696301
v 18.236416 -84.816849 6.615977
v 18.413933 -84.776764 6.582315
v 18.440804 -84.609962 6.492186
v 18.603191 -84.556725 6.459322
v 18.770325 -84.499596 6.422009
v 20.231302 -83.549477 4.803230
v 20.323206 -83.510788 4.661150
v 20.422834 -83.474815 4.529839
v 20.972389 -83.341644 3.909166
v 21.136322 -83.355667 3.852405
v 21.305138 -83.345688 3.790123
v 21.467419 -83.323311 3.705818
v 21.489750 -83.206566 3.517833
v 21.645594 -83.176895 3.422171
v 21.947027 -83.190102 3.224545
v 21.957130 -83.131752 3.035542
v 21.984272 -83.075851 2.857828
v 22.035765 -82.595917 2.494669
v 9.056365 -90.152184 6.302485
v 9.167925 -90.287964 6.336357
v 9.281695 -90.432968 6.325510
v 9.403005 -90.570633 6.293096
v 9.530207 -90.699821 6.259207
v 9.731736 -90.652504 6.237070
v 9.855287 -90.782944 6.206917
v 10.038676 -90.735382 6.195166
v 10.144718 -90.852844 6.180958
v 10.140702 -90.988953 6.102205
v 10.294658 -90.995468 6.002080
v 11.475156 -90.706406 5.567614
v 11.598974 -90.755783 5.424942
v 15.261547 -88.338081 7.569147
v 15.397710 -88.222099 7.605527
v 15.382382 -88.051659 7.665377
v 15.370805 -87.864296 7.707190
v 15.375807 -87.661911 7.733800
v 15.675490 -87.451721 7.710981
v 15.830096 -87.356667 7.682341
v 15.986578 -87.262917 7.659692
v 15.991430 -87.080688 7.639002
v 18.318230 -85.117783 6.765890
v 18.372198 -84.942314 6.673218
v 18.549740 -84.895111 6.638738
v 18.582758 -84.722992 6.546909
v 18.751177 -84.661148 6.510962
v 18.917059 -84.593826 6.468135
v 19.077700 -84.535667 6.426883
v 20.411432 -83.591133 4.778221
v 20.515839 -83.556007 4.644892
v 21.064667 -83.423622 4.031376
v 21.256067 -83.432899 3.989626
v 21.456062 -83.424133 3.921354
v 21.612185 -83.389984 3.797458
v 21.629290 -83.287865 3.609894
v 21.788643 -83.265976 3.516502
v 21.941319 -83.267754 3.418264
v 22.092972 -83.269272 3.322489
v 22.096117 -83.208420 3.129032
v 22.112299 -83.151466 2.936813
v 22.006847 -82.988289 2.726166
v 22.093019 -82.860817 2.667770
v 22.160004 -82.699120 2.620792
v 22.218512 -82.540947 2.537506
v 9.981405 -90.908287 6.163082
v 9.945831 -91.076637 6.086157
v 10.129086 -91.081352 5.960126
v 11.379600 -90.801743 5.446252
v 11.490742 -90.856766 5.290115
v 15.565576 -88.128494 7.619596
v 15.530339 -87.942627 7.681890
v 15.525742 -87.752785 7.718077
v 15.983152 -87.450829 7.672052
v 16.141325 -87.353462 7.655558
v 16.145201 -87.174568 7.638952
v 16.304590 -87.090370 7.619547
v 18.508644 -85.069473 6.731524
v 18.685349 -85.014336 6.694281
v 18.722439 -84.835976 6.601311
v 18.892462 -84.769028 6.564508
v 19.059198 -84.705254 6.523050
v 19.227638 -84.643066 6.478022
v 20.576626 -83.630249 4.765579
v 21.145182 -83.478264 4.178005
v 21.290651 -83.489891 4.168177
v 21.401728 -83.478073 4.091926
v 21.619587 -83.453293 3.979097
v 21.775043 -83.357559 3.707454
v 21.934465 -83.339996 3.618213
v 22.091944 -83.322937 3.526821
v 22.246763 -83.300476 3.433895
v 22.244595 -83.247276 3.233128
v 22.249081 -83.195503 3.038250
v 22.163412 -83.030998 2.758673
v 22.269131 -82.860580 2.688856
v 22.341770 -82.698959 2.657537
v 22.415308 -82.550201 2.635219
v 6.873752 -90.269928 5.976347
v 7.428286 -90.167732 6.131416
v 11.269255 -90.900879 5.332527
v 15.680886 -87.996750 7.647173
v 15.686913 -87.839516 7.685217
v 16.302013 -87.264412 7.637854
v 18.598845 -85.378738 6.873142
v 18.643721 -85.195671 6.785408
v 18.820030 -85.138519 6.748667
v 18.859531 -84.952492 6.657377
v 19.031103 -84.887085 6.617315
v 19.202345 -84.820618 6.573625
v 19.371668 -84.747253 6.528828
v 19.537479 -84.683922 6.485496
v 21.559689 -83.503860 4.158611
v 21.737389 -83.488716 4.113872
v 21.762838 -83.424294 3.907845
v 21.922136 -83.387177 3.826063
v 22.083115 -83.366341 3.736622
v 22.242926 -83.350250 3.642524
v 22.397594 -83.307350 3.549908
v 22.391542 -83.247093 3.343979
v 22.257481 -83.110245 2.881405
v 22.353228 -83.009941 2.784212
v 22.453726 -82.871193 2.717184
v 22.533525 -82.712807 2.697126
v 22.594284 -82.542542 2.691317
v 6.765926 -90.403458 6.056070
v 7.060362 -90.242149 6.019533
v 7.247024 -90.207283 6.065895
v 7.331134 -90.318459 6.174440
v 7.509917 -90.283943 6.236843
v 7.687870 -90.250076 6.309881
v 18.720646 -85.512886 6.926273
v 18.774765 -85.326622 6.838315
v 18.950745 -85.269516 6.801004
v 18.994322 -85.077034 6.709671
v 19.167576 -85.010704 6.668901
v 19.339283 -84.940613 6.626003
v 19.507780 -84.871574 6.584177
v 19.675655 -84.810974 6.545073
v 21.540424 -83.577896 4.391972
v 21.702818 -83.554749 4.322121
v 21.868675 -83.512909 4.246044
v 21.900551 -83.446281 4.035851
v 22.064465 -83.409378 3.948177
v 22.228579 -83.391151 3.856376
v 22.388802 -83.368507 3.761989
v 22.543180 -83.318916 3.673601
v 22.550716 -83.224243 3.460819
v 22.521120 -83.176765 3.239057
v 22.395552 -83.130585 2.939584
v 22.521507 -83.020630 2.846891
v 22.633907 -82.884499 2.780954
v 22.730892 -82.707436 2.748829
v 6.659851 -90.552818 6.136730
v 6.957945 -90.376968 6.090444
v 7.147405 -90.349007 6.130051
v 7.237888 -90.467644 6.230185
v 7.421110 -90.444328 6.264187
v 7.601060 -90.417603 6.307203
v 7.880249 -90.226494 6.343744
v 18.837492 -85.648643 6.978818
v 18.899277 -85.461487 6.891041
v 19.077190 -85.405090 6.854536
v 19.126192 -85.207779 6.761324
v 19.300611 -85.139748 6.723238
v 19.473133 -85.070267 6.683054
v 19.644035 -85.002289 6.643397
v 21.654884 -83.652451 4.524057
v 21.837259 -83.606163 4.472588
v 22.008516 -83.523941 4.357388
v 22.037422 -83.459091 4.157696
v 22.206627 -83.439087 4.068407
v 22.370241 -83.436501 3.973970
v 22.530195 -83.394821 3.887035
v 22.678488 -83.319252 3.812677
v 22.673311 -83.204674 3.627354
v 22.627655 -83.116661 3.322330
v 6.580215 -90.708580 6.229536
v 6.857367 -90.513000 6.160135
v 7.051554 -90.487579 6.196165
v 7.145991 -90.608482 6.298805
v 7.329275 -90.594368 6.323278
v 7.512946 -90.581093 6.334993
v 7.783098 -90.394020 6.334921
v 7.968103 -90.373749 6.346045
v 8.044321 -90.524841 6.335491
v 8.113865 -90.656464 6.378198
v 17.730568 -86.858925 7.484373
v 18.951622 -85.785934 7.030843
v 19.019056 -85.599510 6.943518
v 19.199331 -85.543961 6.910141
v 19.254480 -85.341965 6.818117
v 19.430433 -85.274506 6.780921
v 19.604961 -85.205376 6.741499
v 19.778433 -85.135872 6.703148
v 21.755983 -83.746422 4.666791
v 21.919405 -83.686539 4.670710
v 21.999594 -83.602959 4.524317
v 22.181009 -83.471779 4.279570
v 22.345924 -83.482254 4.190710
v 22.509331 -83.483170 4.096380
v 22.663164 -83.408028 4.025051
v 22.797977 -83.281281 3.975639
v 22.771486 -83.165855 3.777490
v 22.704578 -83.099792 3.462248
v 6.769117 -90.653061 6.237204
v 6.961372 -90.622276 6.262888
v 7.045025 -90.749138 6.366951
v 7.234293 -90.744606 6.382648
v 7.422595 -90.740120 6.380661
v 7.693962 -90.564980 6.340317
v 7.870676 -90.543663 6.345339
v 7.963247 -90.694107 6.361135
v 8.090898 -90.824036 6.411993
v 8.530895 -91.113068 6.365170
v 8.595804 -91.248131 6.311794
v 17.738485 -87.048805 7.507811
v 19.135414 -85.738289 6.998876
v 19.317812 -85.684753 6.968243
v 19.378855 -85.481163 6.875429
v 19.556917 -85.414528 6.839553
v 19.733803 -85.344955 6.801577
v 19.909723 -85.274361 6.762500
v 22.019733 -83.744896 4.834490
v 22.098398 -83.649071 4.658012
v 22.153582 -83.554810 4.471445
v 22.321707 -83.495842 4.414533
v 22.478189 -83.534546 4.317787
v 22.642258 -83.508148 4.232927
v 22.789793 -83.417572 4.173859
v 22.902159 -83.277870 4.162203
v 22.781792 -83.048935 3.619787
v 6.718817 -90.799316 6.335695
v 6.878611 -90.742172 6.331989
v 6.896880 -90.882645 6.429167
v 7.124382 -90.887810 6.437263
v 7.324725 -90.895508 6.426508
v 7.606374 -90.733223 6.366020
v 7.787410 -90.717041 6.360853
v 7.891408 -90.861351 6.391056
v 7.994756 -91.001648 6.415831
v 8.388176 -91.055428 6.399521
v 8.406443 -91.223022 6.361483
v 8.444398 -91.379707 6.281563
v 16.023767 -90.695663 4.851622
v 16.153940 -90.630768 4.932821
v 17.894644 -86.966026 7.484598
v 19.499678 -85.623238 6.935077
v 19.679831 -85.558327 6.899702
v 19.858952 -85.489174 6.861969
v 20.037086 -85.417419 6.823440
v 22.199345 -83.690758 4.808748
v 22.272636 -83.611153 4.606964
v 22.439714 -83.595215 4.536322
v 22.605135 -83.572716 4.458014
v 22.766478 -83.521423 4.379751
v 22.899178 -83.405556 4.333727
v 22.985338 -83.244499 4.323851
v 7.019732 -91.027100 6.483884
v 7.221672 -91.041588 6.468500
v 7.513886 -90.897858 6.402401
v 7.701667 -90.883812 6.394344
v 7.802997 -91.025635 6.412699
v 7.910348 -91.165398 6.415850
v 8.095488 -91.155174 6.411758
v 8.255791 -91.150566 6.397426
v 8.231557 -91.306862 6.361376
v 16.191612 -90.754944 4.806841
v 16.286983 -90.562973 5.014097
v 16.423882 -90.494041 5.096415
v 16.566759 -90.408890 5.166174
v 16.646042 -88.428024 7.291132
v 17.889030 -87.146141 7.500738
v 19.799231 -85.705017 6.961572
v 19.980242 -85.637047 6.923813
v 20.161068 -85.565887 6.884743
v 22.380035 -83.666908 4.751318
v 22.556446 -83.638107 4.681859
v 22.726673 -83.591827 4.599508
v 22.896147 -83.536652 4.512623
v 23.033091 -83.403183 4.466993
v 23.073072 -83.213966 4.476599
v 22.957436 -83.098221 4.175325
v 22.988710 -82.916397 4.187021
v 6.420466 -91.393349 6.456031
v 6.783284 -91.259003 6.492267
v 7.110905 -91.185829 6.472212
v 7.414510 -91.058319 6.439859
v 7.605344 -91.052116 6.419930
v 7.713280 -91.189926 6.422075
v 7.838958 -91.324272 6.409923
v 14.371028 -91.741707 3.747665
v 14.545899 -91.774788 3.682276
v 14.717299 -91.807800 3.609783
v 16.323410 -90.686989 4.887796
v 16.456747 -90.616478 4.970214
v 16.591053 -90.544357 5.055262
v 16.712576 -90.470139 5.135979
v 16.786682 -88.519264 7.216226
v 16.811028 -88.371193 7.303270
v 16.979395 -88.312592 7.308937
v 19.915112 -85.853821 7.024572
v 20.098162 -85.787704 6.986911
v 20.279850 -85.718346 6.949890
v 20.472876 -85.647842 6.915337
v 22.480764 -83.702339 4.901176
v 22.678057 -83.674927 4.830442
v 22.862532 -83.619141 4.708939
v 23.024803 -83.521652 4.649912
v 23.100115 -83.351227 4.635036
v 23.129217 -83.171280 4.640112
v 23.023531 -83.060234 4.337538
v 23.052828 -82.879250 4.366558
v 6.400158 -91.554543 6.373590
v 6.590972 -91.315056 6.473802
v 6.710577 -91.444008 6.451704
v 6.982528 -91.315521 6.466661
v 7.162680 -91.343300 6.415516
v 7.298010 -91.207825 6.441872
v 7.501380 -91.234680 6.427288
v 7.656382 -91.353371 6.408399
v 7.780521 -91.486816 6.371660
v 14.189619 -91.832397 3.687437
v 14.361264 -91.875992 3.618204
v 14.532343 -91.912483 3.546952
v 14.698824 -91.953812 3.470840
v 14.892543 -91.709488 3.675728
v 15.055476 -91.607277 3.741138
v 16.361647 -90.814674 4.759043
v 16.496416 -90.741264 4.843534
v 16.632887 -90.662926 4.932217
v 16.768541 -90.574753 5.035182
v 16.938562 -90.603210 5.023098
v 16.958801 -88.462746 7.231746
v 17.293694 -88.345070 7.253065
v 17.308456 -88.208069 7.323486
v 17.401413 -88.104164 7.359413
v 17.494541 -87.994720 7.396669
v 20.211063 -85.941261 7.051166
v 20.392021 -85.879570 7.022789
v 20.576305 -85.841362 7.003598
v 21.884579 -84.301491 5.611296
v 22.018047 -84.155617 5.472902
v 22.569767 -83.756989 5.042160
v 22.745163 -83.711945 5.020044
v 22.845314 -83.680710 4.878050
v 22.988186 -83.592804 4.841398
v 23.097525 -83.453545 4.816725
v 23.148100 -83.287552 4.805094
v 23.090155 -83.026917 4.501568
v 23.133987 -82.851624 4.539995
v 6.547372 -91.502350 6.416864
v 6.669993 -91.609207 6.360928
v 6.867556 -91.415382 6.456980
v 7.021736 -91.483444 6.389812
v 7.341786 -91.372719 6.392076
v 7.500669 -91.432236 6.375149
v 7.635255 -91.506981 6.354976
v 7.710271 -91.644402 6.299358
v 12.232651 -91.962242 3.654730
v 14.181741 -91.981125 3.581390
v 14.347820 -92.020020 3.499880
v 14.513118 -92.058929 3.421486
v 14.675164 -92.112480 3.348959
v 14.880443 -91.862297 3.531561
v 15.052505 -91.765839 3.587585
v 15.216585 -91.674171 3.657370
v 16.530630 -90.875290 4.710690
v 16.669458 -90.794662 4.804110
v 16.807249 -90.703682 4.907505
v 16.976791 -90.745995 4.890993
v 17.266359 -88.502884 7.167192
v 17.436583 -88.445923 7.182274
v 17.475576 -88.276039 7.275760
v 17.579138 -88.124741 7.342703
v 20.501286 -86.044518 7.094780
v 20.688208 -86.002754 7.076232
v 21.955379 -84.450783 5.756750
v 22.044449 -84.324692 5.606483
v 22.183586 -84.235703 5.527336
v 23.184607 -83.123596 4.803646
v 23.161772 -82.995239 4.661411
v 23.254314 -82.839645 4.718344
v 23.621368 -81.872711 3.367432
v 6.496368 -91.672897 6.297375
v 6.672347 -91.750206 6.243231
v 6.839626 -91.558655 6.400362
v 6.953111 -91.641319 6.291934
v 7.208889 -91.484962 6.325727
v 7.375459 -91.540871 6.304241
v 7.537156 -91.613503 6.299362
v 7.617308 -91.775307 6.201979
v 11.984671 -91.996696 3.646984
v 12.087366 -92.103661 3.552715
v 12.270650 -92.094986 3.551329
v 14.333742 -92.172470 3.392715
v 14.493313 -92.215363 3.310869
v 14.648578 -92.269211 3.230518
v 14.857985 -92.025131 3.401447
v 15.035351 -91.938988 3.453439
v 15.206614 -91.853500 3.513645
v 15.371192 -91.769806 3.588678
v 16.838184 -90.846840 4.778227
v 17.010994 -90.886711 4.763736
v 17.110926 -90.653793 4.997108
v 17.628178 -90.210060 5.493113
v 17.396931 -88.586937 7.100319
v 17.572361 -88.586067 7.092318
v 17.608612 -88.407501 7.198681
v 17.680073 -88.255165 7.278835
v 17.759113 -88.090813 7.342953
v 17.935669 -88.042969 7.351555
v 18.976000 -87.367943 7.406431
v 19.140362 -87.293221 7.400175
v 21.393772 -85.087189 6.574586
v 22.114006 -84.440460 5.721596
v 22.190420 -84.356163 5.647076
v 22.325277 -84.305847 5.635622
v 23.256422 -83.063393 4.959457
v 23.230251 -82.981606 4.808748
v 23.349030 -82.941338 4.892153
v 23.254646 -82.719093 4.551101
v 23.268841 -82.593330 4.410570
v 23.524397 -82.273933 3.838512
v 23.576464 -82.177887 3.658300
v 23.605396 -82.027908 3.506346
v 23.767004 -81.959816 3.468531
v 6.703817 -91.878616 6.134237
v 6.799470 -91.675499 6.297369
v 6.876166 -91.790298 6.198929
v 7.101078 -91.593605 6.283361
v 7.243502 -91.639687 6.232498
v 7.415339 -91.699593 6.209665
v 7.445464 -91.845253 6.133677
v 7.605234 -91.908997 6.074858
v 12.879912 -92.295166 3.382566
v 13.027597 -92.356331 3.300623
v 14.163841 -92.284325 3.376653
v 14.320090 -92.326202 3.288416
v 14.471609 -92.363235 3.193376
v 14.621403 -92.414421 3.104750
v 14.829228 -92.187660 3.277996
v 15.007934 -92.111893 3.328615
v 15.183032 -92.032990 3.379831
v 15.353774 -91.953224 3.441274
v 15.519273 -91.876259 3.521246
v 15.680265 -91.794022 3.606886
v 16.724390 -91.238945 4.388769
v 16.712532 -91.085381 4.527834
v 17.151386 -90.800171 4.866051
v 17.689255 -90.488144 5.255140
v 17.654032 -90.351067 5.376162
v 17.793905 -90.280846 5.463472
v 17.763327 -88.651817 7.043073
v 17.724739 -88.513474 7.135740
v 17.795946 -88.382675 7.209487
v 17.870443 -88.225990 7.286917
v 18.049938 -88.185509 7.296669
v 19.123665 -87.487991 7.393589
v 19.290043 -87.406494 7.390396
v 21.353727 -85.398643 6.760478
v 21.370356 -85.237610 6.672138
v 21.536760 -85.178291 6.625349
v 21.422171 -84.953384 6.461142
v 21.594988 -84.932877 6.432050
v 21.653135 -84.843948 6.325041
v 22.120396 -84.527939 5.857019
v 22.270515 -84.421432 5.797781
v 23.443081 -82.837112 4.806949
v 23.382963 -82.746719 4.667325
v 23.423840 -82.653938 4.541243
v 23.451519 -82.529991 4.390734
v 23.568970 -82.457901 4.286467
v 23.645695 -82.312363 3.966047
v 23.695089 -82.224869 3.787542
v 23.737799 -82.109001 3.615915
v 23.898785 -82.036133 3.590976
v 23.798048 -81.795609 3.325907
v 23.892054 -81.663834 3.243961
v 6.871546 -91.908188 6.064573
v 7.074525 -91.714134 6.186739
v 7.245756 -91.790504 6.124418
v 7.317882 -91.926964 6.065615
v 7.443935 -91.998238 6.042181
v 12.697992 -92.351944 3.379711
v 12.837617 -92.451347 3.277683
v 13.021521 -92.493217 3.184446
v 14.156014 -92.437363 3.274629
v 14.305422 -92.469757 3.172907
v 14.451033 -92.502449 3.069687
v 14.595866 -92.548592 2.973713
v 14.797532 -92.336189 3.147141
v 14.974517 -92.265244 3.192616
v 15.150777 -92.194214 3.239660
v 15.325062 -92.130394 3.302046
v 15.495403 -92.053391 3.361952
v 15.659894 -91.986748 3.447038
v 15.818137 -91.922241 3.531210
v 15.977981 -91.883377 3.599686
v 16.014599 -91.741783 3.736052
v 16.158792 -91.681160 3.832766
v 16.748533 -91.387566 4.256765
v 16.870352 -91.162109 4.479780
v 17.729092 -90.632004 5.127075
v 17.865200 -90.553177 5.221960
v 17.827967 -90.415382 5.344816
v 17.967255 -90.339035 5.434331
v 17.768812 -90.138878 5.578190
v 17.892656 -88.527664 7.123010
v 17.982334 -88.369629 7.211965
v 18.158087 -88.324112 7.225111
v 19.097805 -87.702667 7.370253
v 19.267246 -87.614922 7.375988
v 21.379444 -85.555969 6.855835
v 21.515841 -85.461761 6.785814
v 21.517986 -85.319283 6.707683
v 21.689146 -85.253197 6.670979
v 21.555702 -85.043472 6.537909
v 21.710987 -85.012077 6.508860
v 21.785427 -84.928902 6.424919
v 21.834093 -84.828133 6.310846
v 22.519842 -84.302505 5.921642
v 22.575598 -84.225006 5.804930
v 22.703226 -84.118111 5.839022
v 22.833300 -84.003723 5.850788
v 22.859961 -83.687927 5.653002
v 23.013811 -83.575218 5.659214
v 23.611769 -82.870529 4.849600
v 23.543736 -82.757935 4.682896
v 23.625805 -82.645287 4.550852
v 23.632765 -82.531410 4.405531
v 23.744530 -82.453690 4.283533
v 23.604885 -82.389931 4.137745
v 23.774940 -82.360214 4.092474
v 23.815987 -82.271149 3.916410
v 23.860434 -82.162788 3.747765
v 24.023697 -82.090691 3.725554
v 23.934439 -81.894867 3.457409
v 23.986525 -81.750961 3.348165
v 24.042797 -81.622574 3.215819
v 9.547119 -97.257118 0.018923
v 6.732971 -92.012535 6.029932
v 6.874981 -92.057785 6.013735
v 7.042315 -91.844757 6.091682
v 7.169823 -91.953606 6.033298
v 7.284986 -92.074883 5.991898
v 12.416549 -92.486153 3.314459
v 12.617323 -92.477943 3.307965
v 12.706101 -92.588463 3.214224
v 12.873723 -92.586952 3.143280
v 13.028257 -92.639320 3.062349
v 14.571151 -92.670174 2.836939
v 14.767035 -92.474564 3.014961
v 14.940547 -92.407005 3.057419
v 15.115509 -92.341850 3.101299
v 15.290304 -92.277313 3.150011
v 15.463696 -92.226479 3.219519
v 15.632409 -92.154564 3.279503
v 15.793876 -92.106583 3.369154
v 15.950069 -92.068611 3.458605
v 16.109201 -92.039108 3.545811
v 16.135733 -91.868126 3.685139
v 16.291502 -91.845787 3.762249
v 16.896173 -91.308533 4.349201
v 17.043909 -91.226540 4.445459
v 17.902655 -90.702888 5.091946
v 18.039352 -90.621254 5.190546
v 18.003548 -90.475693 5.314926
v 18.142164 -90.392532 5.411514
v 17.930410 -90.206421 5.546243
v 17.910349 -90.065971 5.661024
v 18.086723 -88.529236 7.114691
v 18.276243 -88.437317 7.158309
v 21.560980 -85.603683 6.864294
v 21.669645 -85.506966 6.814909
v 21.677935 -85.385712 6.750282
v 21.838982 -85.317810 6.733652
v 21.708729 -85.121895 6.590351
v 21.879368 -85.042145 6.539077
v 21.978271 -84.902328 6.423477
v 22.527285 -84.355675 6.071188
v 22.665482 -84.241432 5.990391
v 22.825459 -84.142540 5.966940
v 22.966866 -84.034729 5.956987
v 22.842123 -83.847458 5.751936
v 22.988951 -83.736191 5.754484
v 23.151968 -83.644852 5.747889
v 23.185459 -83.492973 5.634370
v 23.716610 -82.769814 4.732759
v 23.826571 -82.676796 4.634018
v 23.781298 -82.566582 4.471437
v 23.912580 -82.474037 4.390285
v 23.906942 -82.379654 4.219997
v 23.937038 -82.298248 4.046946
v 23.980345 -82.202141 3.880758
v 24.135315 -82.109596 3.870932
v 24.061440 -81.960823 3.587873
v 24.106339 -81.829369 3.463857
v 24.160852 -81.700500 3.336979
v 24.207150 -81.605568 3.180973
v 24.257290 -81.539032 3.030441
v 24.384338 -81.460472 2.629616
v 9.623186 -97.394249 -0.112778
v 8.788928 -97.040688 0.238022
v 7.012673 -92.005432 6.015154
v 7.122256 -92.138687 5.983299
v 12.334716 -92.624290 3.230450
v 12.519888 -92.612396 3.236645
v 12.608511 -92.731865 3.141859
v 12.755569 -92.694077 3.110806
v 12.873034 -92.736595 3.024784
v 13.014867 -92.813271 2.972462
v 14.406190 -92.735474 2.789099
v 14.549090 -92.781250 2.696039
v 14.739097 -92.603043 2.882193
v 14.908883 -92.536682 2.922745
v 15.081052 -92.474014 2.963459
v 15.254252 -92.411179 3.004793
v 15.427693 -92.351692 3.054266
v 15.599703 -92.294724 3.113352
v 15.767189 -92.253296 3.193372
v 15.928076 -92.222824 3.287813
v 16.083900 -92.204811 3.393444
v 16.242846 -92.177895 3.491922
v 16.263931 -92.017105 3.641726
v 16.432167 -91.967018 3.711750
v 16.455370 -91.819656 3.835352
v 16.611748 -91.754387 3.914282
v 16.751156 -91.658279 4.016411
v 16.924572 -91.456078 4.220089
v 17.070950 -91.373245 4.316322
v 17.934958 -90.859947 4.958372
v 18.073656 -90.777405 5.058405
v 18.210892 -90.693367 5.159468
v 18.177359 -90.538261 5.286448
v 18.313911 -90.452614 5.386984
v 18.104597 -90.256653 5.528570
v 18.051889 -90.138527 5.624331
v 18.144453 -89.100685 6.636530
v 18.045984 -88.987869 6.754637
v 18.158516 -88.868256 6.861227
v 21.643372 -85.741310 6.934353
v 21.747646 -85.613411 6.881371
v 21.838154 -85.470184 6.815867
v 21.980042 -85.376808 6.793592
v 22.022448 -85.130379 6.640862
v 22.045219 -85.006973 6.558569
v 22.521946 -84.429695 6.239273
v 22.671831 -84.340118 6.168940
v 22.819649 -84.255455 6.107790
v 22.969210 -84.161743 6.073537
v 23.121403 -84.071602 6.038792
v 22.971369 -83.889610 5.852179
v 23.123455 -83.793724 5.840753
v 23.292698 -83.732605 5.826168
v 23.323294 -83.576920 5.721846
v 23.488518 -83.521973 5.672621
v 23.650372 -83.472748 5.611967
v 23.817181 -83.436119 5.554853
v 23.950619 -82.576439 4.557247
v 24.077089 -82.481377 4.483518
v 24.054926 -82.394753 4.325232
v 24.062691 -82.305473 4.170898
v 24.095284 -82.214149 4.016190
v 24.256107 -82.133461 4.002184
v 24.178926 -81.999786 3.728502
v 24.225147 -81.883972 3.593761
v 24.279423 -81.776566 3.454777
v 24.331497 -81.702316 3.294981
v 24.383717 -81.629059 3.141155
v 24.435511 -81.583694 2.976906
v 24.463022 -81.540802 2.790029
v 24.544044 -81.529457 2.619122
v 24.318430 -81.396202 2.476034
v 9.907602 -97.481544 -0.208788
v 9.787500 -97.386200 -0.122908
v 9.690235 -97.279182 -0.064592
v 9.699264 -97.147041 0.008635
v 9.570187 -97.069191 0.065882
v 8.980134 -97.074860 0.209719
v 12.260212 -92.768623 3.148779
v 12.437447 -92.756874 3.156694
v 12.543743 -92.879494 3.062761
v 12.716064 -92.834602 3.041067
v 12.837172 -92.892677 2.925293
v 12.984241 -92.985405 2.890241
v 13.164632 -92.889511 2.927122
v 14.388639 -92.851570 2.648710
v 14.541097 -92.910820 2.574495
v 14.713943 -92.722206 2.749601
v 14.881511 -92.663048 2.796963
v 15.051572 -92.607368 2.842119
v 15.221848 -92.542809 2.875139
v 15.392436 -92.476860 2.909178
v 15.564672 -92.418327 2.955879
v 15.736551 -92.374352 3.022230
v 15.902146 -92.349892 3.112036
v 16.062202 -92.333710 3.214857
v 16.222126 -92.316170 3.318058
v 16.395744 -92.296608 3.422230
v 16.403681 -92.132561 3.588284
v 16.576294 -92.064934 3.671753
v 16.603764 -91.908745 3.790407
v 16.766548 -91.833435 3.871271
v 16.925737 -91.764305 3.953281
v 18.103342 -90.937317 4.924379
v 18.242926 -90.854088 5.024906
v 18.380484 -90.769173 5.127374
v 18.348160 -90.609245 5.259642
v 18.486128 -90.524506 5.359327
v 18.213903 -89.845123 5.918888
v 18.217278 -89.706535 6.048855
v 18.232801 -89.575554 6.175125
v 18.257813 -89.440857 6.297930
v 18.320469 -89.079018 6.646690
v 18.237413 -88.990021 6.745441
v 18.340464 -88.886742 6.834620
v 21.832670 -85.744591 6.939734
v 21.930420 -85.605392 6.891977
v 22.014864 -85.480537 6.848036
v 22.168457 -85.380539 6.822204
v 22.005478 -85.263885 6.731226
v 22.144543 -85.215981 6.726614
v 22.195917 -85.067421 6.656648
v 22.679428 -84.448135 6.319395
v 22.828674 -84.369858 6.245171
v 22.979549 -84.285736 6.191774
v 23.132748 -84.200058 6.147345
v 23.285894 -84.114822 6.096291
v 23.112516 -83.937210 5.938323
v 23.249746 -83.857292 5.909670
v 23.457428 -83.689240 5.789602
v 23.618670 -83.638626 5.731461
v 23.783207 -83.591705 5.669189
v 23.950130 -83.557709 5.604867
v 24.257008 -82.516289 4.542643
v 24.219461 -82.409737 4.410126
v 24.209080 -82.319901 4.275616
v 24.221729 -82.228455 4.137497
v 24.394115 -82.193459 4.114504
v 24.294075 -82.025208 3.867273
v 24.343929 -81.930016 3.720918
v 24.399967 -81.848213 3.568432
v 24.454523 -81.780533 3.409693
v 24.507099 -81.716095 3.250568
v 24.556400 -81.665329 3.085114
v 24.642124 -81.610764 2.742712
v 24.701967 -81.595802 2.579603
v 24.469553 -81.455246 2.474508
v 24.404062 -81.386101 2.319195
v 24.485062 -81.395027 2.167173
v 10.100474 -97.399292 -0.171705
v 9.943578 -97.330307 -0.114584
v 9.825867 -97.228745 -0.058786
v 9.859023 -97.075127 0.023149
v 9.730430 -96.993904 0.084963
v 9.441586 -96.979889 0.143860
v 9.273793 -97.038277 0.151243
v 9.143953 -96.954834 0.235315
v 8.962702 -96.948372 0.275108
v 12.370139 -92.900696 3.074844
v 12.485850 -93.026978 2.989986
v 12.666037 -92.980766 2.961372
v 12.795529 -93.058853 2.857130
v 12.947926 -93.153000 2.778017
v 13.144892 -93.051323 2.842657
v 14.393801 -93.002357 2.550245
v 14.555917 -93.066673 2.491179
v 14.697413 -92.844597 2.626579
v 14.859682 -92.786865 2.680052
v 15.026715 -92.734802 2.730265
v 15.361963 -92.600754 2.780537
v 15.532310 -92.546967 2.823317
v 15.702905 -92.503769 2.881804
v 15.873558 -92.466530 2.950678
v 16.034491 -92.454933 3.049143
v 16.194849 -92.440308 3.147572
v 16.354568 -92.425285 3.235994
v 16.519537 -92.421066 3.297792
v 16.556524 -92.210464 3.544616
v 16.730371 -92.146828 3.623195
v 16.751223 -91.994629 3.745142
v 16.917305 -91.925568 3.820097
v 18.129490 -91.097565 4.794186
v 18.271723 -91.016075 4.891762
v 18.412025 -90.931320 4.990732
v 18.549976 -90.846283 5.093130
v 18.518009 -90.684921 5.229137
v 18.658108 -90.601784 5.328523
v 18.451385 -90.371391 5.483461
v 18.551268 -90.158691 5.703829
v 18.363241 -89.942688 5.863972
v 18.361563 -89.802048 5.992258
v 18.374249 -89.663368 6.118420
v 18.400803 -89.524902 6.236937
v 18.426706 -89.382904 6.344110
v 18.448994 -89.253777 6.464619
v 18.457495 -88.995857 6.717411
v 21.459345 -87.078522 7.322658
v 22.293571 -85.229164 6.759226
v 22.600857 -84.840347 6.568657
v 22.700239 -84.588547 6.426088
v 22.844189 -84.496567 6.362401
v 22.994862 -84.415955 6.297386
v 23.149632 -84.336235 6.247395
v 23.300791 -84.259338 6.192714
v 23.448864 -84.176506 6.132032
v 23.275183 -83.976791 5.995886
v 23.419138 -83.860580 5.910311
v 23.590044 -83.800888 5.840312
v 23.753338 -83.747772 5.775934
v 23.918131 -83.706032 5.707763
v 24.085373 -83.672638 5.643532
v 23.990051 -83.415916 5.491526
v 24.039320 -83.287872 5.368467
v 24.215157 -83.278358 5.299507
v 24.436256 -82.573311 4.544136
v 24.376524 -82.456726 4.453150
v 24.383680 -82.356735 4.345268
v 24.353985 -82.267586 4.230793
v 24.523222 -82.306999 4.233622
v 24.421665 -82.093407 3.976187
v 24.463173 -81.991585 3.831598
v 24.517714 -81.922913 3.671465
v 24.573437 -81.869064 3.510761
v 24.626709 -81.811897 3.352104
v 24.675642 -81.759132 3.189735
v 24.617538 -81.520683 2.455706
v 24.555681 -81.449684 2.315144
v 24.641182 -81.475304 2.164177
v 24.561089 -81.428146 2.014364
v 10.067069 -97.247444 -0.115738
v 9.973964 -97.162758 -0.047308
v 10.024102 -97.010399 0.032290
v 9.893402 -96.921677 0.100012
v 9.600275 -96.911003 0.143879
v 9.325395 -96.871811 0.216944
v 9.231769 -96.759949 0.289061
v 9.065824 -96.806587 0.310440
v 8.813316 -96.916328 0.325237
v 12.606879 -93.122437 2.876966
v 12.730299 -93.213898 2.778194
v 12.836988 -93.322739 2.691286
v 13.155371 -93.201500 2.765036
v 13.337651 -93.275803 2.725309
v 13.495184 -93.363220 2.674200
v 14.255995 -93.123245 2.554743
v 14.419806 -93.164848 2.488651
v 14.581612 -93.238319 2.448034
v 14.698527 -92.981400 2.519606
v 14.848138 -92.923149 2.585630
v 15.008613 -92.863693 2.634939
v 15.173805 -92.794930 2.654909
v 15.340792 -92.735596 2.681746
v 15.507757 -92.678246 2.711308
v 15.675643 -92.632477 2.760250
v 15.842095 -92.600136 2.829016
v 16.006845 -92.577423 2.909401
v 16.166348 -92.565643 3.001467
v 16.328003 -92.548378 3.082254
v 16.492842 -92.526955 3.144123
v 16.661709 -92.519493 3.212484
v 16.569199 -92.326622 3.426786
v 16.719074 -92.282211 3.494663
v 16.883358 -92.236473 3.566553
v 16.899958 -92.089714 3.697966
v 17.065550 -92.027306 3.769932
v 17.549686 -91.873756 3.990879
v 18.441576 -91.094536 4.859039
v 18.582083 -91.010216 4.957943
v 18.720177 -90.927002 5.060293
v 18.688112 -90.763260 5.195177
v 18.829456 -90.683044 5.294902
v 18.628805 -90.445770 5.454088
v 18.591499 -90.297043 5.578032
v 18.733097 -90.227104 5.678156
v 18.523685 -90.022957 5.825029
v 18.509266 -89.886398 5.945311
v 18.507313 -89.750168 6.067780
v 18.536301 -89.607582 6.182673
v 18.573149 -89.468498 6.286480
v 18.598545 -89.327507 6.394174
v 18.621948 -89.196259 6.518566
v 18.636244 -89.066299 6.646081
v 21.410349 -87.228813 7.335730
v 21.583532 -87.208412 7.337143
v 22.665113 -84.985382 6.634516
v 22.776150 -84.870911 6.568464
v 22.732338 -84.731331 6.505800
v 22.871363 -84.639275 6.444538
v 23.010305 -84.552917 6.385004
v 23.164835 -84.479172 6.330145
v 23.317617 -84.413918 6.276127
v 23.465851 -84.331909 6.223316
v 23.611906 -84.255196 6.155003
v 23.435436 -84.024529 6.030642
v 23.580898 -83.952477 5.952450
v 23.734838 -83.897629 5.877808
v 23.894615 -83.849091 5.807083
v 24.059328 -83.811157 5.738733
v 24.225189 -83.781754 5.678722
v 24.121664 -83.531029 5.540642
v 24.165737 -83.401588 5.423236
v 24.340076 -83.389992 5.348457
v 24.418140 -83.125122 5.064983
v 24.552767 -82.897804 4.798084
v 24.487440 -82.725716 4.662859
v 24.597784 -82.630005 4.525118
v 24.540625 -82.468636 4.397558
v 24.678497 -82.417923 4.268280
v 24.547577 -82.192329 4.068813
v 24.573130 -82.088516 3.918503
v 24.622805 -82.013268 3.760053
v 24.688534 -81.961716 3.606409
v 24.746422 -81.911026 3.452626
v 24.796368 -81.858490 3.292469
v 24.842585 -81.808037 3.128355
v 11.363004 -96.782463 -0.147961
v 10.133257 -97.112030 -0.046911
v 10.209180 -96.956734 0.028683
v 10.058022 -96.855820 0.107050
v 9.755722 -96.835182 0.164780
v 9.608679 -96.752548 0.229578
v 9.427683 -96.695328 0.282299
v 9.289946 -96.587921 0.351942
v 9.117125 -96.644409 0.356829
v 8.913334 -96.827042 0.339808
v 8.765344 -96.769974 0.384624
v 12.745537 -93.476608 2.600571
v 13.021979 -93.312233 2.695152
v 13.192290 -93.332481 2.685852
v 13.318303 -93.447662 2.628151
v 13.481346 -93.554955 2.578131
v 14.300935 -93.266693 2.517733
v 14.448754 -93.334564 2.508669
v 14.604018 -93.409637 2.470762
v 14.717108 -93.147675 2.454519
v 14.853738 -93.063599 2.489145
v 14.998359 -93.002670 2.559530
v 15.160145 -92.930908 2.583044
v 15.327058 -92.876701 2.612333
v 15.491256 -92.824585 2.636244
v 15.653298 -92.781960 2.687382
v 15.815254 -92.746109 2.745794
v 15.975893 -92.719330 2.816547
v 16.135292 -92.701569 2.895674
v 16.298853 -92.683121 2.965225
v 16.466515 -92.655968 3.016558
v 16.634079 -92.636787 3.075922
v 16.800257 -92.626015 3.150715
v 16.697622 -92.400803 3.349626
v 16.864347 -92.371513 3.426968
v 17.028246 -92.333275 3.503407
v 17.047874 -92.187622 3.642036
v 17.210365 -92.136139 3.719028
v 17.697290 -91.993317 3.935673
v 17.582695 -91.733162 4.109385
v 18.468973 -91.257889 4.730286
v 18.611536 -91.176079 4.826834
v 18.752031 -91.093872 4.926394
v 18.858948 -90.845108 5.160398
v 19.000839 -90.767227 5.260044
v 18.803871 -90.523514 5.422108
v 18.772081 -90.370338 5.548897
v 18.914896 -90.293037 5.643787
v 18.698338 -90.090820 5.800161
v 18.672165 -89.955421 5.915667
v 18.654177 -89.823036 6.030853
v 18.642155 -89.694008 6.129921
v 18.723385 -89.571442 6.220766
v 18.743885 -89.413406 6.335430
v 18.771660 -89.276581 6.453449
v 18.792150 -89.143318 6.580781
v 18.802410 -89.007858 6.712265
v 20.823120 -87.786491 7.320953
v 21.344187 -87.391228 7.344374
v 21.529905 -87.358856 7.341757
v 21.702337 -87.344154 7.341894
v 21.631330 -87.050293 7.321096
v 21.684845 -86.890770 7.301685
v 21.750055 -86.734680 7.269039
v 22.848730 -85.008240 6.625561
v 22.940092 -84.903389 6.561245
v 22.914173 -84.780685 6.507755
v 23.047579 -84.700050 6.452694
v 23.159369 -84.610115 6.396019
v 23.324877 -84.587563 6.360071
v 23.481480 -84.494942 6.295467
v 23.630150 -84.416306 6.235842
v 23.775555 -84.343742 6.164371
v 23.593603 -84.100845 6.060757
v 23.737534 -84.042183 5.979691
v 23.886398 -83.989380 5.904160
v 24.039944 -83.944229 5.828865
v 24.206446 -83.915955 5.768976
v 24.367813 -83.892365 5.721294
v 24.254416 -83.644379 5.579405
v 24.294859 -83.514610 5.469433
v 24.467571 -83.504356 5.399644
v 24.385674 -83.261978 5.213031
v 24.545147 -83.238342 5.131691
v 24.577034 -83.083755 4.969072
v 24.714260 -83.011665 4.848946
v 24.648893 -82.778625 4.641525
v 24.764530 -82.700035 4.508364
v 24.714100 -82.554985 4.397163
v 24.835299 -82.508591 4.271215
v 24.673244 -82.293633 4.126413
v 24.689974 -82.184402 3.977636
v 24.704535 -82.097488 3.842590
v 24.788651 -82.058762 3.710611
v 24.861519 -82.015671 3.561479
v 24.916471 -81.963165 3.401104
v 24.964746 -81.908653 3.235445
v 25.007614 -81.862511 3.065994
v 25.046461 -81.829758 2.893251
v 11.335424 -96.612556 -0.092861
v 11.212025 -96.691452 -0.085554
v 11.082623 -96.755112 -0.047619
v 10.402345 -96.968445 -0.023817
v 10.340200 -96.856110 0.062342
v 10.214805 -96.782860 0.119589
v 9.917450 -96.762474 0.174059
v 9.770987 -96.674850 0.241756
v 9.615371 -96.596222 0.305199
v 8.945107 -96.692528 0.375700
v 8.816661 -96.592430 0.429609
v 8.655108 -96.641891 0.445501
v 11.897544 -93.447281 2.641230
v 12.929320 -93.458496 2.605739
v 13.111371 -93.450073 2.616095
v 13.190907 -93.558067 2.546055
v 13.316382 -93.603088 2.526964
v 14.289327 -93.418274 2.549086
v 14.452558 -93.503113 2.536989
v 14.608790 -93.579765 2.506601
v 14.730417 -93.316055 2.382654
v 14.872935 -93.212219 2.383268
v 15.000801 -93.148186 2.479670
v 15.147571 -93.072578 2.531374
v 15.312986 -93.018715 2.562378
v 15.474483 -92.980247 2.597984
v 15.633690 -92.937424 2.644209
v 15.795243 -92.900742 2.690883
v 15.947983 -92.874123 2.759716
v 16.101141 -92.850273 2.829927
v 16.266804 -92.824326 2.874561
v 16.431051 -92.804443 2.932775
v 16.599609 -92.781181 2.975986
v 16.767309 -92.760368 3.030218
v 16.932144 -92.744972 3.104778
v 16.833649 -92.500748 3.287334
v 17.001665 -92.472168 3.365129
v 17.165091 -92.445938 3.452385
v 17.191084 -92.294228 3.586382
v 17.352621 -92.251404 3.667581
v 17.514048 -92.204208 3.743855
v 17.676891 -92.156967 3.816267
v 17.843025 -92.116737 3.890316
v 17.723997 -91.848419 4.051777
v 17.759363 -91.715088 4.165550
v 18.636295 -91.345795 4.696375
v 18.779188 -91.264542 4.793203
v 18.920002 -91.184265 4.893942
v 18.890116 -91.014450 5.029036
v 19.028894 -90.935318 5.130753
v 19.172333 -90.854973 5.225664
v 18.976946 -90.603973 5.385965
v 18.949432 -90.444527 5.512943
v 19.093727 -90.368370 5.606155
v 18.880342 -90.153770 5.771931
v 18.848566 -90.015625 5.890009
v 18.819178 -89.879341 6.003063
v 18.785051 -89.734947 6.113188
v 18.903187 -89.648186 6.183798
v 18.889059 -89.501732 6.286423
v 18.919962 -89.365433 6.396078
v 18.947187 -89.233925 6.519456
v 18.959585 -89.094688 6.651231
v 20.817795 -87.972832 7.284483
v 20.984428 -87.719856 7.334810
v 21.360851 -87.559135 7.343267
v 21.476946 -87.494392 7.342481
v 21.630903 -87.500259 7.341639
v 21.753563 -87.181320 7.337566
v 21.801334 -87.019028 7.320028
v 21.857836 -86.860664 7.297212
v 21.925875 -86.710129 7.258009
v 22.003899 -86.564758 7.215464
v 22.940674 -85.144302 6.686109
v 23.033554 -85.016518 6.604570
v 23.102047 -84.865837 6.516949
v 23.221790 -84.737465 6.443010
v 23.383364 -84.762833 6.422729
v 23.505236 -84.656075 6.361115
v 23.650249 -84.580902 6.309305
v 23.796350 -84.503685 6.253502
v 23.754738 -84.191360 6.074469
v 23.899109 -84.131294 5.998083
v 24.044077 -84.077431 5.921654
v 24.175356 -84.027428 5.850451
v 24.345577 -84.042198 5.828205
v 24.520365 -83.993202 5.757675
v 24.388327 -83.756813 5.619986
v 24.427099 -83.627998 5.516926
v 24.598225 -83.622620 5.461344
v 24.509577 -83.374367 5.271877
v 24.674629 -83.361702 5.206285
v 24.705021 -83.233856 5.071184
v 24.745621 -83.131844 4.955931
v 24.714195 -82.897606 4.732517
v 24.823862 -82.836655 4.621717
v 24.940590 -82.778999 4.501155
v 24.883379 -82.642326 4.385721
v 25.004198 -82.591721 4.261837
v 24.808826 -82.383369 4.146381
v 24.812223 -82.266159 4.002237
v 24.826717 -82.161545 3.845160
v 24.962219 -82.130417 3.695528
v 25.032019 -82.065674 3.517954
v 25.086399 -82.010857 3.347578
v 25.134417 -81.956352 3.176609
v 25.176619 -81.910645 3.004087
v 11.314617 -96.471687 -0.018032
v 11.196710 -96.526588 0.001612
v 11.090754 -96.596581 -0.001101
v 10.949346 -96.597252 0.022329
v 9.791649 -96.515404 0.318106
v 9.643840 -96.432243 0.380201
v 9.500893 -96.344009 0.439508
v 9.360097 -96.248825 0.496603
v 9.191352 -96.318832 0.487082
v 8.694437 -96.476791 0.477335
v 11.016975 -93.434662 2.752981
v 11.169087 -93.491302 2.664486
v 11.748817 -93.488419 2.596878
v 11.871247 -93.565704 2.543751
v 12.360463 -93.516762 2.591921
v 12.460642 -93.631538 2.499325
v 12.843572 -93.602318 2.507050
v 13.026597 -93.583176 2.513605
v 13.172287 -93.692039 2.438189
v 13.377542 -93.734756 2.427563
v 14.291813 -93.599472 2.569567
v 14.452020 -93.678261 2.554636
v 14.612536 -93.750710 2.535780
v 14.755288 -93.486771 2.438803
v 14.893608 -93.403496 2.347080
v 15.025865 -93.302071 2.409712
v 15.154581 -93.219765 2.479334
v 15.280593 -93.145279 2.529470
v 15.443411 -93.150230 2.559957
v 15.609650 -93.093231 2.613386
v 15.770800 -93.061363 2.660641
v 15.911789 -93.043571 2.744593
v 16.052885 -93.019630 2.813717
v 16.208796 -92.987190 2.868277
v 16.378633 -92.962250 2.900677
v 16.551298 -92.940346 2.920336
v 16.723579 -92.913879 2.942123
v 16.890738 -92.893463 2.999739
v 17.047922 -92.883209 3.090799
v 16.967443 -92.608513 3.232389
v 17.134014 -92.586861 3.315994
v 17.296984 -92.566376 3.406853
v 17.328041 -92.412796 3.538881
v 17.491526 -92.372452 3.618378
v 17.654726 -92.328026 3.694960
v 17.819803 -92.281082 3.766966
v 17.987057 -92.241333 3.843427
v 17.871019 -91.962090 4.001667
v 17.899940 -91.822464 4.119814
v 18.944510 -91.359314 4.756304
v 19.085907 -91.280663 4.859287
v 19.058813 -91.106819 4.996979
v 19.198765 -91.027031 5.097410
v 19.343039 -90.947815 5.192945
v 19.148907 -90.689766 5.350822
v 19.123842 -90.525513 5.475231
v 19.270321 -90.450935 5.564825
v 19.063635 -90.221100 5.735033
v 19.033998 -90.076874 5.856396
v 19.000751 -89.936966 5.970612
v 18.957098 -89.797508 6.079569
v 19.082611 -89.709824 6.152132
v 19.024174 -89.583801 6.242517
v 19.065071 -89.468544 6.338484
v 19.101616 -89.337753 6.455479
v 19.115524 -89.197845 6.591980
v 19.267498 -89.130867 6.667640
v 20.968554 -88.093361 7.263327
v 20.976234 -87.902786 7.307937
v 21.137257 -87.820610 7.325366
v 21.506067 -87.650124 7.335171
v 21.871588 -87.320435 7.343853
v 21.920975 -87.152924 7.333918
v 21.970644 -86.991753 7.316236
v 22.030243 -86.839638 7.286375
v 22.101191 -86.694107 7.254395
v 22.181211 -86.553978 7.216955
v 23.032942 -85.288628 6.756841
v 23.124250 -85.159096 6.670496
v 23.207062 -85.025734 6.581726
v 23.289461 -84.894806 6.499861
v 23.459318 -84.923286 6.479639
v 23.530828 -84.805054 6.414196
v 23.665117 -84.753426 6.377970
v 23.809380 -84.679283 6.329515
v 23.943499 -84.427612 6.184713
v 23.921499 -84.277367 6.090019
v 24.068130 -84.214417 6.011562
v 24.213528 -84.145592 5.928381
v 24.381203 -84.205109 5.934532
v 24.500111 -84.123306 5.854883
v 24.508825 -83.864998 5.665329
v 24.559168 -83.756317 5.573677
v 24.720625 -83.755219 5.529020
v 24.637329 -83.493279 5.335190
v 24.806198 -83.482346 5.270393
v 24.844780 -83.353592 5.139872
v 24.877077 -83.230537 5.006176
v 24.883833 -83.101288 4.871532
v 24.865641 -82.971275 4.745214
v 24.994913 -82.917953 4.631405
v 25.114365 -82.863106 4.510572
v 25.057795 -82.725014 4.379354
v 25.175795 -82.666771 4.251707
v 24.959270 -82.467552 4.150568
v 24.938463 -82.347481 4.022991
v 24.950418 -82.236687 3.872751
v 25.095839 -82.239418 3.779190
v 25.144871 -82.171700 3.623386
v 25.206408 -82.111214 3.461334
v 25.258686 -82.060417 3.288534
v 11.339719 -96.268562 0.172600
v 11.237865 -96.389336 0.099276
v 11.068960 -96.445183 0.118244
v 9.968051 -96.440094 0.330671
v 9.823715 -96.353676 0.399574
v 9.680068 -96.270378 0.470007
v 9.536347 -96.174118 0.518549
v 9.393553 -96.082664 0.578703
v 9.222981 -96.153023 0.560326
v 9.024340 -96.376534 0.480110
v 8.893544 -96.267502 0.536619
v 7.416235 -97.206223 0.733473
v 7.321775 -97.367699 0.724939
v 5.976888 -96.228622 1.724501
v 10.855826 -93.510155 2.708672
v 11.004603 -93.576714 2.627478
v 11.151709 -93.637558 2.542675
v 11.753982 -93.630219 2.485312
v 11.922858 -93.695808 2.450134
v 12.012828 -93.550644 2.564039
v 12.277253 -93.645920 2.491268
v 12.370309 -93.761726 2.398478
v 12.749634 -93.737228 2.412909
v 12.952598 -93.730560 2.406029
v 13.100646 -93.812317 2.338902
v 13.241860 -93.822350 2.332834
v 13.363461 -93.917923 2.265459
v 14.463618 -93.854301 2.576170
v 14.631501 -93.918663 2.563002
v 14.763062 -93.654373 2.491842
v 14.907864 -93.560883 2.447390
v 15.045941 -93.470253 2.430460
v 15.177363 -93.375664 2.472034
v 15.313089 -93.277054 2.511959
v 15.457594 -93.331520 2.553026
v 15.585735 -93.253738 2.606689
v 15.729045 -93.219063 2.662916
v 15.871071 -93.220055 2.732531
v 16.146580 -93.162857 2.853046
v 16.315924 -93.121986 2.884151
v 16.489613 -93.102989 2.896387
v 16.663389 -93.081787 2.908857
v 16.839396 -93.052689 2.914492
v 16.999228 -93.038132 2.998348
v 17.094168 -92.731926 3.195284
v 17.257902 -92.716644 3.284414
v 17.424118 -92.695068 3.368650
v 17.460615 -92.537346 3.494581
v 17.626266 -92.498909 3.571819
v 17.789202 -92.460243 3.654707
v 17.954302 -92.418297 3.733371
v 18.123915 -92.378166 3.808111
v 18.016369 -92.083237 3.959614
v 18.044149 -91.932137 4.077372
v 19.107597 -91.460403 4.716963
v 19.250616 -91.380142 4.819569
v 19.226082 -91.202904 4.961847
v 19.367460 -91.122047 5.061628
v 19.511993 -91.046860 5.161703
v 19.320900 -90.781097 5.318075
v 19.296814 -90.615303 5.441059
v 19.444529 -90.545876 5.532232
v 19.244745 -90.295723 5.689857
v 19.219082 -90.146950 5.816137
v 19.191500 -89.997688 5.933542
v 19.146267 -89.854683 6.046726
v 19.259985 -89.747292 6.138758
v 19.181286 -89.598450 6.251181
v 19.239944 -89.468208 6.375401
v 19.283298 -89.317390 6.521257
v 19.421700 -89.207817 6.629698
v 21.126146 -88.006569 7.291057
v 21.979208 -87.468788 7.349215
v 22.039028 -87.293480 7.343786
v 22.088009 -87.127579 7.330177
v 22.140297 -86.972046 7.312101
v 22.203247 -86.827217 7.282670
v 22.276880 -86.688599 7.253145
v 23.216438 -85.308891 6.747001
v 23.302176 -85.181488 6.653137
v 23.379477 -85.054260 6.559301
v 23.554604 -85.073204 6.524811
v 23.632036 -84.926720 6.443006
v 23.809750 -84.881508 6.411566
v 23.963449 -84.764420 6.353235
v 23.958973 -84.592178 6.273758
v 24.111557 -84.514305 6.205650
v 24.092022 -84.360046 6.106836
v 24.239880 -84.288788 6.023293
v 24.412895 -84.359848 6.036039
v 24.554554 -84.261955 5.941317
v 24.663845 -84.117134 5.817034
v 24.669725 -83.916718 5.665575
v 24.842020 -83.877724 5.587866
v 24.763802 -83.614090 5.401060
v 24.933792 -83.598930 5.331612
v 24.979433 -83.467224 5.198605
v 25.016905 -83.335548 5.060625
v 25.036160 -83.199181 4.915489
v 25.028219 -83.059380 4.770651
v 25.160196 -83.010063 4.656092
v 25.281578 -82.955536 4.530264
v 25.229660 -82.806381 4.384911
v 25.342810 -82.740158 4.250044
v 25.125715 -82.540070 4.137136
v 25.067879 -82.430389 4.045137
v 25.080091 -82.335205 3.928911
v 25.205519 -82.344376 3.860329
v 25.260643 -82.285713 3.728407
v 25.320732 -82.226540 3.573934
v 25.380974 -82.167969 3.409851
v 25.435738 -82.111946 3.239708
v 11.172008 -96.293434 0.224785
v 11.006263 -96.300743 0.248579
v 10.896695 -96.424911 0.157446
v 10.806865 -96.532494 0.091097
v 10.146895 -96.375908 0.346788
v 10.005977 -96.285591 0.421997
v 9.864782 -96.199051 0.496431
v 9.721383 -96.111801 0.564367
v 9.576737 -96.012253 0.609741
v 9.431548 -95.933899 0.686192
v 9.255714 -95.994087 0.650949
v 9.058141 -96.215141 0.549128
v 8.927066 -96.108421 0.609699
v 8.767913 -96.157753 0.601877
v 8.609305 -96.206726 0.600439
v 8.495415 -96.118599 0.701164
v 7.358622 -97.068726 0.843023
v 7.264378 -97.225586 0.828237
v 7.227254 -97.521271 0.729248
v 7.102818 -97.645561 0.728407
v 6.928591 -97.727074 0.722609
v 6.728063 -97.733818 0.686419
v 6.618822 -97.692482 0.849340
v 5.985562 -96.412827 1.692169
v 6.129452 -96.308174 1.678636
v 6.274644 -96.038750 1.714762
v 10.824722 -93.643562 2.583374
v 10.970012 -93.711327 2.497492
v 12.653122 -93.866890 2.322514
v 12.835030 -93.862144 2.315496
v 12.992089 -93.869041 2.296452
v 13.147461 -93.945015 2.228624
v 14.214881 -94.106285 2.503134
v 14.322757 -93.976418 2.578978
v 14.497270 -94.029297 2.566179
v 14.668839 -94.085487 2.538630
v 14.774383 -93.819084 2.528790
v 14.921942 -93.724396 2.497608
v 15.066738 -93.631416 2.478081
v 15.203254 -93.536079 2.492708
v 15.334519 -93.438469 2.515356
v 15.481016 -93.502243 2.578554
v 15.567323 -93.403267 2.619449
v 15.689857 -93.387909 2.670691
v 15.812545 -93.362350 2.719242
v 16.254604 -93.282867 2.865450
v 16.423767 -93.265526 2.881475
v 16.591980 -93.250336 2.886465
v 16.767513 -93.225525 2.884943
v 16.943188 -93.203827 2.923288
v 17.148706 -93.029472 3.103451
v 17.210983 -92.868652 3.178119
v 17.376112 -92.853996 3.262605
v 17.540794 -92.837685 3.349253
v 17.584095 -92.674774 3.466066
v 17.748478 -92.643333 3.550852
v 17.915796 -92.602722 3.626381
v 18.084997 -92.558624 3.697904
v 18.257902 -92.517410 3.767658
v 18.159119 -92.211189 3.920191
v 18.188883 -92.049713 4.035734
v 18.356134 -92.003609 4.113394
v 18.516512 -91.944534 4.195463
v 18.672844 -91.872963 4.279119
v 19.268358 -91.567268 4.675793
v 19.412815 -91.486435 4.779840
v 19.392111 -91.301941 4.922682
v 19.534777 -91.220947 5.023294
v 19.681147 -91.145569 5.122808
v 19.492012 -90.879410 5.289289
v 19.469099 -90.713318 5.412952
v 19.617321 -90.648766 5.508030
v 19.422512 -90.383362 5.648904
v 19.400520 -90.226059 5.767588
v 19.377024 -90.071556 5.887201
v 19.352917 -89.907394 6.017527
v 19.427221 -89.757652 6.142792
v 19.343557 -89.614975 6.264299
v 19.427233 -89.483818 6.399366
v 19.453779 -89.346184 6.521120
v 19.586998 -89.271103 6.594350
v 22.076267 -87.621025 7.349012
v 22.150091 -87.438606 7.351221
v 22.206524 -87.266579 7.343427
v 22.255997 -87.107758 7.326074
v 22.311483 -86.960495 7.308048
v 22.378128 -86.823082 7.283253
v 23.305012 -85.457619 6.827470
v 23.397518 -85.332825 6.730808
v 23.477682 -85.205872 6.626457
v 23.652895 -85.208244 6.584982
v 23.732868 -85.058212 6.502905
v 23.905136 -85.057083 6.484535
v 23.972599 -84.920731 6.420485
v 24.121435 -84.683228 6.299438
v 24.276333 -84.606056 6.233599
v 24.262981 -84.442390 6.125353
v 24.429335 -84.527351 6.149035
v 24.580725 -84.434540 6.056402
v 24.735357 -84.321457 5.950590
v 24.816395 -84.030609 5.711250
v 24.978846 -83.988861 5.633280
v 24.885881 -83.733002 5.462976
v 25.109852 -83.581985 5.257999
v 25.154154 -83.445862 5.118708
v 25.181721 -83.305000 4.969242
v 25.184336 -83.158104 4.813108
v 25.319147 -83.111656 4.695744
v 25.454037 -83.053505 4.556875
v 25.392426 -82.887711 4.393633
v 25.506552 -82.812157 4.247276
v 25.294422 -82.604279 4.120829
v 25.229015 -82.462845 3.993938
v 25.350929 -82.406586 3.857830
v 25.427614 -82.348419 3.702156
v 10.856657 -96.282204 0.259245
v 10.708517 -96.383240 0.203028
v 10.189283 -96.224388 0.435087
v 10.053647 -96.130211 0.511145
v 9.915685 -96.047951 0.596289
v 9.772284 -95.961494 0.666685
v 9.623518 -95.873283 0.726595
v 9.473068 -95.791748 0.796057
v 9.291250 -95.840172 0.750139
v 9.089925 -96.053017 0.626398
v 8.958386 -95.948082 0.688005
v 8.800894 -96.002129 0.680794
v 8.645144 -96.054428 0.682970
v 8.531552 -95.977226 0.798399
v 7.730115 -96.419884 0.868853
v 7.611487 -96.553574 0.904913
v 7.211304 -97.095642 0.950563
v 7.177970 -97.386520 0.834703
v 7.084824 -97.535706 0.851660
v 6.973680 -97.646492 0.833498
v 6.808884 -97.678322 0.843033
v 6.716278 -97.632393 0.985691
v 6.623299 -97.556656 1.127346
v 6.144014 -96.477028 1.616995
v 6.286308 -96.364426 1.615002
v 6.273641 -96.201851 1.668466
v 6.423492 -96.095200 1.667145
v 11.225520 -93.968338 2.202511
v 12.757832 -93.986725 2.228683
v 12.944878 -93.982491 2.212805
v 13.063084 -94.083382 2.110746
v 13.257571 -94.058037 2.122414
v 14.379533 -94.150681 2.518400
v 14.551383 -94.197021 2.511862
v 14.713943 -94.257965 2.514858
v 14.798671 -93.978523 2.559019
v 14.941083 -93.878487 2.544933
v 15.087600 -93.786858 2.521164
v 15.233384 -93.696243 2.509605
v 15.366996 -93.601784 2.536087
v 15.529885 -93.663948 2.609710
v 15.630695 -93.546173 2.654055
v 15.785136 -93.536285 2.714742
v 16.220242 -93.408943 2.851084
v 16.348213 -93.428558 2.861813
v 16.509491 -93.424599 2.868585
v 16.684324 -93.399956 2.876572
v 16.858707 -93.376633 2.910192
v 17.083500 -93.189758 3.038397
v 17.245708 -93.178238 3.121191
v 17.313866 -93.016708 3.186426
v 17.485384 -93.000305 3.254530
v 17.652618 -92.984581 3.334385
v 17.704348 -92.816185 3.439611
v 17.871161 -92.785454 3.519989
v 18.041313 -92.744431 3.590067
v 18.213749 -92.698868 3.654447
v 18.389698 -92.657402 3.719858
v 18.299522 -92.343521 3.877203
v 18.332928 -92.173149 3.991522
v 18.500561 -92.123306 4.066660
v 18.662722 -92.057945 4.144661
v 18.821920 -91.981934 4.226772
v 19.556454 -91.405273 4.880938
v 19.700048 -91.325554 4.984247
v 19.847940 -91.250740 5.084276
v 19.662477 -90.981232 5.258924
v 19.640907 -90.816231 5.387259
v 19.792568 -90.747124 5.475111
v 19.597683 -90.482590 5.619085
v 19.579309 -90.321426 5.730340
v 19.560501 -90.161476 5.837370
v 19.542782 -90.013390 5.950663
v 19.551758 -89.874535 6.059015
v 19.584589 -89.751572 6.161386
v 19.513710 -89.633148 6.263760
v 19.624567 -89.536942 6.355930
v 19.597507 -89.410316 6.470727
v 22.182858 -87.760963 7.343164
v 22.256859 -87.580696 7.353025
v 22.322699 -87.406425 7.347843
v 22.375332 -87.243919 7.340626
v 22.425863 -87.094719 7.322567
v 22.485346 -86.956703 7.304148
v 23.386406 -85.603661 6.906826
v 23.485352 -85.477760 6.817546
v 23.590322 -85.351387 6.710728
v 23.757004 -85.303139 6.658193
v 23.837318 -85.198380 6.573652
v 24.016653 -85.192688 6.574211
v 24.081505 -85.035248 6.478004
v 24.118147 -84.857948 6.389978
v 24.274847 -84.790016 6.334736
v 24.431282 -84.712685 6.267866
v 24.584183 -84.625618 6.185041
v 24.732901 -84.529877 6.092203
v 24.888090 -84.451660 6.007055
v 24.814407 -84.177742 5.825071
v 24.959354 -84.135162 5.753458
v 25.122320 -84.100655 5.680037
v 25.010220 -83.847969 5.515142
v 25.181438 -83.830475 5.443628
v 25.236406 -83.703453 5.319605
v 25.285389 -83.567627 5.183317
v 25.323631 -83.422386 5.032368
v 25.335249 -83.269562 4.868422
v 25.468996 -83.221985 4.751953
v 25.605350 -83.178596 4.633636
v 25.553179 -82.950081 4.381363
v 25.676445 -82.882423 4.237101
v 25.461145 -82.674301 4.113985
v 25.409307 -82.538910 3.986172
v 9.333444 -95.677238 0.828836
v 9.122060 -95.891968 0.712322
v 8.989839 -95.788666 0.773857
v 8.830256 -95.842514 0.755598
v 8.678311 -95.907707 0.773561
v 8.559386 -95.835091 0.890232
v 8.385767 -96.050636 0.817236
v 7.755534 -96.261749 0.930210
v 7.632973 -96.367287 0.998274
v 7.518037 -96.459808 1.063536
v 7.131227 -97.254547 0.942873
v 7.056608 -97.420799 0.969645
v 6.917938 -97.572144 0.970438
v 6.792193 -97.536743 1.090548
v 6.741051 -97.401527 1.201265
v 6.543370 -97.420036 1.230242
v 6.484596 -97.258507 1.301146
v 6.430834 -97.100372 1.372358
v 6.354728 -96.950943 1.424337
v 6.430182 -96.258736 1.618538
v 6.558411 -96.164139 1.621572
v 6.430378 -95.911224 1.718748
v 6.612617 -95.850922 1.695150
v 10.851439 -93.961151 2.233213
v 11.006600 -94.040543 2.154955
v 11.184928 -94.104454 2.068232
v 12.871437 -94.100288 2.123573
v 12.965109 -94.208862 2.013720
v 13.161129 -94.186707 2.003237
v 14.302203 -94.291435 2.392960
v 14.450975 -94.292976 2.443996
v 14.589518 -94.366653 2.435753
v 14.763703 -94.424416 2.434271
v 14.832751 -94.140198 2.565386
v 14.969481 -94.031906 2.572685
v 15.111463 -93.937866 2.564812
v 15.255267 -93.848488 2.550974
v 15.403039 -93.759262 2.558191
v 15.570462 -93.824791 2.629974
v 15.699819 -93.704002 2.676685
v 15.876951 -93.692841 2.747797
v 16.212872 -93.538307 2.835480
v 16.394781 -93.607323 2.844316
v 16.595098 -93.572830 2.865080
v 16.776329 -93.549736 2.893293
v 16.939171 -93.527023 2.966566
v 17.011211 -93.355560 2.997318
v 17.177109 -93.339745 3.062798
v 17.351715 -93.322182 3.108595
v 17.419348 -93.163040 3.181404
v 17.592903 -93.147240 3.242754
v 17.765419 -93.128685 3.309501
v 17.820913 -92.961052 3.414732
v 17.992910 -92.926559 3.481936
v 18.164888 -92.886490 3.548437
v 18.338348 -92.843178 3.611202
v 18.514404 -92.804665 3.675661
v 18.437397 -92.480728 3.831287
v 18.475124 -92.302383 3.943857
v 18.642471 -92.247887 4.017397
v 18.804253 -92.178131 4.101240
v 18.967070 -92.097656 4.184412
v 19.717413 -91.516838 4.841827
v 19.862509 -91.436165 4.945061
v 20.012680 -91.359970 5.043890
v 19.834347 -91.078194 5.215765
v 19.814718 -90.914139 5.349838
v 19.967827 -90.843269 5.434248
v 19.774384 -90.580544 5.586544
v 19.758276 -90.417953 5.694935
v 19.742975 -90.259209 5.800842
v 19.728792 -90.103973 5.902979
v 19.723465 -89.957413 6.003857
v 19.728996 -89.817139 6.110140
v 19.712965 -89.668556 6.234270
v 19.793003 -89.560814 6.334148
v 19.777117 -89.456902 6.430618
v 19.930103 -89.389450 6.495932
v 20.070164 -89.317375 6.570282
v 20.213070 -89.242355 6.645067
v 22.368454 -87.716316 7.344847
v 22.437094 -87.543800 7.351758
v 22.496019 -87.380028 7.345053
v 22.545259 -87.228355 7.337135
v 22.597574 -87.088448 7.321217
v 22.662724 -86.959312 7.305395
v 23.360510 -85.872833 7.058683
v 23.464586 -85.745567 6.980928
v 23.568043 -85.620659 6.899395
v 23.668329 -85.501236 6.816621
v 23.764427 -85.404381 6.739452
v 23.930391 -85.344658 6.686645
v 24.123756 -85.323524 6.662172
v 24.195499 -85.152519 6.558205
v 24.250183 -84.976845 6.441318
v 24.414366 -84.908554 6.383772
v 24.575153 -84.830826 6.312643
v 24.728113 -84.736046 6.227188
v 24.879314 -84.639671 6.134826
v 25.037035 -84.562149 6.051552
v 24.921644 -84.287987 5.886120
v 25.092987 -84.245155 5.806080
v 25.259192 -84.211761 5.719479
v 25.142172 -83.963493 5.563486
v 25.290983 -83.944435 5.497185
v 25.357121 -83.841103 5.390411
v 25.409426 -83.706696 5.259830
v 25.452436 -83.560150 5.113371
v 25.495657 -83.397636 4.940920
v 25.623009 -83.316917 4.790270
v 25.765221 -83.268356 4.658827
v 25.612411 -83.065437 4.491714
v 25.724480 -83.012573 4.367661
v 25.849266 -82.962349 4.234400
v 25.629173 -82.749908 4.106100
v 25.576511 -82.612007 3.973402
v 9.157470 -95.732498 0.802769
v 9.023411 -95.630379 0.863159
v 8.859052 -95.681061 0.830776
v 8.708032 -95.757195 0.856546
v 8.592823 -95.694862 0.979116
v 8.408747 -95.914635 0.917635
v 7.669580 -96.200676 1.068800
v 7.545983 -96.291901 1.144941
v 7.422170 -96.379417 1.211182
v 7.396671 -96.537132 1.142082
v 6.641693 -97.280594 1.271910
v 6.624372 -97.124687 1.328249
v 6.569494 -96.971199 1.385826
v 6.476410 -96.827957 1.446730
v 6.559035 -96.708527 1.467134
v 6.584583 -96.019516 1.656862
v 6.747181 -95.968155 1.634886
v 6.782635 -95.794220 1.667982
v 10.769795 -94.075500 2.101156
v 10.922692 -94.177635 2.021877
v 11.110929 -94.247131 1.952475
v 12.774450 -94.216553 2.036652
v 12.834519 -94.316452 1.920267
v 13.050194 -94.307663 1.878325
v 14.877438 -94.294579 2.530130
v 15.003831 -94.186020 2.578447
v 15.143662 -94.096031 2.584612
v 15.277583 -94.009186 2.581015
v 15.422176 -93.914635 2.585392
v 15.571941 -93.995560 2.640028
v 15.740185 -93.896065 2.692757
v 15.907367 -93.898026 2.752783
v 16.041342 -93.779060 2.791254
v 16.205153 -93.704811 2.822315
v 16.349401 -93.806938 2.841438
v 16.519995 -93.744659 2.862297
v 16.695560 -93.720741 2.890284
v 16.866220 -93.699089 2.941259
v 17.109070 -93.506882 3.015596
v 17.283688 -93.485268 3.048649
v 17.460447 -93.463783 3.081373
v 17.528391 -93.304634 3.156467
v 17.703831 -93.288254 3.213453
v 17.879421 -93.268150 3.273108
v 17.938910 -93.101463 3.377209
v 18.112329 -93.068611 3.441652
v 18.285685 -93.030281 3.504864
v 18.457817 -92.993439 3.572368
v 18.630974 -92.963326 3.640289
v 18.570210 -92.623100 3.784796
v 18.613504 -92.439194 3.899744
v 18.779730 -92.374214 3.979198
v 18.945557 -92.293167 4.066999
v 19.110569 -92.217690 4.154991
v 19.273062 -92.140846 4.241232
v 19.875080 -91.633293 4.802069
v 20.020885 -91.551727 4.905893
v 20.172226 -91.474350 5.003672
v 20.004147 -91.183189 5.175030
v 19.988346 -91.011337 5.304230
v 20.139063 -90.944153 5.393454
v 19.953060 -90.673195 5.543505
v 19.938017 -90.516533 5.661093
v 19.925404 -90.354668 5.762994
v 19.913666 -90.193520 5.858922
v 19.904779 -90.036652 5.953457
v 19.900227 -89.886551 6.052036
v 19.893114 -89.744873 6.156946
v 19.888531 -89.631149 6.261326
v 19.970425 -89.530090 6.364077
v 20.112150 -89.449753 6.444976
v 20.244310 -89.376129 6.528709
v 20.381567 -89.303604 6.611115
v 22.486986 -87.848663 7.339765
v 22.552059 -87.678024 7.349193
v 22.616146 -87.513618 7.348958
v 22.670979 -87.360527 7.342287
v 23.074688 -86.576294 7.298752
v 23.153111 -86.423462 7.281116
v 23.438852 -86.010086 7.122223
v 23.542332 -85.884331 7.046394
v 23.649603 -85.758057 6.971408
v 23.757845 -85.631851 6.893127
v 23.861597 -85.502090 6.803640
v 24.045895 -85.480179 6.776065
v 24.227804 -85.457626 6.744318
v 24.304556 -85.285027 6.623661
v 24.370678 -85.101448 6.500797
v 24.542179 -85.036858 6.436418
v 24.722925 -84.964287 6.362707
v 24.879318 -84.832596 6.255919
v 25.033783 -84.740929 6.167414
v 25.192522 -84.659416 6.087362
v 25.058807 -84.398041 5.932930
v 25.228374 -84.352936 5.849936
v 25.393089 -84.317886 5.759903
v 25.287390 -84.072716 5.596315
v 25.452303 -84.007431 5.489738
v 25.524147 -83.859154 5.344812
v 25.574329 -83.714378 5.207454
v 25.613991 -83.576111 5.062460
v 25.676176 -83.462219 4.924122
v 25.792053 -83.393456 4.793276
v 25.931980 -83.354538 4.675591
v 25.753548 -83.142899 4.512615
v 25.885704 -83.096703 4.380295
v 26.011799 -83.057861 4.245653
v 25.802010 -82.829956 4.098827
v 25.745291 -82.693588 3.962866
v 25.844643 -82.638283 3.812862
v 9.058291 -95.471214 0.947260
v 8.890131 -95.525932 0.919023
v 8.741363 -95.610153 0.945971
v 8.620792 -95.541786 1.058157
v 8.436157 -95.783127 1.009336
v 7.440128 -96.208351 1.279871
v 7.293233 -96.304001 1.314646
v 7.277428 -96.463310 1.257246
v 7.271252 -96.601456 1.202890
v 7.126961 -96.578690 1.277325
v 6.793305 -97.175392 1.246870
v 6.769275 -96.995667 1.318674
v 6.696095 -96.826553 1.397472
v 6.699305 -96.620193 1.454969
v 6.913375 -96.203819 1.516653
v 6.903569 -96.059143 1.569059
v 6.906431 -95.901245 1.610353
v 6.964134 -95.738983 1.628820
v 10.772387 -94.322105 1.919439
v 10.954350 -94.313828 1.922134
v 11.273989 -94.211571 1.960711
v 11.419410 -94.293571 1.917070
v 11.567595 -94.376427 1.857199
v 12.882688 -94.398994 1.790827
v 13.034851 -94.404648 1.736631
v 14.940086 -94.409943 2.481670
v 15.058767 -94.335480 2.549383
v 15.161948 -94.240112 2.580791
v 15.316810 -94.191986 2.594461
v 15.424352 -94.061432 2.602819
v 15.525805 -94.180618 2.627604
v 15.700811 -94.112328 2.678133
v 15.845621 -94.079361 2.726110
v 16.056753 -93.945435 2.793669
v 16.192636 -93.891319 2.824556
v 16.327698 -94.003059 2.857222
v 16.462585 -93.909706 2.872412
v 16.613483 -93.897400 2.899372
v 16.787006 -93.871361 2.933031
v 17.039618 -93.678085 2.983130
v 17.216915 -93.653259 2.996828
v 17.394423 -93.626717 3.013067
v 17.572231 -93.602875 3.044020
v 17.638262 -93.444473 3.124765
v 17.815775 -93.425674 3.176067
v 17.991970 -93.407135 3.236255
v 18.054657 -93.242058 3.338169
v 18.228342 -93.213089 3.403875
v 18.400551 -93.181061 3.472042
v 18.570982 -93.151093 3.544079
v 18.743565 -93.128151 3.612814
v 18.690969 -92.779785 3.738697
v 18.761013 -92.586349 3.856091
v 18.925598 -92.480614 3.959898
v 19.092203 -92.408180 4.045958
v 19.255026 -92.338806 4.129808
v 19.417446 -92.264885 4.213474
v 20.029226 -91.752884 4.760508
v 20.175394 -91.666702 4.863987
v 20.328157 -91.590195 4.961589
v 20.170218 -91.293732 5.133335
v 20.157324 -91.117424 5.262592
v 20.302902 -91.044922 5.355623
v 20.128948 -90.775162 5.508528
v 20.119743 -90.610992 5.616026
v 20.109854 -90.447945 5.716634
v 20.099350 -90.285133 5.813156
v 20.089535 -90.118065 5.898228
v 20.080410 -89.955597 5.988832
v 20.068321 -89.800606 6.091158
v 20.044519 -89.659470 6.214689
v 20.169758 -89.580093 6.302785
v 20.293369 -89.504662 6.392526
v 20.419636 -89.434265 6.490194
v 20.689543 -89.292725 6.662003
v 20.834875 -89.222069 6.731546
v 20.996603 -89.165070 6.783567
v 21.154083 -89.114014 6.822632
v 21.309065 -89.056221 6.866159
v 21.467695 -89.001274 6.908607
v 22.669348 -87.809189 7.344553
v 22.734529 -87.644867 7.350336
v 22.797417 -87.486794 7.349310
v 23.182423 -86.721626 7.310629
v 23.249613 -86.563614 7.314619
v 23.332834 -86.415833 7.288940
v 23.520044 -86.148491 7.180796
v 23.620844 -86.022202 7.110897
v 23.727133 -85.896721 7.037251
v 23.838310 -85.766808 6.962536
v 23.949883 -85.631058 6.873836
v 24.135860 -85.622597 6.850147
v 24.333323 -85.612526 6.818180
v 24.409817 -85.417564 6.688468
v 24.482870 -85.232986 6.561220
v 24.655836 -85.178711 6.498580
v 24.826591 -85.148926 6.454117
v 24.891634 -85.000381 6.351390
v 25.051882 -84.937004 6.285490
v 25.198700 -84.823196 6.187897
v 25.204550 -84.500275 5.976536
v 25.370235 -84.454872 5.892340
v 25.532001 -84.418510 5.807581
v 25.423708 -84.174477 5.627159
v 25.587988 -84.140388 5.548786
v 25.636858 -83.999275 5.419699
v 25.693781 -83.862770 5.285946
v 25.742323 -83.728386 5.152534
v 25.785641 -83.609619 5.020908
v 25.832453 -83.513184 4.902880
v 25.959440 -83.484932 4.811945
v 25.909035 -83.227654 4.531960
v 26.042341 -83.187881 4.403875
v 26.172215 -83.156723 4.275883
v 25.976336 -82.921440 4.097683
v 25.919264 -82.783066 3.956488
v 26.011011 -82.721939 3.804407
v 26.089535 -82.646996 3.633217
v 9.090528 -95.315300 1.031561
v 8.920156 -95.375023 1.013880
v 8.765757 -95.454453 1.028044
v 8.629066 -95.373749 1.115124
v 8.478306 -95.637375 1.097456
v 8.313661 -95.714806 1.098894
v 7.445184 -96.011726 1.343767
v 7.301344 -96.139252 1.379457
v 7.134112 -96.402412 1.332590
v 6.965883 -96.665413 1.334688
v 6.908779 -96.855644 1.310341
v 6.825490 -96.714828 1.379972
v 6.872063 -96.554276 1.408146
v 7.034435 -96.226517 1.456873
v 7.116970 -96.093147 1.482630
v 7.040538 -95.970947 1.550192
v 7.063736 -95.842979 1.575768
v 7.023239 -95.585609 1.659056
v 10.885818 -94.446609 1.837330
v 11.078720 -94.397316 1.840032
v 11.252083 -94.339325 1.856180
v 11.398890 -94.434250 1.796347
v 11.541638 -94.534615 1.756250
v 11.707054 -94.477974 1.822491
v 11.851116 -94.567139 1.774530
v 12.765911 -94.490120 1.688410
v 12.935914 -94.479034 1.637005
v 15.095153 -94.470085 2.486185
v 15.250095 -94.381271 2.555349
v 15.422854 -94.338104 2.591413
v 15.576234 -94.336891 2.620058
v 15.832716 -94.291107 2.692768
v 15.984162 -94.054596 2.773905
v 16.152081 -94.095421 2.820728
v 16.495981 -94.079041 2.909986
v 16.696493 -94.040283 2.948313
v 16.882288 -94.013123 2.974762
v 16.965675 -93.848106 2.961014
v 17.145874 -93.826088 2.971087
v 17.325848 -93.800819 2.975330
v 17.504881 -93.774178 2.993582
v 17.682655 -93.749229 3.026960
v 17.750500 -93.581917 3.086687
v 17.927435 -93.563644 3.140997
v 18.104013 -93.545532 3.201032
v 18.168261 -93.383011 3.300455
v 18.340672 -93.360161 3.371755
v 18.512207 -93.333649 3.442568
v 18.681419 -93.310165 3.518169
v 18.853054 -93.292961 3.590330
v 18.806677 -92.951332 3.704268
v 18.866592 -92.783867 3.796049
v 18.931185 -92.644836 3.878670
v 19.077747 -92.595802 3.949001
v 19.236492 -92.531494 4.025552
v 19.398607 -92.460716 4.104612
v 19.561546 -92.388336 4.185009
v 19.722597 -92.312874 4.267797
v 20.331564 -91.413712 5.088987
v 20.340088 -91.230515 5.221329
v 20.450611 -91.122658 5.329376
v 20.301737 -90.876595 5.467487
v 20.298746 -90.717659 5.579786
v 20.293993 -90.552879 5.678238
v 20.286760 -90.384483 5.767841
v 20.277624 -90.213928 5.852882
v 20.267788 -90.041725 5.936975
v 20.252319 -89.872421 6.030090
v 20.221760 -89.715668 6.151524
v 20.352020 -89.639725 6.240122
v 20.470438 -89.569458 6.350618
v 20.591795 -89.495735 6.461885
v 20.721127 -89.426994 6.564130
v 20.856096 -89.349854 6.642815
v 20.979977 -89.275330 6.707405
v 21.147797 -89.264435 6.726292
v 21.312439 -89.190842 6.781088
v 21.472013 -89.133949 6.828035
v 21.634417 -89.078171 6.880209
v 21.624680 -88.947151 6.954500
v 23.222582 -87.273277 7.306093
v 23.306385 -86.848099 7.295751
v 23.356861 -86.697258 7.323164
v 23.431545 -86.552055 7.322002
v 23.701500 -86.164406 7.171262
v 23.804193 -86.040062 7.103130
v 23.912300 -85.911278 7.027761
v 24.026810 -85.771523 6.946388
v 24.207853 -85.776749 6.926893
v 24.381315 -85.801880 6.915658
v 24.526121 -85.536583 6.741786
v 24.592505 -85.363800 6.624166
v 24.769264 -85.325836 6.569101
v 24.947414 -85.294205 6.524633
v 25.002811 -85.124863 6.412575
v 25.174520 -85.098671 6.373936
v 25.226204 -84.965515 6.279621
v 25.358105 -84.752998 6.117042
v 25.356915 -84.600754 6.011293
v 25.518303 -84.554413 5.932096
v 25.677603 -84.513161 5.855486
v 25.554771 -84.283119 5.675417
v 25.719778 -84.255257 5.603651
v 25.761766 -84.121468 5.482738
v 25.815895 -83.991524 5.355370
v 25.870474 -83.863716 5.221313
v 25.918697 -83.738930 5.087946
v 25.956993 -83.616142 4.951847
v 26.108480 -83.589302 4.856899
v 26.095844 -83.449722 4.707808
v 26.069132 -83.317970 4.558012
v 26.202250 -83.282066 4.437292
v 26.332619 -83.259636 4.312361
v 26.143637 -83.024727 4.118956
v 26.110542 -82.880264 3.951639
v 26.170650 -82.782196 3.772875
v 26.251234 -82.708061 3.600998
v 11.406564 -95.285645 1.303528
v 8.950746 -95.231888 1.116526
v 8.785964 -95.297585 1.109922
v 8.642342 -95.209763 1.181541
v 8.484910 -95.462982 1.141802
v 8.339725 -95.549141 1.156015
v 7.294955 -95.985382 1.431093
v 7.148592 -96.252739 1.397757
v 7.192316 -95.899101 1.505816
v 7.165004 -95.713715 1.557398
v 10.820017 -94.574806 1.730799
v 11.025443 -94.544281 1.745033
v 11.216642 -94.491829 1.758703
v 11.360330 -94.594673 1.705503
v 11.505219 -94.696938 1.664122
v 11.682041 -94.633003 1.721727
v 11.832324 -94.711250 1.669960
v 15.404181 -94.497627 2.526999
v 15.537961 -94.447227 2.578917
v 15.708802 -94.444649 2.614401
v 15.989007 -94.210838 2.765985
v 16.151814 -94.288048 2.812460
v 16.307102 -94.366959 2.858526
v 16.622473 -94.206848 2.966829
v 16.802034 -94.167679 3.001287
v 17.068146 -93.994499 2.985012
v 17.250675 -93.975258 2.993340
v 17.430063 -93.950363 3.012686
v 17.610378 -93.927559 3.016729
v 17.789764 -93.901459 3.037069
v 17.862083 -93.724869 3.060772
v 18.039093 -93.704063 3.114107
v 18.213860 -93.687531 3.178766
v 18.279804 -93.525116 3.268228
v 18.451284 -93.507095 3.342508
v 18.790270 -93.468300 3.493246
v 18.963636 -93.453079 3.559029
v 18.921680 -93.118233 3.677662
v 18.988884 -92.951080 3.767195
v 19.046595 -92.781563 3.856888
v 19.212128 -92.726555 3.929443
v 19.376642 -92.651237 4.004696
v 19.542730 -92.581085 4.079012
v 19.706053 -92.511452 4.155893
v 20.521080 -91.239265 5.262920
v 20.627567 -91.127197 5.370417
v 20.468920 -90.986320 5.430578
v 20.475370 -90.829781 5.536613
v 20.475632 -90.667389 5.638536
v 20.472599 -90.500168 5.733261
v 20.466711 -90.325356 5.815390
v 20.458038 -90.146828 5.896345
v 20.444805 -89.966827 5.982780
v 20.409956 -89.796745 6.096495
v 20.532421 -89.717094 6.198959
v 20.638884 -89.637207 6.333017
v 20.764204 -89.555870 6.447954
v 20.896210 -89.480186 6.546545
v 21.027477 -89.386200 6.630006
v 21.188414 -89.414581 6.613949
v 21.319920 -89.329285 6.686775
v 21.471527 -89.272942 6.739721
v 21.630684 -89.218460 6.798044
v 21.798717 -89.005936 6.941685
v 21.955521 -89.067184 6.927395
v 23.156666 -87.424347 7.334055
v 23.338305 -87.407623 7.315546
v 23.482132 -86.818214 7.306139
v 23.539772 -86.685768 7.336578
v 23.885303 -86.191422 7.165476
v 23.985806 -86.063423 7.095518
v 24.094755 -85.923752 7.015789
v 24.271259 -85.940117 7.004968
v 24.447718 -85.965363 6.993525
v 24.487391 -85.687286 6.833792
v 24.649071 -85.660355 6.785127
v 24.709608 -85.495834 6.680931
v 24.890423 -85.462486 6.631999
v 25.071180 -85.429970 6.588790
v 25.125641 -85.262703 6.482445
v 25.305115 -85.228539 6.440626
v 25.351469 -85.069832 6.332722
v 25.367550 -84.911446 6.219477
v 25.522537 -84.851738 6.159561
v 25.516935 -84.697174 6.050501
v 25.673069 -84.649696 5.975277
v 25.827135 -84.608566 5.898031
v 25.692663 -84.385498 5.728361
v 25.856398 -84.360863 5.655218
v 25.892609 -84.235489 5.538340
v 25.941996 -84.110481 5.416759
v 25.996986 -83.986244 5.285727
v 26.048634 -83.859039 5.148102
v 26.090258 -83.727150 5.005611
v 26.249512 -83.696991 4.910912
v 26.250774 -83.551422 4.753805
v 26.230539 -83.412453 4.595865
v 26.305691 -83.139664 4.153967
v 26.286180 -83.014938 4.005821
v 26.291506 -82.904327 3.861547
v 26.316204 -82.818031 3.717115
v 11.386393 -95.136719 1.400564
v 11.224554 -95.226280 1.327742
v 8.808568 -95.133461 1.173197
v 8.669583 -95.049423 1.250135
v 8.487046 -95.295250 1.200258
v 8.331756 -95.378807 1.198954
v 7.358562 -95.792953 1.439474
v 10.770759 -94.694618 1.619390
v 10.971062 -94.680679 1.640135
v 11.167513 -94.646652 1.668127
v 11.311192 -94.752884 1.614233
v 11.471116 -94.867180 1.564201
v 11.659716 -94.783745 1.623274
v 15.574052 -94.572868 2.526316
v 15.749936 -94.618835 2.552507
v 15.878603 -94.498573 2.643026
v 16.004009 -94.387711 2.731756
v 16.166447 -94.461845 2.779488
v 16.328577 -94.540718 2.817823
v 16.988714 -94.148628 3.024004
v 17.171358 -94.136719 3.039110
v 17.350992 -94.119835 3.057310
v 17.530121 -94.098969 3.070881
v 17.709764 -94.077278 3.077421
v 17.888277 -94.051674 3.095457
v 17.967859 -93.876617 3.072382
v 18.142401 -93.853966 3.126654
v 18.318375 -93.835709 3.180225
v 18.389240 -93.669327 3.244936
v 18.560024 -93.654488 3.319525
v 19.031429 -93.284248 3.650335
v 19.101381 -93.116234 3.736767
v 19.184120 -92.935432 3.832981
v 19.354168 -92.836044 3.918670
v 19.523619 -92.768333 3.987677
v 19.689066 -92.702797 4.051920
v 20.680450 -91.324196 5.245735
v 20.789179 -91.212311 5.349476
v 20.643780 -90.953506 5.489605
v 20.650303 -90.792992 5.597017
v 20.654213 -90.622276 5.689631
v 20.653244 -90.448532 5.777203
v 20.622421 -89.900101 6.059017
v 20.702391 -89.790245 6.208461
v 20.812857 -89.688744 6.329372
v 20.943470 -89.605026 6.427019
v 21.069635 -89.514832 6.516699
v 21.240454 -89.550354 6.491592
v 21.331427 -89.459946 6.586718
v 21.466534 -89.422073 6.634615
v 21.620665 -89.364525 6.698713
v 21.795786 -89.151207 6.859317
v 21.944084 -89.230583 6.834671
v 22.113764 -88.988968 6.982030
v 23.154770 -87.872215 7.351923
v 23.215700 -87.715675 7.355743
v 23.276777 -87.558464 7.344697
v 23.460684 -87.534981 7.324377
v 23.401840 -87.262650 7.277917
v 23.578598 -87.223274 7.263191
v 24.063086 -86.226563 7.165163
v 24.162155 -86.082413 7.087446
v 24.339012 -86.098892 7.076942
v 24.517576 -86.123184 7.070807
v 24.576677 -85.830215 6.895159
v 24.769306 -85.781242 6.825352
v 24.830774 -85.626122 6.729986
v 25.013727 -85.594521 6.692018
v 25.483725 -85.186172 6.389750
v 25.516432 -85.017899 6.274189
v 25.673271 -84.962502 6.205366
v 25.675270 -84.801048 6.089174
v 25.827084 -84.752083 6.013050
v 25.976784 -84.708946 5.934006
v 26.220423 -83.841812 5.063215
v 26.383518 -83.809120 4.972076
v 26.399332 -83.653961 4.809984
v 26.388189 -83.508759 4.644255
v 26.523947 -83.461449 4.528099
v 26.659010 -83.431129 4.400322
v 26.466471 -83.250465 4.187426
v 26.449028 -83.133545 4.036098
v 26.446035 -83.014580 3.894760
v 26.448782 -82.900749 3.744535
v 11.209403 -95.068993 1.428625
v 11.047448 -95.174362 1.362223
v 10.888247 -95.315804 1.300692
v 10.697477 -95.321747 1.361368
v 10.480206 -95.386040 1.413301
v 10.368582 -95.249649 1.447733
v 10.187176 -95.222107 1.470392
v 8.497825 -95.128593 1.257906
v 8.328018 -95.210007 1.251844
v 8.163692 -95.309494 1.245430
v 7.979624 -95.274834 1.307478
v 10.727762 -94.827492 1.525824
v 10.918163 -94.824722 1.537260
v 11.109322 -94.800079 1.568228
v 11.245963 -94.907005 1.521618
v 15.610816 -94.712280 2.454378
v 15.776958 -94.776833 2.461714
v 15.923293 -94.682060 2.569357
v 16.041256 -94.558151 2.681618
v 16.211794 -94.622696 2.724060
v 17.094524 -94.294128 3.068308
v 17.267929 -94.285713 3.103251
v 17.444748 -94.271355 3.124334
v 17.623018 -94.249977 3.141588
v 17.802805 -94.226021 3.152245
v 17.982265 -94.199463 3.168836
v 18.064526 -94.027008 3.127401
v 18.243515 -94.005234 3.154783
v 18.422459 -93.985260 3.190268
v 18.495699 -93.816544 3.234154
v 18.667973 -93.801186 3.301126
v 18.840061 -93.785141 3.364584
v 19.142773 -93.446793 3.614790
v 19.212500 -93.285950 3.699751
v 19.281605 -93.127510 3.778200
v 19.353794 -92.996239 3.851835
v 19.506386 -92.950867 3.904827
v 19.670031 -92.894569 3.961546
v 19.833498 -92.831169 4.021551
v 19.995750 -92.764854 4.090036
v 20.858063 -91.326691 5.287611
v 20.971054 -91.221642 5.382507
v 20.807148 -91.076576 5.443623
v 20.817993 -90.920090 5.548971
v 20.826410 -90.753624 5.649527
v 20.824648 -90.047829 5.985746
v 20.837635 -89.912506 6.100218
v 20.871183 -89.805183 6.217478
v 20.995914 -89.733696 6.293505
v 21.120951 -89.647255 6.387952
v 21.294043 -89.688713 6.370241
v 21.429512 -89.579185 6.495354
v 21.603428 -89.513672 6.585086
v 21.766670 -89.449623 6.657866
v 21.781946 -89.301041 6.764500
v 21.927961 -89.384422 6.729254
v 22.102768 -89.156357 6.893831
v 22.263277 -89.091293 6.943535
v 22.430964 -89.031479 6.985615
v 23.279573 -88.001114 7.348314
v 23.337135 -87.848648 7.355827
v 23.397181 -87.690918 7.349077
v 23.578089 -87.664078 7.334373
v 23.524353 -87.382187 7.293507
v 23.703693 -87.341293 7.281425
v 23.745522 -87.165291 7.295770
v 24.233280 -86.240654 7.156643
v 24.413416 -86.251694 7.146090
v 24.595434 -86.275040 7.139900
v 24.623411 -86.004120 6.985902
v 24.729971 -85.911720 6.908996
v 24.892662 -85.905266 6.874804
v 24.954121 -85.754890 6.782915
v 25.135900 -85.726395 6.755519
v 25.609652 -85.314148 6.439486
v 25.652252 -85.135864 6.325918
v 25.814596 -85.080208 6.255075
v 25.826351 -84.911568 6.131388
v 25.975758 -84.860664 6.048771
v 26.123783 -84.816154 5.957493
v 26.345556 -83.960938 5.129295
v 26.540203 -83.594971 4.699280
v 26.679766 -83.539688 4.572834
v 26.813585 -83.521660 4.436481
v 26.627157 -83.350143 4.223356
v 26.609306 -83.241661 4.065609
v 26.603148 -83.117500 3.921390
v 11.035683 -94.982918 1.463140
v 10.876410 -95.148415 1.389029
v 10.713760 -95.127365 1.417528
v 10.554977 -95.230919 1.420618
v 10.442122 -95.123604 1.459522
v 10.298578 -95.089638 1.493322
v 8.165808 -95.142715 1.308048
v 8.004515 -95.089539 1.401541
v 7.741791 -95.267555 1.315477
v 10.266743 -94.926208 1.545013
v 10.652339 -94.964935 1.468714
v 10.836609 -94.977112 1.458982
v 16.108454 -94.710358 2.627111
v 16.275993 -94.778175 2.661642
v 17.177498 -94.453880 3.114803
v 17.351898 -94.452271 3.141739
v 17.893948 -94.381958 3.211878
v 18.077589 -94.354034 3.223905
v 18.161077 -94.176361 3.188011
v 18.341803 -94.154732 3.203629
v 18.521469 -94.134178 3.229876
v 18.598724 -93.966110 3.240427
v 18.775509 -93.947578 3.286886
v 18.952547 -93.926888 3.327137
v 19.127575 -93.910294 3.374924
v 19.303217 -93.899742 3.424387
v 19.466278 -93.126953 3.820839
v 19.640120 -93.085617 3.870701
v 19.806959 -93.029289 3.925644
v 19.972723 -92.965981 3.986248
v 20.137362 -92.898155 4.051081
v 20.300303 -92.828430 4.120241
v 20.461193 -92.759956 4.195675
v 20.621899 -92.692726 4.274189
v 21.000635 -91.404808 5.265944
v 21.151773 -91.337448 5.341915
v 20.982466 -91.048981 5.499807
v 20.991354 -90.884903 5.605135
v 21.001326 -90.714767 5.701647
v 21.026224 -90.011528 6.026609
v 21.026794 -89.870865 6.152647
v 21.169634 -89.785370 6.245630
v 21.341391 -89.831596 6.241067
v 21.465996 -89.742561 6.365062
v 21.599957 -89.660820 6.465155
v 21.756098 -89.597664 6.547091
v 21.915001 -89.536324 6.618299
v 22.089952 -89.315025 6.795848
v 22.252119 -89.251427 6.855843
v 22.415138 -89.190201 6.903638
v 22.579407 -89.132660 6.950356
v 22.601627 -88.970718 7.025593
v 22.773134 -88.911728 7.065994
v 22.944601 -88.853416 7.107191
v 23.460438 -87.986740 7.356174
v 23.516073 -87.826111 7.355310
v 23.690269 -87.801552 7.342525
v 23.647005 -87.504990 7.300732
v 23.842266 -87.469444 7.270803
v 23.869564 -87.278664 7.282865
v 23.913452 -87.098282 7.315338
v 23.965527 -86.917686 7.345860
v 24.002449 -86.726227 7.338212
v 24.172724 -86.645638 7.320110
v 24.482306 -86.420425 7.214941
v 24.683216 -86.418648 7.198792
v 24.701891 -86.153397 7.060421
v 24.807779 -86.036133 6.972828
v 24.991486 -86.038437 6.947176
v 25.071291 -85.888939 6.846332
v 25.250397 -85.867004 6.817649
v 25.429470 -85.841362 6.779049
v 25.728968 -85.452095 6.486589
v 25.780775 -85.263184 6.376251
v 25.945808 -85.207314 6.307348
v 25.964073 -85.035095 6.165745
v 26.112528 -84.973503 6.073400
v 26.257145 -84.931511 5.951578
v 26.788738 -83.437355 4.263916
v 26.771736 -83.336372 4.102560
v 26.761589 -83.216957 3.952427
v 10.567951 -95.080299 1.446968
v 10.127117 -95.058502 1.521811
v 7.865806 -95.209717 1.420198
v 10.447357 -94.963371 1.498850
v 16.183270 -94.860550 2.564426
v 16.344208 -94.923447 2.578840
v 17.990374 -94.545471 3.227322
v 18.176283 -94.516136 3.238680
v 18.258978 -94.329636 3.236458
v 18.441059 -94.305199 3.248205
v 18.623150 -94.283394 3.261190
v 18.702677 -94.115349 3.249556
v 18.880783 -94.095451 3.287504
v 19.060163 -94.074837 3.310680
v 19.236198 -94.059334 3.350807
v 19.414385 -94.045227 3.382757
v 19.441238 -93.599556 3.620191
v 19.516436 -93.439072 3.703624
v 19.586126 -93.269814 3.787287
v 19.764372 -93.226257 3.833189
v 19.936722 -93.170021 3.887192
v 20.106567 -93.105667 3.945784
v 20.274536 -93.036987 4.009546
v 20.440420 -92.966026 4.078478
v 20.603453 -92.896042 4.155624
v 20.766285 -92.825783 4.233864
v 21.155521 -91.507690 5.229557
v 21.163666 -90.844330 5.662399
v 21.175714 -90.673470 5.753996
v 21.186985 -90.498154 5.838017
v 21.196823 -90.318169 5.913614
v 21.521143 -89.897278 6.245111
v 21.641615 -89.816231 6.344410
v 21.747328 -89.730080 6.436785
v 21.909128 -89.707092 6.496611
v 22.072411 -89.465034 6.693386
v 22.238323 -89.399323 6.761865
v 22.404875 -89.344727 6.819534
v 22.567068 -89.290627 6.870353
v 22.729204 -89.234192 6.920944
v 22.746529 -89.074333 6.995285
v 22.915564 -89.017036 7.038458
v 23.085724 -88.960808 7.082447
v 23.256155 -88.904312 7.126306
v 23.633577 -87.967033 7.358753
v 23.806541 -87.940521 7.361658
v 23.755362 -87.638351 7.310277
v 23.925352 -87.634666 7.280375
v 24.005157 -87.367874 7.232859
v 24.036289 -87.205605 7.274637
v 24.091305 -87.041229 7.317012
v 24.134869 -86.858253 7.338182
v 24.299990 -86.825134 7.314712
v 24.341745 -86.674934 7.309048
v 24.473726 -86.606453 7.281353
v 24.603977 -86.541870 7.252907
v 24.787825 -86.296501 7.130965
v 24.892941 -86.172310 7.046665
v 25.076685 -86.179321 7.022062
v 25.172323 -86.029144 6.918198
v 25.352501 -86.015518 6.881954
v 25.532013 -85.994583 6.839397
v 25.604517 -85.817810 6.717819
v 25.843390 -85.595757 6.539125
v 25.901058 -85.400414 6.428907
v 26.056742 -85.364120 6.346348
v 26.098003 -85.173172 6.194572
v 26.217615 -85.095497 6.036646
v 26.344566 -85.076462 5.900640
v 26.271688 -84.790718 5.851219
v 26.405798 -84.741165 5.717560
v 16.252459 -94.976517 2.455759
v 16.417826 -95.035812 2.466120
v 16.582712 -95.096878 2.472528
v 18.089836 -94.711281 3.209457
v 18.274397 -94.680565 3.226196
v 18.359009 -94.488220 3.249228
v 18.542999 -94.458771 3.259443
v 18.726818 -94.433403 3.275764
v 18.803793 -94.263603 3.282617
v 18.985416 -94.243492 3.295328
v 19.166065 -94.223343 3.302366
v 19.345161 -94.205292 3.321291
v 19.483873 -93.890739 3.465360
v 19.556170 -93.740616 3.560295
v 19.630697 -93.586098 3.659096
v 19.703680 -93.412735 3.745024
v 19.884794 -93.369934 3.791437
v 20.061295 -93.314049 3.843763
v 20.235125 -93.249924 3.901333
v 20.406641 -93.180397 3.963619
v 20.575142 -93.107605 4.032139
v 20.740856 -93.034752 4.110151
v 20.905273 -92.960228 4.188988
v 21.068472 -92.880646 4.274130
v 21.426567 -92.382637 4.688084
v 21.337263 -90.798836 5.716351
v 21.349518 -90.632271 5.812353
v 21.364565 -90.455055 5.889204
v 21.375914 -90.278282 5.968273
v 21.695677 -89.983910 6.225885
v 21.825983 -89.877960 6.341623
v 21.982458 -89.843010 6.413826
v 22.064972 -89.614250 6.591217
v 22.220526 -89.542633 6.673975
v 22.392015 -89.488815 6.733891
v 22.556837 -89.446449 6.786850
v 22.717468 -89.391983 6.841222
v 22.879454 -89.335388 6.893688
v 22.893883 -89.176285 6.966450
v 23.060459 -89.119972 7.011467
v 23.228500 -89.065361 7.057559
v 23.397144 -89.011574 7.104774
v 23.621738 -88.613785 7.259845
v 23.650499 -88.441727 7.310434
v 23.694019 -88.273178 7.350645
v 23.750526 -88.105911 7.363624
v 23.927460 -88.074638 7.357943
v 23.860779 -87.784019 7.322805
v 24.033588 -87.775070 7.291225
v 24.030884 -87.517944 7.223019
v 24.172739 -87.426208 7.162189
v 24.149233 -87.293655 7.211075
v 24.212069 -87.161911 7.239511
v 24.264103 -87.003723 7.293693
v 24.431992 -86.963951 7.278238
v 24.472286 -86.792114 7.306395
v 24.637699 -86.715942 7.294666
v 24.762981 -86.572174 7.249474
v 24.874481 -86.453606 7.193676
v 24.976152 -86.320953 7.120882
v 25.157072 -86.324745 7.096363
v 25.261816 -86.173973 6.992434
v 25.445528 -86.166641 6.956301
v 25.625463 -86.148636 6.909029
v 25.708405 -85.967300 6.781437
v 26.009947 -85.554932 6.471930
v 26.158281 -85.553062 6.353350
v 26.286924 -85.241722 5.969164
v 26.385695 -84.921616 5.813950
v 26.485466 -84.914276 5.670786
v 26.508743 -84.756355 5.560705
v 16.321075 -95.088364 2.347454
v 16.490879 -95.140610 2.351110
v 16.659235 -95.193924 2.352268
v 17.997675 -94.896904 3.137615
v 18.184811 -94.877876 3.159872
v 18.458641 -94.642982 3.235502
v 18.646736 -94.607925 3.252747
v 18.833712 -94.581238 3.266321
v 18.909595 -94.412170 3.287048
v 19.092041 -94.391060 3.291204
v 19.745100 -93.721962 3.593966
v 19.818880 -93.555664 3.697223
v 20.358931 -93.397194 3.851335
v 20.533566 -93.328079 3.911667
v 20.703062 -93.254501 3.982521
v 20.869741 -93.174889 4.058769
v 21.049072 -93.098907 4.141569
v 21.214138 -92.981514 4.249956
v 21.090725 -92.691605 4.399637
v 21.253157 -92.624954 4.487047
v 21.415379 -92.558571 4.566399
v 21.578882 -92.499649 4.645075
v 21.440189 -92.217148 4.807287
v 21.454838 -92.055832 4.923714
v 21.467192 -91.894409 5.037159
v 21.473753 -91.729874 5.149614
v 21.636703 -91.677422 5.222292
v 21.510977 -90.753235 5.775021
v 21.524872 -90.585022 5.867300
v 21.540560 -90.408066 5.948273
v 21.552616 -90.230919 6.032660
v 21.873072 -90.087204 6.211061
v 21.969419 -89.965897 6.319740
v 22.130732 -89.924706 6.392526
v 22.093834 -89.760529 6.495882
v 22.229136 -89.678902 6.581251
v 22.361950 -89.608383 6.656496
v 22.536959 -89.608231 6.686930
v 22.707106 -89.545586 6.754406
v 22.868603 -89.491257 6.813068
v 23.030489 -89.435715 6.866022
v 23.042778 -89.277702 6.939334
v 23.207109 -89.222382 6.986633
v 23.372700 -89.169273 7.035162
v 23.539640 -89.116516 7.081575
v 23.707554 -89.063911 7.125406
v 23.734821 -88.899498 7.185209
v 23.761414 -88.731316 7.240936
v 23.787889 -88.563568 7.293836
v 23.822950 -88.398476 7.333372
v 23.871840 -88.236076 7.358581
v 24.051865 -88.199730 7.364111
v 23.982176 -87.919205 7.338728
v 24.160833 -87.893066 7.299505
v 24.078045 -87.651154 7.234615
v 24.203009 -87.583839 7.170527
v 24.339411 -87.490349 7.112792
v 24.294508 -87.304619 7.138390
v 24.392735 -87.150490 7.198641
v 24.542006 -87.075783 7.235485
v 24.621689 -86.934494 7.295219
v 24.761900 -86.841400 7.304325
v 24.813251 -86.713463 7.286642
v 24.940119 -86.628540 7.249647
v 25.068724 -86.501534 7.188877
v 25.237553 -86.456497 7.139103
v 25.344931 -86.326797 7.059942
v 25.525049 -86.329735 7.022787
v 25.721491 -86.308891 6.977554
v 25.806849 -86.110123 6.843090
v 26.324095 -85.417786 5.888296
v 26.365208 -85.233849 5.844952
v 26.438429 -85.106850 5.741276
v 26.522694 -85.071068 5.581087
v 26.545847 -84.916634 5.506708
v 26.570299 -84.778595 5.395693
v 16.563351 -95.237526 2.232744
v 16.736799 -95.289467 2.225283
v 16.825668 -95.244766 2.349089
v 18.369165 -94.836578 3.181376
v 18.561735 -94.783211 3.207506
v 18.755768 -94.749168 3.226404
v 18.942732 -94.725639 3.233322
v 19.017551 -94.559357 3.271454
v 19.199886 -94.537117 3.267754
v 20.479792 -93.543991 3.790171
v 20.655703 -93.478378 3.853247
v 20.825668 -93.396057 3.924768
v 20.990829 -93.316704 4.003286
v 21.156490 -93.275291 4.063360
v 21.215811 -93.134819 4.159405
v 21.235130 -92.804497 4.364346
v 21.401442 -92.739288 4.448996
v 21.564692 -92.676773 4.527691
v 21.594948 -92.333488 4.763613
v 21.611607 -92.172028 4.880489
v 21.625500 -92.010483 4.995388
v 21.633209 -91.845879 5.110140
v 21.796820 -91.795700 5.183554
v 21.641167 -91.511307 5.330017
v 21.647631 -91.347801 5.433624
v 21.655577 -91.186890 5.534721
v 21.673594 -90.868515 5.737019
v 21.683954 -90.707123 5.839090
v 21.697468 -90.533264 5.928556
v 22.265028 -89.815811 6.499441
v 22.404495 -89.724113 6.590675
v 22.572426 -89.772774 6.597967
v 22.709002 -89.700188 6.668158
v 22.861315 -89.644073 6.728748
v 23.020912 -89.591408 6.786098
v 23.192413 -89.380096 6.915472
v 23.354761 -89.326157 6.965774
v 23.518446 -89.273071 7.014124
v 23.683718 -89.220680 7.059608
v 23.850136 -89.170021 7.104864
v 23.875717 -89.010254 7.166013
v 23.902559 -88.845390 7.219990
v 23.928246 -88.681633 7.274561
v 23.958216 -88.519638 7.320680
v 23.999771 -88.358803 7.349613
v 24.177965 -88.319672 7.368076
v 24.108463 -88.042465 7.348846
v 24.290028 -88.001976 7.330898
v 24.202009 -87.742203 7.232210
v 24.352205 -87.675964 7.160238
v 24.506804 -87.590836 7.097024
v 24.472790 -87.355392 7.103117
v 24.553225 -87.203690 7.164032
v 24.705418 -87.133492 7.215843
v 24.812092 -86.987854 7.283893
v 24.939856 -86.826073 7.295296
v 25.230028 -86.591118 7.196117
v 25.405489 -86.514542 7.131062
v 25.597580 -86.495605 7.089796
v 25.772476 -86.495781 7.068884
v 25.919720 -86.229004 6.892189
v 26.401598 -85.326546 5.732115
v 26.470795 -85.245247 5.597363
v 26.559597 -85.067650 5.401918
v 26.585438 -84.929825 5.351225
v 16.889874 -95.325142 2.229765
v 16.991085 -95.292839 2.337727
v 18.482075 -94.961174 3.145481
v 18.677410 -94.911163 3.174320
v 18.865215 -94.890327 3.182873
v 19.046965 -94.865540 3.174063
v 19.125360 -94.703705 3.231974
v 19.307224 -94.681915 3.229475
v 19.488285 -94.662498 3.232882
v 20.413166 -93.747513 3.670900
v 20.594910 -93.693077 3.725245
v 20.786333 -93.635323 3.785982
v 20.960026 -93.518082 3.881757
v 21.125826 -93.450043 3.954176
v 21.297482 -93.398758 4.022303
v 21.334551 -93.244835 4.123377
v 21.367580 -93.080269 4.227262
v 21.748098 -92.454109 4.721659
v 21.767641 -92.291649 4.837131
v 21.783600 -92.128944 4.951361
v 21.792574 -91.963303 5.066982
v 21.955217 -91.917801 5.145321
v 21.803280 -91.628883 5.292524
v 21.811411 -91.465179 5.397505
v 21.820248 -91.304161 5.499933
v 21.828880 -91.145081 5.602190
v 21.846079 -90.824715 5.805145
v 21.853596 -90.658585 5.906885
v 21.860395 -90.479156 6.001413
v 22.015194 -90.426178 6.071800
v 22.168602 -90.380028 6.137016
v 22.315926 -89.950912 6.425128
v 22.440727 -89.859138 6.513197
v 22.605686 -89.925003 6.511869
v 22.730503 -89.861443 6.580458
v 22.862679 -89.801186 6.643087
v 23.012804 -89.745186 6.702489
v 23.181250 -89.538338 6.840864
v 23.341806 -89.484734 6.894104
v 23.502905 -89.431221 6.946245
v 23.665165 -89.378159 6.995657
v 23.828804 -89.326149 7.042366
v 23.993685 -89.276215 7.088806
v 24.017277 -89.119186 7.148972
v 24.044043 -88.957802 7.203304
v 24.070486 -88.795929 7.255508
v 24.096296 -88.636688 7.304233
v 24.129984 -88.477402 7.341772
v 24.304176 -88.438583 7.365652
v 24.234749 -88.161263 7.368801
v 24.415956 -88.123077 7.354528
v 24.332853 -87.843651 7.249837
v 24.487560 -87.790573 7.177465
v 24.637842 -87.758301 7.095446
v 24.610910 -87.453209 7.061069
v 24.659039 -87.302200 7.109041
v 24.829905 -87.276833 7.128368
v 24.891510 -87.140236 7.222902
v 24.987635 -87.009048 7.292070
v 25.125801 -86.715118 7.259622
v 25.333385 -86.709053 7.229504
v 25.511644 -86.679222 7.188873
v 25.684196 -86.658592 7.159828
v 25.864401 -86.648026 7.130500
v 25.876190 -86.373665 6.986684
v 26.038692 -86.353310 6.933521
v 26.403898 -85.424049 5.578533
v 26.597488 -85.035568 5.235964
v 17.053362 -95.382484 2.190159
v 18.777742 -95.051773 3.118065
v 19.142288 -95.004738 3.114798
v 19.229143 -94.843430 3.171013
v 19.411486 -94.824402 3.174305
v 19.592546 -94.805664 3.182753
v 19.771908 -94.792992 3.217100
v 20.521753 -93.890419 3.597845
v 20.698975 -93.846436 3.641660
v 20.871820 -93.831429 3.677139
v 20.952009 -93.689369 3.781990
v 21.120798 -93.642982 3.834826
v 21.281780 -93.555199 3.928188
v 21.472422 -93.357300 4.094946
v 21.505108 -93.195839 4.195795
v 21.531736 -93.025749 4.300949
v 21.694513 -92.973068 4.375891
v 21.949244 -92.089363 5.030143
v 22.109940 -92.043457 5.109026
v 21.963692 -91.751221 5.257126
v 21.974318 -91.587051 5.362900
v 21.984901 -91.425713 5.466290
v 21.994635 -91.265831 5.568892
v 22.003319 -91.106529 5.671738
v 22.010242 -90.946945 5.776041
v 22.015469 -90.781174 5.876617
v 22.016672 -90.607788 5.975021
v 22.173084 -90.556229 6.043545
v 22.326635 -90.503693 6.111612
v 22.324417 -90.343262 6.200132
v 22.465710 -90.305260 6.257589
v 22.483727 -90.004280 6.434761
v 22.634138 -90.078743 6.426180
v 22.764553 -90.027588 6.486341
v 22.880234 -89.972687 6.545000
v 23.007549 -89.900787 6.614107
v 23.170530 -89.694778 6.759706
v 23.329811 -89.644173 6.817820
v 23.490116 -89.590965 6.872723
v 23.650879 -89.537445 6.926445
v 23.812391 -89.484314 6.977718
v 23.975058 -89.431946 7.025555
v 24.138479 -89.382141 7.074024
v 24.159674 -89.226730 7.134071
v 24.185410 -89.068420 7.190252
v 24.213037 -88.908180 7.243099
v 24.239874 -88.750259 7.291632
v 24.264053 -88.594574 7.331957
v 24.416908 -88.553177 7.356070
v 24.360352 -88.283997 7.388691
v 24.540945 -88.254509 7.385715
v 24.461515 -87.957275 7.280104
v 24.620665 -87.917473 7.211435
v 24.775232 -87.892555 7.126921
v 24.686913 -87.593643 7.023737
v 24.770233 -87.430626 7.044996
v 24.953957 -87.418388 7.048056
v 24.995657 -87.279556 7.167810
v 25.070938 -87.152161 7.243165
v 25.099796 -86.885452 7.293116
v 25.262421 -86.871132 7.277916
v 25.441639 -86.855286 7.282795
v 25.612942 -86.834587 7.246656
v 25.784405 -86.811684 7.202693
v 25.964466 -86.790596 7.163030
v 25.955755 -86.502800 7.037113
v 19.327684 -94.985107 3.109636
v 19.509161 -94.971054 3.119162
v 19.690510 -94.952950 3.143515
v 19.871384 -94.940094 3.189928
v 20.050434 -94.934517 3.246233
v 20.802017 -94.005653 3.551748
v 20.980864 -93.986214 3.590786
v 21.050680 -93.823639 3.709474
v 21.225861 -93.814369 3.743055
v 21.292570 -93.693443 3.837118
v 21.451567 -93.508759 3.997040
v 21.617849 -93.470490 4.066866
v 21.641977 -93.310959 4.165031
v 21.670174 -93.145729 4.269924
v 22.103853 -92.217209 4.991129
v 22.259365 -92.165062 5.073969
v 22.121965 -91.877022 5.223188
v 22.135475 -91.714912 5.331633
v 22.148529 -91.554100 5.436197
v 22.160257 -91.393410 5.538797
v 22.170034 -91.233490 5.642624
v 22.177963 -91.071815 5.745340
v 22.182116 -90.905090 5.845295
v 22.179560 -90.733070 5.945104
v 22.335678 -90.678543 6.015848
v 22.487528 -90.614799 6.090343
v 22.481720 -90.448898 6.182077
v 22.628994 -90.362442 6.266216
v 22.518988 -90.179375 6.339401
v 22.670416 -90.224640 6.351524
v 22.770029 -90.165245 6.408249
v 22.928085 -90.185486 6.435705
v 23.008064 -90.051819 6.529327
v 23.158754 -89.849510 6.674330
v 23.315670 -89.801109 6.733215
v 23.475714 -89.750221 6.792053
v 23.636667 -89.697624 6.849483
v 23.797857 -89.644432 6.905531
v 23.959118 -89.591881 6.960459
v 24.120958 -89.540054 7.012711
v 24.283539 -89.489548 7.062935
v 24.302826 -89.334000 7.122450
v 24.326782 -89.177528 7.179351
v 24.385002 -88.856987 7.283026
v 24.413445 -88.696877 7.326748
v 24.582436 -88.598244 7.362041
v 24.484015 -88.421539 7.377788
v 24.654877 -88.405334 7.376319
v 24.587933 -88.084229 7.312349
v 24.750002 -88.050293 7.246309
v 24.912075 -88.019905 7.175463
v 24.799099 -87.744186 7.008356
v 24.853062 -87.568436 6.950872
v 25.026947 -87.563538 6.932146
v 25.106262 -87.388611 7.130423
v 25.179773 -87.289917 7.208588
v 25.171804 -87.023705 7.299095
v 25.355682 -87.055946 7.312841
v 25.543354 -87.041252 7.312704
v 25.725101 -87.008179 7.274870
v 25.895912 -86.949203 7.222441
v 26.061308 -86.939224 7.145030
v 26.045599 -86.642860 7.074785
v 26.206198 -86.651825 6.978235
v 19.788603 -95.092155 3.103796
v 19.971384 -95.081650 3.157084
v 21.161041 -93.968788 3.630102
v 21.343161 -93.954269 3.677227
v 21.406124 -93.808601 3.785341
v 21.441647 -93.659050 3.894773
v 21.602535 -93.625984 3.963167
v 21.764750 -93.584885 4.026333
v 21.783766 -93.425682 4.130962
v 22.273066 -92.352280 4.950769
v 22.396172 -92.261856 5.050137
v 22.277390 -92.003372 5.188326
v 22.295851 -91.845261 5.297310
v 22.312239 -91.686401 5.403112
v 22.326252 -91.526436 5.507261
v 22.338312 -91.364792 5.610441
v 22.348457 -91.201653 5.714659
v 22.353264 -91.033607 5.815542
v 22.347387 -90.858154 5.914669
v 22.499205 -90.798164 5.989738
v 22.643335 -90.720833 6.072750
v 22.638702 -90.544044 6.169106
v 22.793474 -90.471397 6.248232
v 22.799423 -90.310265 6.336014
v 23.110865 -90.166542 6.488747
v 23.142849 -90.008247 6.584959
v 23.295973 -89.958664 6.647562
v 23.455589 -89.908173 6.708061
v 23.617722 -89.857384 6.769331
v 23.780842 -89.804222 6.826389
v 23.943348 -89.751305 6.883701
v 24.104231 -89.701157 6.945614
v 24.266109 -89.649475 7.001230
v 24.428596 -89.597801 7.052992
v 24.447189 -89.440781 7.111441
v 24.469181 -89.284943 7.167738
v 24.495378 -89.126228 7.220317
v 24.724268 -88.730568 7.345730
v 24.768999 -88.548477 7.371220
v 24.709627 -88.220566 7.340988
v 24.876450 -88.180344 7.289354
v 25.042614 -88.148460 7.223526
v 24.935478 -87.881050 7.042917
v 24.961430 -87.733688 6.930122
v 25.137400 -87.718285 6.892172
v 25.143785 -87.475876 7.024843
v 25.277822 -87.418755 7.128332
v 25.364916 -87.284683 7.235963
v 25.235468 -87.164116 7.266432
v 25.454990 -87.177223 7.297586
v 25.643278 -87.155190 7.292370
v 25.846432 -87.107208 7.230160
v 25.994259 -87.090134 7.179226
v 26.126720 -86.792442 7.070982
v 26.260939 -86.810280 6.945320
v 26.353369 -86.852402 6.790884
v 21.274813 -94.116234 3.578228
v 21.455959 -94.098457 3.640634
v 21.525396 -93.936424 3.735445
v 21.576498 -93.782524 3.850058
v 21.741909 -93.746246 3.914949
v 22.453911 -92.383255 4.984089
v 22.572275 -92.286827 5.087299
v 22.429853 -92.131187 5.150118
v 22.454281 -91.980133 5.257944
v 22.474434 -91.823189 5.364477
v 22.492016 -91.663712 5.469439
v 22.506479 -91.502060 5.574144
v 22.518822 -91.336731 5.679533
v 22.519371 -90.987106 5.886646
v 22.661049 -90.911728 5.967789
v 22.798090 -90.814148 6.061150
v 22.791441 -90.640724 6.157436
v 22.945253 -90.564476 6.239204
v 22.946415 -90.392563 6.327062
v 23.093605 -90.324593 6.397198
v 23.250954 -90.271980 6.464117
v 23.270905 -90.116127 6.555202
v 23.430676 -90.062981 6.620857
v 23.594028 -90.011620 6.684145
v 23.758659 -89.960945 6.745689
v 23.923279 -89.909599 6.805120
v 24.086157 -89.859825 6.868044
v 24.247843 -89.810684 6.932174
v 24.410656 -89.758476 6.988344
v 24.573305 -89.706108 7.042217
v 24.592068 -89.547806 7.102573
v 24.613012 -89.391953 7.158559
v 24.637524 -89.234367 7.208004
v 24.896282 -88.677315 7.362391
v 24.825394 -88.361267 7.355461
v 24.996876 -88.315605 7.317365
v 25.166130 -88.279823 7.261985
v 25.075151 -88.006645 7.093159
v 25.097824 -87.878120 6.957972
v 25.269604 -87.857254 6.880327
v 25.188089 -87.573166 6.913588
v 25.320305 -87.519051 6.985347
v 25.463652 -87.445625 7.088212
v 25.548958 -87.272018 7.224267
v 25.729788 -87.234550 7.207922
v 25.901583 -87.232178 7.152737
v 26.042253 -87.201546 7.075664
v 26.117979 -87.085083 7.047104
v 26.184357 -86.946396 7.011816
v 26.278101 -86.951675 6.878897
v 26.346420 -87.037109 6.744608
v 21.370892 -94.278778 3.599645
v 21.555103 -94.256500 3.650284
v 21.635437 -94.078239 3.709461
v 21.700277 -93.908875 3.801353
v 21.873608 -93.870743 3.861618
v 22.042267 -93.824326 3.922371
v 22.605730 -92.122513 5.211544
v 22.630976 -91.966339 5.320175
v 22.653526 -91.806259 5.426338
v 22.672127 -91.644951 5.532324
v 22.686644 -91.480469 5.638819
v 22.698244 -91.309944 5.744478
v 22.711704 -91.122643 5.858678
v 22.823444 -90.994698 5.969206
v 22.959610 -90.893700 6.063719
v 22.948654 -90.731461 6.150180
v 23.102448 -90.661285 6.228596
v 23.097185 -90.493240 6.312767
v 23.249231 -90.429726 6.379988
v 23.403822 -90.369698 6.447652
v 23.410290 -90.215813 6.532646
v 23.570959 -90.161781 6.599174
v 23.734316 -90.111816 6.665169
v 23.899483 -90.062607 6.727638
v 24.064302 -90.014305 6.790372
v 24.228071 -89.966301 6.854028
v 24.390896 -89.917938 6.917795
v 24.553942 -89.867218 6.976974
v 24.716513 -89.815048 7.033133
v 24.736109 -89.655113 7.095497
v 24.944208 -88.495438 7.364425
v 25.119255 -88.444763 7.349401
v 25.289457 -88.405220 7.299915
v 25.207493 -88.130402 7.141430
v 25.234184 -88.004936 6.994030
v 25.389219 -88.000008 6.885372
v 25.312069 -87.678177 6.875860
v 25.455936 -87.592316 6.906942
v 25.597265 -87.516945 6.955252
v 25.641991 -87.390312 7.091875
v 25.809099 -87.347618 7.075675
v 25.971285 -87.298416 7.008712
v 26.120831 -87.222313 6.914846
v 26.226408 -87.083771 6.897886
v 26.247099 -87.195793 6.766401
v 21.455564 -94.435982 3.660564
v 21.638697 -94.412201 3.709124
v 21.731205 -94.230759 3.725794
v 21.816687 -94.045036 3.761530
v 21.995495 -94.005325 3.814718
v 22.183804 -93.956718 3.868433
v 22.206953 -93.757782 3.980373
v 22.806921 -91.953835 5.382694
v 22.830896 -91.792694 5.488737
v 22.850740 -91.630569 5.595407
v 22.866146 -91.465843 5.700285
v 22.881172 -91.303955 5.801720
v 22.919233 -91.160606 5.898468
v 22.981684 -91.041275 5.988651
v 23.121084 -90.991814 6.056276
v 23.111427 -90.825340 6.143060
v 23.262695 -90.759346 6.214703
v 23.255617 -90.594048 6.298122
v 23.408180 -90.528534 6.366083
v 23.560076 -90.465500 6.435056
v 23.559292 -90.311668 6.515095
v 23.716959 -90.258438 6.583727
v 23.878168 -90.209000 6.650012
v 24.041794 -90.161583 6.714010
v 24.206036 -90.115494 6.777796
v 24.369757 -90.069916 6.842599
v 24.532446 -90.024490 6.909095
v 24.696482 -89.974640 6.966732
v 24.858471 -89.924446 7.024839
v 24.878157 -89.762878 7.087734
v 24.899784 -89.604050 7.150835
v 24.930105 -89.445168 7.196788
v 25.070415 -88.623734 7.366680
v 25.244511 -88.576126 7.356859
v 25.410276 -88.540161 7.299146
v 25.328880 -88.258148 7.179523
v 25.360458 -88.131081 7.033503
v 25.513515 -88.137131 6.931673
v 25.453739 -87.806808 6.820911
v 25.590694 -87.668839 6.819860
v 25.732922 -87.572525 6.839121
v 25.757423 -87.463936 6.967558
v 25.890490 -87.394455 6.947063
v 26.012032 -87.352631 6.856979
v 26.132816 -87.313721 6.746502
v 21.821507 -94.384979 3.758780
v 21.919857 -94.196877 3.750175
v 22.098949 -94.162247 3.793089
v 22.275564 -94.146843 3.824018
v 22.354452 -93.848160 3.945156
v 22.376263 -93.686874 4.043119
v 22.547314 -93.633934 4.106264
v 23.267511 -91.110214 6.030943
v 23.269320 -90.930740 6.126186
v 23.418653 -90.861168 6.197565
v 23.414274 -90.692719 6.283932
v 23.566023 -90.625755 6.354366
v 23.717035 -90.562187 6.425877
v 23.712591 -90.408150 6.504326
v 23.867331 -90.354546 6.573308
v 24.025345 -90.305199 6.640245
v 24.185602 -90.259903 6.707644
v 24.348392 -90.214729 6.770864
v 24.511372 -90.170937 6.835714
v 24.674984 -90.126991 6.900001
v 24.838682 -90.082481 6.961484
v 25.001394 -90.033974 7.013475
v 25.019402 -89.871010 7.074633
v 25.037420 -89.711761 7.143726
v 25.067827 -89.548332 7.200037
v 25.113466 -89.387299 7.232664
v 25.447756 -88.385468 7.210443
v 25.482576 -88.258827 7.077764
v 25.630434 -88.278770 6.983929
v 25.560383 -87.994461 6.810551
v 25.638033 -87.844582 6.738225
v 25.743868 -87.708153 6.723560
v 25.846018 -87.594261 6.716896
v 25.893383 -87.481804 6.810455
v 26.028694 -87.422195 6.723209
v 26.141817 -87.438850 6.618904
v 26.248785 -87.310455 6.623430
v 26.364212 -87.307076 6.487907
v 25.429361 -91.172020 6.194898
v 25.307665 -91.296646 6.243757
v 25.049656 -91.551903 6.241119
v 24.158600 -93.069107 5.012049
v 24.016081 -93.122368 4.934164
v 22.005280 -94.354675 3.798365
v 22.185942 -94.329994 3.834852
v 22.369362 -94.307648 3.876104
v 22.354500 -93.999313 3.869707
v 22.509624 -93.951805 3.917522
v 22.528419 -93.787758 4.003958
v 22.698450 -93.743210 4.069473
v 22.865667 -93.705719 4.145609
v 23.033560 -93.660751 4.225885
v 23.414717 -91.220741 6.006290
v 23.417643 -91.039474 6.105316
v 23.569847 -90.961922 6.181791
v 23.570192 -90.791138 6.269165
v 23.722193 -90.723412 6.343342
v 23.873989 -90.659340 6.416763
v 23.868353 -90.504791 6.495886
v 24.021421 -90.450165 6.564786
v 24.176752 -90.399963 6.631609
v 24.333851 -90.354164 6.698709
v 24.493038 -90.310448 6.764650
v 24.653286 -90.268394 6.832143
v 24.817110 -90.229111 6.899244
v 24.983528 -90.192657 6.956924
v 25.145914 -90.145607 6.998924
v 25.162321 -89.975189 7.049520
v 25.178617 -89.814117 7.112801
v 25.197651 -89.650925 7.167631
v 25.244768 -89.483444 7.201601
v 25.319530 -89.310974 7.213663
v 25.590673 -88.411140 7.108373
v 25.678822 -88.142044 6.861271
v 25.908722 -87.717209 6.635776
v 25.990957 -87.548325 6.627613
v 26.168533 -87.580933 6.525566
v 26.268850 -87.444191 6.496365
v 26.376076 -87.414520 6.372864
v 26.435558 -87.442993 6.213272
v 26.366547 -87.605148 6.219105
v 26.258717 -87.749313 6.270266
v 25.328079 -91.116417 6.335538
v 25.169352 -91.184906 6.379926
v 25.049953 -91.293678 6.360782
v 25.005323 -91.423973 6.300802
v 24.987299 -91.691978 6.187099
v 24.989597 -92.377289 5.842026
v 24.971514 -92.494621 5.742643
v 24.809883 -92.531822 5.701317
v 24.658218 -92.560722 5.638609
v 24.027285 -92.960228 5.054003
v 23.864241 -92.992035 4.973438
v 23.696182 -93.020271 4.894064
v 23.492325 -94.162712 4.116584
v 23.494125 -94.327301 4.039665
v 22.083998 -94.505379 3.874992
v 22.268763 -94.481468 3.910215
v 22.462683 -94.132088 3.849821
v 22.638880 -94.090569 3.911318
v 22.676722 -93.907944 3.980223
v 22.844990 -93.867416 4.058630
v 23.017124 -93.822388 4.136925
v 23.185976 -93.768791 4.220640
v 23.573318 -91.305389 5.999779
v 23.567352 -91.136818 6.091640
v 23.722752 -91.059196 6.170748
v 23.723389 -90.889824 6.257372
v 23.877314 -90.821396 6.333330
v 24.031635 -90.756973 6.407503
v 24.026173 -90.601364 6.487301
v 24.179062 -90.546188 6.556570
v 24.331850 -90.495659 6.624483
v 24.485378 -90.447655 6.691025
v 24.639599 -90.402550 6.758092
v 24.795290 -90.360916 6.827599
v 24.961950 -90.334335 6.890402
v 25.125059 -90.315170 6.944925
v 25.287649 -90.248238 6.970783
v 25.305603 -90.065094 7.008703
v 25.319305 -89.891106 7.045738
v 25.336250 -89.733788 7.106215
v 25.338814 -89.587379 7.150363
v 25.419260 -89.453125 7.152285
v 26.021767 -87.853226 6.561193
v 26.169426 -87.728172 6.450499
v 26.310251 -87.577614 6.373744
v 26.141647 -87.877365 6.387842
v 26.059879 -88.014809 6.474702
v 25.232723 -91.031448 6.457277
v 24.983910 -91.138794 6.423510
v 24.879684 -91.311218 6.343454
v 24.871696 -91.534660 6.257187
v 24.811794 -91.711693 6.158148
v 24.853251 -92.281288 5.870132
v 24.822144 -92.387718 5.789761
v 24.673677 -92.405479 5.732798
v 24.525612 -92.443245 5.653137
v 23.886192 -92.854950 5.084522
v 23.713203 -92.879761 5.002024
v 23.538595 -92.908646 4.922733
v 23.353159 -93.725494 4.304168
v 23.336344 -93.886642 4.212372
v 23.321651 -94.054214 4.132603
v 23.322712 -94.225288 4.073069
v 23.332621 -94.403946 4.025709
v 23.334587 -94.582100 3.978098
v 23.339270 -94.757759 3.924532
v 22.555853 -94.278343 3.921450
v 22.733364 -94.234711 3.981865
v 22.805780 -94.043999 3.990804
v 22.984818 -93.994812 4.064917
v 23.164143 -93.940918 4.135431
v 23.742764 -91.392273 6.000589
v 23.727600 -91.228691 6.086572
v 23.879295 -91.157547 6.164970
v 23.876467 -90.987289 6.248086
v 24.032867 -90.918793 6.324455
v 24.191294 -90.855736 6.397041
v 24.186451 -90.699150 6.478653
v 24.341511 -90.644516 6.547915
v 24.492018 -90.590584 6.613195
v 24.641293 -90.536987 6.681737
v 24.792479 -90.491798 6.755053
v 24.925322 -90.447655 6.822189
v 25.078959 -90.460983 6.849932
v 25.256319 -90.448288 6.898870
v 25.429955 -90.305779 6.917474
v 25.441587 -90.123497 6.941507
v 25.448658 -89.941360 6.960085
v 25.459347 -89.767540 7.000707
v 25.461773 -89.603477 7.067770
v 25.579161 -89.980499 6.874590
v 25.310793 -90.587616 6.798298
v 25.075359 -90.978508 6.505472
v 24.875965 -90.978920 6.477340
v 24.809511 -91.126022 6.402544
v 24.720743 -91.419434 6.275217
v 24.687754 -91.582527 6.197887
v 24.641527 -91.735855 6.102069
v 24.682703 -92.214607 5.847857
v 24.540257 -92.293808 5.745487
v 24.387409 -92.337044 5.666754
v 23.129982 -94.133347 4.076168
v 23.168758 -94.325661 4.059921
v 23.186945 -94.507973 4.054529
v 23.204704 -94.690689 4.027502
v 23.209641 -94.868271 3.971016
v 22.638386 -94.419174 4.008608
v 22.833950 -94.386627 4.054373
v 22.917118 -94.177254 4.028372
v 23.892141 -91.327698 6.081436
v 24.042006 -91.257355 6.162027
v 24.347498 -90.958267 6.384167
v 24.350918 -90.798203 6.467875
v 24.512743 -90.742218 6.535233
v 24.658234 -90.679298 6.602192
v 24.808043 -90.617622 6.678625
v 24.965397 -90.565407 6.760878
v 25.144981 -90.622665 6.765814
v 25.429649 -90.468361 6.845487
v 24.935976 -90.837898 6.558895
v 24.715734 -90.838074 6.520594
v 24.682024 -90.989830 6.441141
v 24.702389 -91.254883 6.334955
v 24.577333 -91.334396 6.274323
v 24.543392 -91.461624 6.209608
v 24.510361 -91.604820 6.123971
v 24.590357 -91.888153 5.998453
v 23.010199 -94.288033 4.058151
v 23.015823 -94.447281 4.083930
v 23.052822 -94.622414 4.097618
v 23.074879 -94.807312 4.075407
v 24.497572 -91.045776 6.380299
v 24.517010 -90.892921 6.459173
v 24.818823 -90.737274 6.600691
v 24.976086 -90.699074 6.666296
v 24.643925 -91.119064 6.378370
v 24.515440 -91.202301 6.314520
v 24.410480 -91.327591 6.234900
v 24.363070 -91.479591 6.144915
v 24.470713 -91.757286 6.033125
v 22.939863 -94.740845 4.128356
v 22.927570 -94.913162 4.109348
v 14.265629 -88.127495 5.888214
v 14.274024 -88.112228 5.896980
v 14.273728 -88.114594 5.897989
v 14.267358 -88.127701 5.891134
v 14.257192 -88.145195 5.877481
v 14.252941 -88.144615 5.872719
v 14.250146 -88.153366 5.868259
v 14.253551 -88.156181 5.871532
v 14.246643 -88.150116 5.864740
v 0.000001 0.000000 0.000001
v 11.130491 -84.357895 0.460198
v 11.297969 -84.414520 0.563897
v 10.964972 -84.479729 0.476571
v 11.138946 -84.515778 0.571165
v 10.825749 -84.600220 0.486115
v 10.993506 -84.623718 0.581298
v 11.300559 -84.563789 0.664965
v 11.455091 -84.465668 0.654405
v 10.700027 -84.732513 0.514672
v 10.859102 -84.738922 0.595145
v 11.155280 -84.665794 0.676969
v 11.308938 -84.714371 0.773603
v 11.454009 -84.616112 0.756968
v 10.580049 -84.868881 0.564562
v 10.735288 -84.866211 0.626775
v 11.017856 -84.767502 0.688488
v 11.169784 -84.814041 0.788055
v 11.310423 -84.858376 0.895306
v 11.455150 -84.761185 0.874312
v 10.623496 -84.998428 0.684465
v 10.887924 -84.871201 0.705320
v 11.034835 -84.904007 0.804816
v 11.164265 -84.952835 0.917107
v 11.734607 -84.971207 1.208541
v 11.866527 -85.003685 1.321448
v 10.775973 -84.992470 0.747753
v 10.913981 -84.984688 0.810517
v 11.013234 -85.041794 0.918139
v 11.125672 -85.094574 1.035351
v 11.258872 -85.134811 1.144465
v 11.431903 -85.039139 1.125694
v 11.574159 -85.073509 1.230630
v 11.711930 -85.107422 1.338130
v 11.843141 -85.138596 1.451886
v 10.683084 -85.124268 0.808645
v 10.847165 -85.099915 0.877029
v 10.945218 -85.177460 1.004890
v 11.058490 -85.243927 1.141939
v 11.232626 -85.263977 1.261821
v 11.405828 -85.171753 1.251378
v 11.547221 -85.209160 1.360188
v 11.683866 -85.241440 1.470859
v 11.818908 -85.272018 1.583200
v 10.582226 -85.256241 0.869376
v 10.759372 -85.228271 0.942102
v 10.845136 -85.310043 1.073307
v 10.919595 -85.390518 1.206421
v 11.081225 -85.352119 1.267361
v 11.372119 -85.305542 1.379618
v 11.507239 -85.341919 1.493102
v 11.646949 -85.369308 1.605604
v 11.788169 -85.392670 1.721564
v 11.948409 -85.300995 1.702252
v 10.651475 -85.358345 1.003980
v 10.733275 -85.441376 1.141277
v 10.822442 -85.518494 1.292454
v 11.004824 -85.467850 1.353060
v 11.193160 -85.396805 1.383256
v 11.317239 -85.439560 1.507136
v 11.456800 -85.466156 1.625803
v 11.608183 -85.483917 1.744501
v 10.025495 -85.633453 0.929534
v 10.331709 -85.505768 0.973871
v 10.527419 -85.496696 1.072604
v 10.649116 -85.564651 1.230219
v 10.732352 -85.636032 1.391377
v 10.918060 -85.588348 1.447809
v 11.117232 -85.523529 1.494152
v 11.242911 -85.575531 1.639442
v 11.423514 -85.574875 1.766172
v 11.574546 -85.584076 1.893318
v 9.898940 -85.754433 0.977633
v 10.192889 -85.628311 1.021966
v 10.358314 -85.617256 1.107386
v 10.495955 -85.609917 1.195294
v 10.560222 -85.674973 1.336762
v 10.627337 -85.738037 1.497372
v 10.813998 -85.696487 1.550284
v 11.016776 -85.645325 1.593893
v 11.091722 -85.703842 1.741195
v 11.264960 -85.662292 1.788240
v 11.380012 -85.683113 1.929264
v 9.770246 -85.866302 1.033415
v 10.059402 -85.749664 1.069460
v 10.224209 -85.749695 1.180123
v 10.397952 -85.715637 1.259764
v 10.458880 -85.778183 1.432061
v 10.512149 -85.825241 1.605715
v 10.696824 -85.792511 1.660259
v 10.894446 -85.756912 1.701178
v 10.968137 -85.807434 1.859403
v 11.165343 -85.754303 1.898124
v 14.466712 -84.433655 2.086711
v 14.524284 -84.274872 1.993592
v 14.697572 -84.204071 2.017091
v 9.919423 -85.860489 1.127260
v 10.060737 -85.854156 1.221295
v 10.172652 -85.859985 1.317293
v 10.302724 -85.812759 1.362963
v 10.351319 -85.871529 1.538584
v 10.395031 -85.919617 1.710666
v 10.575286 -85.881088 1.771722
v 10.770333 -85.849800 1.818797
v 10.843643 -85.894531 1.982079
v 11.043517 -85.845924 2.022048
v 11.124887 -85.877487 2.187310
v 14.588417 -84.534103 2.192374
v 14.643036 -84.369202 2.106975
v 14.817944 -84.304092 2.123116
v 14.762251 -84.045868 1.909126
v 14.933253 -83.971344 1.921244
v 9.770263 -85.978271 1.190164
v 9.923774 -85.961548 1.290880
v 10.053306 -85.955933 1.386487
v 10.200200 -85.919662 1.469121
v 10.231996 -85.965759 1.638555
v 10.268983 -86.010330 1.810543
v 10.449065 -85.968414 1.880225
v 10.641936 -85.928017 1.938033
v 10.714303 -85.968872 2.105250
v 10.923011 -85.930809 2.148222
v 11.012424 -85.962875 2.314291
v 11.221110 -85.901535 2.351591
v 14.765570 -84.471466 2.209511
v 14.871385 -84.134377 2.030568
v 15.042889 -84.066284 2.041728
v 15.212665 -84.000694 2.054130
v 9.805854 -86.052040 1.351347
v 9.901008 -86.067947 1.479588
v 10.072885 -86.015808 1.552983
v 10.105519 -86.059738 1.724029
v 10.317758 -86.057419 1.981417
v 10.512494 -86.014137 2.049106
v 11.116162 -85.992432 2.477056
v 11.336177 -85.925446 2.503901
v 11.464858 -85.949280 2.645076
v 11.609970 -85.959702 2.777805
v 14.992305 -84.240448 2.131256
v 15.163237 -84.176163 2.141887
v 15.329286 -84.106277 2.164048
v 15.380948 -83.936302 2.076900
v 9.960078 -86.100616 1.636174
v 11.234929 -86.026169 2.630772
v 11.367749 -86.058640 2.789728
v 15.119235 -84.355499 2.217232
v 15.289049 -84.288696 2.233670
v 15.453801 -84.214622 2.261512
v 15.496341 -84.038101 2.190142
v 15.244067 -84.466431 2.308815
v 15.412853 -84.394608 2.332118
v 15.579695 -84.319206 2.357610
v 15.619940 -84.140900 2.291704
v 15.551887 -83.875435 2.104320
v 11.390800 -86.275749 3.205811
v 11.548839 -86.247192 3.237510
v 15.665076 -83.969360 2.221694
v 11.301147 -86.361389 3.349179
v 11.479011 -86.329247 3.363767
v 11.659819 -86.281113 3.356224
v 11.776668 -86.316711 3.487289
v 11.215310 -86.443283 3.495497
v 11.400615 -86.406601 3.506065
v 11.590652 -86.370117 3.507868
v 11.706969 -86.404999 3.645434
v 11.312412 -86.478699 3.645681
v 11.512296 -86.442871 3.655598
v 11.631742 -86.487579 3.815804
v 13.398719 -86.059410 3.926065
v 13.631328 -86.059601 3.962942
v 16.306911 -83.899246 2.387954
v 16.356266 -83.735939 2.309175
v 16.425678 -83.597549 2.200492
v 11.414579 -86.508835 3.790797
v 12.978173 -86.159035 3.883816
v 13.154031 -86.159729 4.001932
v 13.324431 -86.192627 4.101100
v 13.487245 -86.138794 4.058129
v 16.267162 -84.067642 2.458652
v 16.435799 -84.008743 2.479843
v 16.475304 -83.843628 2.405435
v 16.528202 -83.689842 2.317884
v 11.622342 -86.600128 4.001062
v 11.952952 -86.563431 4.032331
v 12.935897 -86.253632 4.033323
v 13.051079 -86.283798 4.134253
v 13.180423 -86.267410 4.163088
v 13.470709 -86.253403 4.197271
v 13.650426 -86.173233 4.111499
v 16.396080 -84.177597 2.550778
v 16.566418 -84.113647 2.570351
v 16.603848 -83.945877 2.498736
v 16.645241 -83.787003 2.420090
v 16.595301 -83.548813 2.215878
v 16.685715 -83.462021 2.075408
v 11.788789 -86.656799 4.086636
v 11.950173 -86.685837 4.168676
v 12.095677 -86.594604 4.147072
v 12.914346 -86.383011 4.180023
v 13.076984 -86.416626 4.268974
v 13.291786 -86.355026 4.268411
v 13.477641 -86.390244 4.326319
v 13.648746 -86.293655 4.252874
v 16.737671 -84.045395 2.584414
v 16.776173 -83.880981 2.510739
v 16.696232 -83.634819 2.334871
v 16.762920 -83.501297 2.227424
v 16.854801 -83.414337 2.088012
v 11.655080 -86.701080 4.108719
v 11.829185 -86.783852 4.204800
v 12.086637 -86.735519 4.265203
v 12.233790 -86.647018 4.252885
v 12.542892 -86.678726 4.294825
v 16.815674 -83.721542 2.437491
v 16.861996 -83.570892 2.354105
v 16.926468 -83.449081 2.238984
v 9.808623 -86.802994 3.605845
v 9.970937 -86.831375 3.677927
v 10.313247 -87.031235 3.982771
v 11.528010 -86.738869 4.135567
v 11.667209 -86.817108 4.208771
v 11.789256 -86.929604 4.283232
v 11.943282 -86.833473 4.284619
v 12.079180 -86.898865 4.356985
v 12.224433 -86.807617 4.339821
v 12.378112 -86.734055 4.318851
v 12.522704 -86.829788 4.375240
v 17.031212 -83.504013 2.365913
v 17.070339 -83.387390 2.259011
v 17.197056 -83.355736 2.164990
v 17.326672 -83.360718 2.045645
v 9.838935 -86.895615 3.751241
v 9.999564 -86.932022 3.826460
v 10.155891 -86.981567 3.908371
v 10.142861 -87.101631 4.038612
v 11.615870 -87.003647 4.277351
v 11.756949 -87.099884 4.333555
v 11.924433 -87.002594 4.356071
v 12.072846 -87.071770 4.414676
v 12.220660 -86.979813 4.401836
v 12.367272 -86.897011 4.386302
v 12.509707 -86.990143 4.437031
v 12.690932 -86.766556 4.370334
v 17.195753 -83.419685 2.353147
v 17.346008 -83.358055 2.269868
v 17.500595 -83.342834 2.137945
v 8.763846 -86.886826 3.556642
v 9.079078 -86.883797 3.658813
v 9.119702 -86.971024 3.814726
v 9.872573 -86.987579 3.876376
v 9.995696 -87.046432 3.957569
v 9.967631 -87.160782 4.077108
v 10.286870 -87.159882 4.116359
v 10.424143 -87.209244 4.213179
v 10.579684 -87.262039 4.274780
v 10.731740 -87.291656 4.333714
v 10.873093 -87.345596 4.381190
v 11.023873 -87.315308 4.372253
v 11.574846 -87.180313 4.301792
v 11.727824 -87.281822 4.380596
v 11.909297 -87.168716 4.407437
v 12.074800 -87.236870 4.472757
v 12.223788 -87.151138 4.464566
v 12.362807 -87.065048 4.447357
v 12.492807 -87.137024 4.501827
v 12.664030 -86.920395 4.451025
v 8.600833 -86.901642 3.515003
v 8.648426 -86.954681 3.675306
v 8.922919 -86.881363 3.604686
v 8.965058 -86.957870 3.762177
v 9.005126 -87.057266 3.910905
v 9.806903 -87.085747 3.982692
v 10.117358 -87.224503 4.160592
v 10.265363 -87.293365 4.240143
v 10.416863 -87.359749 4.314779
v 10.577132 -87.425690 4.386057
v 10.764826 -87.444946 4.425092
v 10.953522 -87.485390 4.459261
v 11.143685 -87.437393 4.422119
v 11.920165 -87.326035 4.463693
v 12.080192 -87.399170 4.545592
v 12.232627 -87.314178 4.540378
v 12.378382 -87.227180 4.528277
v 12.558537 -87.266312 4.594116
v 12.630122 -87.085541 4.528973
v 8.483906 -86.969528 3.640049
v 8.539813 -87.038315 3.797246
v 8.808717 -86.952057 3.712558
v 8.854096 -87.039169 3.861070
v 8.881644 -87.147308 4.004282
v 9.166440 -87.076233 3.957197
v 9.945798 -87.282974 4.192792
v 10.099069 -87.354599 4.272850
v 10.250602 -87.427734 4.351433
v 10.394998 -87.500748 4.426004
v 10.520614 -87.585358 4.505811
v 10.661035 -87.542252 4.481697
v 10.802796 -87.592178 4.524092
v 11.103934 -87.578949 4.525347
v 11.792102 -87.412537 4.469728
v 11.924734 -87.481995 4.548809
v 12.066675 -87.559875 4.630795
v 12.230269 -87.472702 4.624153
v 12.391572 -87.381271 4.610762
v 12.544141 -87.447014 4.676369
v 12.708617 -87.351105 4.676067
v 8.697982 -87.031921 3.823755
v 8.751330 -87.120392 3.947854
v 8.721301 -87.230148 4.077724
v 9.045104 -87.167603 4.047215
v 9.218794 -87.188896 4.090074
v 9.934931 -87.409042 4.304328
v 10.088977 -87.483704 4.382000
v 10.236035 -87.561218 4.463881
v 10.369096 -87.644882 4.547056
v 10.501276 -87.730316 4.628901
v 10.654977 -87.671951 4.582993
v 10.802281 -87.738205 4.640860
v 10.948503 -87.650871 4.577929
v 11.089332 -87.715134 4.645613
v 12.210967 -87.636154 4.707520
v 12.380437 -87.545021 4.692016
v 8.911654 -87.258301 4.131145
v 9.090644 -87.279495 4.173576
v 9.271148 -87.307907 4.211817
v 9.314671 -87.430786 4.331114
v 9.937625 -87.534348 4.419945
v 10.086953 -87.608398 4.496719
v 10.220973 -87.697342 4.586048
v 10.345769 -87.786049 4.672192
v 10.486444 -87.867874 4.748334
v 10.647643 -87.809357 4.700340
v 10.949679 -87.800369 4.702019
v 11.108125 -87.856186 4.769018
v 8.781749 -87.347443 4.217907
v 8.961300 -87.370544 4.256466
v 9.139285 -87.397842 4.295158
v 9.801706 -87.592850 4.473261
v 9.951886 -87.661087 4.541219
v 10.087783 -87.723709 4.605266
v 10.170548 -87.838081 4.710648
v 10.323102 -87.923019 4.790680
v 10.471320 -88.003662 4.864323
v 10.639258 -87.947479 4.815864
v 10.964374 -87.942520 4.825341
v 11.147428 -87.985870 4.887812
v 9.677266 -87.657761 4.537089
v 9.832747 -87.722778 4.599253
v 9.989718 -87.791336 4.664765
v 10.013270 -87.918793 4.777533
v 10.161848 -87.985260 4.835136
v 10.306207 -88.058907 4.907547
v 10.627551 -88.081726 4.933398
v 10.790891 -88.149063 5.001970
v 10.973817 -88.076248 4.943165
v 9.554144 -87.727676 4.607842
v 9.710340 -87.786224 4.657711
v 9.858500 -87.855423 4.719404
v 9.855899 -87.986877 4.828209
v 10.001735 -88.054871 4.885014
v 10.144362 -88.123329 4.949869
v 10.456332 -88.134827 4.983349
v 10.611924 -88.207199 5.057743
v 9.589595 -87.843552 4.710540
v 9.709126 -87.916138 4.771381
v 9.984277 -88.194351 4.993200
v 10.289836 -88.191620 5.026559
v 10.129430 -88.260590 5.064312
v 10.274236 -88.315262 5.153099
v 10.115343 -88.380905 5.195981
v 7.892606 -88.032822 4.687813
v 8.077199 -88.014847 4.745489
v 7.779511 -88.164703 4.753924
v 7.967536 -88.154602 4.802864
v 8.151671 -88.150398 4.843048
v 7.671391 -88.302750 4.810081
v 7.858447 -88.293976 4.859892
v 8.044078 -88.289597 4.900082
v 8.300719 -88.438347 5.006655
v 8.578502 -88.318253 4.958460
v 8.752500 -88.330032 4.974249
v 8.959329 -88.483521 5.082097
v 7.750829 -88.433472 4.915175
v 7.937083 -88.429863 4.956026
v 8.120711 -88.432419 4.984226
v 8.198104 -88.577957 5.061441
v 8.475072 -88.450317 5.015326
v 8.645869 -88.462555 5.022736
v 8.808200 -88.471054 5.046591
v 8.851777 -88.609314 5.147396
v 8.979569 -88.611160 5.175825
v 9.081637 -88.673508 5.241833
v 7.644166 -88.570786 4.972229
v 7.830767 -88.570816 5.009520
v 8.015773 -88.572083 5.041151
v 8.094784 -88.717873 5.119198
v 8.372895 -88.586349 5.073249
v 8.542686 -88.595459 5.081245
v 8.703191 -88.601395 5.105502
v 8.755055 -88.735626 5.205894
v 8.915219 -88.751404 5.261521
v 9.051393 -88.813110 5.353300
v 9.210195 -88.721375 5.317911
v 9.346419 -88.757538 5.406015
v 7.539203 -88.706482 5.030862
v 7.724684 -88.710617 5.062690
v 7.910283 -88.711823 5.097304
v 7.989713 -88.858292 5.175256
v 8.271058 -88.724358 5.135952
v 8.440421 -88.730072 5.145202
v 8.601941 -88.732361 5.166014
v 8.654380 -88.867027 5.268991
v 8.786494 -88.859268 5.302055
v 8.888335 -88.901527 5.387103
v 9.188209 -88.850525 5.442949
v 9.329625 -88.880646 5.539651
v 9.471927 -88.904495 5.643587
v 16.558548 -85.244804 6.658426
v 7.437020 -88.842529 5.089089
v 7.618975 -88.848114 5.117844
v 7.804278 -88.852112 5.149557
v 7.882155 -88.997330 5.230808
v 8.168637 -88.865471 5.196407
v 8.339009 -88.869316 5.214335
v 8.499915 -88.865616 5.234190
v 8.556209 -88.974564 5.336291
v 8.702954 -88.988968 5.403199
v 8.848674 -89.023499 5.509583
v 9.022258 -88.937988 5.478853
v 9.163684 -88.963501 5.580481
v 9.308808 -88.988129 5.684309
v 9.454919 -89.003853 5.796267
v 15.175039 -86.410980 7.278457
v 16.197811 -85.366745 6.771909
v 16.377441 -85.317551 6.733481
v 16.514034 -85.343353 6.829628
v 7.339030 -88.982971 5.140707
v 7.515609 -88.986908 5.169306
v 7.696871 -88.988052 5.207519
v 7.773343 -89.135391 5.284206
v 8.063582 -89.005219 5.256943
v 8.238915 -89.007507 5.286947
v 8.408311 -89.001251 5.317509
v 8.509086 -89.097214 5.444964
v 8.679065 -89.111084 5.541901
v 8.826228 -89.130356 5.643162
v 8.993695 -89.045425 5.614340
v 9.138396 -89.063705 5.724586
v 9.285121 -89.082321 5.835125
v 9.440310 -89.114471 5.936086
v 10.805507 -89.907150 6.150694
v 10.956178 -90.018883 6.166296
v 15.285944 -86.472717 7.399076
v 15.294050 -86.320877 7.343539
v 16.162121 -85.446381 6.913552
v 16.336941 -85.399765 6.879589
v 16.463745 -85.459846 6.968129
v 16.700466 -85.272141 6.802142
v 16.883942 -85.195114 6.764468
v 17.061150 -85.117035 6.742174
v 17.210785 -84.999695 6.657021
v 7.244929 -89.125732 5.191075
v 7.414753 -89.125473 5.222456
v 7.592293 -89.129395 5.252783
v 7.663744 -89.267624 5.345577
v 7.955119 -89.142120 5.317336
v 8.132039 -89.136932 5.362580
v 8.310035 -89.123428 5.403969
v 8.365605 -89.219818 5.529297
v 8.527236 -89.207794 5.592680
v 8.669400 -89.219101 5.682827
v 8.970163 -89.139664 5.758480
v 9.115148 -89.156525 5.872760
v 9.266461 -89.192322 5.974611
v 9.425656 -89.248642 6.052508
v 9.602590 -89.323837 6.112837
v 10.611628 -89.969055 6.165489
v 10.764121 -90.083588 6.170763
v 10.915923 -90.197495 6.181452
v 15.262890 -86.630791 7.468609
v 15.417969 -86.532928 7.492688
v 15.429824 -86.378395 7.431780
v 16.125244 -85.557343 7.035143
v 16.291046 -85.518265 7.009016
v 16.417400 -85.588379 7.086164
v 16.628120 -85.405731 6.936813
v 16.769716 -85.375755 6.929646
v 16.862278 -85.301926 6.876038
v 17.021679 -85.307724 6.886437
v 17.238953 -85.134186 6.781322
v 17.370617 -85.036575 6.731953
v 18.429840 -83.987091 5.841146
v 18.594727 -83.930069 5.727200
v 6.995212 -89.275536 5.216200
v 7.154311 -89.269638 5.243486
v 7.317868 -89.265869 5.275207
v 7.488374 -89.265167 5.309767
v 7.557353 -89.399910 5.406544
v 7.843032 -89.270889 5.385939
v 8.019059 -89.265625 5.435841
v 8.193069 -89.248672 5.484936
v 8.247806 -89.339966 5.626911
v 8.396375 -89.302460 5.656282
v 8.510993 -89.311066 5.741868
v 8.809350 -89.221954 5.789110
v 8.951068 -89.226295 5.905320
v 9.094983 -89.252914 6.020520
v 9.246984 -89.332199 6.083523
v 9.403354 -89.408752 6.125667
v 9.550727 -89.503235 6.163342
v 9.723191 -89.481354 6.158051
v 9.825280 -89.650681 6.181503
v 9.921725 -89.809128 6.189344
v 10.570373 -90.140884 6.185995
v 10.721103 -90.259338 6.189749
v 10.868802 -90.372330 6.179103
v 15.403302 -86.693802 7.551071
v 15.563448 -86.609177 7.544885
v 15.576347 -86.445557 7.486922
v 15.423843 -86.246384 7.367679
v 16.240021 -85.668930 7.134840
v 16.410637 -85.729553 7.183870
v 16.595524 -85.540833 7.049286
v 16.760471 -85.512878 7.011434
v 16.911732 -85.442780 6.965336
v 17.153202 -85.243240 6.851389
v 17.301426 -85.287079 6.882016
v 17.405354 -85.178619 6.821029
v 18.417946 -84.059532 6.054323
v 18.579155 -84.004189 5.930740
v 18.737148 -83.956665 5.854662
v 6.910611 -89.422699 5.271117
v 7.066536 -89.414810 5.298327
v 7.224516 -89.406723 5.331795
v 7.388512 -89.402176 5.367066
v 7.452315 -89.523582 5.480194
v 7.731181 -89.393600 5.458189
v 8.077470 -89.365646 5.576015
v 8.138343 -89.445053 5.728240
v 8.328364 -89.405365 5.786364
v 8.492307 -89.395447 5.889647
v 8.652499 -89.313530 5.830532
v 8.791385 -89.300812 5.934217
v 9.070266 -89.393646 6.126549
v 9.214293 -89.511108 6.154752
v 9.391677 -89.581497 6.173470
v 9.671649 -89.625015 6.187181
v 9.710244 -89.804626 6.211930
v 9.826025 -89.967499 6.223505
v 10.672678 -90.438797 6.191220
v 10.813684 -90.539108 6.142164
v 11.071823 -90.309113 6.183122
v 15.552068 -86.777275 7.598934
v 15.723502 -86.539619 7.514568
v 15.574796 -86.274841 7.399185
v 16.281960 -85.838577 7.237384
v 16.446404 -85.883774 7.265032
v 16.551563 -85.655167 7.132384
v 16.729973 -85.671898 7.106760
v 16.906137 -85.608429 7.049017
v 17.072819 -85.521126 7.001368
v 17.191864 -85.393524 6.941320
v 17.374252 -85.434982 6.965969
v 18.352325 -84.195450 6.216093
v 18.522141 -84.165382 6.192515
v 18.590469 -84.073273 6.080608
v 18.758297 -84.041840 6.026327
v 18.909622 -83.912781 5.777968
v 6.977911 -89.557495 5.362029
v 7.133895 -89.548035 5.392939
v 7.291291 -89.535751 5.433898
v 7.353171 -89.649704 5.553752
v 7.621451 -89.510956 5.533760
v 7.790908 -89.492928 5.599502
v 8.187944 -89.512115 5.885365
v 8.348268 -89.480316 5.959962
v 8.640344 -89.380844 5.984265
v 8.780765 -89.371841 6.061676
v 8.888566 -89.433105 6.157287
v 9.014047 -89.551254 6.183507
v 9.109980 -89.690796 6.196404
v 9.261394 -89.674622 6.188375
v 9.540853 -89.686066 6.201166
v 9.526580 -89.844536 6.228355
v 9.611964 -89.973740 6.248539
v 11.017594 -90.475487 6.134594
v 15.708635 -86.706909 7.571926
v 15.868545 -86.636047 7.540726
v 16.330578 -86.015167 7.315969
v 16.491447 -86.046844 7.335455
v 16.586294 -85.777603 7.198621
v 16.751026 -85.844559 7.181831
v 16.895042 -85.784615 7.115317
v 17.043915 -85.716339 7.074719
v 17.268085 -85.549179 7.013848
v 18.476261 -84.298065 6.303609
v 18.648594 -84.265472 6.280423
v 18.706421 -84.149910 6.172405
v 18.885477 -84.136993 6.155168
v 18.884159 -83.979378 5.916576
v 19.060238 -83.956818 5.866132
v 7.196301 -89.667282 5.507689
v 7.258050 -89.777313 5.629012
v 7.516383 -89.627762 5.609952
v 7.682799 -89.606445 5.675687
v 7.850207 -89.581009 5.748513
v 7.895422 -89.644318 5.913078
v 8.060512 -89.608765 5.982323
v 8.218493 -89.572647 6.051971
v 8.688787 -89.467926 6.137234
v 8.835998 -89.574463 6.214045
v 8.936748 -89.716354 6.212446
v 9.034734 -89.862740 6.225929
v 15.851757 -86.807457 7.587925
v 16.012634 -86.733276 7.560156
v 15.884584 -86.474442 7.473439
v 16.050587 -86.403587 7.441506
v 16.562565 -86.199188 7.373981
v 16.611969 -85.930428 7.259614
v 16.760822 -85.990433 7.242060
v 16.895802 -85.964096 7.186210
v 17.042948 -85.903290 7.136636
v 17.181934 -85.660812 7.055974
v 17.998363 -85.221832 6.835713
v 18.615574 -84.403931 6.371672
v 18.765881 -84.366974 6.341914
v 18.829678 -84.257629 6.265839
v 19.000080 -84.258102 6.250811
v 18.962448 -84.041359 6.026899
v 19.143074 -84.044754 6.008141
v 7.419211 -89.750549 5.680767
v 7.575886 -89.713455 5.755725
v 7.737105 -89.685425 5.832082
v 7.775317 -89.749817 5.998355
v 7.932782 -89.706741 6.077901
v 8.090415 -89.668259 6.148428
v 8.765138 -89.728500 6.237433
v 8.848678 -89.877960 6.228010
v 8.946828 -90.021088 6.252749
v 9.152778 -89.996834 6.262152
v 16.030834 -86.565521 7.504105
v 16.514339 -86.351013 7.432887
v 16.664658 -86.321518 7.397181
v 16.665970 -86.084778 7.305779
v 16.853977 -86.138130 7.283116
v 17.047279 -86.092194 7.233441
v 17.933601 -85.437820 6.944783
v 18.116405 -85.360336 6.892965
v 18.770332 -84.499603 6.422013
v 18.932068 -84.412048 6.360858
v 19.115471 -84.382797 6.327119
v 19.064327 -84.140945 6.135921
v 19.244690 -84.144562 6.110619
v 19.229004 -83.984833 5.881288
v 19.394905 -83.965897 5.809340
v 7.473266 -89.826950 5.829579
v 7.623702 -89.793640 5.911373
v 7.656116 -89.874161 6.065297
v 7.807935 -89.818520 6.161892
v 7.968998 -89.779617 6.241858
v 8.252080 -89.664551 6.222210
v 8.668468 -89.871933 6.253925
v 8.744017 -90.027359 6.239897
v 8.840529 -90.170059 6.283374
v 9.056367 -90.152206 6.302486
v 9.167928 -90.287964 6.336359
v 9.281695 -90.432983 6.325504
v 9.403008 -90.570648 6.293100
v 9.530207 -90.699814 6.259207
v 9.731734 -90.652496 6.237068
v 9.855292 -90.782959 6.206923
v 16.667423 -86.455139 7.449644
v 16.726517 -86.216339 7.351131
v 16.842474 -86.348625 7.392373
v 16.983341 -86.235023 7.325739
v 17.222652 -86.113220 7.266987
v 17.987518 -85.625008 7.038514
v 18.084736 -85.504349 6.966426
v 18.174416 -85.221252 6.824952
v 18.917063 -84.593842 6.468138
v 19.077705 -84.535660 6.426888
v 19.227985 -84.494705 6.393660
v 19.177776 -84.251648 6.231776
v 19.354607 -84.254807 6.209614
v 19.323185 -84.051315 5.976538
v 19.494246 -84.059593 5.942420
v 19.667805 -84.084915 5.925146
v 7.374785 -89.934479 5.892035
v 7.503653 -89.918640 5.975095
v 7.537779 -90.019989 6.101510
v 7.706597 -89.971962 6.197424
v 7.872661 -89.926895 6.296803
v 8.111917 -89.752029 6.293142
v 8.494576 -89.837418 6.292129
v 8.551259 -90.011505 6.255188
v 8.626807 -90.168510 6.256052
v 8.735011 -90.310738 6.317219
v 8.952903 -90.305359 6.338532
v 9.072574 -90.450409 6.358953
v 9.193917 -90.597290 6.344713
v 9.315654 -90.735863 6.296297
v 9.443149 -90.866905 6.245182
v 9.657104 -90.828529 6.222797
v 9.791467 -90.953415 6.169799
v 16.814980 -86.540268 7.473499
v 16.983952 -86.486359 7.447956
v 17.024754 -86.353676 7.388729
v 17.162090 -86.251938 7.343792
v 17.357040 -86.194855 7.317053
v 17.510574 -86.280487 7.347555
v 18.173058 -85.625290 7.020772
v 18.248959 -85.472061 6.936782
v 18.300491 -85.308197 6.856784
v 18.470097 -85.248337 6.820212
v 19.227642 -84.643066 6.478023
v 19.393051 -84.551483 6.414470
v 19.294285 -84.384995 6.313278
v 19.462667 -84.389862 6.301741
v 19.420479 -84.145020 6.085974
v 19.588703 -84.157440 6.057208
v 19.761520 -84.174911 6.034934
v 7.353150 -90.056381 6.001921
v 7.428286 -90.167740 6.131416
v 7.603112 -90.125320 6.220176
v 7.782784 -90.087021 6.306311
v 8.050633 -89.901794 6.366091
v 8.229627 -89.854546 6.351210
v 8.351426 -89.756271 6.297616
v 8.372203 -89.979713 6.314176
v 8.411778 -90.133217 6.267609
v 8.503829 -90.311432 6.279133
v 8.859582 -90.457504 6.368468
v 8.979918 -90.611389 6.368338
v 9.099659 -90.759430 6.340580
v 9.219909 -90.895172 6.276943
v 9.345466 -91.023438 6.212648
v 9.571212 -90.987015 6.180426
v 9.709292 -91.092758 6.107237
v 9.813315 -91.169846 5.984682
v 17.163986 -86.427368 7.422670
v 17.332916 -86.357079 7.385695
v 17.485447 -86.447723 7.404797
v 17.702759 -86.191437 7.307807
v 18.425674 -85.427338 6.905271
v 18.598850 -85.378738 6.873143
v 19.371670 -84.747253 6.528831
v 19.537483 -84.683929 6.485501
v 19.577293 -84.517075 6.386822
v 19.521477 -84.262070 6.185483
v 19.687977 -84.262833 6.160249
v 7.509919 -90.283951 6.236845
v 7.687872 -90.250092 6.309879
v 7.978889 -90.066895 6.359308
v 8.200316 -90.065384 6.353401
v 8.362468 -89.860794 6.326248
v 8.277049 -90.242149 6.295471
v 8.336485 -90.412384 6.303011
v 8.658401 -90.460541 6.344978
v 8.772552 -90.619095 6.372299
v 8.883491 -90.772537 6.366331
v 8.999858 -90.916939 6.322498
v 9.117904 -91.048508 6.250050
v 9.231622 -91.171883 6.174526
v 9.470375 -91.148117 6.127110
v 9.627269 -91.211044 6.013964
v 9.703887 -91.251747 5.857889
v 17.657005 -86.378662 7.375169
v 17.825542 -86.336166 7.350488
v 18.004894 -86.318352 7.332569
v 18.541943 -85.555786 6.960941
v 18.720648 -85.512878 6.926268
v 19.675659 -84.810974 6.545069
v 19.708469 -84.639664 6.451433
v 19.631584 -84.378578 6.279668
v 19.808159 -84.365860 6.246934
v 7.880248 -90.226501 6.343746
v 8.080829 -90.217453 6.352366
v 8.151444 -90.373123 6.307468
v 8.218411 -90.537460 6.337216
v 8.493348 -90.472443 6.336072
v 8.578792 -90.618828 6.373474
v 8.675546 -90.777786 6.378040
v 8.786109 -90.929459 6.357521
v 8.900071 -91.072525 6.300283
v 9.008279 -91.198166 6.215447
v 9.112750 -91.318542 6.130413
v 9.318864 -91.303040 6.099244
v 9.480567 -91.288712 6.037802
v 9.540217 -91.311844 5.888950
v 17.634609 -86.549683 7.427326
v 17.792446 -86.503906 7.403708
v 17.955013 -86.465805 7.383381
v 18.110600 -86.434654 7.364134
v 19.644039 -85.002304 6.643394
v 19.814369 -84.938080 6.606219
v 19.846159 -84.762909 6.509630
v 19.754887 -84.492119 6.353721
v 19.935921 -84.469208 6.309629
v 8.044324 -90.524841 6.335494
v 8.113868 -90.656464 6.378202
v 8.392310 -90.586197 6.358465
v 8.458016 -90.766983 6.388669
v 8.568240 -90.943024 6.384588
v 8.698413 -91.090897 6.338865
v 8.797118 -91.229584 6.267100
v 8.904655 -91.351089 6.180620
v 9.009198 -91.455414 6.062307
v 9.205504 -91.439590 6.024909
v 9.382918 -91.395966 5.956411
v 9.440425 -91.408302 5.778588
v 9.613282 -91.343445 5.726709
v 17.769722 -86.676224 7.448677
v 17.931171 -86.626572 7.424945
v 18.102711 -86.572754 7.400131
v 18.276943 -86.483627 7.368762
v 19.778435 -85.135864 6.703149
v 19.951321 -85.068329 6.666451
v 19.985884 -84.886093 6.570502
v 19.885105 -84.605309 6.416720
v 20.059479 -84.579208 6.372163
v 8.090898 -90.824051 6.411991
v 8.262898 -90.699600 6.393664
v 8.276237 -90.836121 6.422569
v 8.381099 -90.915817 6.408744
v 8.530895 -91.113068 6.365168
v 8.595807 -91.248154 6.311792
v 8.678697 -91.383820 6.210579
v 8.818950 -91.484261 6.096186
v 9.086487 -91.518692 5.906833
v 9.261210 -91.458969 5.843601
v 9.330220 -91.489304 5.668898
v 17.907990 -86.792847 7.459225
v 18.077061 -86.731308 7.434624
v 18.247215 -86.664841 7.411403
v 19.909727 -85.274368 6.762504
v 20.085030 -85.204147 6.725184
v 20.125511 -85.012314 6.630252
v 20.018923 -84.725586 6.475813
v 20.189732 -84.691422 6.441189
v 20.344444 -84.668167 6.401546
v 20.413490 -84.582138 6.294331
v 20.472931 -84.480713 6.155390
v 20.643269 -84.509003 6.125816
v 7.994761 -91.001663 6.415831
v 8.197242 -90.991150 6.419041
v 8.388176 -91.055435 6.399524
v 8.444396 -91.379707 6.281559
v 8.904443 -91.565292 5.951499
v 8.969609 -91.606720 5.788637
v 9.150455 -91.548859 5.733501
v 9.214763 -91.571495 5.558246
v 9.401092 -91.507370 5.494660
v 20.037094 -85.417419 6.823443
v 20.214603 -85.345428 6.785933
v 20.261360 -85.143112 6.689186
v 20.160576 -84.844528 6.538270
v 20.336269 -84.800766 6.494777
v 20.507259 -84.727524 6.423719
v 20.580593 -84.602341 6.273418
v 20.750343 -84.614838 6.230194
v 20.722988 -84.431015 5.983165
v 20.813141 -84.363777 5.854308
v 20.971970 -84.351387 5.763194
v 8.095489 -91.155182 6.411758
v 8.255794 -91.150566 6.397426
v 8.723403 -91.604736 5.984481
v 8.785049 -91.665878 5.836828
v 8.846995 -91.695602 5.672960
v 9.032329 -91.634018 5.618735
v 20.161068 -85.565903 6.884740
v 20.338869 -85.492722 6.845658
v 20.391907 -85.278442 6.750738
v 20.303455 -84.964020 6.594262
v 20.477604 -84.904236 6.552980
v 20.645069 -84.855530 6.505883
v 20.690937 -84.716354 6.378130
v 20.861141 -84.718002 6.320839
v 20.819820 -84.526749 6.085817
v 20.899372 -84.442627 5.937459
v 21.063877 -84.453354 5.897815
v 8.594153 -91.715134 5.892799
v 8.655059 -91.755241 5.731726
v 8.719432 -91.780716 5.561573
v 8.908885 -91.718414 5.503410
v 20.279852 -85.718346 6.949891
v 20.472881 -85.647842 6.915335
v 20.516399 -85.413589 6.806897
v 20.439352 -85.087425 6.654316
v 20.610558 -85.028557 6.616411
v 20.778355 -84.977844 6.571715
v 20.813511 -84.831146 6.457554
v 20.983093 -84.813751 6.405898
v 20.925098 -84.622360 6.181991
v 20.995123 -84.534103 6.045283
v 21.170418 -84.545731 6.012873
v 21.220276 -84.468002 5.887607
v 8.591662 -91.865936 5.453525
v 8.783067 -91.804306 5.390129
v 8.848048 -91.829742 5.218624
v 20.576309 -85.841370 7.003595
v 20.627754 -85.524323 6.856036
v 20.571842 -85.217438 6.716335
v 20.745483 -85.151077 6.677088
v 20.918842 -85.084213 6.633936
v 20.949162 -84.940643 6.523363
v 21.123043 -84.906555 6.463827
v 21.034912 -84.716965 6.270920
v 21.106003 -84.630852 6.141682
v 21.290726 -84.636314 6.108240
v 21.345375 -84.534744 5.961858
v 8.656337 -91.890976 5.279114
v 8.722524 -91.918671 5.106219
v 8.914081 -91.862915 5.049325
v 20.688213 -86.002747 7.076233
v 20.648647 -85.677979 6.927651
v 20.798115 -85.568329 6.872044
v 20.716076 -85.356789 6.775924
v 20.893383 -85.254906 6.721584
v 21.066296 -85.193710 6.675388
v 21.092339 -85.038040 6.579936
v 21.261265 -84.989517 6.518213
v 21.135340 -84.800934 6.354589
v 21.214506 -84.727310 6.242056
v 21.382839 -84.738144 6.217901
v 21.480530 -84.626282 6.057917
v 8.601054 -92.018646 4.999496
v 8.794349 -91.963913 4.940416
v 8.866712 -92.012619 4.775318
v 8.940848 -92.072113 4.613863
v 20.781002 -85.804916 6.982234
v 20.928329 -85.686005 6.920393
v 20.888206 -85.412445 6.795419
v 21.047119 -85.365677 6.762240
v 21.209675 -85.306458 6.722516
v 21.231796 -85.138916 6.628185
v 21.393776 -85.087204 6.574586
v 21.293602 -84.845398 6.376822
v 21.473116 -84.841522 6.335334
v 21.547958 -84.747681 6.203853
v 8.478980 -92.116623 4.893416
v 8.674043 -92.065033 4.832668
v 8.750054 -92.120819 4.669987
v 8.824893 -92.181793 4.508163
v 20.878639 -85.992310 7.060894
v 20.984083 -85.836914 6.986661
v 21.096367 -85.680618 6.910699
v 20.996473 -85.535004 6.845770
v 21.193371 -85.503036 6.824972
v 21.353731 -85.398651 6.760477
v 21.370358 -85.237610 6.672133
v 21.422173 -84.953384 6.461143
v 21.594988 -84.932892 6.432054
v 21.653139 -84.843948 6.325042
v 21.705906 -84.767593 6.219806
v 21.836586 -84.727951 6.161893
v 8.360915 -92.221222 4.791576
v 8.554873 -92.169632 4.728280
v 8.632987 -92.231430 4.567709
v 8.707377 -92.294174 4.405313
v 9.011619 -92.137146 4.453485
v 9.196479 -92.090462 4.400157
v 9.267427 -92.157745 4.245275
v 20.982014 -86.159912 7.125655
v 21.073605 -85.999893 7.054814
v 21.174566 -85.842560 6.989790
v 21.272823 -85.687424 6.919110
v 21.379452 -85.555977 6.855837
v 21.834095 -84.828125 6.310847
v 21.983545 -84.768112 6.267536
v 23.649357 -82.953064 5.042065
v 23.611771 -82.870537 4.849603
v 8.436164 -92.274826 4.625878
v 8.512721 -92.337326 4.464664
v 8.583720 -92.396996 4.299189
v 8.893210 -92.245667 4.345296
v 9.078769 -92.199692 4.292603
v 21.085354 -86.325836 7.178531
v 21.172634 -86.161354 7.120592
v 21.264698 -86.005081 7.058718
v 21.358315 -85.853256 6.997293
v 21.454540 -85.713150 6.939527
v 21.560986 -85.603683 6.864296
v 21.978271 -84.902328 6.423478
v 22.118279 -84.778076 6.383933
v 23.810516 -82.975815 5.085037
v 23.775517 -82.888321 4.904077
v 23.716614 -82.769806 4.732760
v 23.826572 -82.676804 4.634022
v 8.388640 -92.433495 4.358057
v 8.456803 -92.492615 4.191446
v 8.772452 -92.354736 4.238322
v 8.957559 -92.305977 4.181844
v 21.271584 -86.322952 7.172564
v 21.360394 -86.164368 7.120556
v 21.451387 -86.012466 7.062826
v 21.544712 -85.868912 7.002955
v 21.643375 -85.741310 6.934357
v 22.045223 -85.006973 6.558568
v 22.148819 -84.907997 6.525305
v 22.267538 -84.785904 6.484545
v 23.942089 -82.916733 4.958161
v 23.892048 -82.795624 4.796340
v 24.008724 -82.690666 4.712485
v 23.950619 -82.576447 4.557246
v 24.077091 -82.481369 4.483520
v 8.647418 -92.456604 4.129878
v 8.834359 -92.410156 4.070477
v 21.455391 -86.320145 7.170113
v 21.544754 -86.166351 7.118690
v 21.636658 -86.019485 7.060091
v 21.732258 -85.880325 6.997687
v 21.832670 -85.744583 6.939730
v 21.930424 -85.605377 6.891976
v 22.014866 -85.480545 6.848037
v 22.168468 -85.380539 6.822203
v 22.195917 -85.067429 6.656652
v 22.311733 -84.932365 6.604980
v 22.429443 -84.808136 6.549841
v 22.398113 -84.666550 6.431015
v 22.534592 -84.549957 6.380919
v 24.109348 -82.961174 4.989184
v 24.067917 -82.828873 4.850821
v 24.194290 -82.736649 4.759409
v 24.131676 -82.599503 4.628268
v 24.257011 -82.516289 4.542646
v 21.636747 -86.313904 7.163982
v 21.727318 -86.165230 7.108727
v 21.821630 -86.020782 7.050771
v 21.920374 -85.877632 6.995314
v 22.020813 -85.730270 6.946029
v 22.114201 -85.572708 6.897471
v 22.290741 -85.537384 6.898297
v 22.293575 -85.229156 6.759223
v 22.383324 -85.085800 6.699666
v 22.485310 -84.959427 6.633955
v 22.600857 -84.840363 6.568655
v 22.560875 -84.694275 6.484771
v 22.700245 -84.588562 6.426085
v 24.275078 -83.030319 5.015579
v 24.245480 -82.889145 4.882370
v 24.373646 -82.810844 4.783107
v 24.316917 -82.654724 4.662183
v 24.436260 -82.573318 4.544138
v 24.808056 -81.671646 2.683826
v 24.857903 -81.655029 2.511395
v 22.007284 -86.012169 7.043470
v 22.107418 -85.862381 6.995674
v 22.205431 -85.703369 6.949520
v 22.384293 -85.683807 6.959053
v 22.376465 -85.380661 6.841525
v 22.471066 -85.239227 6.774575
v 22.565617 -85.107208 6.704503
v 22.665115 -84.985382 6.634519
v 22.732338 -84.731339 6.505794
v 24.413567 -82.974258 4.914351
v 24.552773 -82.897812 4.798084
v 24.487444 -82.725723 4.662860
v 24.924385 -81.747742 2.787519
v 24.968601 -81.727112 2.614871
v 25.010426 -81.700897 2.442338
v 22.192314 -85.997894 7.043045
v 22.291023 -85.843544 7.002323
v 22.470116 -85.831772 7.023784
v 22.473064 -85.531784 6.902144
v 22.564392 -85.386650 6.845545
v 22.658573 -85.253662 6.771832
v 22.752262 -85.127441 6.697353
v 22.848728 -85.008255 6.625562
v 25.087206 -81.801331 2.720754
v 25.129032 -81.774689 2.549253
v 25.172905 -81.748856 2.384423
v 24.883785 -81.618851 2.325531
v 24.962322 -81.619461 2.154998
v 22.549324 -85.980431 7.089636
v 22.565636 -85.681091 6.975644
v 22.659763 -85.537796 6.914132
v 22.753376 -85.399734 6.845796
v 22.846718 -85.270447 6.765407
v 22.940678 -85.144302 6.686103
v 25.057793 -81.678986 2.279725
v 22.628281 -86.130142 7.150068
v 22.647758 -85.831451 7.048881
v 22.746414 -85.686539 6.994897
v 22.843887 -85.550186 6.921885
v 22.939320 -85.417328 6.842521
v 23.032944 -85.288635 6.756847
v 22.711094 -86.279388 7.202724
v 22.725311 -85.982750 7.115772
v 22.825626 -85.839142 7.065709
v 22.926632 -85.698746 7.003752
v 23.025982 -85.566483 6.923295
v 23.122768 -85.436623 6.837435
v 23.216446 -85.308899 6.747009
v 22.622784 -86.420105 7.223281
v 22.799923 -86.427765 7.247885
v 22.804510 -86.134430 7.170014
v 22.902079 -85.989426 7.130622
v 23.003443 -85.849739 7.072368
v 23.105694 -85.714218 7.002190
v 23.206356 -85.584930 6.917871
v 23.305019 -85.457626 6.827472
v 22.887346 -86.281914 7.223918
v 22.980911 -86.137573 7.185669
v 23.079607 -85.995956 7.136251
v 23.181374 -85.861458 7.068825
v 23.284294 -85.730606 6.992672
v 23.386410 -85.603661 6.906826
v 24.760273 -93.319687 1.204432
v 23.063927 -86.280975 7.239185
v 23.158882 -86.138641 7.192227
v 23.258463 -86.001450 7.134298
v 23.360512 -85.872849 7.058685
v 23.464588 -85.745567 6.980935
v 24.796040 -93.342514 1.384265
v 24.777802 -93.480118 1.165781
v 23.242790 -86.277466 7.244984
v 23.338877 -86.140671 7.189205
v 23.438858 -86.010086 7.122224
v 26.007339 -82.507950 3.481921
v 26.083382 -82.442200 3.308011
v 26.154453 -82.376480 3.130355
v 24.793701 -93.453812 1.287639
v 24.770086 -93.618790 1.263614
v 24.688480 -93.775787 1.313029
v 26.089535 -82.646988 3.633222
v 26.173847 -82.580238 3.460000
v 26.258532 -82.513145 3.294254
v 26.335072 -82.454376 3.128530
v 24.786184 -93.512917 1.417292
v 24.725609 -93.667854 1.440960
v 24.635921 -93.805298 1.482360
v 24.593136 -93.915787 1.361453
v 26.251244 -82.708069 3.600999
v 26.346653 -82.651840 3.443394
v 26.438026 -82.593292 3.293945
v 24.678398 -93.704346 1.610529
v 24.583946 -93.836411 1.652658
v 24.538757 -93.942711 1.528930
v 26.316210 -82.818039 3.717115
v 26.418369 -82.779968 3.588562
v 26.522194 -82.733200 3.448958
v 24.625999 -93.732544 1.786345
v 24.528423 -93.868118 1.814308
v 24.481277 -93.972893 1.691658
v 26.383518 -83.809128 4.972080
v 26.399332 -83.653976 4.809984
v 26.446045 -83.014587 3.894765
v 26.448782 -82.900749 3.744537
v 26.578470 -82.864761 3.611519
v 26.692097 -82.822159 3.472412
v 26.799809 -82.772507 3.331864
v 26.894672 -82.754944 3.162939
v 26.345566 -83.960953 5.129293
v 26.504583 -83.931694 5.043924
v 26.550861 -83.766342 4.868707
v 26.540207 -83.594955 4.699278
v 26.679775 -83.539703 4.572830
v 26.813591 -83.521660 4.436481
v 26.603153 -83.117493 3.921386
v 26.599073 -82.992416 3.771733
v 26.736107 -82.952103 3.644928
v 26.857744 -82.911057 3.507734
v 26.970476 -82.871353 3.370128
v 27.087481 -82.855545 3.237895
v 27.030611 -82.800980 3.069077
v 26.622614 -84.056015 5.116752
v 26.671070 -83.900307 4.981966
v 26.691439 -83.674408 4.726090
v 26.828159 -83.637619 4.594987
v 26.954922 -83.628975 4.456067
v 26.788738 -83.437347 4.263916
v 26.771740 -83.336380 4.102560
v 26.761597 -83.216965 3.952432
v 26.753536 -83.086334 3.803144
v 26.892914 -83.046822 3.680346
v 27.019737 -83.006912 3.549220
v 27.137344 -82.980484 3.412557
v 27.240107 -82.985718 3.260921
v 27.173767 -82.895615 3.079848
v 25.604523 -85.817810 6.717820
v 25.780436 -85.782532 6.659096
v 26.056740 -85.364105 6.346343
v 26.097998 -85.173172 6.194570
v 26.217621 -85.095505 6.036648
v 26.711374 -84.205490 5.109163
v 26.774782 -84.046875 5.004627
v 26.713198 -83.802826 4.839738
v 26.831268 -83.788391 4.722589
v 26.946310 -83.769470 4.588815
v 27.061649 -83.764999 4.442824
v 26.947201 -83.522491 4.302691
v 26.932058 -83.429138 4.140056
v 26.922457 -83.310669 3.989356
v 26.913212 -83.175842 3.842821
v 27.053438 -83.137550 3.722481
v 27.179573 -83.110580 3.587185
v 27.299862 -83.087570 3.444480
v 27.406002 -83.079620 3.285412
v 27.315678 -83.012383 3.093829
v 27.310232 -83.111313 2.932965
v 27.413189 -83.244720 2.945019
v 27.503075 -83.373093 2.947836
v 25.708408 -85.967316 6.781434
v 25.886869 -85.926544 6.722193
v 25.957029 -85.733353 6.611329
v 26.158283 -85.553070 6.353354
v 26.183754 -85.360733 6.233928
v 26.209858 -85.245300 6.106822
v 26.286924 -85.241722 5.969159
v 26.811665 -84.204300 4.962855
v 26.822151 -83.919220 4.863907
v 26.940269 -83.949997 4.700837
v 27.009701 -83.893402 4.540044
v 27.090519 -83.631058 4.325925
v 27.092695 -83.514481 4.182884
v 27.083706 -83.401352 4.029645
v 27.073616 -83.267883 3.882288
v 27.210844 -83.239151 3.757156
v 27.339252 -83.211472 3.621964
v 27.459076 -83.188858 3.474859
v 27.559521 -83.207336 3.294890
v 27.445103 -83.134705 3.104829
v 27.538284 -83.280075 3.090233
v 27.626026 -83.450333 3.041283
v 25.806849 -86.110123 6.843088
v 25.993313 -86.063492 6.776028
v 26.066431 -85.881088 6.666051
v 26.113865 -85.717255 6.516871
v 26.227493 -85.755478 6.385012
v 26.228024 -85.505112 6.188807
v 26.262257 -85.389938 6.070190
v 26.324100 -85.417786 5.888292
v 26.570305 -84.778595 5.395699
v 26.886553 -84.078842 4.846609
v 26.921661 -84.164948 4.676312
v 27.006413 -84.042145 4.545178
v 27.120810 -83.931519 4.407341
v 27.206055 -83.765671 4.328465
v 27.241776 -83.620346 4.217340
v 27.244452 -83.489990 4.074884
v 27.232964 -83.363708 3.920332
v 27.370836 -83.335678 3.796398
v 27.494617 -83.315102 3.657153
v 27.609812 -83.298935 3.513550
v 27.697531 -83.346603 3.360202
v 27.640488 -83.336060 3.196738
v 25.919720 -86.229004 6.892193
v 26.102930 -86.199875 6.818509
v 26.176085 -86.029556 6.710576
v 26.223778 -85.873550 6.562673
v 26.328836 -85.918137 6.413408
v 26.256824 -85.655945 6.216562
v 26.282410 -85.557877 6.041441
v 26.322575 -85.621704 5.882161
v 26.401604 -85.326546 5.732119
v 26.585442 -84.929840 5.351227
v 26.618093 -84.843475 5.234188
v 27.007706 -84.202988 4.507590
v 27.097504 -84.113556 4.398977
v 27.284111 -83.911453 4.282978
v 27.367125 -83.755310 4.228254
v 27.389137 -83.609238 4.100116
v 27.387262 -83.470398 3.953937
v 27.520082 -83.456070 3.823645
v 27.633327 -83.448227 3.682147
v 27.731495 -83.450607 3.534047
v 27.767015 -83.499931 3.376595
v 27.722883 -83.474350 3.219785
v 27.796196 -83.650909 3.278237
v 26.038696 -86.353302 6.933522
v 26.203899 -86.348343 6.853962
v 26.263969 -86.194870 6.723149
v 26.326775 -86.037460 6.590818
v 26.404955 -86.093292 6.425769
v 26.307659 -85.828415 6.232509
v 26.307983 -85.731995 6.052892
v 26.333519 -85.811234 5.892716
v 26.345451 -85.515396 5.726145
v 26.403902 -85.424057 5.578535
v 26.469063 -85.339203 5.432243
v 26.535704 -85.224663 5.284423
v 26.597488 -85.035568 5.235966
v 27.032431 -84.344727 4.451061
v 27.114357 -84.284286 4.361218
v 27.206942 -84.043091 4.316150
v 27.336742 -84.070297 4.221107
v 27.444136 -83.920441 4.186574
v 27.512861 -83.751785 4.106106
v 27.524185 -83.604370 3.966872
v 27.657368 -83.600220 3.832545
v 27.745520 -83.608551 3.673247
v 27.797764 -83.617279 3.489444
v 25.800526 -91.767334 5.249790
v 25.850712 -91.922577 5.187749
v 25.955765 -86.502823 7.037120
v 26.132259 -86.496902 6.973983
v 26.271461 -86.514694 6.856596
v 26.336222 -86.365936 6.729844
v 26.391903 -86.217545 6.591630
v 26.469387 -86.270203 6.430210
v 26.389482 -85.994690 6.249134
v 26.355446 -85.908508 6.069610
v 26.396208 -85.991295 5.909842
v 26.326914 -85.709961 5.725636
v 26.349163 -85.609329 5.566613
v 26.408598 -85.515396 5.416911
v 26.474821 -85.420212 5.272033
v 26.552322 -85.336731 5.132808
v 26.593061 -85.153725 5.113575
v 27.007214 -84.462112 4.473914
v 27.117548 -84.454971 4.349426
v 27.231918 -84.386292 4.233527
v 27.220791 -84.194534 4.278134
v 27.348091 -84.233704 4.157170
v 27.476099 -84.093369 4.111432
v 27.577744 -83.925385 4.064296
v 27.642414 -83.754868 3.963538
v 27.726475 -83.802650 3.785561
v 27.786369 -83.776123 3.597580
v 27.767305 -83.903702 3.467832
v 26.361515 -89.737129 5.502338
v 26.290382 -89.889755 5.579172
v 25.726101 -91.764801 5.423465
v 25.747404 -91.910919 5.339473
v 25.778559 -92.057678 5.273519
v 26.045597 -86.642853 7.074787
v 26.206200 -86.651825 6.978238
v 26.320398 -86.682434 6.834574
v 26.379917 -86.543320 6.715556
v 26.438957 -86.397903 6.586105
v 26.514019 -86.449966 6.430241
v 26.465172 -86.167725 6.260126
v 26.433512 -86.079376 6.085383
v 26.465954 -86.170471 5.925793
v 26.361980 -85.902206 5.737986
v 26.355583 -85.805862 5.571065
v 26.384611 -85.707336 5.412642
v 26.440794 -85.610931 5.264311
v 26.511568 -85.521042 5.127492
v 26.578613 -85.438248 4.988980
v 26.622814 -85.272171 4.984387
v 26.710642 -85.224243 4.828919
v 27.178518 -84.578972 4.227728
v 27.287235 -84.536148 4.115425
v 27.350143 -84.377121 4.107554
v 27.483526 -84.272049 4.014878
v 27.596092 -84.091766 3.973820
v 27.668526 -83.922005 3.925594
v 27.671354 -84.027756 3.809806
v 27.731779 -83.956726 3.650088
v 27.706329 -84.064926 3.507073
v 27.710560 -84.167542 3.349951
v 27.587185 -84.467010 3.381449
v 27.499683 -84.588547 3.474337
v 26.292278 -89.703354 5.681575
v 26.217770 -89.855026 5.759594
v 26.143940 -90.007996 5.831935
v 25.653036 -91.763748 5.597220
v 25.667652 -91.911621 5.505219
v 25.680811 -92.052292 5.422068
v 26.260944 -86.810272 6.945319
v 26.353378 -86.852402 6.790888
v 26.420048 -86.720634 6.687161
v 26.475819 -86.578903 6.573355
v 26.537157 -86.617096 6.430702
v 26.527756 -86.348206 6.267435
v 26.505104 -86.257584 6.097916
v 26.531992 -86.353546 5.940044
v 26.431616 -86.082794 5.754465
v 26.404577 -85.993576 5.584652
v 26.400110 -85.899826 5.417808
v 26.439268 -85.801819 5.261920
v 26.490679 -85.708069 5.112968
v 26.553345 -85.613983 4.973663
v 26.621820 -85.519302 4.857753
v 26.663778 -85.375610 4.842228
v 27.580177 -84.216095 3.841967
v 27.651665 -84.138634 3.677340
v 27.641430 -84.221893 3.519108
v 27.661304 -84.324318 3.349745
v 27.591866 -84.350983 3.501009
v 27.534101 -84.453842 3.551270
v 27.467697 -84.528870 3.673914
v 26.552776 -85.969971 4.941955
v 26.520912 -86.069336 5.103332
v 26.214764 -89.659233 5.851794
v 26.149157 -89.813736 5.936723
v 26.070198 -89.978012 6.022293
v 26.047096 -90.333168 5.784490
v 26.016029 -90.495773 5.687281
v 25.971960 -90.658707 5.591309
v 25.894085 -90.804703 5.677150
v 25.637939 -91.601944 5.699522
v 25.551128 -91.750458 5.753330
v 25.573648 -91.909622 5.661844
v 25.586494 -92.056992 5.571253
v 26.436777 -86.891991 6.635695
v 26.506073 -86.753197 6.527507
v 26.567497 -86.747910 6.328434
v 26.562592 -86.540382 6.279940
v 26.560932 -86.445129 6.111195
v 26.577337 -86.543762 5.953327
v 26.459679 -86.079163 5.429504
v 26.464560 -85.985771 5.263621
v 26.489737 -85.890137 5.101115
v 26.545284 -85.788300 4.949105
v 26.713455 -85.479660 4.703347
v 27.566210 -84.327744 3.679899
v 26.150648 -89.611771 6.022072
v 26.084019 -89.759644 6.110696
v 25.973459 -90.325058 5.945997
v 25.947468 -90.477905 5.852406
v 25.916513 -90.636765 5.762224
v 25.835560 -90.783112 5.847235
v 25.629955 -91.428558 5.804646
v 25.529816 -91.575394 5.851326
v 25.436604 -91.725601 5.898020
v 25.459101 -91.895599 5.801977
v 25.482952 -92.054718 5.712288
v 25.600111 -92.197014 5.484321
v 26.509937 -86.910767 6.461988
v 26.552452 -86.939102 6.291041
v 26.583530 -86.636749 6.130011
v 25.918993 -90.194550 6.210169
v 25.899929 -90.335648 6.112423
v 25.878828 -90.473419 6.021573
v 25.856276 -90.622223 5.930753
v 25.767588 -90.764374 6.010756
v 25.661369 -90.900497 6.080525
v 25.519299 -91.391785 5.950282
v 25.418213 -91.540756 5.998864
v 25.316715 -91.690170 6.034212
v 25.337791 -91.871826 5.933989
v 25.367016 -92.040802 5.846066
v 25.493116 -92.201492 5.614554
v 26.491787 -87.077423 6.389959
v 26.527174 -87.112198 6.222807
v 26.591057 -86.811684 6.141047
v 25.859249 -90.212036 6.360194
v 25.828873 -90.351990 6.277426
v 25.803528 -90.478775 6.197303
v 25.788687 -90.613014 6.098949
v 25.687893 -90.747833 6.166130
v 25.578274 -90.880173 6.232200
v 25.413267 -91.351723 6.098615
v 25.307144 -91.495285 6.141587
v 25.175461 -91.648392 6.157381
v 25.210716 -91.842972 6.051726
v 25.235214 -92.015503 5.961108
v 25.387726 -92.195679 5.751005
v 25.560383 -87.994461 6.810551
v 25.638033 -87.844589 6.738232
v 25.743874 -87.708153 6.723567
v 26.452442 -87.263748 6.317266
v 26.502934 -87.268433 6.132421
v 26.569986 -86.969193 6.137461
v 26.559742 -87.090714 6.035564
v 26.483143 -87.399780 5.990378
v 25.798506 -90.258362 6.493273
v 25.782475 -90.352448 6.417612
v 25.715038 -90.494865 6.414220
v 25.709936 -90.610077 6.264025
v 25.613047 -90.745117 6.321364
v 25.492729 -90.859299 6.385474
v 25.549427 -91.039749 6.140576
v 25.429358 -91.172028 6.194898
v 25.273241 -92.182747 5.883026
v 25.284920 -92.332260 5.784012
v 25.678829 -88.142059 6.861275
v 25.742508 -88.005707 6.747144
v 25.838123 -87.863998 6.695631
v 25.908731 -87.717224 6.635776
v 25.990961 -87.548325 6.627617
v 26.168535 -87.580933 6.525569
v 26.435562 -87.442993 6.213273
v 25.724880 -90.379761 6.557631
v 25.638451 -90.634277 6.409506
v 25.533848 -90.734970 6.477807
v 25.395557 -90.819839 6.539685
v 25.462006 -91.008041 6.290379
v 25.328089 -91.116425 6.335535
v 25.124577 -92.144897 5.957634
v 25.148521 -92.306534 5.886126
v 25.784981 -88.295151 6.919075
v 25.846935 -88.167725 6.782608
v 25.933842 -88.021576 6.648757
v 26.049463 -87.690140 6.550037
v 26.169430 -87.728180 6.450502
v 25.587246 -90.615295 6.557912
v 25.457079 -90.709061 6.612968
v 25.361382 -90.956329 6.433415
v 25.232723 -91.031448 6.457277
v 25.917652 -88.367844 6.812513
v 25.963739 -88.174942 6.668444
v 25.965357 -88.255013 6.750954
v 25.236422 -90.881256 6.551302
v 25.075367 -90.978531 6.505475
v 25.110195 -90.789917 6.622334
v 24.935980 -90.837898 6.558896
v 24.976088 -90.699066 6.666297
v 0.000001 0.000000 0.000004
v 23.039368 -91.063538 1.044294
v 23.031971 -91.253006 0.954197
v 23.177902 -91.034767 1.160967
v 23.175262 -91.186028 1.069700
v 23.131741 -91.410995 0.927769
v 23.326023 -91.149483 1.155415
v 23.191269 -91.327736 1.005068
v 23.309456 -91.453453 0.946505
v 23.468258 -91.123817 1.257359
v 23.330109 -91.297058 1.059786
v 23.475098 -91.401085 1.034386
v 23.478489 -91.253654 1.141073
v 23.624908 -91.350189 1.125315
v 23.482395 -91.541481 0.919702
v 23.609573 -91.225922 1.262859
v 23.738251 -91.342972 1.262707
v 23.626251 -91.494621 1.014063
v 23.759979 -91.467659 1.127419
v 24.435503 -81.583687 2.976910
v 24.556396 -81.665314 3.085115
v 24.596031 -81.633430 2.910861
v 24.675644 -81.759125 3.189736
v 24.717875 -81.719749 3.020798
v 24.758999 -81.692360 2.851258
v 24.842581 -81.808037 3.128358
v 24.881886 -81.775658 2.957812
v 24.924385 -81.747749 2.787520
v 25.007614 -81.862511 3.065999
v 25.046459 -81.829742 2.893251
v 25.087196 -81.801323 2.720754
v 25.129025 -81.774673 2.549255
v 25.172901 -81.748848 2.384426
v 25.315845 -81.968246 1.390726
v 25.215399 -81.875557 2.830560
v 25.254456 -81.846100 2.658182
v 25.296509 -81.817169 2.489128
v 25.179754 -81.719147 1.670918
v 25.257320 -81.825996 1.521198
v 25.492405 -82.075508 1.436808
v 25.273888 -81.725365 2.081018
v 25.211075 -81.704636 1.963814
v 25.290657 -81.739319 1.816849
v 25.363724 -81.801910 1.667849
v 25.430363 -81.921158 1.546331
v 25.584248 -82.002686 1.600376
v 25.639740 -82.131508 1.519310
v 25.320726 -82.226532 3.573934
v 25.380970 -82.167961 3.409851
v 25.435732 -82.111946 3.239709
v 25.482971 -82.063057 3.066136
v 25.523342 -82.021774 2.891592
v 25.562672 -81.977615 2.720350
v 25.598085 -81.938324 2.548535
v 25.503187 -81.834641 2.259922
v 25.386995 -81.773041 2.154301
v 25.400650 -81.756813 1.965601
v 25.440071 -81.789383 1.804127
v 25.522045 -81.874931 1.700001
v 25.678961 -81.947067 1.753927
v 25.736286 -82.093849 1.651682
v 24.424522 -92.248428 2.072643
v 24.470779 -92.361320 1.957035
v 24.508289 -92.461624 1.832851
v 24.539524 -92.558960 1.710579
v 24.569016 -92.652390 1.587938
v 25.350925 -82.406578 3.857831
v 25.427608 -82.348404 3.702161
v 25.493740 -82.289337 3.540380
v 25.555538 -82.232391 3.372251
v 25.611326 -82.178909 3.199496
v 25.658422 -82.133499 3.022683
v 25.705280 -82.075111 2.851759
v 25.741343 -82.028145 2.675585
v 25.766050 -81.989777 2.494638
v 25.631630 -81.907661 2.375828
v 25.656799 -81.880051 2.199389
v 25.536718 -81.809799 2.080969
v 25.581738 -81.835289 1.887375
v 25.755718 -81.916801 1.919367
v 25.829651 -82.038399 1.801235
v 24.484631 -92.414955 2.153214
v 24.530117 -92.522484 2.003822
v 24.570263 -92.627449 1.876602
v 24.603817 -92.722252 1.750719
v 25.409298 -82.538910 3.986173
v 25.514227 -82.473000 3.842346
v 25.593311 -82.420067 3.678912
v 25.665394 -82.360687 3.514573
v 25.731113 -82.302231 3.345059
v 25.788208 -82.251442 3.168550
v 25.837818 -82.205452 2.988079
v 25.888157 -82.131088 2.817027
v 25.915545 -82.076683 2.630870
v 25.920416 -82.033844 2.431970
v 25.787640 -81.957695 2.307510
v 25.800541 -81.918190 2.112923
v 25.668991 -81.865334 2.036169
v 25.898762 -81.996933 1.985676
v 26.758625 -87.718094 2.944520
v 26.781357 -87.912216 2.978612
v 24.508537 -92.522133 2.325232
v 24.541637 -92.592690 2.168402
v 24.624489 -92.800331 1.915638
v 24.638206 -92.809196 1.615377
v 25.576506 -82.612000 3.973407
v 25.677965 -82.552635 3.823415
v 25.761808 -82.496315 3.662720
v 25.837751 -82.434334 3.497306
v 25.908077 -82.371628 3.326174
v 25.972506 -82.311951 3.148961
v 26.027599 -82.254845 2.966205
v 26.056070 -82.199554 2.771448
v 26.083618 -82.127556 2.554608
v 25.940645 -82.002251 2.208385
v 26.951471 -86.448151 2.556082
v 26.888199 -86.610550 2.659429
v 26.764975 -87.641289 3.130006
v 26.780457 -87.799286 3.092055
v 26.210148 -90.076042 3.496449
v 26.228134 -90.234955 3.579964
v 24.551262 -92.694862 2.322639
v 24.584051 -92.696159 2.037518
v 24.660404 -92.882629 1.775061
v 24.703911 -92.964844 1.627695
v 25.745289 -82.693596 3.962869
v 25.844637 -82.638283 3.812864
v 25.929182 -82.574478 3.652413
v 26.007324 -82.507935 3.481923
v 26.083372 -82.442192 3.308011
v 26.154449 -82.376465 3.130356
v 26.216410 -82.329079 2.926281
v 26.199354 -82.268387 2.695665
v 26.421083 -83.025887 2.177155
v 26.543205 -83.201736 2.120768
v 27.060932 -86.307388 2.587455
v 26.903851 -86.549271 2.809691
v 26.734844 -87.586678 3.297217
v 26.759480 -87.776085 3.248728
v 26.789295 -87.945335 3.161661
v 26.757723 -88.113594 3.219445
v 26.626911 -88.627342 3.123553
v 26.320717 -89.785683 3.464019
v 26.323490 -89.938248 3.552821
v 26.333292 -90.093697 3.639214
v 26.358486 -90.255302 3.715329
v 24.583214 -92.749298 2.185389
v 24.625969 -92.881729 2.105407
v 24.672970 -92.981880 1.947590
v 24.715023 -93.038628 1.777212
v 26.011011 -82.721924 3.804406
v 26.089525 -82.646996 3.633222
v 26.335068 -82.454361 3.128528
v 26.407995 -82.446648 2.966582
v 26.331516 -82.384277 2.774079
v 26.193819 -82.254845 2.513534
v 26.285307 -82.394272 2.547517
v 26.341757 -82.692116 2.312599
v 26.393175 -82.870850 2.323767
v 26.469269 -83.028000 2.360909
v 26.523026 -83.138695 2.262791
v 26.810015 -83.481537 2.126036
v 26.986246 -86.428123 2.718444
v 26.935404 -86.398102 2.887537
v 26.711472 -87.734932 3.410545
v 26.754536 -87.936813 3.339225
v 26.731142 -88.117836 3.411151
v 26.703079 -88.290092 3.231410
v 26.650051 -88.467888 3.244444
v 26.601591 -88.633858 3.301358
v 26.422384 -89.643013 3.531817
v 26.424400 -89.793663 3.620937
v 26.431131 -89.947433 3.708635
v 26.451237 -90.107491 3.786954
v 26.479727 -90.272041 3.859522
v 26.254074 -90.397659 3.659559
v 25.677605 -84.513168 5.855486
v 26.202246 -83.282059 4.437292
v 26.332617 -83.259628 4.312358
v 26.438021 -82.593277 3.293949
v 26.518999 -82.556282 3.140805
v 26.594494 -82.547836 2.987048
v 26.481789 -82.497742 2.820130
v 26.396599 -82.500542 2.647479
v 26.409874 -82.743752 2.460144
v 26.475082 -82.901413 2.481658
v 26.572330 -83.029457 2.488190
v 26.615965 -83.136925 2.394678
v 26.644028 -83.249962 2.251268
v 26.758368 -83.363068 2.262491
v 26.879627 -83.453484 2.285078
v 27.097404 -86.269310 2.770725
v 26.706720 -87.890450 3.508759
v 26.696474 -88.040024 3.606920
v 26.679222 -88.328606 3.392819
v 26.620689 -88.506439 3.422707
v 26.493420 -89.632652 3.701609
v 26.518276 -89.789612 3.783532
v 26.540989 -89.949944 3.863071
v 26.555340 -90.112640 3.944311
v 26.588921 -90.280479 4.014169
v 26.386812 -90.419075 3.791509
v 24.538746 -93.942711 1.528929
v 25.827133 -84.608559 5.898028
v 25.692659 -84.385498 5.728360
v 25.856392 -84.360855 5.655222
v 25.892605 -84.235481 5.538338
v 25.941990 -84.110481 5.416762
v 25.996983 -83.986244 5.285729
v 26.048624 -83.859024 5.148102
v 26.230541 -83.412453 4.595866
v 26.365995 -83.369888 4.482658
v 26.496338 -83.350479 4.354977
v 26.522184 -82.733192 3.448956
v 26.621407 -82.681915 3.307936
v 26.709497 -82.646461 3.156878
v 26.761669 -82.658562 2.985093
v 26.644722 -82.606911 2.831713
v 26.879124 -83.340637 2.417562
v 27.014212 -83.477280 2.399288
v 27.095482 -83.623306 2.278549
v 27.603205 -85.794533 2.085907
v 27.583260 -85.739822 2.225910
v 26.466175 -87.612801 3.662226
v 26.587511 -87.841606 3.655687
v 26.617872 -88.018684 3.762933
v 26.688038 -88.229744 3.555894
v 26.654676 -88.396179 3.533142
v 26.627010 -89.939972 4.032013
v 26.635338 -90.106003 4.114736
v 26.649391 -90.274300 4.195079
v 26.518995 -90.438225 3.928286
v 26.192169 -90.889427 3.762898
v 26.215961 -91.067711 3.825930
v 24.661064 -93.078331 2.975771
v 24.613960 -93.300972 2.416721
v 24.653179 -93.208916 2.222277
v 24.528416 -93.868103 1.814310
v 24.481270 -93.972893 1.691658
v 24.434254 -94.079666 1.570366
v 24.243893 -94.575119 1.059511
v 24.118397 -94.704819 1.079086
v 25.976784 -84.708954 5.934009
v 25.835487 -84.481270 5.778276
v 25.997147 -84.458260 5.704083
v 26.025927 -84.344658 5.588511
v 26.068340 -84.226852 5.469769
v 26.123396 -84.106308 5.344808
v 26.175053 -83.981216 5.208431
v 26.220425 -83.841789 5.063214
v 26.388184 -83.508766 4.644259
v 26.523943 -83.461449 4.528106
v 26.659006 -83.431129 4.400324
v 26.466465 -83.250465 4.187421
v 26.692093 -82.822159 3.472415
v 26.799805 -82.772499 3.331863
v 26.894663 -82.754936 3.162936
v 26.908123 -82.753922 2.946180
v 26.781740 -82.729012 2.806843
v 26.739967 -82.872742 2.662936
v 26.884184 -83.012344 2.654936
v 26.881462 -83.180206 2.538722
v 27.016268 -83.301445 2.533161
v 27.153780 -83.413475 2.537379
v 27.178177 -83.562195 2.431639
v 27.191109 -83.744659 2.171110
v 27.299206 -83.861168 2.080872
v 27.675770 -85.349754 1.875622
v 27.674015 -85.487732 1.850313
v 27.656471 -85.620949 1.971394
v 27.602983 -85.634613 2.336290
v 26.433971 -86.834930 3.579901
v 26.393440 -86.949196 3.728007
v 26.398600 -87.479393 3.806965
v 26.498085 -87.749352 3.777538
v 26.537186 -87.884041 3.835902
v 26.665066 -88.186447 3.728500
v 26.661329 -89.752678 4.128358
v 26.683672 -89.917870 4.213914
v 26.672441 -90.085472 4.300206
v 26.623056 -90.445915 4.092688
v 26.559822 -90.606598 3.996642
v 26.436996 -90.749588 3.938437
v 26.319790 -90.906128 3.887938
v 26.337288 -91.086815 3.981101
v 24.751953 -93.024162 3.124342
v 24.618717 -93.255669 2.990105
v 24.626572 -93.403534 2.248615
v 24.680943 -93.342293 2.096998
v 24.639790 -93.516083 2.107428
v 24.427965 -94.012932 1.849474
v 24.382206 -94.116722 1.730543
v 24.379885 -94.188309 1.443924
v 24.316721 -94.302010 1.314398
v 24.265690 -94.430519 1.183538
v 24.142986 -94.563995 1.212360
v 24.023590 -94.709129 1.232647
v 26.123787 -84.816147 5.957497
v 25.980152 -84.576759 5.822227
v 26.137442 -84.559265 5.743022
v 26.164036 -84.455917 5.630697
v 26.194977 -84.341393 5.521518
v 26.249289 -84.225693 5.402109
v 26.304411 -84.102402 5.277643
v 26.345554 -83.960938 5.129293
v 26.504574 -83.931679 5.043926
v 26.627153 -83.350151 4.223357
v 27.030605 -82.800972 3.069077
v 26.904404 -82.858276 2.776270
v 27.040279 -82.979904 2.764104
v 27.022680 -83.134361 2.648007
v 27.155285 -83.257164 2.652123
v 27.286743 -83.379082 2.666217
v 27.303923 -83.516289 2.557279
v 27.244911 -83.691483 2.321089
v 27.346107 -83.816307 2.228668
v 27.452475 -83.937065 2.156216
v 27.661911 -85.210274 1.961575
v 27.670162 -85.392250 2.042536
v 27.656487 -85.564194 2.166853
v 27.654305 -85.473701 2.317776
v 26.421703 -86.736549 3.722300
v 26.409374 -86.848259 3.879480
v 26.380806 -87.070030 3.892413
v 26.437490 -87.637337 3.826461
v 26.451797 -87.762985 3.956126
v 26.609676 -89.075844 4.053741
v 26.674625 -89.717690 4.315009
v 26.672457 -89.882164 4.404228
v 26.638142 -90.048981 4.487060
v 26.593426 -90.212067 4.572926
v 26.640965 -90.434288 4.291373
v 26.611248 -90.603348 4.193507
v 26.538523 -90.755150 4.102876
v 26.428219 -90.899780 4.031041
v 24.694818 -93.174927 3.107000
v 24.608965 -93.307503 3.187845
v 24.563580 -93.476593 2.405870
v 24.556396 -93.564903 2.259308
v 24.329920 -94.158875 1.888439
v 24.329802 -94.220116 1.604094
v 24.261492 -94.321358 1.472837
v 24.192661 -94.435776 1.341097
v 24.075306 -94.579597 1.374054
v 23.957005 -94.740952 1.415205
v 26.125271 -84.680550 5.853798
v 26.259491 -84.664398 5.770590
v 26.303675 -84.574364 5.672520
v 26.334541 -84.453766 5.568595
v 26.349421 -84.336418 5.464875
v 26.434084 -84.264854 5.334166
v 26.467316 -84.087311 5.200588
v 26.622608 -84.056015 5.116754
v 27.173759 -82.895607 3.079852
v 27.048298 -82.865746 2.913015
v 27.185167 -82.986397 2.917763
v 27.170162 -83.108414 2.776424
v 27.289873 -83.237541 2.789275
v 27.402969 -83.374352 2.810534
v 27.425251 -83.502419 2.696264
v 27.334723 -83.649879 2.456804
v 27.382637 -83.762199 2.356030
v 27.496826 -83.885635 2.325645
v 27.589954 -84.028198 2.243618
v 27.643251 -85.029625 2.022663
v 27.666225 -85.173920 2.138210
v 27.672628 -85.334671 2.229498
v 27.673885 -85.330444 2.420700
v 27.623831 -85.529640 2.473127
v 27.619129 -85.430885 2.608798
v 26.699804 -86.100021 3.553327
v 26.460115 -86.646423 3.875690
v 26.473061 -86.741013 4.024901
v 26.420994 -86.930473 4.039948
v 26.383833 -87.102631 4.092959
v 26.658804 -89.045921 4.218520
v 26.641636 -89.223480 4.177475
v 26.670780 -89.511047 4.405250
v 26.655361 -89.668541 4.500363
v 26.624973 -89.835159 4.585862
v 26.576048 -90.001839 4.664559
v 26.506342 -90.161140 4.741371
v 26.596066 -90.403816 4.485205
v 26.587006 -90.581245 4.396636
v 26.551830 -90.740707 4.304768
v 26.482231 -90.881645 4.215065
v 26.409443 -91.014565 4.304875
v 26.313828 -91.149124 4.365721
v 24.735195 -93.152634 3.277306
v 24.285213 -94.262451 1.764749
v 24.216259 -94.353745 1.634497
v 24.141468 -94.456009 1.502001
v 24.046425 -94.600876 1.540291
v 23.962452 -94.728676 1.603193
v 23.908295 -94.840317 1.704695
v 23.835175 -94.953629 1.707025
v 26.271690 -84.790710 5.851220
v 26.405800 -84.741165 5.717560
v 26.446480 -84.594734 5.579275
v 26.467136 -84.443703 5.456160
v 26.586500 -84.230293 5.233397
v 26.711369 -84.205482 5.109162
v 27.315674 -83.012383 3.093830
v 27.310219 -83.111298 2.932963
v 27.413185 -83.244720 2.945019
v 27.503063 -83.373085 2.947837
v 27.530268 -83.495262 2.855651
v 27.451294 -83.628067 2.586657
v 27.473614 -83.758720 2.472455
v 27.579229 -83.873611 2.499974
v 27.626640 -83.996292 2.401705
v 27.721926 -84.133873 2.373787
v 27.691135 -84.970360 2.204132
v 27.696114 -85.114349 2.327312
v 27.694506 -85.159042 2.499866
v 26.752872 -85.988731 3.671831
v 26.597710 -86.248062 3.636341
v 26.531975 -86.546776 4.023164
v 26.538584 -86.637238 4.173791
v 26.477360 -86.816452 4.183131
v 26.423435 -86.985352 4.213327
v 26.359446 -87.266869 4.184628
v 26.350780 -87.450493 4.270796
v 26.665504 -89.181221 4.349177
v 26.615185 -89.616417 4.679361
v 26.571775 -89.786743 4.763440
v 26.503584 -89.954491 4.835142
v 26.421837 -90.112457 4.907900
v 26.515884 -90.358948 4.663781
v 26.518684 -90.545090 4.587460
v 26.494579 -90.712227 4.496802
v 26.483612 -90.878822 4.412353
v 26.376200 -91.009247 4.486540
v 26.290064 -91.159904 4.546749
v 26.227201 -91.311371 4.420947
v 24.163137 -94.086937 2.251684
v 24.154099 -94.207718 2.183937
v 24.119194 -94.495644 1.670515
v 24.035873 -94.632912 1.719551
v 23.966743 -94.758751 1.768791
v 23.911707 -94.882721 1.875646
v 23.796749 -95.033585 1.861328
v 23.526157 -95.466019 1.891962
v 26.508743 -84.756363 5.560709
v 26.533287 -84.608414 5.432559
v 26.584208 -84.435478 5.323155
v 26.665216 -84.379799 5.171828
v 26.750240 -84.361336 5.029619
v 26.811657 -84.204300 4.962855
v 27.626017 -83.450333 3.041282
v 27.656898 -83.620369 2.914614
v 27.557032 -83.622711 2.739488
v 27.572048 -83.748657 2.623260
v 27.678337 -83.874214 2.659630
v 27.678013 -83.965668 2.548676
v 27.735422 -84.063995 2.515948
v 27.734247 -85.002693 2.482803
v 27.713987 -85.036644 2.636084
v 27.655937 -85.291626 2.585474
v 27.595108 -85.300644 2.756290
v 26.813622 -85.882469 3.816409
v 26.653296 -86.127556 3.734558
v 26.567003 -86.276566 3.823776
v 26.585365 -86.341339 4.014068
v 26.529657 -86.717049 4.334193
v 26.470726 -86.881744 4.349319
v 26.386509 -87.150948 4.276800
v 26.362940 -87.315338 4.363421
v 26.354925 -87.459930 4.445032
v 26.607563 -89.406227 4.760856
v 26.567987 -89.578018 4.859137
v 26.521458 -89.756462 4.941474
v 26.451803 -89.927704 5.015207
v 26.372787 -90.087471 5.090809
v 26.408684 -90.303299 4.820891
v 26.407555 -90.491516 4.748617
v 26.396898 -90.668716 4.667713
v 26.384884 -90.839745 4.579149
v 26.313334 -90.990433 4.661058
v 26.270653 -91.157967 4.727662
v 26.268463 -91.343063 4.596383
v 26.232576 -91.520950 4.649654
v 26.187914 -91.692574 4.718661
v 26.108353 -91.850487 4.789433
v 26.027935 -92.019890 4.682583
v 24.158916 -94.005798 2.358078
v 24.088333 -94.215973 2.373198
v 24.158913 -94.333954 2.079435
v 24.140221 -94.453674 1.964279
v 24.095985 -94.553490 1.844831
v 24.005516 -94.710861 1.891178
v 23.952164 -94.803429 2.052803
v 23.859543 -94.995934 2.019728
v 23.750660 -95.139854 1.972782
v 23.698692 -95.259308 2.082294
v 23.613972 -95.373383 2.032108
v 23.436092 -95.661758 1.784740
v 26.570299 -84.778595 5.395697
v 26.596849 -84.653427 5.278794
v 26.644503 -84.546349 5.194970
v 26.809134 -84.340950 4.890412
v 26.886545 -84.078857 4.846610
v 26.921648 -84.164917 4.676311
v 27.736506 -83.600319 3.097250
v 27.672926 -83.754295 2.776293
v 27.771805 -83.916595 2.809335
v 27.772005 -84.017433 2.672913
v 27.815868 -84.170944 2.615390
v 27.777803 -84.870354 2.609310
v 27.711683 -84.933113 2.770377
v 27.653992 -85.179474 2.655738
v 27.634556 -85.103836 2.780801
v 27.556532 -85.179077 2.909143
v 27.469049 -85.241310 3.042189
v 27.432888 -85.125038 3.170507
v 26.706625 -86.021194 3.847579
v 26.631947 -86.166168 3.918242
v 26.655573 -86.185539 4.070955
v 26.584133 -86.633598 4.490334
v 26.521008 -86.798790 4.498173
v 26.420565 -87.043633 4.383775
v 26.382450 -87.205864 4.456529
v 26.359161 -87.363937 4.547626
v 26.366764 -87.548218 4.599495
v 26.588644 -89.055176 4.801491
v 26.593077 -89.235977 4.825094
v 26.558720 -89.369553 4.956935
v 26.525570 -89.572998 5.042556
v 26.477453 -89.753159 5.126620
v 26.409088 -89.920891 5.203147
v 26.331177 -90.260078 4.991725
v 26.301640 -90.439667 4.905578
v 26.291914 -90.623726 4.828322
v 26.305597 -90.809937 4.754713
v 26.225824 -90.965195 4.824713
v 26.164133 -91.131187 4.883780
v 26.225525 -91.330551 4.781182
v 26.173279 -91.499176 4.835167
v 26.102070 -91.660690 4.888930
v 26.025112 -91.812248 4.954490
v 26.012938 -91.989372 4.865649
v 25.932083 -92.147041 4.773447
v 24.236393 -93.767181 2.916476
v 24.195984 -93.854454 2.766502
v 24.119072 -94.062447 2.501064
v 24.088474 -94.355721 2.236233
v 24.074694 -94.487152 2.119362
v 24.052893 -94.618484 2.009678
v 24.005222 -94.648537 2.165344
v 23.887897 -94.946220 2.174923
v 23.801502 -95.129898 2.151617
v 23.739597 -95.263664 2.256729
v 23.648830 -95.373260 2.188532
v 23.486345 -95.626480 1.996864
v 23.465042 -95.773163 1.916357
v 26.618088 -84.843460 5.234188
v 26.665981 -84.721550 5.109688
v 26.860722 -84.230034 4.814654
v 26.852640 -84.390755 4.738332
v 27.007702 -84.202965 4.507594
v 27.722883 -83.474350 3.219787
v 27.796190 -83.650894 3.278238
v 27.741835 -83.695648 3.013283
v 27.760466 -83.791222 2.924745
v 27.815838 -83.967194 2.969684
v 27.837223 -84.091377 2.820563
v 27.849474 -84.275307 2.788635
v 27.851463 -84.470764 2.716201
v 27.819405 -84.681633 2.610070
v 27.774670 -84.761299 2.775916
v 27.692259 -84.843857 2.898932
v 27.620228 -84.994408 2.914454
v 27.531462 -85.054672 3.040938
v 27.501682 -84.947159 3.170546
v 26.839008 -85.847832 3.988222
v 26.770891 -85.945328 3.966360
v 26.705164 -86.049500 4.028051
v 26.720036 -86.091507 4.193783
v 26.608713 -86.545166 4.649303
v 26.561277 -86.721840 4.653166
v 26.463425 -86.958534 4.515627
v 26.416561 -87.103012 4.535286
v 26.390869 -87.228615 4.636413
v 26.372581 -87.381386 4.724067
v 26.386353 -87.542068 4.798223
v 26.567455 -88.859505 4.830509
v 26.548897 -88.972572 4.946058
v 26.554184 -89.144279 4.961716
v 26.527775 -89.217339 5.110315
v 26.514076 -89.411766 5.147462
v 26.423965 -89.753738 5.315963
v 26.336180 -90.078606 5.280195
v 26.284702 -90.237259 5.173072
v 26.226980 -90.401909 5.075336
v 26.191273 -90.580452 4.984899
v 26.190763 -90.770828 4.902211
v 26.100399 -90.929390 4.963291
v 26.031475 -91.097084 5.018824
v 26.102285 -91.299576 4.928433
v 26.039169 -91.467911 4.971270
v 25.971395 -91.630318 5.023664
v 25.904087 -91.781532 5.094235
v 25.940441 -91.949966 5.029922
v 25.930145 -92.119339 4.956318
v 25.821526 -92.296165 4.691308
v 24.248417 -93.864426 3.083833
v 24.176254 -93.940910 2.938724
v 24.154615 -94.031990 2.794736
v 24.116188 -94.124100 2.659963
v 24.085556 -94.219322 2.543345
v 24.050381 -94.400620 2.381313
v 24.031551 -94.514198 2.282785
v 23.991215 -94.659195 2.345653
v 23.939247 -94.787590 2.233635
v 23.918320 -94.905533 2.350857
v 23.876190 -95.052757 2.316099
v 23.818745 -95.179596 2.325167
v 23.688213 -95.363167 2.338648
v 23.558800 -95.492790 2.105556
v 23.447559 -95.733902 2.075373
v 26.807892 -84.762001 4.823401
v 26.927835 -84.321159 4.574046
v 27.032415 -84.344727 4.451065
v 27.797760 -83.617271 3.489445
v 27.802155 -83.757744 3.420562
v 27.820230 -83.789307 3.101481
v 27.816296 -83.986908 3.140214
v 27.822426 -84.184341 3.007004
v 27.821285 -84.398544 2.906456
v 27.802593 -84.587128 2.828069
v 27.716318 -84.696091 2.952789
v 27.610291 -84.846329 3.047789
v 27.551619 -84.768349 3.211824
v 26.786137 -85.916977 4.137457
v 26.641275 -86.167816 4.642603
v 26.606853 -86.449463 4.805002
v 26.588844 -86.637123 4.810419
v 26.506430 -86.892105 4.660955
v 26.444473 -87.064430 4.670496
v 26.419329 -87.196648 4.815898
v 26.397293 -87.374649 4.900620
v 26.412813 -87.536987 4.981071
v 26.518284 -88.651039 5.078549
v 26.531677 -88.823624 5.011755
v 26.521330 -89.000679 5.114735
v 26.492348 -89.116074 5.265954
v 26.493834 -89.280685 5.250162
v 26.467255 -89.424400 5.331305
v 26.360172 -89.913490 5.394667
v 26.278673 -90.063393 5.466707
v 26.253458 -90.227524 5.359481
v 26.188892 -90.383293 5.255831
v 26.124010 -90.548477 5.155242
v 26.088789 -90.732620 5.055789
v 25.998909 -90.893318 5.120790
v 25.940212 -91.073586 5.198329
v 25.969288 -91.272537 5.058293
v 25.906727 -91.450783 5.100942
v 25.848560 -91.614777 5.166621
v 25.800518 -91.767319 5.249792
v 25.850704 -91.922562 5.187745
v 25.868748 -92.081505 5.122289
v 25.834797 -92.257729 4.871128
v 25.703800 -92.369499 4.802222
v 24.198765 -94.040565 3.107856
v 24.154144 -94.126099 2.964266
v 24.128803 -94.212944 2.824034
v 24.096622 -94.300919 2.683861
v 24.059891 -94.395218 2.543417
v 24.027678 -94.545967 2.466018
v 24.016270 -94.709869 2.531360
v 23.967693 -94.783615 2.401701
v 23.984509 -94.872032 2.532027
v 23.931698 -94.998596 2.472838
v 23.874920 -95.123871 2.485307
v 23.781200 -95.276260 2.454687
v 23.678055 -95.415871 2.476965
v 23.593159 -95.486504 2.316582
v 23.484026 -95.630730 2.207716
v 23.396137 -95.768639 2.201166
v 26.796061 -84.924400 4.819631
v 26.883457 -84.718056 4.676585
v 27.007206 -84.462105 4.473916
v 27.786360 -83.776108 3.597581
v 27.767294 -83.903702 3.467834
v 27.799965 -83.847397 3.281197
v 27.761171 -84.010071 3.322028
v 27.776524 -84.123512 3.195636
v 27.764341 -84.365326 3.065170
v 27.740700 -84.525955 3.013460
v 27.645580 -84.648102 3.118136
v 27.573620 -84.607628 3.287793
v 26.600595 -86.256950 4.796554
v 26.573935 -86.350235 4.955284
v 26.579504 -86.540619 4.965849
v 26.543350 -86.815414 4.813138
v 26.483629 -86.993797 4.811567
v 26.468887 -87.070885 4.943237
v 26.441902 -87.212151 5.004895
v 26.427929 -87.374680 5.082046
v 26.426765 -87.534294 5.166639
v 26.503048 -88.805542 5.184473
v 26.482513 -88.943672 5.300034
v 26.447937 -89.073761 5.433388
v 26.455833 -89.248398 5.399693
v 26.410082 -89.398689 5.503128
v 26.361511 -89.737129 5.502340
v 26.290371 -89.889755 5.579171
v 26.215038 -90.039993 5.651661
v 26.210054 -90.213448 5.545348
v 26.167379 -90.375114 5.439519
v 26.097116 -90.532944 5.335726
v 26.029106 -90.703217 5.228850
v 25.954723 -90.858978 5.304946
v 25.926657 -91.004822 5.405799
v 25.893198 -91.285278 5.217799
v 25.834572 -91.457237 5.274979
v 25.776972 -91.613358 5.344583
v 25.726093 -91.764809 5.423464
v 25.778553 -92.057663 5.273516
v 25.826109 -92.230240 5.041756
v 25.718010 -92.348190 4.964006
v 24.155018 -94.313431 2.994619
v 24.128227 -94.393639 2.850922
v 24.093761 -94.457878 2.713009
v 24.043060 -94.815636 2.707917
v 23.963669 -95.014969 2.645531
v 23.848843 -95.180153 2.642593
v 23.731485 -95.314545 2.637527
v 23.509512 -95.609161 2.407846
v 23.396610 -95.697510 2.350706
v 26.866154 -85.032425 4.679852
v 26.875875 -84.870506 4.685795
v 26.955086 -84.829506 4.532227
v 27.706324 -84.064926 3.507072
v 27.710556 -84.167526 3.349952
v 27.742401 -84.274002 3.191449
v 27.673185 -84.461731 3.196608
v 27.587175 -84.467003 3.381449
v 27.499674 -84.588531 3.474337
v 26.960606 -85.508553 4.268463
v 26.869625 -85.625374 4.329821
v 26.806412 -85.612648 4.482024
v 26.596540 -86.063202 4.790973
v 26.562477 -86.158669 4.946356
v 26.544294 -86.253685 5.109350
v 26.563725 -86.442024 5.120097
v 26.560106 -86.726563 4.972585
v 26.517410 -86.906685 4.968431
v 26.494091 -87.024704 5.115083
v 26.465023 -87.212234 5.181247
v 26.450571 -87.370552 5.267532
v 26.426636 -87.525223 5.351931
v 26.426067 -87.692841 5.251607
v 26.404768 -89.218086 5.559506
v 26.217758 -89.854988 5.759592
v 26.143930 -90.007996 5.831939
v 26.140436 -90.187714 5.722488
v 26.119774 -90.357071 5.617885
v 26.069683 -90.517754 5.515460
v 26.007357 -90.682510 5.411650
v 25.931692 -90.827164 5.495214
v 25.884626 -90.978157 5.593647
v 25.904190 -91.164314 5.341391
v 25.854147 -91.312286 5.399172
v 25.786623 -91.463646 5.462273
v 25.722189 -91.614304 5.529259
v 25.653027 -91.763741 5.597223
v 25.680805 -92.052284 5.422066
v 25.774755 -92.203415 5.198580
v 25.716146 -92.334221 5.118171
v 25.600029 -92.443153 5.057104
v 24.147526 -94.499260 3.026480
v 24.117455 -94.565163 2.857256
v 24.067150 -94.604515 2.663969
v 24.005863 -94.955597 2.813788
v 23.913944 -95.098846 2.807718
v 23.480253 -95.576973 2.624561
v 23.401138 -95.662186 2.511462
v 23.274799 -95.730080 2.488292
v 26.936800 -84.965675 4.559458
v 27.661304 -84.324333 3.349746
v 26.907351 -85.446915 4.419097
v 26.798500 -85.494469 4.562272
v 26.552769 -85.969971 4.941956
v 26.520905 -86.069328 5.103332
v 26.510174 -86.163521 5.269449
v 26.545027 -86.346275 5.277457
v 26.568966 -86.632607 5.131682
v 26.544872 -86.819908 5.133313
v 26.540855 -86.906105 5.292531
v 26.507038 -87.070709 5.275062
v 26.490875 -87.203506 5.362882
v 26.472870 -87.354027 5.453300
v 26.397320 -87.685898 5.430953
v 26.412121 -87.852470 5.335616
v 26.394764 -88.011932 5.419466
v 26.063848 -90.164131 5.889261
v 26.047083 -90.333153 5.784491
v 26.016026 -90.495766 5.687284
v 25.971960 -90.658707 5.591311
v 25.894077 -90.804688 5.677148
v 25.821842 -90.954041 5.765830
v 25.880394 -91.152580 5.510301
v 25.807844 -91.306068 5.582787
v 25.720646 -91.452759 5.640975
v 25.637928 -91.601929 5.699523
v 25.696726 -92.191170 5.345532
v 25.683733 -92.331749 5.270897
v 25.618412 -92.428818 5.190532
v 25.499557 -92.515205 5.174362
v 25.425541 -92.573326 5.303111
v 24.089588 -94.705643 2.838138
v 23.937908 -94.977058 2.979567
v 23.799763 -95.118668 2.942305
v 23.318830 -95.674164 2.652507
v 23.170033 -95.761948 2.633568
v 23.133732 -95.797096 2.450041
v 23.004242 -95.881981 2.410109
v 26.472870 -86.172043 5.598424
v 26.459679 -86.079163 5.429506
v 26.464554 -85.985764 5.263621
v 26.513491 -86.257645 5.438555
v 26.567774 -86.534821 5.288395
v 26.568251 -86.726181 5.300773
v 26.576511 -86.828888 5.495312
v 26.539616 -87.019646 5.432369
v 26.524952 -87.167633 5.538079
v 26.497456 -87.335144 5.641991
v 26.431789 -87.514862 5.530764
v 26.380953 -87.685516 5.605829
v 26.375061 -87.849556 5.512831
v 26.334019 -88.008835 5.591925
v 25.993729 -90.175758 6.048905
v 25.973454 -90.325058 5.946002
v 25.835554 -90.783104 5.847236
v 25.813818 -91.131180 5.680449
v 25.629951 -91.428558 5.804646
v 25.600109 -92.197014 5.484322
v 25.617111 -92.313141 5.397372
v 25.563770 -92.454575 5.336728
v 25.445623 -92.488609 5.427505
v 25.288406 -92.677528 5.292859
v 25.158314 -92.788551 5.279987
v 23.227089 -95.708488 2.803545
v 23.026531 -95.842842 2.600602
v 22.889835 -95.930229 2.552420
v 26.527512 -86.352264 5.609807
v 26.555256 -86.440010 5.447376
v 26.576897 -86.630081 5.459497
v 26.594448 -86.702858 5.624135
v 26.569099 -86.986794 5.591453
v 26.560776 -87.101944 5.714863
v 26.524364 -87.276329 5.820269
v 26.437145 -87.533424 5.700559
v 26.373796 -87.697586 5.783525
v 26.322742 -87.845703 5.685991
v 26.267536 -88.002403 5.762500
v 25.899918 -90.335625 6.112423
v 25.327728 -92.588730 5.431191
v 25.202236 -92.708008 5.436658
v 22.944893 -95.915947 2.755512
v 26.568970 -86.535080 5.619724
v 26.581764 -87.002563 5.863108
v 26.556477 -87.138474 5.875141
v 26.480103 -87.419952 5.800008
v 26.438763 -87.556953 5.881947
v 26.366289 -87.705879 5.961781
v 26.305296 -87.850845 5.868119
v 26.230827 -88.002373 5.939405
v 26.182858 -88.623375 6.113307
v 26.249832 -88.763756 6.051499
v 26.246466 -88.920578 6.151657
v 25.231735 -92.585815 5.560040
v 25.091232 -92.693840 5.563580
v 24.937370 -92.776375 5.547793
v 26.502930 -87.268440 6.132421
v 26.559734 -87.090691 6.035564
v 26.529594 -87.244125 5.977527
v 26.483139 -87.399773 5.990381
v 26.422295 -87.562759 6.064815
v 26.345036 -87.698990 6.119695
v 26.275940 -87.849854 6.068268
v 26.173233 -88.012184 6.108960
v 26.085735 -88.162689 6.173120
v 26.043768 -88.323097 6.254859
v 26.108551 -88.476746 6.179516
v 26.119083 -88.628456 6.281393
v 26.194016 -88.770706 6.219266
v 26.187609 -88.920044 6.317650
v 26.165565 -89.066116 6.414238
v 25.111313 -92.552841 5.662608
v 24.954304 -92.629494 5.646861
v 24.795555 -92.680542 5.610787
v 24.638924 -92.706757 5.545030
v 24.053295 -94.836182 2.923047
v 26.366543 -87.605148 6.219108
v 26.258717 -87.749306 6.270264
v 26.194916 -87.897652 6.223217
v 26.112110 -88.019417 6.287987
v 26.057659 -88.166580 6.358113
v 26.027555 -88.324654 6.436150
v 26.067343 -88.476448 6.355274
v 26.067972 -88.633438 6.454978
v 26.126184 -88.776566 6.387756
v 26.106440 -88.927513 6.482921
v 26.070660 -89.090294 6.567911
v 24.809879 -92.531815 5.701317
v 24.658215 -92.560715 5.638609
v 24.503609 -92.589874 5.560598
v 25.933830 -88.021561 6.648760
v 26.141647 -87.877357 6.387844
v 26.059875 -88.014801 6.474704
v 26.024128 -88.164963 6.533404
v 26.002249 -88.333557 6.626432
v 26.037729 -88.483856 6.533128
v 26.016869 -88.646698 6.626664
v 26.048794 -88.790237 6.555783
v 26.012556 -88.949760 6.636121
v 24.525614 -92.443230 5.653140
v 24.368896 -92.477615 5.573693
v 24.346920 -92.619835 5.474651
v 24.191940 -92.652374 5.386285
v 24.040653 -92.682045 5.294277
v 23.888372 -92.713707 5.202739
v 25.917643 -88.367836 6.812515
v 25.963734 -88.174934 6.668446
v 25.965342 -88.255013 6.750952
v 25.989710 -88.505051 6.709090
v 25.952824 -88.815323 6.740500
v 24.387405 -92.337029 5.666756
v 24.209042 -92.511581 5.488510
v 24.044407 -92.541222 5.405851
v 23.883217 -92.569557 5.320616
v 25.894659 -88.564323 6.858956
v 23.901321 -92.422913 5.438903
v 23.740662 -92.449295 5.360892
v 23.778383 -92.278641 5.500156
v -0.000000 -0.000002 0.000004
v 10.977610 -84.346954 -0.751617
v 11.140507 -84.163879 -0.488464
v 10.817320 -84.444458 -0.795277
v 10.991798 -84.248833 -0.585903
v 10.971495 -84.203636 -0.405422
v 13.501743 -85.396301 -0.693489
v 12.155052 -86.314285 -1.312222
v 10.831454 -84.325455 -0.641174
v 10.857697 -84.263039 -0.489151
v 10.814450 -84.270515 -0.327408
v 11.067352 -84.148491 -0.309689
v 13.665532 -85.434181 -0.640202
v 13.428465 -85.516632 -0.824444
v 12.351837 -86.361923 -1.295246
v 12.231537 -86.495560 -1.337040
v 10.673006 -84.396431 -0.691521
v 10.699544 -84.325935 -0.490177
v 10.933343 -84.203285 -0.227688
v 13.856084 -85.479172 -0.592606
v 13.587163 -85.549721 -0.763050
v 13.531592 -85.672508 -0.886185
v 13.375517 -85.929428 -1.072041
v 13.195475 -85.927834 -1.096638
v 13.109513 -86.083557 -1.144474
v 13.027523 -86.242912 -1.187843
v 12.942445 -86.404060 -1.230000
v 12.553735 -86.397041 -1.275585
v 12.437901 -86.532532 -1.316940
v 12.323092 -86.671967 -1.358425
v 12.035639 -86.454971 -1.353901
v 13.924946 -85.165276 -0.383835
v 13.901486 -85.323097 -0.483002
v 14.033350 -85.453270 -0.516083
v 13.740606 -85.582863 -0.703983
v 13.697076 -85.707573 -0.817829
v 13.569136 -85.964966 -1.030369
v 13.452150 -86.091270 -1.098083
v 13.283333 -86.079979 -1.122662
v 13.199099 -86.237328 -1.165066
v 13.117040 -86.396538 -1.206253
v 13.032019 -86.556679 -1.246429
v 12.644842 -86.555321 -1.294312
v 12.533762 -86.697762 -1.334103
v 12.425713 -86.843651 -1.369530
v 12.120881 -86.641823 -1.379089
v 11.926382 -86.606255 -1.395897
v 14.125486 -84.559273 0.045963
v 14.093189 -85.131020 -0.330109
v 14.063327 -85.293922 -0.420528
v 14.194346 -85.424850 -0.447479
v 14.013146 -85.608498 -0.605129
v 13.882923 -85.629936 -0.665230
v 13.828978 -85.719627 -0.748665
v 13.873876 -85.858337 -0.815430
v 13.603012 -86.130310 -1.070023
v 13.365314 -86.239746 -1.144447
v 13.284352 -86.393898 -1.183781
v 13.202614 -86.551033 -1.221252
v 13.118815 -86.710129 -1.255810
v 12.937412 -86.714264 -1.283443
v 12.535749 -87.009712 -1.377972
v 12.220376 -86.824921 -1.393101
v 12.022177 -86.800545 -1.415432
v 14.068972 -84.276390 0.229492
v 14.244758 -84.686096 -0.029888
v 14.227477 -85.259972 -0.364605
v 14.358744 -85.386131 -0.393322
v 14.165823 -85.586525 -0.533649
v 14.132274 -85.750908 -0.619953
v 13.973642 -85.761444 -0.694111
v 13.844151 -85.983376 -0.921062
v 13.698880 -86.266441 -1.075897
v 13.530966 -86.254807 -1.119022
v 13.449023 -86.400635 -1.160423
v 13.367513 -86.551559 -1.198711
v 13.285254 -86.706970 -1.231129
v 13.202911 -86.864639 -1.262623
v 13.028044 -86.867432 -1.290794
v 12.837483 -86.867050 -1.318428
v 12.740028 -87.017982 -1.351604
v 12.647953 -87.171112 -1.384277
v 12.331255 -87.000824 -1.402882
v 12.131737 -86.988426 -1.426804
v 14.125547 -84.147911 0.321819
v 14.259166 -84.265228 0.294895
v 14.303381 -84.560204 0.095715
v 14.427569 -84.680992 0.019577
v 14.393935 -85.224564 -0.317608
v 14.521798 -85.349724 -0.340771
v 14.326985 -85.549637 -0.474575
v 14.294807 -85.714806 -0.557663
v 14.251326 -85.879547 -0.641102
v 14.072818 -85.899002 -0.717266
v 14.019308 -86.019821 -0.828094
v 13.958775 -86.138008 -0.942093
v 13.785130 -86.424789 -1.083981
v 13.616933 -86.412827 -1.126980
v 13.531765 -86.559792 -1.170059
v 13.448013 -86.710762 -1.206791
v 13.365332 -86.864738 -1.237514
v 13.284141 -87.020813 -1.268009
v 13.115863 -87.021431 -1.294918
v 12.933691 -87.021683 -1.323799
v 12.843422 -87.174538 -1.357571
v 12.448018 -87.168900 -1.410763
v 12.250405 -87.166260 -1.435833
v 14.259861 -84.055504 0.404045
v 14.416970 -84.172417 0.389214
v 14.484296 -84.564140 0.147541
v 14.606863 -84.684547 0.085701
v 14.563016 -85.194565 -0.273613
v 14.685261 -85.323128 -0.288284
v 14.486218 -85.509933 -0.416187
v 14.418532 -85.841095 -0.571899
v 14.376123 -86.006241 -0.647671
v 14.195704 -86.033691 -0.726410
v 14.149861 -86.179153 -0.841686
v 14.042145 -86.298073 -0.963966
v 13.869396 -86.590988 -1.091805
v 13.699168 -86.573586 -1.132980
v 13.612415 -86.721573 -1.176582
v 13.526876 -86.872154 -1.210918
v 13.443983 -87.024483 -1.243370
v 13.363237 -87.178787 -1.274036
v 13.200390 -87.176765 -1.298347
v 13.027020 -87.176376 -1.327686
v 12.942751 -87.330376 -1.362110
v 12.564507 -87.330597 -1.414913
v 12.371372 -87.334099 -1.440941
v 12.177396 -87.335114 -1.467266
v 11.982422 -87.329826 -1.491207
v 9.783297 -85.947029 -1.432415
v 14.315825 -83.894958 0.493942
v 14.435159 -84.000313 0.480244
v 14.425257 -84.318939 0.307743
v 14.643610 -85.474167 -0.362164
v 14.506529 -86.133049 -0.648079
v 14.329817 -86.163834 -0.720898
v 14.310926 -86.316727 -0.798161
v 14.182970 -86.343925 -0.890938
v 13.782265 -86.738060 -1.137802
v 13.693705 -86.885582 -1.179211
v 13.607065 -87.034569 -1.217442
v 13.523019 -87.185486 -1.252144
v 13.441409 -87.338394 -1.282162
v 13.282674 -87.333107 -1.307697
v 13.116608 -87.331581 -1.333382
v 13.036073 -87.486534 -1.364948
v 12.299128 -87.500092 -1.470371
v 12.107363 -87.503738 -1.496479
v 11.913733 -87.501289 -1.520714
v 11.718629 -87.490585 -1.541275
v 9.689117 -86.247002 -1.500488
v 9.644760 -86.064697 -1.463413
v 9.744799 -85.777626 -1.393429
v 9.701430 -85.613518 -1.347355
v 9.649748 -85.454285 -1.296337
v 14.445059 -83.815216 0.597584
v 14.591692 -83.954224 0.550388
v 14.578092 -84.123032 0.462570
v 14.569034 -84.284523 0.370926
v 14.694585 -85.930710 -0.527817
v 14.671335 -86.096497 -0.592228
v 14.643396 -86.261093 -0.651466
v 14.471897 -86.295204 -0.711342
v 14.441953 -86.458954 -0.782772
v 14.281639 -86.480293 -0.871044
v 14.224402 -86.627502 -0.958355
v 14.151570 -86.769981 -1.038521
v 13.963360 -86.755630 -1.095749
v 13.871754 -86.901054 -1.142006
v 13.779276 -87.047852 -1.184849
v 13.688891 -87.197166 -1.222080
v 13.602682 -87.347740 -1.257935
v 13.519508 -87.499573 -1.289524
v 13.361962 -87.491844 -1.313999
v 13.201700 -87.488266 -1.339073
v 12.226894 -87.663597 -1.499004
v 12.037380 -87.669632 -1.526134
v 11.845926 -87.670570 -1.550793
v 9.560526 -86.374771 -1.527679
v 9.509569 -86.186386 -1.493317
v 9.606130 -85.890488 -1.424244
v 9.568908 -85.721954 -1.384823
v 9.527351 -85.559402 -1.341408
v 9.479798 -85.406158 -1.284817
v 14.621664 -83.815384 0.670261
v 14.738048 -84.087585 0.527283
v 14.728481 -84.248741 0.434349
v 15.186311 -85.326988 -0.133862
v 14.825651 -86.059959 -0.537376
v 14.810254 -86.220192 -0.597328
v 14.610618 -86.426193 -0.714371
v 14.569982 -86.593910 -0.778038
v 14.396079 -86.621964 -0.860409
v 14.335361 -86.775940 -0.944736
v 14.264047 -86.921852 -1.032974
v 14.064899 -86.914261 -1.097404
v 13.966182 -87.058899 -1.148201
v 13.866261 -87.208351 -1.188732
v 13.773235 -87.359299 -1.228214
v 13.684375 -87.510628 -1.262817
v 13.598390 -87.662254 -1.293076
v 13.439265 -87.652748 -1.316902
v 13.282185 -87.647057 -1.341900
v 13.202837 -87.802658 -1.366364
v 13.120994 -87.956558 -1.388546
v 12.336880 -87.812431 -1.499565
v 12.152275 -87.822739 -1.528934
v 11.965763 -87.831238 -1.558502
v 11.777319 -87.836433 -1.582882
v 9.435760 -86.507957 -1.550941
v 9.381029 -86.316406 -1.523109
v 9.465185 -86.006493 -1.454720
v 9.426814 -85.832649 -1.415794
v 9.389666 -85.665009 -1.374664
v 9.350246 -85.505707 -1.323063
v 14.576210 -83.652069 0.926304
v 14.681798 -83.727722 0.818352
v 14.754135 -83.931664 0.609428
v 14.904501 -84.047905 0.579914
v 14.890396 -84.212090 0.493263
v 15.036947 -84.336136 0.454975
v 15.308307 -85.055611 0.050335
v 15.249967 -85.189865 -0.052032
v 15.358054 -85.334984 -0.089096
v 15.121887 -85.459877 -0.211006
v 14.701653 -86.723274 -0.771847
v 14.516168 -86.760132 -0.848072
v 14.455467 -86.918205 -0.931507
v 14.386132 -87.081131 -1.026562
v 14.166109 -87.066116 -1.098866
v 14.054467 -87.215431 -1.153061
v 13.954511 -87.369461 -1.196392
v 13.860313 -87.522453 -1.232121
v 13.769112 -87.674347 -1.265003
v 13.679939 -87.825768 -1.295177
v 13.516313 -87.815239 -1.318447
v 13.358985 -87.807892 -1.341595
v 13.277479 -87.963181 -1.363796
v 13.192416 -88.116005 -1.386539
v 12.255415 -87.964691 -1.529167
v 12.073990 -87.976601 -1.560810
v 11.890829 -87.987968 -1.591656
v 9.310802 -86.646011 -1.569286
v 9.257881 -86.455177 -1.545010
v 9.329318 -86.132774 -1.485863
v 9.284457 -85.954224 -1.446678
v 9.245102 -85.780182 -1.407261
v 14.650357 -83.658447 1.102156
v 14.753844 -83.669235 0.972748
v 14.799572 -83.806931 0.720982
v 14.900130 -83.920761 0.667282
v 15.070060 -83.982979 0.662876
v 15.046877 -84.167908 0.560474
v 15.192307 -84.280296 0.533821
v 15.342012 -84.368202 0.518627
v 15.482923 -85.052208 0.110958
v 15.423939 -85.191299 0.000107
v 15.530933 -85.338753 -0.036716
v 15.289278 -85.473091 -0.168671
v 15.217992 -85.609581 -0.247215
v 14.838492 -86.847801 -0.762146
v 14.646118 -86.891197 -0.837185
v 14.594585 -87.048256 -0.919056
v 14.244184 -87.223122 -1.108768
v 14.141102 -87.379234 -1.160244
v 14.046729 -87.533737 -1.197567
v 13.953006 -87.686356 -1.233402
v 13.859488 -87.837990 -1.267342
v 13.766685 -87.989029 -1.299515
v 13.595501 -87.978325 -1.322811
v 13.434183 -87.970177 -1.341419
v 13.349800 -88.124588 -1.366924
v 13.261642 -88.275627 -1.398022
v 13.030422 -88.104225 -1.411526
v 12.864234 -88.094803 -1.439770
v 9.181417 -86.784782 -1.589863
v 9.134672 -86.596527 -1.564201
v 9.202040 -86.269440 -1.515820
v 9.149617 -86.088348 -1.477215
v 14.817421 -83.648552 1.145588
v 14.869382 -83.712334 0.849804
v 14.972395 -83.834320 0.763210
v 15.150071 -83.855522 0.789433
v 15.183979 -84.128036 0.628124
v 15.346592 -84.185349 0.635616
v 15.498462 -84.316833 0.594234
v 15.598633 -85.186905 0.057220
v 15.707767 -85.332687 0.016781
v 15.461671 -85.482872 -0.121826
v 15.386547 -85.622086 -0.203175
v 15.308015 -85.759995 -0.284855
v 14.790255 -87.012901 -0.835438
v 14.747065 -87.174789 -0.909279
v 14.407784 -87.249817 -1.063846
v 14.329547 -87.389977 -1.114971
v 14.242083 -87.543228 -1.157383
v 14.150036 -87.696068 -1.195820
v 14.054589 -87.848396 -1.233074
v 13.957563 -88.000114 -1.268974
v 13.860887 -88.150528 -1.307331
v 13.679075 -88.141029 -1.330532
v 13.510921 -88.132629 -1.349033
v 13.422662 -88.285889 -1.378963
v 13.330129 -88.435898 -1.412769
v 13.099452 -88.260681 -1.420956
v 12.934165 -88.246078 -1.446831
v 12.765493 -88.236267 -1.470646
v 9.046687 -86.921616 -1.609943
v 9.005627 -86.734184 -1.584747
v 9.080877 -86.411888 -1.537125
v 9.024807 -86.230019 -1.503586
v 8.971512 -86.049957 -1.465786
v 8.923157 -85.870621 -1.422535
v 8.664551 -85.258034 -1.024555
v 14.932446 -83.638367 0.998119
v 15.045153 -83.727386 0.888887
v 15.227063 -83.725830 0.899263
v 15.254106 -84.004715 0.715485
v 15.424764 -84.019600 0.748714
v 15.530061 -84.162437 0.691555
v 15.887714 -85.317963 0.073967
v 15.639025 -85.485245 -0.069462
v 15.563906 -85.631233 -0.149242
v 15.483487 -85.767311 -0.230873
v 15.396121 -85.902267 -0.311783
v 15.492191 -86.028946 -0.333412
v 14.941221 -87.131462 -0.839050
v 14.896082 -87.300964 -0.906258
v 14.521646 -87.378830 -1.053761
v 14.446566 -87.540863 -1.106632
v 14.359355 -87.697479 -1.149708
v 14.265015 -87.852722 -1.190018
v 14.166472 -88.006142 -1.231796
v 14.064987 -88.158676 -1.271400
v 13.963574 -88.308830 -1.316517
v 13.769522 -88.301376 -1.345528
v 13.591236 -88.294106 -1.363052
v 13.497984 -88.446442 -1.395100
v 13.165340 -88.418930 -1.436035
v 12.998672 -88.400436 -1.459064
v 12.830202 -88.385139 -1.480103
v 12.660439 -88.375008 -1.500801
v 8.910124 -87.057228 -1.628570
v 8.870396 -86.866722 -1.604877
v 8.958233 -86.551476 -1.556957
v 8.905076 -86.371071 -1.526157
v 8.849611 -86.191933 -1.491512
v 8.796040 -86.012131 -1.453671
v 8.746683 -85.831009 -1.410156
v 8.587755 -85.373329 -1.152325
v 8.503660 -85.314522 -1.001560
v 8.607016 -85.227348 -0.861385
v 14.974392 -83.605400 1.154196
v 15.119549 -83.597885 1.033525
v 15.302354 -83.608452 0.984884
v 15.331640 -83.857880 0.806889
v 15.509728 -83.859642 0.828129
v 15.602269 -84.013100 0.779896
v 15.661959 -84.291687 0.647266
v 16.069735 -85.295143 0.135864
v 15.821033 -85.477776 -0.014877
v 15.750221 -85.631447 -0.097527
v 15.671038 -85.775383 -0.171909
v 15.582447 -85.906082 -0.247948
v 15.092894 -87.247452 -0.846237
v 14.647870 -87.517540 -1.034962
v 14.575403 -87.682533 -1.094997
v 14.487239 -87.844833 -1.137299
v 14.390886 -88.002846 -1.182526
v 14.288012 -88.158211 -1.228306
v 14.181396 -88.311607 -1.275673
v 14.073550 -88.463272 -1.323387
v 13.866712 -88.458595 -1.360455
v 13.676610 -88.453468 -1.380566
v 13.577637 -88.604950 -1.414879
v 13.476381 -88.755096 -1.450668
v 13.231194 -88.579147 -1.453522
v 13.061693 -88.558220 -1.477470
v 12.891447 -88.539169 -1.494667
v 12.720918 -88.523727 -1.510517
v 12.550791 -88.512573 -1.530487
v 12.381559 -88.506432 -1.556652
v 8.734131 -86.998749 -1.622425
v 8.828189 -86.684242 -1.575432
v 8.781418 -86.505432 -1.546497
v 8.729832 -86.328796 -1.514824
v 8.676201 -86.152573 -1.480648
v 8.624010 -85.975906 -1.444645
v 8.571835 -85.804771 -1.404285
v 8.413986 -85.416306 -1.147964
v 8.334910 -85.325279 -0.989094
v 8.438166 -85.268410 -0.837299
v 15.271242 -83.540009 1.133972
v 15.475638 -83.580078 1.034572
v 15.413610 -83.707863 0.891954
v 15.597221 -83.707367 0.910748
v 15.689655 -83.865448 0.853718
v 15.709210 -84.150414 0.731178
v 15.817368 -84.271271 0.684540
v 16.006927 -85.460419 0.041950
v 15.939602 -85.622498 -0.041267
v 15.866940 -85.775185 -0.121037
v 15.777822 -85.915619 -0.197224
v 15.857927 -86.062874 -0.241928
v 14.787499 -87.648964 -1.028671
v 14.714234 -87.819168 -1.082771
v 14.627069 -87.985222 -1.130497
v 14.527763 -88.145889 -1.178669
v 14.416471 -88.303505 -1.226208
v 14.300364 -88.460938 -1.274769
v 14.184640 -88.614220 -1.325634
v 13.968274 -88.612350 -1.369965
v 13.766569 -88.609489 -1.397934
v 13.661030 -88.760971 -1.432926
v 13.557604 -88.911354 -1.475552
v 13.300705 -88.740250 -1.475014
v 13.126684 -88.719940 -1.497459
v 12.953580 -88.698990 -1.513790
v 12.780929 -88.679863 -1.526291
v 12.609245 -88.663139 -1.542019
v 12.438707 -88.650017 -1.562843
v 12.269347 -88.641884 -1.587803
v 12.100595 -88.640053 -1.612099
v 11.935028 -88.642265 -1.643169
v 8.753746 -87.774971 -1.650871
v 8.692303 -86.812973 -1.592587
v 8.649582 -86.633690 -1.562717
v 8.603605 -86.458099 -1.534916
v 8.554377 -86.284744 -1.503620
v 8.503239 -86.112579 -1.471775
v 8.450531 -85.944283 -1.434605
v 15.788650 -84.015503 0.801964
v 15.894673 -84.166527 0.750381
v 16.194736 -85.434746 0.106575
v 16.133057 -85.600685 0.018520
v 16.065857 -85.760735 -0.062122
v 15.990891 -85.925682 -0.147709
v 16.032784 -86.099098 -0.203724
v 15.934025 -86.220253 -0.275330
v 14.861981 -87.950912 -1.073334
v 14.774414 -88.120773 -1.123302
v 14.663445 -88.284515 -1.174534
v 14.537907 -88.447495 -1.226589
v 14.415774 -88.607559 -1.276665
v 14.290313 -88.776947 -1.327251
v 14.061565 -88.762535 -1.373821
v 13.856912 -88.762238 -1.410378
v 13.744443 -88.915916 -1.444923
v 13.644504 -89.064606 -1.504688
v 13.376942 -88.900223 -1.502663
v 13.198696 -88.882469 -1.527630
v 13.021807 -88.862587 -1.543903
v 12.845925 -88.842468 -1.554253
v 12.671391 -88.822411 -1.565971
v 12.498449 -88.803314 -1.583530
v 12.327126 -88.787132 -1.606899
v 12.156845 -88.776154 -1.632668
v 11.988462 -88.770508 -1.662636
v 11.822056 -88.769165 -1.692188
v 8.646011 -87.951378 -1.648384
v 8.693884 -87.559746 -1.648956
v 8.521711 -87.485703 -1.639969
v 8.513596 -86.761421 -1.577267
v 8.470032 -86.584358 -1.550068
v 8.425056 -86.411018 -1.521156
v 8.378244 -86.240852 -1.488686
v 8.330053 -86.073463 -1.455872
v 8.275055 -85.910179 -1.415943
v 15.875640 -83.874962 0.864895
v 16.612545 -85.173149 0.357544
v 16.209452 -85.888519 -0.070129
v 16.160753 -86.017365 -0.135235
v 16.217710 -86.160370 -0.168732
v 16.098194 -86.241493 -0.231812
v 16.056280 -86.363655 -0.285023
v 14.771214 -88.434189 -1.179211
v 14.646476 -88.598221 -1.232494
v 14.525871 -88.754913 -1.281696
v 14.438880 -88.916954 -1.326176
v 14.123005 -88.919685 -1.382061
v 13.935794 -88.915581 -1.416866
v 13.825478 -89.073151 -1.453731
v 13.729968 -89.222855 -1.517605
v 13.461883 -89.056694 -1.537163
v 13.279978 -89.043991 -1.562771
v 13.099291 -89.028831 -1.577522
v 12.920108 -89.009956 -1.590065
v 12.741919 -88.989365 -1.600658
v 12.565459 -88.966492 -1.617027
v 12.391472 -88.942841 -1.641552
v 12.218174 -88.923386 -1.665371
v 12.044755 -88.908806 -1.689991
v 11.869301 -88.900696 -1.710545
v 8.546253 -88.140274 -1.644550
v 8.556450 -87.728165 -1.641964
v 8.382828 -87.603500 -1.632419
v 8.348444 -87.405838 -1.627815
v 8.380423 -86.893234 -1.587696
v 8.335510 -86.713730 -1.557468
v 8.290941 -86.537506 -1.533192
v 8.246410 -86.365517 -1.501907
v 8.201971 -86.198189 -1.467739
v 8.159121 -86.034660 -1.431167
v 8.098776 -85.874107 -1.389072
v 16.231470 -83.916000 0.918018
v 16.657843 -84.988930 0.470139
v 16.790333 -85.116043 0.436130
v 16.568968 -85.353172 0.257999
v 16.360943 -86.034195 -0.078594
v 16.247864 -86.346207 -0.218964
v 14.884825 -88.604546 -1.186855
v 14.733203 -88.760376 -1.244396
v 14.625420 -88.916168 -1.294754
v 14.278920 -88.948860 -1.358829
v 14.183981 -89.086906 -1.404365
v 14.008114 -89.076721 -1.428310
v 13.909945 -89.231651 -1.474831
v 13.822811 -89.377495 -1.548714
v 13.557284 -89.204613 -1.586430
v 13.374326 -89.194626 -1.619808
v 13.192061 -89.181190 -1.646042
v 13.009399 -89.167877 -1.658901
v 12.827147 -89.152809 -1.664463
v 12.646028 -89.131889 -1.674957
v 12.467695 -89.105415 -1.696083
v 12.290663 -89.080353 -1.717060
v 12.113786 -89.058105 -1.736290
v 11.935702 -89.035759 -1.761570
v 8.829065 -88.401878 -1.672810
v 8.641609 -88.360687 -1.650650
v 8.453253 -88.330956 -1.630619
v 8.459418 -87.944191 -1.637455
v 8.381622 -87.786034 -1.632854
v 8.231508 -87.718147 -1.623634
v 8.209665 -87.525833 -1.619740
v 8.205912 -86.846153 -1.563435
v 8.159939 -86.668503 -1.532040
v 8.113644 -86.492226 -1.509785
v 8.067636 -86.319237 -1.477573
v 8.025446 -86.151329 -1.433422
v 8.007870 -86.002213 -1.390778
v 7.935626 -85.886551 -1.317978
v 16.307981 -83.823624 1.036875
v 16.330730 -84.066811 0.862164
v 16.431908 -84.216606 0.809265
v 16.869257 -84.754700 0.650215
v 16.830128 -84.934204 0.545074
v 16.968405 -85.051674 0.508099
v 16.753046 -85.296402 0.336742
v 16.714964 -85.474228 0.247177
v 15.087507 -88.702690 -1.163906
v 14.923882 -88.797646 -1.214363
v 14.808752 -88.935989 -1.268047
v 14.535868 -89.077698 -1.346027
v 14.362437 -89.085297 -1.376930
v 14.269381 -89.240288 -1.431114
v 14.089940 -89.236771 -1.455830
v 14.000512 -89.386375 -1.511799
v 13.914969 -89.533607 -1.578300
v 13.649462 -89.361847 -1.608711
v 13.472587 -89.347313 -1.662857
v 13.295865 -89.326912 -1.716396
v 13.112879 -89.312584 -1.745220
v 12.928406 -89.298454 -1.760239
v 12.376754 -89.244286 -1.784458
v 12.197636 -89.215607 -1.805408
v 8.939493 -88.626846 -1.692608
v 8.747999 -88.588211 -1.664959
v 8.558569 -88.550858 -1.635731
v 8.368296 -88.526428 -1.615162
v 8.355799 -88.134628 -1.626728
v 8.252020 -87.942177 -1.622883
v 8.083168 -87.821655 -1.614620
v 8.064018 -87.636230 -1.612041
v 8.173719 -87.340576 -1.612926
v 8.129116 -87.156906 -1.601482
v 8.035177 -86.799660 -1.534336
v 7.987467 -86.622437 -1.507141
v 7.940217 -86.445129 -1.476902
v 7.895009 -86.266869 -1.432034
v 7.855449 -86.069717 -1.366673
v 7.791080 -85.913338 -1.233921
v 16.412670 -83.939987 0.936640
v 16.516701 -84.077118 0.870441
v 16.790854 -84.254631 0.833008
v 16.854685 -84.439819 0.792950
v 16.906923 -84.597046 0.737652
v 17.005995 -84.869347 0.612133
v 17.144312 -84.979721 0.574200
v 16.934811 -85.232574 0.413670
v 16.903223 -85.410217 0.323799
v 15.289742 -88.645493 -1.110874
v 15.258790 -88.817841 -1.151840
v 15.092999 -88.858231 -1.193066
v 14.995817 -88.970871 -1.242485
v 14.711446 -89.085373 -1.323208
v 14.619923 -89.238861 -1.378307
v 14.446594 -89.236954 -1.403206
v 14.355870 -89.390396 -1.460712
v 14.178537 -89.391075 -1.483871
v 14.091460 -89.540817 -1.541988
v 14.005068 -89.690384 -1.599178
v 13.741418 -89.519783 -1.631802
v 13.570878 -89.501328 -1.697323
v 13.403497 -89.474533 -1.773048
v 13.224442 -89.454742 -1.823643
v 8.867530 -88.814705 -1.686962
v 8.673914 -88.778465 -1.655216
v 8.481905 -88.744476 -1.625278
v 8.289469 -88.724442 -1.605945
v 8.263683 -88.331413 -1.611286
v 8.163282 -88.156235 -1.605602
v 8.050364 -88.010551 -1.604362
v 7.929835 -87.897186 -1.599030
v 7.910672 -87.742859 -1.600174
v 8.037222 -87.456551 -1.608063
v 8.001802 -87.277817 -1.599178
v 7.960304 -87.101028 -1.573185
v 7.915033 -86.925415 -1.540470
v 7.868536 -86.750908 -1.503098
v 7.822352 -86.576530 -1.463936
v 7.731599 -86.221489 -1.372868
v 7.700531 -86.068687 -1.254906
v 16.497423 -83.834023 1.031681
v 16.599144 -83.932190 0.927074
v 16.894379 -84.096291 0.872116
v 16.967598 -84.300980 0.841610
v 17.027374 -84.492897 0.796055
v 17.039337 -84.684456 0.712254
v 17.176208 -84.790520 0.675365
v 17.313911 -84.909935 0.637478
v 17.115093 -85.161736 0.481701
v 17.087172 -85.340820 0.397465
v 15.660647 -88.701469 -1.058987
v 15.455809 -88.762001 -1.106415
v 15.417139 -88.933617 -1.160309
v 15.213271 -88.996292 -1.211853
v 15.068366 -89.124489 -1.278412
v 14.888240 -89.103828 -1.302448
v 14.792673 -89.251823 -1.358444
v 14.702695 -89.399818 -1.413528
v 14.529652 -89.391586 -1.433849
v 14.441920 -89.542648 -1.492001
v 14.267878 -89.542099 -1.517330
v 14.179667 -89.696701 -1.556827
v 14.097652 -89.842331 -1.623814
v 13.832915 -89.677773 -1.656162
v 13.663573 -89.661240 -1.719707
v 13.500777 -89.635666 -1.799442
v 13.331425 -89.609879 -1.870750
v 13.153961 -89.585724 -1.927498
v 8.176779 -88.532280 -1.600212
v 8.070244 -88.356064 -1.594643
v 7.964705 -88.198608 -1.591984
v 7.852024 -88.051712 -1.589199
v 7.748195 -87.882843 -1.585163
v 7.749407 -87.676895 -1.588516
v 7.893360 -87.565941 -1.600597
v 7.866735 -87.387749 -1.597076
v 7.832153 -87.212784 -1.579464
v 7.792642 -87.040443 -1.549057
v 7.750183 -86.870132 -1.508305
v 7.706638 -86.700813 -1.461777
v 7.662435 -86.530991 -1.414410
v 7.620101 -86.361923 -1.357349
v 7.591146 -86.207802 -1.259281
v 7.582765 -86.085266 -1.110283
v 7.453697 -86.095985 -0.968151
v 17.085938 -84.177155 0.879238
v 17.143421 -84.365997 0.847134
v 17.203823 -84.578735 0.777645
v 17.342018 -84.728973 0.730564
v 17.483158 -84.852043 0.696709
v 17.290438 -85.091263 0.548183
v 17.267359 -85.268753 0.464184
v 15.820521 -88.815376 -1.045967
v 15.617962 -88.875809 -1.107857
v 15.582203 -89.044998 -1.168125
v 15.398891 -89.098488 -1.221027
v 14.962147 -89.267982 -1.339317
v 14.875898 -89.416382 -1.394344
v 14.784515 -89.561424 -1.446098
v 14.613155 -89.548264 -1.467594
v 14.526060 -89.698723 -1.517765
v 14.354936 -89.695450 -1.541736
v 14.268788 -89.849617 -1.582554
v 14.189601 -89.993301 -1.655647
v 13.924147 -89.832703 -1.677807
v 13.754823 -89.822624 -1.740009
v 13.587581 -89.805283 -1.803856
v 13.430843 -89.773438 -1.895553
v 13.259924 -89.746597 -1.966232
v 13.076708 -89.728348 -2.008442
v 8.097109 -88.734550 -1.595196
v 7.983329 -88.559349 -1.589260
v 7.874485 -88.395744 -1.584663
v 7.766708 -88.239555 -1.580429
v 7.660281 -88.085953 -1.576878
v 7.547363 -87.946808 -1.570015
v 7.598379 -87.770195 -1.574436
v 7.662142 -87.144279 -1.552914
v 7.624311 -86.976311 -1.520832
v 7.585467 -86.811386 -1.473721
v 7.549836 -86.652832 -1.404499
v 7.514576 -86.494141 -1.334423
v 7.484695 -86.343880 -1.244396
v 7.472778 -86.216537 -1.113926
v 17.259464 -84.219147 0.898373
v 17.309191 -84.401955 0.855644
v 17.394104 -84.559288 0.811615
v 17.518646 -84.686577 0.783928
v 17.460831 -85.026619 0.613220
v 15.781021 -88.988266 -1.108776
v 15.743597 -89.160126 -1.176109
v 15.559209 -89.213142 -1.234558
v 15.064050 -89.432770 -1.373631
v 14.956081 -89.580978 -1.426907
v 14.866507 -89.726440 -1.473881
v 14.696294 -89.708298 -1.498638
v 14.440209 -89.850601 -1.564915
v 14.356038 -90.001671 -1.615406
v 14.272455 -90.147690 -1.680954
v 14.017705 -89.982651 -1.697384
v 13.845547 -89.982239 -1.752552
v 13.679726 -89.975624 -1.811787
v 13.512865 -89.948273 -1.882557
v 13.349768 -89.918587 -1.967228
v 13.174438 -89.895370 -2.024437
v 12.989487 -89.882187 -2.049652
v 7.421076 -87.816841 -1.559799
v 7.596696 -87.587059 -1.576385
v 7.561650 -87.411766 -1.566910
v 7.523883 -87.244141 -1.549274
v 7.487690 -87.077568 -1.526024
v 7.454277 -86.915764 -1.479229
v 7.424043 -86.760826 -1.411118
v 7.394955 -86.608032 -1.336910
v 7.375135 -86.469673 -1.233765
v 7.365563 -86.346642 -1.107136
v 17.430925 -84.252319 0.916233
v 17.465849 -84.407944 0.876451
v 17.572342 -84.513100 0.857521
v 17.653963 -84.805222 0.757866
v 17.628006 -84.971474 0.677753
v 17.610151 -85.141891 0.597141
v 14.779462 -89.871620 -1.522476
v 14.523934 -90.007362 -1.591820
v 14.439805 -90.155609 -1.648293
v 14.352873 -90.301109 -1.705700
v 13.940926 -90.112228 -1.752518
v 13.784081 -90.158020 -1.811729
v 13.591542 -90.119919 -1.861626
v 13.424520 -90.092896 -1.941692
v 13.255660 -90.068115 -2.004948
v 13.079151 -90.047829 -2.044125
v 12.897771 -90.040482 -2.052635
v 7.472664 -87.669304 -1.563385
v 7.427502 -87.518967 -1.553902
v 7.383139 -87.355598 -1.539684
v 7.344115 -87.189857 -1.520412
v 7.309669 -87.022858 -1.494061
v 7.282436 -86.865257 -1.430553
v 7.259949 -86.712410 -1.355820
v 7.256073 -86.591759 -1.234646
v 7.252334 -86.471443 -1.109715
v 17.824905 -84.759987 0.806091
v 17.795361 -84.922470 0.736641
v 17.775196 -85.088455 0.661526
v 17.758659 -85.258453 0.583393
v 14.955883 -89.890495 -1.499786
v 14.865988 -90.033447 -1.546677
v 14.606690 -90.165329 -1.621948
v 14.520396 -90.312813 -1.676064
v 14.431630 -90.459030 -1.728046
v 14.177649 -90.287224 -1.740051
v 13.975466 -90.270416 -1.776409
v 13.649722 -90.291740 -1.841781
v 13.484265 -90.261688 -1.901131
v 13.323870 -90.242027 -1.968422
v 13.156079 -90.216431 -2.016575
v 12.984327 -90.201912 -2.044369
v 12.808513 -90.202171 -2.056946
v 7.162156 -87.155319 -1.498802
v 7.130587 -86.984009 -1.460926
v 7.109623 -86.828125 -1.381046
v 7.099988 -86.678551 -1.291904
v 7.107856 -86.564430 -1.156406
v 6.967255 -86.533653 -1.076698
v 17.998203 -84.720886 0.843536
v 17.964451 -84.877304 0.786301
v 17.940327 -85.038261 0.718552
v 17.922747 -85.204681 0.645237
v 17.904894 -85.377129 0.571495
v 16.497677 -89.051682 -1.021427
v 16.467157 -89.221886 -1.103481
v 15.052003 -90.046028 -1.526005
v 14.261526 -90.442474 -1.755474
v 14.089731 -90.427994 -1.777477
v 13.804045 -90.355568 -1.804958
v 13.542170 -90.412712 -1.870007
v 13.394240 -90.437492 -1.927673
v 13.223829 -90.386696 -1.991920
v 13.061433 -90.371101 -2.032024
v 12.897217 -90.359665 -2.056068
v 6.950739 -86.955757 -1.431522
v 6.935848 -86.791496 -1.350449
v 6.946286 -86.647659 -1.230278
v 6.815191 -86.618385 -1.136692
v 18.174582 -84.681267 0.877493
v 18.137400 -84.833138 0.825451
v 18.108143 -84.989113 0.764183
v 18.087126 -85.151802 0.698647
v 18.068607 -85.322525 0.632317
v 16.684435 -88.980415 -0.963184
v 16.656971 -89.153160 -1.034931
v 16.627655 -89.323395 -1.114788
v 14.335976 -90.602898 -1.774624
v 14.164989 -90.586327 -1.798817
v 13.991899 -90.575462 -1.802727
v 13.535460 -90.581238 -1.873611
v 13.394709 -90.646622 -1.929440
v 13.129706 -90.543358 -2.012489
v 12.971361 -90.531700 -2.046749
v 6.773282 -86.939980 -1.394482
v 6.767011 -86.768814 -1.279678
v 6.679529 -86.719482 -1.117252
v 6.719595 -86.628532 -1.006004
v 6.589924 -86.711708 -0.929688
v 18.312864 -84.788162 0.856548
v 18.279345 -84.940971 0.801575
v 18.253323 -85.099991 0.744061
v 18.232801 -85.267433 0.684460
v 18.212667 -85.442169 0.621086
v 14.231672 -90.747223 -1.808861
v 14.053749 -90.730713 -1.818100
v 13.549569 -90.781334 -1.888756
v 13.361057 -90.814377 -1.952648
v 13.230272 -90.692719 -1.986961
v 13.042534 -90.716820 -2.038361
v 6.595725 -86.955795 -1.308884
v 6.546562 -86.823235 -1.068638
v 18.452377 -84.895187 0.845478
v 18.421652 -85.050568 0.788452
v 18.398129 -85.213020 0.730160
v 18.376751 -85.385567 0.674664
v 14.120781 -90.891403 -1.826359
v 13.936188 -90.867592 -1.829731
v 13.475827 -90.950867 -1.939159
v 13.180126 -90.852051 -2.004395
v 6.612347 -86.811470 -1.218021
v 18.592052 -85.002144 0.834381
v 18.564344 -85.161369 0.777294
v 14.011858 -91.033524 -1.845505
v 13.828263 -91.000580 -1.864330
v 13.731818 -91.137733 -1.909599
v 13.300756 -90.969673 -1.987121
v 6.520565 -86.922050 -1.171322
v 6.415839 -86.979561 -1.031528
v 18.732225 -85.111359 0.825390
v 18.706490 -85.275322 0.770615
v 16.821407 -90.067169 -1.272781
v 13.910623 -91.174026 -1.879928
v 13.811793 -91.311081 -1.927177
v 13.394366 -91.106850 -1.983986
v 18.872828 -85.223366 0.818546
v 18.847649 -85.392784 0.768013
v 16.974279 -90.179276 -1.237724
v 16.768263 -90.247490 -1.294128
v 13.992121 -91.352913 -1.893589
v 13.891089 -91.485321 -1.952015
v 13.178439 -91.385460 -2.036549
v 13.008502 -91.382217 -2.044628
v 12.534660 -91.341400 -2.043381
v 12.470313 -91.515709 -2.058426
v 19.041321 -85.173210 0.866665
v 19.013006 -85.339348 0.817600
v 18.988043 -85.512985 0.766865
v 16.920296 -90.359184 -1.252491
v 15.619991 -91.264603 -1.688709
v 15.526096 -91.426445 -1.714821
v 15.323451 -91.438148 -1.747238
v 15.231021 -91.592796 -1.792099
v 14.078401 -91.530556 -1.928612
v 13.353466 -91.400475 -2.024223
v 13.249269 -91.547882 -2.047565
v 13.081852 -91.540131 -2.046162
v 12.829528 -91.416656 -2.040520
v 12.651009 -91.469803 -2.046261
v 12.602892 -91.641380 -2.064606
v 18.477512 -83.295456 1.981174
v 18.508173 -83.306343 1.664211
v 18.592505 -83.291962 1.493118
v 19.214512 -85.121414 0.903505
v 19.182146 -85.286751 0.860866
v 19.154768 -85.456459 0.813198
v 19.128481 -85.633904 0.762928
v 15.824727 -91.225578 -1.591427
v 15.721195 -91.402740 -1.656525
v 15.631031 -91.570999 -1.708927
v 15.433513 -91.587074 -1.756199
v 15.345705 -91.744553 -1.806446
v 13.420223 -91.556931 -2.038929
v 13.321580 -91.712715 -2.067459
v 13.149649 -91.700806 -2.063019
v 12.931617 -91.526237 -2.042595
v 12.781763 -91.587814 -2.046211
v 12.751415 -91.747955 -2.074501
v 12.421033 -91.690598 -2.086033
v 12.239286 -91.724907 -2.103283
v 18.533319 -83.295174 2.153473
v 18.600945 -83.292076 1.832581
v 18.696552 -83.300262 1.669186
v 18.784538 -83.296600 1.496570
v 15.890860 -91.397041 -1.558720
v 15.809765 -91.552628 -1.639446
v 15.548851 -91.734062 -1.765003
v 15.467981 -91.893921 -1.816681
v 15.390068 -92.055099 -1.863781
v 13.238554 -91.863693 -2.100590
v 12.951732 -91.690598 -2.060658
v 12.891761 -91.854767 -2.108780
v 12.565956 -91.808556 -2.103062
v 12.387680 -91.866890 -2.120750
v 18.659082 -83.276100 2.004871
v 18.779001 -83.279861 1.852482
v 18.880445 -83.292656 1.692369
v 18.971748 -83.293564 1.521948
v 15.962313 -91.564476 -1.531693
v 15.740015 -91.718071 -1.707287
v 15.672427 -91.879738 -1.768059
v 15.599846 -92.040588 -1.820812
v 15.527589 -92.204353 -1.864239
v 14.804043 -92.080711 -1.979317
v 14.614419 -92.078690 -2.014603
v 13.066691 -91.850166 -2.103230
v 13.000526 -91.999382 -2.165871
v 12.710370 -91.903618 -2.130436
v 12.540071 -91.980675 -2.153812
v 12.363487 -92.062302 -2.159504
v 9.411501 -92.074127 -1.602951
v 9.239916 -92.126854 -1.608982
v 9.069839 -92.188019 -1.607044
v 8.903681 -92.252235 -1.600738
v 18.716030 -83.275948 2.167383
v 18.844929 -83.261841 2.029800
v 18.962675 -83.264496 1.887339
v 19.065397 -83.287598 1.731890
v 19.158180 -83.301880 1.563709
v 19.249823 -83.281097 1.393320
v 16.029058 -91.697723 -1.509464
v 15.914765 -91.699127 -1.629742
v 15.866219 -91.858704 -1.698883
v 15.808043 -92.018906 -1.760311
v 15.740710 -92.183426 -1.811626
v 15.671728 -92.350060 -1.858017
v 15.322136 -92.221161 -1.907104
v 14.929904 -92.246300 -1.984573
v 14.739163 -92.249504 -2.020939
v 14.549445 -92.245934 -2.055851
v 14.363205 -92.243553 -2.086243
v 14.182722 -92.262932 -2.115654
v 13.167902 -92.017174 -2.156296
v 13.092640 -92.179695 -2.227787
v 12.840632 -91.984901 -2.165733
v 12.702740 -92.066536 -2.187424
v 12.556629 -92.160332 -2.196125
v 12.417748 -92.263107 -2.188152
v 9.530279 -92.200714 -1.565113
v 9.355619 -92.228073 -1.553310
v 9.186035 -92.286186 -1.573788
v 9.024805 -92.357391 -1.600147
v 18.898546 -83.263718 2.205500
v 19.026825 -83.238655 2.079041
v 19.144693 -83.254135 1.935825
v 19.246527 -83.293358 1.777533
v 19.343180 -83.314987 1.606977
v 19.441359 -83.301727 1.437284
v 16.037937 -91.829170 -1.585514
v 16.009918 -91.980194 -1.679367
v 15.957533 -92.142784 -1.759231
v 15.889256 -92.316032 -1.800903
v 15.459530 -92.370132 -1.905247
v 15.253611 -92.389862 -1.944283
v 15.055294 -92.406570 -1.980469
v 14.861453 -92.415840 -2.018719
v 14.670885 -92.416962 -2.057228
v 14.482746 -92.413513 -2.088814
v 14.299807 -92.416153 -2.118771
v 14.115251 -92.431892 -2.150337
v 13.056230 -92.364433 -2.275677
v 12.889730 -92.118965 -2.218319
v 12.745530 -92.228004 -2.229538
v 12.610680 -92.355362 -2.227848
v 12.440504 -92.442085 -2.203079
v 9.471287 -92.348732 -1.492546
v 9.306011 -92.388596 -1.547905
v 9.153429 -92.455956 -1.598751
v 8.996130 -92.531166 -1.587257
v 8.840286 -92.599251 -1.547409
v 8.679647 -92.658302 -1.513225
v 19.222210 -83.223671 2.152735
v 19.343927 -83.244690 1.992082
v 19.429459 -83.291611 1.808613
v 19.532335 -83.312920 1.642885
v 16.271391 -91.928375 -1.325897
v 16.169598 -91.940834 -1.525417
v 16.148283 -92.097176 -1.638611
v 16.103998 -92.262993 -1.731503
v 16.050119 -92.434288 -1.789142
v 15.591415 -92.515808 -1.899071
v 15.381528 -92.537170 -1.941048
v 14.979686 -92.575340 -2.013752
v 14.785510 -92.582031 -2.054123
v 14.594844 -92.581360 -2.089184
v 14.409072 -92.578392 -2.119987
v 14.226961 -92.581169 -2.151405
v 14.045542 -92.593712 -2.186485
v 13.006874 -92.536896 -2.290291
v 12.928519 -92.256134 -2.252373
v 12.843132 -92.396362 -2.270153
v 12.719530 -92.511322 -2.261089
v 12.588015 -92.556870 -2.238369
v 9.405329 -92.495140 -1.489410
v 9.296740 -92.554886 -1.588112
v 9.142372 -92.628326 -1.605938
v 8.984627 -92.705498 -1.569756
v 8.829250 -92.770088 -1.512917
v 8.658962 -92.831345 -1.491081
v 19.374664 -83.213120 2.160372
v 19.515663 -83.251884 1.975981
v 19.613005 -83.281647 1.840153
v 16.396322 -92.051247 -1.258232
v 16.282156 -92.067696 -1.455902
v 16.260723 -92.225990 -1.567135
v 16.234499 -92.388268 -1.665485
v 16.195374 -92.559685 -1.718746
v 15.824350 -92.503151 -1.846661
v 14.896778 -92.741135 -2.047585
v 14.702478 -92.744926 -2.086357
v 14.513402 -92.742668 -2.118176
v 14.331480 -92.739807 -2.149349
v 14.154664 -92.743393 -2.182926
v 12.944478 -92.712868 -2.294674
v 12.850991 -92.573334 -2.282032
v 12.742816 -92.707405 -2.273972
v 12.561294 -92.749908 -2.238529
v 12.457361 -92.614243 -2.214298
v 9.145529 -92.795433 -1.594971
v 8.996244 -92.890068 -1.520535
v 8.809893 -92.934517 -1.477802
v 19.414845 -83.198753 2.324034
v 19.529142 -83.202232 2.163696
v 19.672745 -83.226036 2.036022
v 19.788992 -83.265327 1.886940
v 16.531235 -92.170372 -1.200905
v 16.391985 -92.195206 -1.383385
v 16.366102 -92.354027 -1.490730
v 16.342165 -92.520447 -1.575737
v 16.317579 -92.692039 -1.637535
v 16.020376 -92.610970 -1.810627
v 15.007004 -92.894569 -2.040584
v 14.808996 -92.903946 -2.079559
v 14.615829 -92.905266 -2.115036
v 14.430534 -92.902534 -2.145828
v 14.253917 -92.901062 -2.177906
v 9.165859 -92.942612 -1.551575
v 8.938524 -93.035439 -1.471878
v 8.641348 -93.005630 -1.506542
v 19.726929 -83.165024 2.225126
v 19.846958 -83.196564 2.078213
v 19.964142 -83.250793 1.935316
v 20.084696 -83.306717 1.800079
v 16.678406 -92.289886 -1.177814
v 16.501848 -92.316368 -1.322327
v 16.460260 -92.484108 -1.411480
v 16.428299 -92.653488 -1.475944
v 16.393486 -92.825455 -1.530464
v 16.162489 -92.739296 -1.746620
v 14.916798 -93.058243 -2.075245
v 14.718987 -93.064491 -2.110466
v 14.528431 -93.064445 -2.145164
v 14.346606 -93.062714 -2.174904
v 14.174546 -93.060799 -2.215191
v 9.102921 -93.087395 -1.494244
v 8.789352 -93.104538 -1.476688
v 19.802954 -83.141975 2.412552
v 19.912935 -83.146553 2.261686
v 20.027599 -83.180138 2.115791
v 20.144161 -83.238876 1.979853
v 20.264605 -83.292747 1.844095
v 16.570181 -92.435959 -1.271774
v 16.560120 -92.610252 -1.313686
v 16.481110 -92.786858 -1.373051
v 16.423967 -92.958580 -1.414745
v 16.278694 -92.870766 -1.671608
v 16.129572 -92.923088 -1.765671
v 15.967186 -92.974442 -1.824146
v 14.439306 -93.223442 -2.176998
v 14.259523 -93.221550 -2.211670
v 14.004728 -93.060806 -2.256786
v 13.831471 -93.066177 -2.284184
v 13.652057 -93.081146 -2.286453
v 13.472041 -93.120758 -2.280220
v 13.299831 -93.162239 -2.277103
v 13.121033 -93.187904 -2.288212
v 19.993340 -83.145218 2.444086
v 20.100195 -83.133728 2.295315
v 20.211798 -83.167175 2.151821
v 20.326542 -83.224823 2.018785
v 16.681293 -92.481422 -1.180500
v 16.495779 -92.922440 -1.261055
v 16.369465 -93.000259 -1.579727
v 16.243837 -93.052406 -1.701584
v 16.093082 -93.109428 -1.784912
v 15.935154 -93.156288 -1.848335
v 15.876671 -93.321068 -1.889309
v 14.347318 -93.382103 -2.209713
v 14.086762 -93.218094 -2.250698
v 13.915693 -93.215942 -2.285713
v 13.741624 -93.218437 -2.295506
v 13.579467 -93.221077 -2.284191
v 13.432796 -93.311760 -2.261662
v 13.239061 -93.335976 -2.268719
v 13.059359 -93.360344 -2.303925
v 20.180042 -83.130508 2.477362
v 20.287218 -83.123924 2.329695
v 20.397684 -83.150009 2.186663
v 20.511387 -83.207397 2.056927
v 16.696854 -92.644997 -1.171940
v 16.467438 -93.098045 -1.312363
v 16.431419 -93.131531 -1.477802
v 16.351603 -93.175682 -1.630527
v 16.204411 -93.238708 -1.728840
v 16.049517 -93.294975 -1.810253
v 15.993579 -93.460976 -1.861080
v 13.991289 -93.373978 -2.271698
v 13.814219 -93.367920 -2.285892
v 13.348284 -93.486328 -2.245274
v 13.172111 -93.508179 -2.282883
v 12.995300 -93.531021 -2.341770
v 20.472784 -83.105530 2.366961
v 20.583282 -83.124176 2.223635
v 16.589828 -93.053223 -1.207066
v 16.599279 -93.206902 -1.280620
v 16.498129 -93.262566 -1.389881
v 16.418341 -93.307648 -1.533657
v 16.306940 -93.334717 -1.655022
v 16.176186 -93.435837 -1.741497
v 16.087133 -93.606918 -1.810627
v 13.894669 -93.525787 -2.262608
v 13.712540 -93.507744 -2.260204
v 13.624079 -93.647537 -2.228256
v 13.451495 -93.645767 -2.221912
v 13.277370 -93.657753 -2.241982
v 13.103790 -93.680351 -2.299164
v 20.654007 -83.071808 2.410530
v 20.766869 -83.088799 2.267309
v 16.712549 -93.142990 -1.219635
v 16.750351 -93.274216 -1.282757
v 16.609253 -93.370384 -1.323772
v 16.493656 -93.431549 -1.441540
v 16.346430 -93.479050 -1.582283
v 16.242990 -93.608482 -1.692402
v 16.177822 -93.761688 -1.772526
v 16.014639 -93.770340 -1.880127
v 13.805658 -93.671394 -2.242214
v 13.722606 -93.796921 -2.226036
v 13.568924 -93.812271 -2.213139
v 13.388579 -93.815735 -2.213146
v 13.207922 -93.829208 -2.242656
v 13.031424 -93.850372 -2.303558
v 20.829323 -83.024323 2.462246
v 16.856953 -93.124329 -1.245716
v 16.749470 -93.445824 -1.316982
v 16.589027 -93.537140 -1.338245
v 16.431051 -93.587631 -1.422894
v 16.347151 -93.638840 -1.555729
v 16.309395 -93.765602 -1.631344
v 16.111906 -93.923012 -1.838516
v 13.886039 -93.852150 -2.238510
v 13.730262 -93.966621 -2.237682
v 13.509972 -93.972527 -2.222168
v 13.321257 -93.986694 -2.225128
v 13.139976 -94.000946 -2.256348
v 12.951845 -94.015678 -2.281284
v 16.902857 -93.338707 -1.323032
v 16.741089 -93.638008 -1.354763
v 16.550768 -93.709167 -1.360741
v 16.381380 -93.762939 -1.446491
v 16.401356 -93.898750 -1.574306
v 16.264534 -93.916084 -1.713161
v 16.182291 -94.073563 -1.751705
v 16.041103 -94.084190 -1.893604
v 13.968889 -94.042130 -2.254517
v 13.798691 -94.141457 -2.281269
v 13.608808 -94.113609 -2.276035
v 13.426447 -94.143013 -2.259006
v 13.252743 -94.163559 -2.250713
v 13.062811 -94.165970 -2.260563
v 17.017561 -93.176460 -1.305538
v 17.091181 -93.342972 -1.370502
v 16.861334 -93.511948 -1.356319
v 16.920109 -93.641983 -1.403416
v 16.675192 -93.810066 -1.410732
v 16.513226 -93.880867 -1.422245
v 16.508717 -94.036247 -1.542618
v 16.327831 -94.058739 -1.622028
v 16.245594 -94.217064 -1.651474
v 16.140459 -94.233322 -1.829956
v 15.970030 -94.245522 -1.947895
v 13.672131 -94.277664 -2.325253
v 13.519969 -94.263832 -2.314560
v 13.374230 -94.366913 -2.328316
v 13.172103 -94.316788 -2.281223
v 12.977355 -94.352028 -2.262512
v 17.111567 -93.054626 -1.255268
v 16.993151 -93.495178 -1.383419
v 16.836885 -93.777390 -1.431255
v 16.777962 -93.902573 -1.482193
v 16.661753 -93.962700 -1.497635
v 16.667824 -94.096329 -1.584595
v 16.427692 -94.207344 -1.544479
v 16.318943 -94.362541 -1.542145
v 16.200256 -94.376968 -1.720364
v 16.059807 -94.393059 -1.874931
v 15.891333 -94.407532 -1.987682
v 17.205164 -93.179558 -1.318729
v 17.093515 -93.492378 -1.408455
v 17.200485 -93.516068 -1.416378
v 16.920231 -93.920288 -1.493561
v 16.827583 -94.050087 -1.543423
v 16.787405 -94.190773 -1.554058
v 16.561319 -94.149017 -1.553036
v 16.506401 -94.354782 -1.487122
v 16.283808 -94.520782 -1.627975
v 16.149061 -94.537399 -1.792343
v 16.001888 -94.557220 -1.943783
v 21.787226 -88.774323 0.713707
v 21.758259 -88.960358 0.644241
v 21.727957 -89.145836 0.575245
v 17.259449 -93.366127 -1.384075
v 17.009501 -94.070641 -1.528027
v 16.951206 -94.209511 -1.551388
v 16.641052 -94.256134 -1.540451
v 16.687357 -94.452858 -1.509426
v 16.451048 -94.500664 -1.492451
v 16.387018 -94.662804 -1.552505
v 16.232073 -94.677948 -1.703629
v 16.080885 -94.702911 -1.834095
v 15.906143 -94.717995 -1.948101
v 21.990631 -88.674767 0.828663
v 21.961388 -88.864166 0.764523
v 21.930826 -89.052673 0.697384
v 21.899479 -89.240112 0.628094
v 17.162989 -94.069519 -1.526676
v 17.137419 -94.199265 -1.553917
v 16.849344 -94.341820 -1.550419
v 16.593349 -94.618889 -1.523045
v 16.530695 -94.738098 -1.604496
v 16.383894 -94.809486 -1.672108
v 16.198570 -94.860947 -1.756344
v 15.997562 -94.865921 -1.860237
v 22.188427 -88.572762 0.948936
v 22.165653 -88.761444 0.881481
v 22.136133 -88.952522 0.819645
v 22.105011 -89.142807 0.753895
v 22.071680 -89.332733 0.687386
v 17.330830 -94.114342 -1.552906
v 17.257030 -94.316132 -1.581284
v 17.053955 -94.348709 -1.571598
v 16.936020 -94.500572 -1.575325
v 16.762714 -94.595230 -1.566776
v 16.698397 -94.725006 -1.605690
v 16.590767 -94.874428 -1.668701
v 16.323338 -94.913025 -1.713566
v 16.086092 -95.014908 -1.790035
v 15.895429 -95.019432 -1.870350
v 22.359314 -88.658936 1.008240
v 22.339426 -88.847504 0.939577
v 22.312351 -89.038673 0.875620
v 22.281630 -89.230186 0.810593
v 22.245323 -89.423035 0.750278
v 17.165823 -94.478012 -1.595089
v 17.088848 -94.638138 -1.614586
v 16.898424 -94.678810 -1.620235
v 16.814402 -94.844711 -1.650646
v 16.743456 -95.007210 -1.692028
v 16.424768 -94.939316 -1.705109
v 16.286114 -95.042450 -1.720554
v 16.150457 -95.123566 -1.753433
v 15.988410 -95.177071 -1.779289
v 22.377052 -82.485741 2.213423
v 22.493437 -82.560677 2.106661
v 22.614773 -82.649338 2.035450
v 22.529932 -88.743561 1.067688
v 22.512671 -88.932320 0.999695
v 22.488626 -89.123291 0.933994
v 22.457659 -89.316376 0.872486
v 22.420444 -89.510872 0.815331
v 22.382746 -89.704216 0.752941
v 22.351074 -89.892906 0.675625
v 22.318047 -90.079475 0.594585
v 22.280140 -90.265945 0.513264
v 22.240419 -90.452980 0.431068
v 22.197815 -90.642288 0.359241
v 17.367304 -94.450882 -1.606049
v 17.284164 -94.615784 -1.618885
v 17.209949 -94.779327 -1.641334
v 17.014553 -94.809624 -1.644566
v 16.940763 -94.973213 -1.672459
v 16.875418 -95.128128 -1.689522
v 16.539724 -95.057213 -1.750549
v 16.412024 -95.183830 -1.713787
v 16.241220 -95.259888 -1.723854
v 22.412779 -82.374054 2.335212
v 22.544498 -82.416977 2.220612
v 22.661747 -82.474976 2.117172
v 22.790417 -82.568192 2.049551
v 22.950871 -84.864662 1.084522
v 23.062933 -85.016472 1.140186
v 22.685806 -89.015549 1.059402
v 22.664314 -89.206703 0.994408
v 22.633783 -89.401039 0.936317
v 22.591734 -89.598427 0.891533
v 22.552454 -89.793663 0.833389
v 22.520311 -89.984192 0.756527
v 22.481508 -90.173065 0.674133
v 22.434444 -90.363228 0.585629
v 22.385893 -90.556580 0.501118
v 22.339020 -90.749329 0.429195
v 17.475098 -94.595909 -1.624516
v 17.400143 -94.761772 -1.640171
v 17.061842 -95.106041 -1.689915
v 16.993181 -95.270782 -1.704582
v 16.699638 -95.165619 -1.720184
v 16.546120 -95.212296 -1.687855
v 16.456659 -95.354927 -1.695034
v 22.472675 -82.319756 2.463251
v 22.563513 -82.277084 2.334219
v 22.681801 -82.291260 2.205383
v 22.820446 -82.387672 2.139282
v 22.950024 -82.484474 2.043739
v 23.123465 -84.822441 1.073872
v 23.251862 -84.924866 1.113685
v 22.857162 -89.098305 1.120644
v 22.837065 -89.290192 1.059931
v 22.804354 -89.486382 1.011467
v 22.760454 -89.685158 0.973463
v 22.713127 -89.886215 0.929962
v 22.679083 -90.080391 0.847740
v 22.626194 -90.275177 0.753639
v 22.563669 -90.475655 0.654854
v 22.510305 -90.676544 0.572598
v 22.450857 -90.872833 0.514046
v 17.643728 -94.580856 -1.628055
v 17.589905 -94.739014 -1.636410
v 17.325253 -94.924957 -1.663776
v 16.817970 -95.297623 -1.689037
v 16.645494 -95.332275 -1.678116
v 16.592894 -95.496780 -1.666920
v 16.456612 -95.535164 -1.680679
v 22.606895 -82.266129 2.508305
v 22.697823 -82.176781 2.380398
v 22.838577 -82.195778 2.251766
v 22.961800 -82.296921 2.110847
v 23.080734 -82.381958 1.985949
v 23.304722 -84.758034 1.055868
v 23.435778 -84.868065 1.099178
v 22.974545 -87.538887 1.602039
v 22.977337 -87.704941 1.581333
v 22.981419 -87.890106 1.542898
v 23.024902 -89.181717 1.185728
v 23.006783 -89.373711 1.128464
v 22.980282 -89.568420 1.071453
v 22.932739 -89.770752 1.044300
v 22.882523 -89.973961 1.001251
v 22.825680 -90.195366 0.937180
v 22.724367 -90.409805 0.812508
v 22.656727 -90.618614 0.723286
v 22.594208 -90.820557 0.662060
v 17.769558 -94.460754 -1.631424
v 17.784908 -94.685028 -1.628757
v 17.515671 -94.906731 -1.657196
v 17.439621 -95.068314 -1.692101
v 17.360107 -95.229691 -1.725960
v 17.281630 -95.391579 -1.756981
v 16.929016 -95.438622 -1.704746
v 16.760336 -95.466652 -1.674000
v 16.702284 -95.638214 -1.666008
v 16.542074 -95.669731 -1.696175
v 22.824654 -82.068100 2.472078
v 22.930662 -82.070038 2.325583
v 23.003483 -82.134834 2.191013
v 23.091854 -82.201584 2.045313
v 23.483801 -84.714020 1.038832
v 23.610397 -84.830200 1.093483
v 23.620712 -86.320602 1.754538
v 23.662008 -86.493843 1.799652
v 23.137138 -87.595474 1.661865
v 23.119244 -87.797279 1.619225
v 23.193584 -89.263458 1.244783
v 23.178320 -89.454720 1.188549
v 23.154478 -89.649033 1.130821
v 23.106905 -89.849113 1.106592
v 23.053385 -90.055702 1.101351
v 22.984787 -90.263603 1.063854
v 22.735300 -90.782242 0.794403
v 22.684076 -90.976898 0.730488
v 17.946163 -94.564140 -1.626572
v 17.701107 -94.880447 -1.644012
v 17.630342 -95.050346 -1.675976
v 17.547731 -95.211395 -1.719807
v 17.465851 -95.371284 -1.766262
v 17.386860 -95.533348 -1.785694
v 22.976234 -81.976151 2.452494
v 23.045809 -81.958527 2.265474
v 23.755629 -86.193642 1.746082
v 23.792469 -86.364120 1.799673
v 23.832628 -86.535797 1.847675
v 23.360178 -89.344818 1.304646
v 23.346092 -89.534477 1.253880
v 23.319956 -89.726395 1.211216
v 23.277487 -89.912315 1.206161
v 23.269670 -90.084312 1.220455
v 23.123514 -90.191025 1.172129
v 22.867138 -90.753227 0.929218
v 22.827427 -90.942101 0.854729
v 22.800552 -91.125740 0.763039
v 22.778984 -91.303459 0.660645
v 22.293613 -92.148003 0.007545
v 22.132820 -92.223938 -0.091816
v 22.114937 -92.401070 -0.169693
v 17.969769 -94.744530 -1.617046
v 17.854900 -94.854736 -1.630463
v 17.833414 -95.032082 -1.654678
v 17.731291 -95.199440 -1.700783
v 17.648895 -95.358543 -1.754841
v 17.570311 -95.517464 -1.794071
v 17.493561 -95.675560 -1.805218
v 23.927217 -86.238686 1.790291
v 23.963076 -86.409485 1.844774
v 24.003616 -86.580841 1.891737
v 24.047018 -86.751289 1.933926
v 23.522011 -89.426811 1.373411
v 23.507982 -89.613747 1.332336
v 23.478996 -89.799492 1.313047
v 23.443363 -89.975517 1.325371
v 23.396887 -90.143829 1.372484
v 23.240824 -90.247246 1.292778
v 23.108002 -90.358170 1.183138
v 22.991329 -90.469490 1.078209
v 22.951979 -90.907707 0.991821
v 22.937956 -91.090233 0.890366
v 22.904068 -91.271294 0.801533
v 22.903730 -91.457886 0.682419
v 22.272535 -92.334282 -0.048668
v 22.263365 -92.507248 -0.135468
v 22.088688 -92.576057 -0.252365
v 17.910646 -95.208092 -1.681446
v 17.825331 -95.357109 -1.732387
v 17.749937 -95.512199 -1.783279
v 17.673357 -95.670319 -1.812946
v 17.424534 -95.817413 -1.802029
v 17.275551 -95.884926 -1.757095
v 24.067097 -86.116570 1.767807
v 24.098021 -86.287262 1.828777
v 24.134340 -86.457443 1.883472
v 24.174561 -86.625153 1.938292
v 24.219204 -86.793915 1.979546
v 23.688995 -87.650421 1.857395
v 23.594700 -87.790482 1.807076
v 23.683252 -89.508514 1.443491
v 23.663433 -89.695465 1.421715
v 23.615843 -89.872589 1.442505
v 23.553627 -90.042511 1.475014
v 23.493877 -90.217087 1.514008
v 23.354767 -90.317924 1.420389
v 23.229454 -90.426506 1.308119
v 23.107243 -90.545563 1.194609
v 22.998470 -90.697472 1.076382
v 23.074406 -90.885063 1.121813
v 23.039370 -91.063538 1.044292
v 23.031967 -91.252998 0.954199
v 23.004932 -91.413383 0.834766
v 23.002777 -91.622589 0.621387
v 22.245258 -92.679016 -0.224331
v 18.036077 -95.094116 -1.637016
v 18.003458 -95.364250 -1.708526
v 17.927437 -95.511665 -1.761208
v 17.851559 -95.668411 -1.801342
v 17.589310 -95.828003 -1.818378
v 17.477419 -95.977409 -1.792210
v 24.164024 -85.251022 1.347925
v 24.078415 -85.504974 1.489170
v 24.210188 -85.995277 1.736626
v 24.236990 -86.167152 1.805397
v 24.269001 -86.335487 1.869154
v 24.305864 -86.501396 1.928778
v 24.347172 -86.667076 1.982361
v 24.092117 -86.921906 1.968128
v 24.140448 -87.091484 2.000284
v 24.192919 -87.260902 2.026972
v 24.248169 -87.430580 2.048763
v 23.862268 -87.677994 1.912706
v 23.764326 -87.822746 1.864406
v 23.668579 -87.962059 1.807842
v 23.712469 -88.140091 1.792915
v 23.821692 -88.850792 1.668878
v 23.836535 -89.032356 1.627079
v 23.844711 -89.216835 1.588154
v 23.846724 -89.403252 1.550491
v 23.842131 -89.591080 1.513525
v 23.807442 -89.777351 1.522730
v 23.747124 -89.955261 1.580252
v 23.636362 -90.127281 1.612194
v 23.460808 -90.396477 1.550243
v 23.350458 -90.497009 1.435408
v 23.234966 -90.596809 1.317608
v 23.134542 -90.724144 1.208466
v 23.177898 -91.034767 1.160969
v 23.131742 -91.410988 0.927773
v 23.043938 -91.516777 0.719513
v 23.140614 -91.564674 0.643177
v 18.076447 -95.237457 -1.661270
v 18.107277 -95.508194 -1.728302
v 18.028320 -95.662376 -1.783226
v 17.770334 -95.827171 -1.822224
v 17.677643 -95.980820 -1.815250
v 24.352182 -85.260201 1.366623
v 24.023531 -85.367416 1.406031
v 24.273014 -85.537529 1.522942
v 24.353270 -85.870964 1.699577
v 24.377235 -86.048126 1.776306
v 24.408447 -86.216248 1.848711
v 24.443441 -86.380745 1.910398
v 24.480801 -86.543091 1.971178
v 24.390793 -86.834457 2.026989
v 24.264484 -86.962540 2.016317
v 24.313183 -87.131897 2.046680
v 24.365116 -87.301773 2.072771
v 24.417391 -87.472900 2.097004
v 24.028498 -87.706909 1.965620
v 23.926678 -87.855400 1.916042
v 23.824821 -88.003868 1.861223
v 23.870153 -88.187210 1.851191
v 23.909660 -88.369507 1.835533
v 23.944042 -88.549103 1.807791
v 23.967419 -88.731346 1.773632
v 23.984468 -88.916901 1.733856
v 23.997410 -89.103340 1.692951
v 24.003454 -89.291451 1.655723
v 24.003555 -89.480003 1.619961
v 23.989540 -89.669334 1.601265
v 23.950932 -89.845947 1.632278
v 23.905914 -89.985939 1.725712
v 23.765205 -90.071526 1.706223
v 23.575588 -90.293602 1.659695
v 23.547308 -90.468704 1.689713
v 23.362314 -90.671135 1.432352
v 23.214237 -90.879082 1.241501
v 23.327000 -91.009918 1.258156
v 23.326027 -91.149467 1.155413
v 23.309456 -91.453438 0.946505
v 23.167648 -91.525314 0.815819
v 23.234253 -91.662193 0.724010
v 18.284164 -95.499123 -1.683540
v 18.204794 -95.654297 -1.744781
v 17.860519 -95.984192 -1.817516
v 17.764133 -96.137138 -1.799843
v 17.671785 -96.294769 -1.750019
v 24.538101 -85.265434 1.376617
v 24.218212 -85.388237 1.436926
v 24.407404 -85.405922 1.457390
v 24.456152 -85.565369 1.548353
v 24.511301 -85.739250 1.650427
v 24.514095 -85.934166 1.738899
v 24.549316 -86.103500 1.815948
v 24.586678 -86.263237 1.885889
v 24.622917 -86.423874 1.948120
v 24.520666 -86.707298 2.027246
v 24.563702 -86.877487 2.065456
v 24.436375 -87.004105 2.061922
v 24.484926 -87.174614 2.091005
v 24.534687 -87.345734 2.120565
v 24.585245 -87.519211 2.141813
v 24.300543 -87.602539 2.066895
v 24.083864 -87.886337 1.970520
v 23.980610 -88.040016 1.914959
v 24.030533 -88.226959 1.910601
v 24.079802 -88.410896 1.897554
v 24.113518 -88.595978 1.870144
v 24.131500 -88.789001 1.834042
v 24.146694 -88.982178 1.795746
v 24.155798 -89.174286 1.760206
v 24.161053 -89.364868 1.721775
v 24.155779 -89.555954 1.694931
v 24.135935 -89.745056 1.693172
v 24.084265 -89.906067 1.760166
v 24.014906 -90.032715 1.872868
v 23.849834 -90.114731 1.844233
v 23.703434 -90.204712 1.768938
v 23.629925 -90.351051 1.821196
v 23.608801 -90.527603 1.847961
v 23.572138 -90.657234 1.696617
v 23.259499 -90.745155 1.317980
v 23.369978 -90.852486 1.371799
v 23.350285 -91.596130 0.820618
v 23.371864 -91.747490 0.705944
v 17.935493 -96.147308 -1.806786
v 17.838947 -96.298065 -1.773399
v 17.749983 -96.446129 -1.719356
v 17.568026 -96.445190 -1.690357
v 17.478756 -96.576233 -1.595524
v 24.586098 -85.418083 1.473667
v 24.641071 -85.846741 1.710934
v 24.659056 -86.585953 2.008705
v 24.697155 -86.752808 2.059574
v 24.737713 -86.922836 2.101448
v 24.608471 -87.047607 2.102459
v 24.654329 -87.218544 2.139364
v 24.702677 -87.391426 2.167810
v 24.751125 -87.566437 2.188530
v 24.467581 -87.646904 2.112057
v 24.351057 -87.776138 2.074043
v 24.238293 -87.916374 2.026461
v 24.134211 -88.072418 1.972610
v 24.192747 -88.258736 1.970926
v 24.266270 -88.447937 1.964859
v 24.274763 -88.662506 1.922521
v 24.291302 -88.862297 1.892490
v 24.304688 -89.058632 1.860399
v 24.310488 -89.252914 1.831329
v 24.305923 -89.444603 1.807602
v 24.287968 -89.634903 1.797562
v 24.261610 -89.821587 1.813131
v 24.194790 -89.972374 1.897114
v 24.117031 -90.094017 2.006008
v 23.941971 -90.157562 1.990433
v 23.776363 -90.263870 1.948505
v 23.698288 -90.419495 1.942928
v 23.728249 -90.568703 1.983042
v 23.667624 -90.691765 1.872711
v 23.600054 -90.824165 1.644299
v 23.451582 -91.000336 1.346245
v 23.593773 -91.077736 1.398148
v 23.482399 -91.541489 0.919704
v 23.504230 -91.682327 0.799282
v 23.513737 -91.833534 0.680202
v 17.659195 -96.585487 -1.654095
v 17.583708 -96.712379 -1.558846
v 24.913876 -86.176620 1.877603
v 24.954023 -86.338165 1.947193
v 24.805944 -86.465218 1.981148
v 24.839788 -86.628662 2.044950
v 24.875986 -86.797867 2.093431
v 24.913486 -86.967392 2.141659
v 24.780764 -87.092323 2.143772
v 24.824537 -87.263878 2.183105
v 24.871086 -87.437645 2.211445
v 24.917467 -87.612793 2.233524
v 24.632696 -87.695648 2.158037
v 24.514427 -87.823212 2.124634
v 24.396379 -87.949707 2.081141
v 24.288010 -88.097328 2.028851
v 24.363260 -88.259499 2.036655
v 24.459368 -88.386467 2.053843
v 24.417770 -88.565712 2.006031
v 24.432316 -88.756737 1.978462
v 24.450899 -88.949547 1.952707
v 24.462700 -89.144196 1.927124
v 24.456842 -89.337242 1.919352
v 24.436640 -89.527412 1.906713
v 24.401525 -89.716927 1.915424
v 24.353468 -89.887657 1.966007
v 24.281443 -90.023895 2.054218
v 23.900307 -90.294647 2.108574
v 23.791340 -90.422333 2.070734
v 23.817747 -90.596176 2.133018
v 23.762196 -90.737823 2.022541
v 23.656105 -90.796341 1.761372
v 23.706242 -90.954155 1.701942
v 23.603127 -90.943138 1.544472
v 23.501766 -90.926041 1.444782
v 23.626249 -91.494621 1.014065
v 23.639759 -91.631119 0.895164
v 23.656399 -91.770973 0.773556
v 17.839888 -96.593842 -1.685783
v 17.757801 -96.726440 -1.616467
v 17.684805 -96.853233 -1.527885
v 17.522327 -96.840546 -1.456249
v 25.044483 -86.038292 1.827991
v 25.096350 -86.198936 1.904325
v 25.138641 -86.363846 1.976755
v 24.990263 -86.501732 2.013477
v 25.023870 -86.668739 2.075386
v 25.057844 -86.838371 2.130579
v 25.092123 -87.008347 2.184803
v 24.954374 -87.136307 2.187811
v 24.996265 -87.309120 2.225273
v 25.040661 -87.483376 2.254463
v 25.084080 -87.657974 2.282600
v 24.796495 -87.743683 2.204727
v 24.675491 -87.876595 2.171894
v 24.553831 -88.006523 2.131435
v 24.434935 -88.109222 2.082056
v 24.560760 -88.206993 2.118171
v 24.641823 -88.371483 2.132088
v 24.557932 -88.501846 2.079161
v 24.574585 -88.661133 2.060253
v 24.620903 -89.222000 2.003788
v 24.609926 -89.421494 2.023481
v 24.529167 -89.617188 2.027803
v 24.477755 -89.787918 2.072937
v 24.429901 -89.944405 2.133051
v 23.734510 -90.855850 1.882496
v 23.802256 -91.008560 1.853277
v 23.713171 -91.086960 1.544266
v 23.790245 -91.729462 0.878975
v 23.807327 -91.865387 0.756409
v 23.817303 -92.493828 0.382915
v 23.628580 -92.722397 0.255245
v 19.492943 -95.270592 -0.456337
v 19.438414 -95.420082 -0.566772
v 25.226225 -86.053406 1.847343
v 25.279419 -86.214470 1.929638
v 25.323788 -86.379829 2.009460
v 25.176136 -86.529739 2.046900
v 25.210228 -86.699730 2.110395
v 25.242903 -86.871712 2.169170
v 25.274841 -87.044518 2.225159
v 25.130474 -87.177841 2.233803
v 25.170208 -87.352776 2.268250
v 25.211237 -87.527672 2.302063
v 25.252708 -87.703049 2.331463
v 24.960371 -87.788651 2.254353
v 24.835644 -87.923225 2.220121
v 24.707672 -88.061150 2.180605
v 24.750048 -88.234604 2.188709
v 24.812716 -88.408005 2.196011
v 24.704967 -88.543922 2.135937
v 24.738075 -88.723846 2.119814
v 24.762650 -88.905960 2.099165
v 24.779039 -89.093048 2.085743
v 24.787333 -89.276611 2.090572
v 24.792437 -89.442650 2.147995
v 24.670086 -89.559433 2.108389
v 24.621672 -89.702202 2.167976
v 24.571419 -89.855148 2.230848
v 24.368776 -90.086823 2.210373
v 23.829689 -90.915939 2.032957
v 23.881674 -91.096802 1.973324
v 23.800968 -91.114594 1.691513
v 23.817486 -91.227875 1.547297
v 23.971813 -92.440590 0.471252
v 23.964890 -92.601471 0.384560
v 23.802586 -92.656494 0.302486
v 23.785503 -92.822723 0.233395
v 23.766792 -92.993393 0.175064
v 19.501495 -95.453796 -0.393890
v 19.462175 -95.593803 -0.518364
v 24.389574 -81.412285 1.664642
v 24.187559 -81.422798 1.406902
v 24.318594 -81.490105 1.311716
v 24.459557 -81.546791 1.224226
v 25.409288 -86.063477 1.862253
v 25.463223 -86.226433 1.947958
v 25.510397 -86.392181 2.033855
v 25.362970 -86.547928 2.083927
v 25.398432 -86.721420 2.148117
v 25.430527 -86.896599 2.209560
v 25.460564 -87.073067 2.267084
v 25.310690 -87.216110 2.275167
v 25.346321 -87.392868 2.314047
v 25.383987 -87.570053 2.349461
v 25.423559 -87.747963 2.378052
v 25.126184 -87.832695 2.305504
v 24.999853 -87.964798 2.273979
v 24.872784 -88.099838 2.237484
v 24.922125 -88.274231 2.248373
v 24.979008 -88.452446 2.252338
v 24.865429 -88.591003 2.191547
v 24.902996 -88.773590 2.176722
v 24.930437 -88.957359 2.164251
v 24.949829 -89.141823 2.159725
v 24.960930 -89.322250 2.182673
v 24.958765 -89.498657 2.242077
v 24.789297 -89.607704 2.223064
v 24.751207 -89.773682 2.288525
v 24.703321 -89.936424 2.347431
v 24.524704 -90.011803 2.287472
v 23.911840 -91.049210 2.106312
v 23.964787 -91.219208 2.087479
v 23.870399 -91.145889 1.822697
v 23.902868 -91.274536 1.711132
v 24.011395 -91.723839 1.152239
v 24.033070 -91.842094 1.022511
v 24.110172 -92.556931 0.489708
v 23.952799 -92.764763 0.303722
v 23.938932 -92.928116 0.224842
v 23.921661 -93.093803 0.151241
v 19.526073 -95.639977 -0.352753
v 19.490742 -95.776337 -0.480022
v 24.442526 -81.394897 1.855534
v 24.556721 -81.457382 1.718342
v 24.348995 -81.442093 1.487352
v 24.480614 -81.492905 1.389132
v 24.604897 -81.540054 1.311913
v 25.697889 -86.404373 2.048307
v 25.551628 -86.560852 2.115545
v 25.588327 -86.735779 2.185122
v 25.620850 -86.914566 2.247118
v 25.649990 -87.094635 2.306120
v 25.493395 -87.248085 2.317459
v 25.524364 -87.428352 2.358257
v 25.557652 -87.609703 2.395077
v 25.595018 -87.791306 2.425426
v 25.294371 -87.877975 2.356140
v 25.166761 -88.007996 2.326260
v 25.041142 -88.140327 2.293964
v 25.090693 -88.316551 2.305391
v 25.145088 -88.494850 2.307499
v 25.029055 -88.635269 2.246349
v 25.069859 -88.817947 2.235853
v 25.099623 -89.001991 2.232040
v 25.122101 -89.187363 2.235842
v 25.133751 -89.375542 2.259693
v 25.119268 -89.557571 2.327581
v 24.933014 -89.668083 2.324892
v 24.888868 -89.837395 2.402155
v 23.968313 -91.095352 2.232250
v 24.032116 -91.256989 2.249819
v 23.933678 -91.251572 1.902403
v 23.990078 -91.392616 1.822445
v 23.988529 -91.446312 1.674206
v 24.082863 -91.759422 1.309807
v 24.116430 -91.863701 1.177902
v 24.143833 -91.975670 1.050392
v 24.105413 -92.716774 0.401043
v 24.100164 -92.875313 0.310322
v 24.088505 -93.037628 0.226707
v 24.074741 -93.198807 0.141033
v 19.542738 -95.819344 -0.304161
v 19.503693 -95.950470 -0.430832
v 24.641180 -81.475296 2.164177
v 24.561090 -81.428146 2.014362
v 24.631388 -81.465599 1.872925
v 24.712545 -81.508423 1.752262
v 24.515198 -81.474556 1.555496
v 24.647997 -81.538879 1.458042
v 24.758753 -81.627953 1.348263
v 25.886204 -86.415421 2.058838
v 25.742321 -86.573715 2.133383
v 25.780687 -86.747108 2.211956
v 25.814270 -86.928223 2.277992
v 25.842234 -87.112190 2.336985
v 25.678314 -87.273651 2.356892
v 25.700827 -87.459396 2.402685
v 25.729727 -87.647980 2.439316
v 25.766855 -87.832558 2.472574
v 25.464533 -87.924004 2.407539
v 25.335421 -88.053078 2.381283
v 25.210077 -88.183128 2.347166
v 25.258471 -88.358925 2.362185
v 25.310795 -88.536064 2.365999
v 25.193808 -88.676865 2.304722
v 25.232561 -88.859680 2.307552
v 25.264776 -89.043846 2.308178
v 25.284796 -89.230965 2.323624
v 25.289476 -89.419243 2.363062
v 25.269569 -89.600151 2.435801
v 25.082911 -89.726913 2.420357
v 25.038805 -89.900322 2.501591
v 24.995304 -90.092285 2.567690
v 24.052874 -91.383316 2.135000
v 24.009628 -91.371071 1.985065
v 24.058397 -91.497299 1.903431
v 24.068983 -91.556473 1.778570
v 24.151089 -91.810143 1.467216
v 24.179228 -91.907097 1.339708
v 24.205770 -92.010498 1.214302
v 24.232430 -92.120552 1.094025
v 24.237213 -92.839439 0.431225
v 24.240726 -92.992302 0.330742
v 24.234411 -93.150475 0.237930
v 24.222191 -93.311279 0.150227
v 24.802404 -81.553947 2.166512
v 24.723145 -81.503799 2.019062
v 24.801617 -81.535309 1.869472
v 24.865562 -81.573898 1.695921
v 24.687674 -81.523743 1.612896
v 24.817270 -81.595337 1.519838
v 24.912474 -81.674576 1.425751
v 25.070185 -81.770462 1.399940
v 25.538010 -82.557953 1.217030
v 25.642042 -82.717117 1.199133
v 25.739199 -82.878540 1.172930
v 25.816879 -83.056717 1.149963
v 25.933863 -86.584763 2.143446
v 25.974628 -86.759422 2.220825
v 26.009249 -86.942123 2.285711
v 26.046753 -87.136024 2.357010
v 25.857691 -87.299278 2.393673
v 25.870186 -87.496956 2.443466
v 25.899826 -87.688156 2.484133
v 25.938532 -87.871902 2.521984
v 25.637606 -87.969284 2.455864
v 25.507360 -88.099220 2.436457
v 25.379683 -88.227371 2.405874
v 25.428360 -88.401924 2.418800
v 25.476669 -88.577850 2.427933
v 25.355570 -88.717308 2.373245
v 25.394554 -88.899048 2.380195
v 25.426542 -89.083084 2.387138
v 25.439892 -89.269165 2.421204
v 25.418671 -89.443924 2.498407
v 25.406000 -89.625008 2.566116
v 25.240913 -89.781242 2.509598
v 25.200880 -89.948303 2.597952
v 25.196901 -90.121178 2.667477
v 24.105974 -91.411819 2.275467
v 24.131756 -91.547203 2.165775
v 24.092611 -91.521172 2.029303
v 24.133043 -91.639259 1.904501
v 24.158056 -91.730835 1.754881
v 24.069618 -91.606255 1.632963
v 24.237621 -91.957298 1.506702
v 24.264275 -92.054863 1.381317
v 24.290930 -92.155495 1.260441
v 24.881660 -81.576942 2.013546
v 24.959087 -81.602654 1.855652
v 25.029188 -81.639519 1.724474
v 25.002317 -81.660011 1.566702
v 25.131800 -81.738235 1.542364
v 25.204393 -81.868835 1.404905
v 25.315849 -81.968246 1.390726
v 25.607275 -82.421295 1.308262
v 25.708832 -82.553253 1.291803
v 25.818930 -82.704216 1.261354
v 25.926537 -82.877480 1.228456
v 25.983246 -83.092552 1.183022
v 26.207060 -86.938904 2.288961
v 26.267227 -87.094543 2.364618
v 26.020426 -87.351692 2.429632
v 26.037888 -87.545448 2.485142
v 26.069551 -87.730392 2.531771
v 26.111027 -87.910515 2.571133
v 25.811049 -88.011246 2.507767
v 25.682943 -88.144714 2.488195
v 25.553595 -88.272926 2.461105
v 25.600563 -88.446678 2.475140
v 25.642229 -88.621727 2.495247
v 25.518497 -88.757431 2.441576
v 25.554520 -88.937271 2.456308
v 25.572723 -89.117119 2.490034
v 25.557508 -89.287636 2.563164
v 25.527447 -89.454018 2.650287
v 25.517963 -89.632584 2.720276
v 25.382435 -89.803413 2.638859
v 25.363382 -89.977013 2.712816
v 25.359102 -90.151726 2.788744
v 25.057955 -90.239922 2.642164
v 25.003284 -90.397896 2.672779
v 24.175543 -91.678894 2.051603
v 24.212543 -91.791969 1.925838
v 24.250023 -91.897339 1.801992
v 24.206564 -91.857071 1.635355
v 24.288420 -92.003998 1.677721
v 24.318916 -92.103439 1.551844
v 24.345951 -92.200302 1.430340
v 22.837669 -95.250008 -0.526318
v 22.767916 -95.423180 -0.537956
v 25.179758 -81.719131 1.670919
v 25.257320 -81.825989 1.521200
v 25.740561 -82.395081 1.412041
v 25.863253 -82.538780 1.390919
v 25.979458 -82.681976 1.354292
v 26.083191 -82.829659 1.339374
v 26.067980 -82.978836 1.251869
v 26.398827 -86.915741 2.321646
v 26.446716 -87.065331 2.427685
v 26.169317 -87.248428 2.410585
v 26.185635 -87.412918 2.468355
v 26.205730 -87.594872 2.529306
v 26.240328 -87.772621 2.581390
v 26.283779 -87.948936 2.618410
v 25.984623 -88.050072 2.559093
v 25.859064 -88.187485 2.538712
v 25.729397 -88.318512 2.514591
v 25.771482 -88.492371 2.537296
v 25.808283 -88.666634 2.564442
v 25.681728 -88.799286 2.514093
v 25.713013 -88.976425 2.537222
v 25.706966 -89.145393 2.609226
v 25.667870 -89.299789 2.708387
v 25.632673 -89.461586 2.803368
v 25.621031 -89.638855 2.879240
v 25.511395 -89.813904 2.783138
v 25.507385 -89.992691 2.848885
v 25.502058 -90.159981 2.935015
v 25.202040 -90.310310 2.747059
v 25.094383 -90.493721 2.779707
v 24.250607 -91.833107 2.094107
v 24.289303 -91.943924 1.973225
v 24.329742 -92.050201 1.848824
v 24.366894 -92.153336 1.724993
v 24.396341 -92.251274 1.603439
v 24.422180 -92.347710 1.486694
v 22.938251 -95.210175 -0.357250
v 22.920086 -95.380974 -0.437431
v 22.868589 -95.554657 -0.484100
v 25.753933 -82.245163 1.533199
v 25.883207 -82.378654 1.527576
v 26.009501 -82.524597 1.499578
v 26.134478 -82.687965 1.488428
v 26.187860 -82.998878 1.342821
v 26.291578 -83.158745 1.339628
v 26.240973 -83.291756 1.206871
v 26.321526 -83.451691 1.179941
v 26.404686 -83.605270 1.135937
v 26.560659 -86.897316 2.403679
v 26.609158 -87.032715 2.523155
v 26.347719 -87.263878 2.445431
v 26.343134 -87.463615 2.526278
v 26.370773 -87.637505 2.593733
v 26.410221 -87.810043 2.637213
v 26.449736 -87.984077 2.680408
v 26.157959 -88.087708 2.606373
v 26.032299 -88.226715 2.592365
v 25.903423 -88.361900 2.569759
v 25.940784 -88.535683 2.601147
v 25.966682 -88.705917 2.649120
v 25.853687 -88.843445 2.576853
v 25.845539 -89.004723 2.663124
v 25.809204 -89.154526 2.761311
v 25.775936 -89.314316 2.854185
v 25.752104 -89.480392 2.943569
v 25.757515 -89.660187 3.006336
v 25.640661 -89.826233 2.922554
v 25.646553 -90.003754 2.987282
v 25.643599 -90.167564 3.079380
v 25.370304 -90.310837 2.892027
v 25.249947 -90.456390 2.880214
v 25.151266 -90.594589 2.886822
v 24.317358 -91.981133 2.157915
v 24.359362 -92.093124 2.025101
v 24.403378 -92.203621 1.899660
v 24.440517 -92.305420 1.779167
v 24.469376 -92.402412 1.659409
v 24.494953 -92.498734 1.543407
v 23.027548 -94.962616 0.082504
v 22.955324 -95.353241 -0.254704
v 22.952703 -95.523186 -0.331322
v 25.883347 -82.217171 1.684982
v 26.011108 -82.382362 1.650875
v 26.134617 -82.528526 1.637808
v 26.229015 -82.690865 1.661423
v 26.195835 -82.865105 1.439575
v 26.283321 -83.021805 1.473473
v 26.417896 -83.172142 1.482654
v 26.390724 -83.306862 1.307232
v 26.473186 -83.474770 1.271185
v 26.583042 -83.627861 1.212225
v 26.663546 -83.784332 1.089218
v 26.718315 -86.884338 2.512289
v 26.522947 -87.198990 2.531183
v 26.459869 -87.352280 2.550829
v 26.489025 -87.496216 2.628664
v 26.529669 -87.664757 2.676111
v 26.569021 -87.840973 2.713337
v 26.608868 -88.014977 2.748215
v 26.327784 -88.124619 2.658804
v 26.204353 -88.264763 2.641495
v 26.074564 -88.401993 2.627066
v 26.108847 -88.575722 2.665375
v 26.124722 -88.740753 2.731909
v 25.970690 -88.864914 2.723549
v 25.945345 -89.016579 2.817787
v 25.912613 -89.176498 2.907202
v 25.895061 -89.343117 2.990522
v 25.897682 -89.514503 3.053358
v 25.907585 -89.691635 3.110191
v 25.779636 -89.844849 3.048407
v 25.789499 -90.018532 3.116627
v 25.795412 -90.181580 3.205150
v 25.517298 -90.322807 3.034956
v 25.394266 -90.468727 3.010380
v 25.274424 -90.615646 2.987127
v 25.271179 -90.790527 3.052301
v 25.250292 -90.971489 3.100750
v 24.376846 -92.127007 2.204399
v 24.424526 -92.248421 2.072647
v 24.470781 -92.361328 1.957031
v 24.508297 -92.461624 1.832853
v 24.539532 -92.558952 1.710583
v 23.154243 -94.939354 0.214256
v 23.045750 -95.067215 0.222645
v 26.004702 -82.274193 1.790182
v 26.109762 -82.409843 1.820394
v 26.213600 -82.572510 1.800045
v 26.238792 -82.855263 1.572008
v 26.355610 -83.014008 1.617115
v 26.472355 -83.135231 1.675480
v 26.521866 -83.341919 1.411634
v 26.615494 -83.502487 1.378750
v 26.732958 -83.624779 1.355925
v 26.725924 -83.714653 1.221369
v 26.800692 -83.828484 1.156849
v 26.756151 -86.991577 2.642422
v 26.671518 -87.161057 2.639877
v 26.588634 -87.332260 2.644806
v 26.643250 -87.494774 2.738232
v 26.664663 -87.695381 2.780451
v 26.705786 -87.870163 2.821587
v 26.730871 -88.043129 2.867376
v 26.492147 -88.160461 2.717043
v 26.377481 -88.303513 2.683914
v 26.248026 -88.441269 2.672813
v 26.279089 -88.610458 2.725982
v 26.287861 -88.756332 2.815943
v 26.120377 -88.890915 2.847267
v 26.074205 -89.054932 2.964136
v 26.043011 -89.229408 3.027729
v 26.048191 -89.386658 3.093033
v 26.049416 -89.557976 3.143062
v 26.061920 -89.730484 3.202678
v 25.926353 -89.870224 3.161581
v 25.934589 -90.036430 3.239984
v 25.948055 -90.198082 3.324402
v 25.664528 -90.334267 3.169718
v 25.543676 -90.490593 3.134582
v 25.413296 -90.642517 3.102573
v 25.416130 -90.833168 3.142927
v 25.400541 -91.031960 3.172960
v 25.390053 -91.238388 3.199816
v 23.155542 -95.028557 0.362808
v 23.037796 -95.146111 0.382252
v 25.920420 -82.033844 2.431974
v 26.032703 -82.087845 2.043171
v 26.067961 -82.243988 1.943213
v 26.158474 -82.365410 2.026039
v 26.205988 -82.489243 1.943867
v 26.304569 -82.721703 1.829731
v 26.312704 -82.857666 1.717720
v 26.424255 -82.987984 1.780674
v 26.492853 -83.118774 1.859982
v 26.546345 -83.275475 1.585308
v 26.620222 -83.411522 1.517137
v 26.735304 -83.539963 1.542927
v 26.860559 -83.682220 1.473066
v 26.851847 -83.760269 1.303675
v 26.928753 -83.919411 1.197183
v 27.050346 -84.054680 1.175243
v 26.789244 -87.106064 2.772596
v 26.712490 -87.287926 2.760145
v 26.746389 -87.403450 2.880678
v 26.721676 -87.568405 2.863995
v 26.758631 -87.718079 2.944521
v 26.781359 -87.912216 2.978613
v 26.651712 -88.191666 2.783823
v 26.548094 -88.339706 2.747410
v 26.422554 -88.476807 2.732796
v 26.446495 -88.630806 2.818708
v 26.303572 -88.869720 2.906498
v 26.234329 -88.966431 2.959207
v 26.157284 -89.154213 3.045297
v 26.245775 -89.254425 3.114214
v 26.203175 -89.447388 3.160084
v 26.194561 -89.605370 3.242077
v 26.068295 -89.895638 3.280422
v 26.076670 -90.056076 3.364071
v 26.091581 -90.215149 3.450039
v 25.820562 -90.346046 3.289036
v 25.702641 -90.501617 3.248055
v 25.578526 -90.681679 3.208279
v 25.554680 -90.899086 3.221411
v 25.561640 -91.090477 3.240761
v 25.591000 -91.263550 3.271621
v 23.140018 -95.092186 0.522327
v 26.083618 -82.127541 2.554611
v 26.036827 -82.078049 2.357731
v 25.940653 -82.002251 2.208382
v 26.077023 -82.093597 2.209629
v 26.116985 -82.223007 2.126139
v 26.198420 -82.353828 2.215967
v 26.247089 -82.494720 2.112686
v 26.293579 -82.612648 1.973484
v 26.367197 -82.769516 2.002031
v 26.378706 -82.858734 1.863806
v 26.409691 -82.961838 1.987621
v 26.487179 -83.109650 2.019688
v 26.568653 -83.262383 1.766632
v 26.653677 -83.400093 1.673756
v 26.764629 -83.510292 1.750061
v 26.868578 -83.632233 1.651672
v 26.969719 -83.825668 1.395792
v 27.070313 -83.960396 1.335562
v 27.182779 -84.094788 1.299005
v 27.206224 -84.925682 0.914358
v 27.260244 -85.092163 0.963879
v 27.314674 -85.255516 1.014874
v 27.361477 -85.402649 1.070133
v 27.282228 -85.515694 1.199421
v 26.803232 -87.219727 2.904707
v 26.785337 -87.334015 3.040630
v 26.759092 -87.520699 3.008259
v 26.764980 -87.641296 3.130009
v 26.768509 -88.083412 3.040585
v 26.582077 -88.492661 2.848869
v 26.424198 -88.950058 3.008564
v 26.276215 -89.087120 3.028679
v 26.331882 -89.355415 3.218906
v 26.325315 -89.489639 3.289112
v 26.196211 -89.762192 3.325641
v 26.200977 -89.919067 3.410522
v 26.210148 -90.076042 3.496449
v 26.228138 -90.234947 3.579962
v 25.974289 -90.359909 3.407831
v 25.863728 -90.508766 3.364343
v 25.762217 -90.659447 3.317232
v 25.683790 -90.802322 3.283623
v 25.707058 -90.966621 3.302229
v 25.732901 -91.140343 3.328718
v 25.752026 -91.317604 3.373823
v 25.468578 -91.382332 3.252602
v 25.449978 -91.548294 3.272981
v 25.415117 -91.720673 3.310327
v 26.150669 -82.195953 2.339954
v 26.213861 -82.345901 2.385740
v 26.277611 -82.500084 2.315510
v 26.421085 -83.025909 2.177151
v 26.543207 -83.201721 2.120773
v 26.570307 -83.250961 1.948965
v 26.879564 -83.612976 1.838694
v 26.981243 -83.759651 1.571905
v 27.089840 -83.892448 1.503193
v 27.202309 -84.022964 1.448414
v 27.302568 -84.174484 1.403105
v 27.262161 -84.256073 1.252310
v 27.295635 -84.765030 0.996086
v 27.350098 -84.934097 1.031769
v 27.414108 -85.100044 1.063854
v 27.489178 -85.268440 1.085386
v 27.491102 -85.442612 1.160706
v 27.404531 -85.768532 1.439104
v 26.758205 -87.262108 3.197893
v 26.758888 -87.455292 3.171804
v 26.734840 -87.586670 3.297222
v 26.789291 -87.945328 3.161661
v 26.757732 -88.113594 3.219446
v 26.730856 -88.258934 3.067024
v 26.677868 -88.454903 3.048393
v 26.626917 -88.627342 3.123554
v 26.436197 -89.109085 3.117565
v 26.440094 -89.233315 3.226564
v 26.431726 -89.353683 3.344974
v 26.421837 -89.495834 3.443190
v 26.319944 -89.635185 3.377363
v 26.320719 -89.785675 3.464020
v 26.323496 -89.938248 3.552822
v 26.117519 -90.377296 3.532116
v 26.006660 -90.523125 3.491659
v 25.903519 -90.673088 3.447626
v 25.818031 -90.826469 3.380501
v 25.853260 -91.003891 3.415949
v 25.878452 -91.182037 3.451378
v 25.897425 -91.365074 3.491493
v 25.613052 -91.442589 3.317364
v 25.591808 -91.619911 3.369070
v 25.542711 -91.785133 3.434061
v 25.368269 -91.889893 3.354963
v 26.193823 -82.254837 2.513535
v 26.285315 -82.394279 2.547518
v 26.341667 -82.572983 2.473932
v 26.341757 -82.692116 2.312603
v 26.669731 -83.360977 2.071777
v 26.810020 -83.481544 2.126036
v 26.988525 -83.728935 1.749472
v 27.103226 -83.844505 1.671295
v 27.216255 -83.967712 1.604506
v 27.324976 -84.104034 1.549065
v 27.385777 -84.275864 1.512379
v 27.363667 -84.346619 1.354099
v 27.412867 -84.781914 1.133629
v 27.467106 -84.953056 1.173882
v 27.517878 -85.114204 1.211868
v 27.555309 -85.283043 1.257189
v 27.563812 -85.457939 1.341682
v 27.442223 -85.562050 1.247219
v 27.479294 -85.628723 1.352715
v 27.534489 -85.773010 1.537409
v 26.674797 -87.192245 3.335732
v 26.708591 -87.389915 3.326195
v 26.650213 -87.530006 3.439771
v 26.711472 -87.734932 3.410545
v 26.703085 -88.290100 3.231413
v 26.650051 -88.467888 3.244446
v 26.476526 -89.480568 3.613544
v 26.422390 -89.642998 3.531816
v 26.254082 -90.397659 3.659557
v 26.146233 -90.542976 3.612488
v 26.037048 -90.692902 3.570847
v 25.945282 -90.850739 3.504822
v 25.976387 -91.030830 3.550136
v 26.004971 -91.212433 3.588932
v 26.019014 -91.395630 3.637787
v 25.757469 -91.501022 3.421673
v 25.727577 -91.675537 3.487137
v 25.673935 -91.838432 3.562080
v 25.484968 -91.947411 3.502554
v 25.347540 -92.070221 3.383230
v 26.481789 -82.497742 2.820129
v 26.396599 -82.500534 2.647480
v 26.433836 -82.642708 2.577402
v 26.409874 -82.743752 2.460144
v 26.475086 -82.901413 2.481659
v 26.572338 -83.029465 2.488188
v 26.615971 -83.136925 2.394676
v 26.644032 -83.249947 2.251270
v 26.758373 -83.363060 2.262493
v 27.003599 -83.714302 1.929455
v 27.111382 -83.826736 1.843206
v 27.228561 -83.932442 1.765236
v 27.333929 -84.058510 1.701742
v 27.399565 -84.216324 1.658670
v 27.599096 -85.135460 1.346117
v 27.631216 -85.272408 1.418329
v 27.638498 -85.423439 1.515358
v 27.573420 -85.612610 1.479595
v 27.615807 -85.691399 1.641497
v 27.566236 -85.851807 1.671633
v 26.595440 -87.325729 3.446869
v 26.531487 -87.464005 3.555452
v 26.613037 -87.679291 3.546370
v 26.525833 -89.458488 3.782974
v 26.493429 -89.632660 3.701611
v 26.518284 -89.789627 3.783531
v 26.279924 -90.563728 3.737846
v 26.168184 -90.712540 3.693292
v 26.065714 -90.870743 3.635567
v 26.096905 -91.050987 3.686926
v 26.116459 -91.230904 3.738716
v 26.112940 -91.410606 3.803055
v 25.891201 -91.546471 3.551476
v 25.852779 -91.716103 3.627872
v 25.801474 -91.880257 3.701874
v 25.633009 -92.007874 3.618452
v 25.474117 -92.131821 3.529892
v 26.644730 -82.606911 2.831715
v 26.531734 -82.611298 2.692798
v 26.550934 -82.779099 2.597248
v 26.610300 -82.938538 2.578049
v 26.733130 -83.062889 2.541136
v 26.753368 -83.227631 2.408337
v 26.879122 -83.340630 2.417561
v 27.350620 -84.028473 1.857235
v 27.430672 -84.168617 1.802645
v 27.660145 -84.872116 1.530857
v 27.675472 -85.074944 1.500166
v 27.675957 -85.256165 1.583328
v 27.668175 -85.388557 1.697502
v 27.640596 -85.535011 1.650419
v 27.654497 -85.618362 1.790287
v 27.640793 -85.751732 1.806726
v 26.569157 -89.615555 3.868023
v 26.192175 -90.889427 3.762897
v 26.215965 -91.067703 3.825928
v 26.218248 -91.247101 3.892103
v 26.202972 -91.427483 3.965946
v 26.003311 -91.574196 3.707474
v 25.959173 -91.740601 3.789024
v 25.913443 -91.908325 3.860430
v 25.766459 -92.051987 3.757354
v 25.621483 -92.187897 3.653152
v 25.371323 -92.253380 3.402712
v 25.278513 -92.363411 3.264826
v 25.222919 -92.530037 3.296982
v 26.781750 -82.729012 2.806843
v 26.655155 -82.719704 2.711691
v 26.739964 -82.872726 2.662937
v 26.884190 -83.012344 2.654936
v 26.881466 -83.180199 2.538723
v 27.652443 -84.800438 1.717327
v 27.679888 -84.968452 1.684715
v 27.691757 -85.120361 1.670439
v 27.680798 -85.235901 1.772167
v 27.675766 -85.349747 1.875626
v 27.674019 -85.487740 1.850311
v 27.656471 -85.620926 1.971397
v 26.337294 -91.086823 3.981102
v 26.293690 -91.273491 4.055275
v 26.284996 -91.448265 4.133404
v 26.089828 -91.587151 3.880260
v 26.054869 -91.755905 3.959866
v 26.008192 -91.922714 4.034248
v 25.867439 -92.074333 3.928222
v 25.739002 -92.222237 3.819193
v 25.479118 -92.310760 3.565821
v 25.348171 -92.435326 3.462490
v 25.212889 -92.575127 3.466791
v 25.122242 -92.671432 3.331860
v 27.662867 -84.738609 1.900753
v 27.656109 -84.908112 1.872385
v 27.664083 -85.075027 1.837177
v 27.661913 -85.210266 1.961575
v 26.187681 -91.605370 4.048641
v 26.128014 -91.753906 4.144026
v 26.051369 -91.904510 4.226053
v 25.930744 -92.073959 4.117958
v 25.797716 -92.218765 4.018190
v 25.578831 -92.342751 3.739126
v 25.372683 -92.417923 3.716389
v 25.066870 -92.675079 3.501735
v 27.667505 -84.850990 2.057703
v 27.643251 -85.029617 2.022665
v 26.293821 -91.292114 4.242504
v 26.290567 -91.617584 4.235203
v 26.182697 -91.740532 4.333138
v 25.963882 -92.054016 4.309893
v 25.839289 -92.212959 4.214489
v 27.691135 -84.970360 2.204130
v 26.262560 -91.444237 4.300997
v 26.222980 -91.529396 4.441889
v 25.862810 -92.187843 4.404690
v 25.680141 -92.312576 4.133635
v 25.509783 -92.358917 4.050359
v 25.367846 -92.416496 4.138998
v 25.260429 -92.500107 3.603428
v 25.711811 -92.312866 4.325764
v 25.541403 -92.379326 4.242468
v 25.403849 -92.477989 4.310427
v 25.583727 -92.430481 4.436924
v 25.405643 -92.545731 4.469442
v 25.248802 -92.575546 4.354385
v 25.068712 -92.598000 4.254482
v 25.239895 -92.635643 4.509975
v 25.084122 -92.651115 4.408560
v 24.911133 -92.677902 4.319691
v 0.000002 0.000001 0.000000
v 12.045003 -84.694382 -0.863647
v 12.198982 -84.742012 -0.841358
v 12.062080 -84.839378 -0.960630
v 12.110505 -84.605721 -0.744076
v 12.251989 -84.898781 -0.922691
v 11.895180 -84.738869 -0.913574
v 11.938641 -84.578255 -0.824194
v 12.272619 -84.670334 -0.682407
v 12.363535 -84.802963 -0.796024
v 12.126816 -85.019348 -0.995726
v 11.881187 -84.889397 -0.973637
v 11.993967 -84.471947 -0.683296
v 12.168578 -84.520683 -0.598490
v 12.440763 -84.724915 -0.632648
v 12.429739 -84.949104 -0.894217
v 12.302301 -85.060814 -0.992294
v 11.967969 -84.990288 -1.003771
v 11.801428 -85.042885 -1.029461
v 11.808800 -84.464943 -0.773092
v 11.859949 -84.356422 -0.629976
v 12.047039 -84.382599 -0.536856
v 12.336310 -84.578941 -0.530869
v 12.505760 -84.630173 -0.471762
v 12.532431 -84.860382 -0.743269
v 12.608084 -84.996902 -0.852289
v 12.476615 -85.113892 -0.962019
v 12.166492 -85.186531 -1.046072
v 11.985586 -85.136406 -1.046366
v 11.845802 -85.240692 -1.086172
v 11.615015 -85.005524 -1.021265
v 11.545143 -84.844482 -0.972189
v 11.663386 -84.362740 -0.717392
v 11.717495 -84.263626 -0.566029
v 11.907768 -84.274872 -0.473503
v 12.226883 -84.417419 -0.461308
v 12.400919 -84.457504 -0.401939
v 12.611872 -84.767044 -0.577589
v 12.704430 -84.902687 -0.682724
v 12.786704 -85.057930 -0.778591
v 12.643165 -85.164856 -0.921043
v 12.342567 -85.235542 -1.040541
v 12.208256 -85.359772 -1.086782
v 12.028301 -85.304642 -1.088596
v 11.896885 -85.419250 -1.129087
v 11.668108 -85.182777 -1.075367
v 11.487705 -85.140335 -1.070526
v 11.431797 -84.977196 -1.023094
v 11.444420 -84.715500 -0.935703
v 11.444241 -84.570595 -0.882460
v 11.467962 -84.414948 -0.785820
v 11.500057 -84.277138 -0.641552
v 11.767761 -84.195534 -0.396118
v 12.093790 -84.287048 -0.391050
v 12.274519 -84.305412 -0.324234
v 12.460056 -84.320923 -0.291779
v 12.647688 -84.340324 -0.265770
v 12.785455 -84.793457 -0.514004
v 12.875931 -84.931602 -0.599007
v 12.969051 -85.070053 -0.662338
v 12.800459 -85.232681 -0.891956
v 12.512926 -85.286995 -1.019596
v 12.384554 -85.414803 -1.079967
v 12.256004 -85.538094 -1.124001
v 12.076897 -85.479309 -1.129086
v 11.947177 -85.596825 -1.173662
v 11.719109 -85.361328 -1.127037
v 11.540119 -85.311836 -1.120667
v 11.356899 -85.262070 -1.120979
v 11.300648 -85.086693 -1.072054
v 11.380426 -84.827339 -0.980602
v 11.271624 -84.692032 -0.946527
v 11.283962 -84.492836 -0.864342
v 11.305512 -84.338974 -0.742149
v 11.304246 -84.214622 -0.599148
v 11.592384 -84.196129 -0.469397
v 11.635918 -84.123192 -0.300144
v 11.947866 -84.191795 -0.317972
v 12.130848 -84.182892 -0.251434
v 12.325839 -84.163811 -0.198837
v 12.535381 -84.179832 -0.205248
v 12.716199 -84.206596 -0.164286
v 12.761960 -84.501625 -0.316507
v 12.869162 -84.652878 -0.380060
v 12.963860 -84.805740 -0.442524
v 13.055222 -84.951424 -0.509253
v 13.147465 -85.090118 -0.589214
v 12.918979 -85.173340 -0.795097
v 12.976334 -85.324883 -0.887524
v 12.675862 -85.334854 -0.995708
v 12.558327 -85.466499 -1.064234
v 12.439942 -85.594475 -1.116657
v 12.313570 -85.716133 -1.159996
v 12.126951 -85.657303 -1.167107
v 11.994602 -85.775070 -1.213844
v 11.770439 -85.539764 -1.171375
v 11.592766 -85.486160 -1.168488
v 11.413139 -85.435066 -1.169556
v 11.231268 -85.382553 -1.172401
v 11.173634 -85.201080 -1.122604
v 11.255946 -84.900421 -1.018219
v 11.103128 -84.802032 -1.002035
v 11.111633 -84.600494 -0.919659
v 11.143253 -84.265121 -0.682859
v 11.436050 -84.182953 -0.510658
v 11.472848 -84.119301 -0.363098
v 11.508007 -84.044182 -0.204697
v 11.803892 -84.111504 -0.236851
v 11.978277 -84.090660 -0.176161
v 12.149082 -84.072098 -0.114294
v 12.303732 -84.024574 -0.045994
v 12.446426 -84.074081 -0.105354
v 12.618345 -84.058891 -0.058735
v 12.830701 -84.357925 -0.212700
v 12.946318 -84.503632 -0.266586
v 13.054635 -84.650665 -0.327478
v 13.154028 -84.802879 -0.386847
v 13.247736 -84.950310 -0.456928
v 13.324348 -85.103325 -0.535984
v 13.071224 -85.205139 -0.739109
v 13.163890 -85.341370 -0.826443
v 12.823416 -85.379341 -0.964211
v 12.735188 -85.502289 -1.037830
v 12.628916 -85.636627 -1.101040
v 12.511906 -85.766953 -1.151285
v 12.375838 -85.887505 -1.191235
v 12.180074 -85.833649 -1.203344
v 12.041859 -85.953178 -1.250166
v 11.818157 -85.717644 -1.216608
v 11.643160 -85.661888 -1.214088
v 11.467056 -85.608711 -1.214109
v 11.288467 -85.557457 -1.216804
v 11.107983 -85.505882 -1.219053
v 11.049595 -85.322823 -1.172709
v 11.124670 -85.006065 -1.068684
v 10.960128 -84.918289 -1.057657
v 10.951736 -84.712730 -0.969543
v 10.963341 -84.512871 -0.878645
v 11.140507 -84.163887 -0.488470
v 11.308733 -84.116882 -0.433804
v 11.346569 -84.065376 -0.257027
v 11.382051 -84.021423 -0.108896
v 11.666039 -84.039070 -0.144554
v 11.834256 -84.002716 -0.101494
v 12.000946 -83.981750 -0.043079
v 12.460602 -83.992516 0.042416
v 12.618019 -83.968018 0.129894
v 12.789912 -84.096024 -0.073483
v 12.896810 -84.217590 -0.115837
v 13.010511 -84.360443 -0.151361
v 13.125969 -84.502686 -0.202492
v 13.236881 -84.648087 -0.262724
v 13.341640 -84.797020 -0.329494
v 13.452393 -84.956223 -0.406878
v 13.239959 -85.229126 -0.677559
v 13.335814 -85.365417 -0.763706
v 13.086589 -85.480759 -0.937962
v 12.914623 -85.498245 -0.989529
v 12.821421 -85.649155 -1.070154
v 12.715704 -85.792603 -1.131775
v 12.597088 -85.943474 -1.183571
v 12.419980 -86.056320 -1.224031
v 12.230362 -86.006851 -1.236263
v 12.093353 -86.132507 -1.282938
v 11.862320 -85.897644 -1.259840
v 11.687344 -85.841583 -1.260387
v 11.514610 -85.786613 -1.256500
v 11.340363 -85.733292 -1.256401
v 11.163780 -85.681351 -1.260534
v 10.985355 -85.630699 -1.263729
v 10.927818 -85.449203 -1.219894
v 10.996534 -85.126053 -1.118307
v 10.827339 -85.050705 -1.111267
v 10.786188 -84.826637 -1.036980
v 10.806570 -84.614616 -0.921982
v 11.193926 -84.099335 -0.291737
v 11.238247 -84.065720 -0.108021
v 11.324751 -84.035606 0.039267
v 11.507634 -83.973900 -0.027191
v 11.690725 -83.935524 -0.011471
v 11.850912 -83.895721 0.066055
v 12.018540 -83.932068 0.119011
v 12.778173 -84.003494 0.058035
v 12.936834 -84.079735 -0.000292
v 13.061131 -84.211815 -0.040760
v 13.180985 -84.351448 -0.082569
v 13.301391 -84.490044 -0.132851
v 13.415212 -84.629105 -0.197872
v 13.521925 -84.777161 -0.259583
v 13.643945 -84.907394 -0.321201
v 13.477468 -85.131569 -0.503078
v 13.412094 -85.249886 -0.623886
v 13.501748 -85.396309 -0.693493
v 13.257139 -85.492889 -0.880453
v 13.180925 -85.633453 -0.977573
v 13.005651 -85.638893 -1.022854
v 12.913280 -85.791756 -1.096826
v 12.818833 -85.939880 -1.151287
v 12.746767 -86.093163 -1.197102
v 12.581823 -86.112198 -1.217197
v 12.282595 -86.184082 -1.267895
v 12.155052 -86.314293 -1.312223
v 11.909273 -86.080963 -1.294855
v 11.730529 -86.026352 -1.302820
v 11.556326 -85.970840 -1.302044
v 11.384293 -85.915062 -1.298450
v 11.211885 -85.859970 -1.300493
v 11.037594 -85.807220 -1.304424
v 10.861633 -85.756813 -1.307743
v 10.806967 -85.577492 -1.264330
v 10.872908 -85.255074 -1.168339
v 10.699878 -85.193130 -1.162645
v 10.654415 -84.998199 -1.105795
v 10.648308 -84.685829 -0.963301
v 10.814454 -84.270531 -0.327412
v 11.067352 -84.148499 -0.309692
v 11.076185 -84.129242 -0.127460
v 11.143366 -84.114410 0.066597
v 11.279709 -84.107674 0.195354
v 11.443594 -84.031242 0.158714
v 11.908783 -83.923943 0.192156
v 11.988482 -83.970276 0.283943
v 12.941612 -83.992828 0.159344
v 13.093117 -84.068314 0.081253
v 13.221621 -84.195976 0.026985
v 13.350237 -84.329910 -0.012558
v 13.474821 -84.459267 -0.064110
v 13.587533 -84.602295 -0.124985
v 13.701309 -84.738052 -0.195225
v 13.823532 -84.867668 -0.255987
v 13.614591 -85.080086 -0.427444
v 13.594439 -85.263504 -0.551563
v 13.665537 -85.434189 -0.640205
v 13.428467 -85.516655 -0.824446
v 13.358906 -85.644882 -0.938087
v 13.281275 -85.781784 -1.026356
v 13.099937 -85.781822 -1.061718
v 13.011919 -85.935036 -1.121328
v 12.930226 -86.089241 -1.169346
v 12.850514 -86.250275 -1.212397
v 12.665031 -86.254784 -1.235714
v 12.471107 -86.232292 -1.252274
v 12.351841 -86.361938 -1.295256
v 11.965923 -86.266968 -1.326281
v 11.603077 -86.162422 -1.344664
v 11.427598 -86.106796 -1.341532
v 11.255168 -86.047974 -1.344786
v 11.082903 -85.990982 -1.346252
v 10.909889 -85.936432 -1.349455
v 10.735731 -85.884979 -1.350243
v 10.685551 -85.706337 -1.305515
v 10.751125 -85.388260 -1.217682
v 10.575714 -85.332069 -1.210506
v 10.522341 -85.141182 -1.155010
v 10.610195 -84.839752 -1.047523
v 10.480501 -84.748741 -1.007660
v 10.503496 -84.586372 -0.903404
v 10.699547 -84.325958 -0.490187
v 10.657995 -84.337822 -0.281450
v 10.933343 -84.203293 -0.227694
v 10.922875 -84.207214 -0.081253
v 10.993711 -84.173462 0.027870
v 11.137194 -84.183922 0.220932
v 11.411373 -84.133324 0.323496
v 11.601746 -84.033020 0.265165
v 13.518703 -84.273102 0.070137
v 13.646854 -84.434937 0.002127
v 13.764334 -84.575348 -0.063410
v 13.880772 -84.710510 -0.132603
v 14.003068 -84.837959 -0.199623
v 13.782667 -85.036072 -0.354771
v 13.758080 -85.202080 -0.450178
v 13.752527 -85.342453 -0.541672
v 13.856084 -85.479195 -0.592613
v 13.531597 -85.672516 -0.886187
v 13.463004 -85.798035 -0.986263
v 13.375519 -85.929443 -1.072048
v 13.195475 -85.927834 -1.096638
v 13.109518 -86.083572 -1.144478
v 13.027520 -86.242920 -1.187845
v 12.942448 -86.404076 -1.230005
v 12.754066 -86.408699 -1.253586
v 12.553736 -86.397041 -1.275593
v 12.035643 -86.454987 -1.353901
v 11.846455 -86.410492 -1.368297
v 11.662455 -86.360832 -1.380634
v 11.481913 -86.306519 -1.386772
v 11.304552 -86.248131 -1.389803
v 11.129761 -86.187256 -1.393353
v 10.955921 -86.127419 -1.394835
v 10.782237 -86.069839 -1.396400
v 10.608427 -86.015060 -1.395582
v 10.562241 -85.834618 -1.349161
v 10.630595 -85.521423 -1.260187
v 10.399167 -85.286385 -1.204258
v 10.459541 -84.946754 -1.095230
v 10.319762 -84.802383 -1.045061
v 10.337780 -84.641479 -0.949368
v 10.555590 -84.366539 -0.417040
v 10.493467 -84.420334 -0.278652
v 10.773312 -84.289963 -0.133217
v 10.851635 -84.256638 0.049129
v 10.978003 -84.227554 0.190531
v 11.069321 -84.259315 0.332672
v 11.227533 -84.218948 0.340246
v 11.325783 -84.271461 0.458799
v 13.711595 -84.282036 0.118341
v 13.828269 -84.423943 0.060291
v 13.943811 -84.566963 -0.002544
v 13.956533 -85.000313 -0.294289
v 13.924950 -85.165283 -0.383841
v 13.901489 -85.323112 -0.483009
v 13.697076 -85.707573 -0.817833
v 13.665856 -85.837997 -0.924484
v 13.569139 -85.964981 -1.030378
v 13.032024 -86.556694 -1.246435
v 12.845302 -86.561554 -1.270327
v 12.644844 -86.555328 -1.294319
v 12.533764 -86.697784 -1.334112
v 12.425716 -86.843658 -1.369537
v 11.926384 -86.606262 -1.395897
v 11.737328 -86.563988 -1.410734
v 11.551783 -86.514351 -1.424145
v 11.368889 -86.458290 -1.433748
v 11.188438 -86.397385 -1.439730
v 11.010195 -86.333588 -1.443817
v 10.833208 -86.269958 -1.444698
v 10.657028 -86.207840 -1.444805
v 10.481574 -86.148285 -1.442102
v 10.436110 -85.963470 -1.395138
v 10.510860 -85.653366 -1.302732
v 10.338444 -85.113899 -1.151024
v 10.256837 -84.962097 -1.102962
v 10.164538 -84.842079 -1.048328
v 10.175832 -84.709984 -0.965466
v 10.586882 -84.404243 -0.104141
v 10.710335 -84.352829 0.045107
v 10.812984 -84.329041 0.212996
v 10.944250 -84.351387 0.353554
v 11.130489 -84.357903 0.460194
v 11.297970 -84.414520 0.563896
v 11.482494 -84.213394 0.452351
v 11.649662 -84.218262 0.524622
v 13.890713 -84.273697 0.178013
v 14.008168 -84.420944 0.117071
v 14.125484 -84.559288 0.045956
v 14.131766 -84.968056 -0.246778
v 14.093191 -85.131027 -0.330112
v 13.873878 -85.858345 -0.815432
v 13.706543 -85.967064 -0.973900
v 13.603015 -86.130325 -1.070028
v 12.740462 -86.711708 -1.309954
v 12.635699 -86.859291 -1.344978
v 12.535749 -87.009720 -1.377970
v 11.638565 -86.726669 -1.452528
v 11.450268 -86.676941 -1.466236
v 11.264380 -86.618927 -1.479610
v 11.080235 -86.554695 -1.488050
v 10.897608 -86.486458 -1.493008
v 10.716181 -86.417686 -1.493761
v 10.535980 -86.350517 -1.490658
v 10.357018 -86.286118 -1.482887
v 10.307893 -86.094353 -1.440855
v 10.389477 -85.783905 -1.348631
v 10.217254 -85.738609 -1.349747
v 10.061394 -84.947281 -1.096476
v 10.016148 -84.804863 -0.997559
v 10.686539 -84.414513 0.198660
v 10.781275 -84.464531 0.353758
v 10.964970 -84.479721 0.476564
v 11.468006 -84.323097 0.557182
v 11.619421 -84.370613 0.641260
v 11.754080 -84.427330 0.742084
v 14.068972 -84.276398 0.229492
v 14.184856 -84.424133 0.172901
v 14.263262 -85.097656 -0.284613
v 14.227484 -85.259972 -0.364605
v 13.760348 -86.105423 -1.012667
v 13.698879 -86.266457 -1.075905
v 12.740028 -87.017982 -1.351604
v 12.647955 -87.171120 -1.384281
v 10.979097 -86.717583 -1.530735
v 10.789722 -86.643066 -1.532576
v 10.602949 -86.569450 -1.530222
v 10.179546 -86.228447 -1.479263
v 10.263865 -85.914101 -1.396519
v 10.091644 -85.869064 -1.396885
v 10.044964 -85.700256 -1.350372
v 9.868065 -84.907257 -1.060215
v 10.589787 -84.514885 0.260597
v 10.655676 -84.608269 0.397013
v 10.825747 -84.600227 0.486115
v 11.455090 -84.465675 0.654402
v 11.602942 -84.519676 0.742538
v 11.737711 -84.572395 0.846397
v 11.859476 -84.617477 0.946480
v 14.259169 -84.265251 0.294891
v 14.303384 -84.560204 0.095711
v 14.436537 -85.067780 -0.245186
v 14.393937 -85.224564 -0.317612
v 13.871738 -86.274643 -1.026735
v 13.785135 -86.424789 -1.083979
v 10.679493 -86.797539 -1.555578
v 10.487572 -86.717995 -1.550488
v 10.299038 -86.639442 -1.548262
v 10.112808 -86.563667 -1.546803
v 10.053095 -86.362968 -1.514923
v 10.133507 -86.044617 -1.442093
v 9.958746 -85.996422 -1.439054
v 9.918650 -85.827049 -1.395157
v 10.483356 -84.633072 0.320122
v 10.538769 -84.743736 0.447121
v 10.700024 -84.732529 0.514668
v 11.454012 -84.616112 0.756966
v 11.598196 -84.665886 0.856775
v 11.744094 -84.709648 0.966234
v 11.916849 -84.717758 1.074278
v 14.359190 -84.436119 0.218117
v 14.484298 -84.564156 0.147537
v 14.606862 -84.684555 0.085697
v 14.724639 -84.806274 0.028868
v 14.610141 -85.053207 -0.190479
v 14.563016 -85.194580 -0.273617
v 14.685262 -85.323143 -0.288288
v 13.955658 -86.442596 -1.039093
v 13.869396 -86.590996 -1.091812
v 10.957610 -87.102776 -1.560259
v 10.754318 -87.022964 -1.567524
v 10.555422 -86.938087 -1.565413
v 10.360004 -86.854904 -1.565620
v 10.170549 -86.773659 -1.569115
v 9.984379 -86.697678 -1.568859
v 9.927307 -86.497353 -1.542547
v 10.001085 -86.175919 -1.478745
v 9.822681 -86.121933 -1.471729
v 9.783298 -85.947044 -1.432419
v 9.873255 -85.660645 -1.350651
v 9.819506 -85.497459 -1.300730
v 9.757201 -85.338478 -1.246214
v 9.687328 -85.180840 -1.200569
v 9.609091 -85.046982 -1.115797
v 9.549044 -84.937653 -0.977156
v 9.612648 -84.781975 -0.668913
v 9.853014 -84.662125 -0.467958
v 9.880013 -84.684303 -0.280222
v 10.369986 -84.750534 0.390425
v 10.418596 -84.873001 0.509014
v 10.580048 -84.868874 0.564564
v 11.455149 -84.761192 0.874308
v 11.750194 -84.836472 1.086828
v 11.889332 -84.864334 1.199287
v 12.053015 -84.763184 1.206690
v 14.425257 -84.318962 0.307739
v 14.537821 -84.438385 0.267738
v 14.661904 -84.558861 0.215313
v 14.782976 -84.678864 0.157675
v 14.900945 -84.800201 0.096478
v 14.842114 -84.926613 -0.023046
v 14.731486 -85.181984 -0.214048
v 14.849939 -85.313026 -0.233135
v 14.643613 -85.474174 -0.362167
v 14.607489 -85.633858 -0.437214
v 14.047230 -86.611809 -1.039921
v 11.718630 -87.490585 -1.541275
v 11.522665 -87.470383 -1.559040
v 11.018332 -87.294861 -1.574841
v 10.820093 -87.256157 -1.581993
v 10.609356 -87.145294 -1.583590
v 10.409903 -87.062111 -1.583111
v 10.217709 -86.981293 -1.588583
v 10.031914 -86.903282 -1.591209
v 9.799763 -86.630966 -1.564480
v 9.870417 -86.306717 -1.509956
v 9.689116 -86.247025 -1.500496
v 9.644757 -86.064720 -1.463413
v 9.744800 -85.777641 -1.393433
v 9.701429 -85.613525 -1.347357
v 9.649749 -85.454292 -1.296339
v 9.589878 -85.298508 -1.244020
v 9.517143 -85.148491 -1.181326
v 9.440533 -85.042931 -1.061649
v 9.358126 -84.955322 -0.942785
v 9.442631 -84.882217 -0.857668
v 9.454048 -84.856354 -0.709312
v 9.665934 -84.765625 -0.507082
v 9.715185 -84.756462 -0.343918
v 9.749205 -84.713448 -0.170645
v 9.800604 -84.697479 0.008610
v 9.864851 -84.757042 0.168659
v 9.922745 -84.853004 0.307924
v 10.466368 -85.003761 0.623339
v 10.623493 -84.998444 0.684458
v 11.734606 -84.971222 1.208534
v 11.866525 -85.003677 1.321445
v 12.018560 -84.902199 1.319279
v 14.569036 -84.284531 0.370924
v 14.706415 -84.409058 0.330406
v 14.835121 -84.532516 0.280640
v 14.957483 -84.658203 0.223595
v 15.074929 -84.786743 0.158487
v 15.017350 -84.925140 0.041607
v 14.799977 -85.453148 -0.306698
v 14.755862 -85.601753 -0.382856
v 14.720012 -85.762772 -0.457685
v 14.694590 -85.930725 -0.527822
v 14.151570 -86.769989 -1.038525
v 13.963362 -86.755638 -1.095757
v 11.845927 -87.670593 -1.550798
v 11.653431 -87.665298 -1.569113
v 11.462893 -87.654327 -1.587387
v 10.964375 -87.464165 -1.594654
v 10.788733 -87.476227 -1.612526
v 10.633467 -87.339958 -1.608383
v 10.445612 -87.258629 -1.607403
v 10.256912 -87.185425 -1.613224
v 10.072365 -87.111061 -1.614552
v 9.849991 -86.831520 -1.587969
v 9.668667 -86.764473 -1.582718
v 9.742671 -86.437645 -1.535042
v 9.560528 -86.374786 -1.527685
v 9.479799 -85.406151 -1.284813
v 9.425163 -85.255638 -1.227867
v 9.347450 -85.128876 -1.137014
v 9.256361 -85.022667 -1.039639
v 9.184692 -84.961906 -0.892151
v 9.306202 -84.908928 -0.784388
v 9.309078 -84.899620 -0.611355
v 9.487516 -84.849182 -0.547394
v 9.531370 -84.835121 -0.388437
v 9.575996 -84.792412 -0.228184
v 9.627813 -84.760612 -0.057655
v 9.692043 -84.791473 0.108318
v 9.757090 -84.878052 0.249380
v 10.521873 -85.137016 0.739117
v 11.843140 -85.138588 1.451881
v 11.993447 -85.041557 1.439373
v 15.006326 -84.502922 0.346237
v 15.127425 -84.638573 0.285679
v 15.245213 -84.780968 0.219856
v 15.190786 -84.922066 0.103275
v 15.132730 -85.057831 -0.002949
v 14.905258 -85.587700 -0.331030
v 14.858265 -85.733406 -0.406464
v 14.832864 -85.896652 -0.475704
v 14.825656 -86.059975 -0.537384
v 14.810254 -86.220215 -0.597336
v 14.784577 -86.383240 -0.660772
v 14.610620 -86.426193 -0.714375
v 14.569983 -86.593941 -0.778044
v 11.777319 -87.836449 -1.582890
v 11.588081 -87.838303 -1.597008
v 11.026762 -87.842125 -1.631683
v 10.909859 -87.658829 -1.624206
v 10.729561 -87.670738 -1.641724
v 10.633734 -87.517174 -1.631859
v 10.475889 -87.457077 -1.630360
v 10.297385 -87.393150 -1.632059
v 10.116079 -87.325912 -1.634813
v 9.713907 -86.966309 -1.605757
v 9.535383 -86.899155 -1.598728
v 9.616409 -86.569267 -1.557617
v 9.435760 -86.507957 -1.550947
v 9.274843 -85.217529 -1.208736
v 9.170369 -85.134232 -1.130978
v 9.084519 -85.062202 -1.003681
v 9.030168 -85.013420 -0.835476
v 9.157045 -84.949341 -0.712049
v 9.156384 -84.940041 -0.529129
v 9.335659 -84.894279 -0.441574
v 9.385489 -84.868942 -0.277889
v 9.455221 -84.838364 -0.113377
v 9.523998 -84.839691 0.052465
v 9.597669 -84.912155 0.196257
v 10.683084 -85.124268 0.808647
v 15.036943 -84.336136 0.454981
v 15.188284 -84.467804 0.414431
v 15.297437 -84.635887 0.333580
v 15.364796 -84.918480 0.164801
v 15.308306 -85.055626 0.050335
v 15.249966 -85.189880 -0.052032
v 15.058928 -85.594856 -0.286646
v 15.002370 -85.731888 -0.362892
v 14.949746 -85.856934 -0.428347
v 14.971529 -86.004555 -0.480932
v 14.975096 -86.163467 -0.540325
v 14.956151 -86.328247 -0.605652
v 14.927200 -86.497398 -0.669641
v 14.748368 -86.551735 -0.718540
v 14.701656 -86.723289 -0.771847
v 11.890829 -87.987968 -1.591663
v 11.705324 -87.998131 -1.613983
v 10.955140 -88.024231 -1.646873
v 10.839087 -87.846199 -1.647152
v 10.646145 -87.843956 -1.656738
v 10.541540 -87.658943 -1.647804
v 10.358082 -87.608414 -1.648205
v 10.175537 -87.548630 -1.647285
v 9.993484 -87.482246 -1.648193
v 9.937868 -87.255325 -1.635317
v 9.759821 -87.177399 -1.628660
v 9.580126 -87.101692 -1.621264
v 9.400938 -87.035278 -1.611691
v 9.488743 -86.703522 -1.575680
v 9.310802 -86.646027 -1.569286
v 9.002369 -84.991806 -0.651182
v 8.992107 -84.984497 -0.470673
v 9.170427 -84.929901 -0.335234
v 9.271046 -84.900085 -0.155518
v 9.357393 -84.906792 0.003057
v 9.442837 -84.960030 0.138237
v 10.582228 -85.256241 0.869368
v 15.192307 -84.280304 0.533819
v 15.342010 -84.368210 0.518620
v 15.420625 -84.776070 0.279907
v 15.541409 -84.908257 0.227356
v 15.482924 -85.052216 0.110956
v 15.217995 -85.609589 -0.247219
v 15.149693 -85.749733 -0.327240
v 15.079815 -85.894958 -0.408878
v 15.139975 -86.075020 -0.464203
v 15.122526 -86.260918 -0.544058
v 15.099763 -86.434494 -0.612104
v 15.067916 -86.610497 -0.672516
v 14.886189 -86.672913 -0.716297
v 14.838495 -86.847832 -0.762152
v 10.762249 -88.023087 -1.661798
v 10.566174 -88.013550 -1.666304
v 10.451203 -87.818642 -1.657354
v 10.260593 -87.772690 -1.654608
v 10.072483 -87.717896 -1.654533
v 9.873648 -87.654007 -1.654709
v 9.814503 -87.400215 -1.646593
v 9.629871 -87.309692 -1.639526
v 9.446174 -87.236221 -1.632326
v 9.265785 -87.172363 -1.628975
v 9.357735 -86.840073 -1.593800
v 9.181417 -86.784790 -1.589861
v 8.967733 -84.995071 -0.303791
v 9.091347 -84.959732 -0.165930
v 15.659513 -85.040184 0.172892
v 15.598635 -85.186920 0.057222
v 15.308018 -85.760010 -0.284863
v 15.228176 -85.908112 -0.370024
v 15.316959 -86.046432 -0.401394
v 15.281960 -86.206924 -0.479908
v 15.266850 -86.371880 -0.553905
v 15.240203 -86.545288 -0.621872
v 15.028586 -86.788612 -0.718966
v 14.985983 -86.962296 -0.773685
v 14.790259 -87.012901 -0.835442
v 10.688084 -88.197113 -1.677120
v 10.492290 -88.187424 -1.673038
v 10.369474 -87.987259 -1.664528
v 10.175476 -87.947525 -1.661554
v 9.988672 -87.903572 -1.661379
v 9.806282 -87.870171 -1.662678
v 9.681147 -87.517639 -1.650209
v 9.492800 -87.437912 -1.646932
v 9.311422 -87.373489 -1.645008
v 9.131493 -87.313065 -1.644541
v 9.223095 -86.977928 -1.610268
v 9.046687 -86.921616 -1.609951
v 15.396123 -85.902313 -0.311790
v 15.492195 -86.028961 -0.333424
v 15.439223 -86.166908 -0.413950
v 15.455497 -86.328148 -0.483419
v 15.407977 -86.485374 -0.571730
v 15.211145 -86.721619 -0.683243
v 15.176104 -86.899300 -0.731077
v 15.137112 -87.073326 -0.788320
v 14.941219 -87.131477 -0.839052
v 10.617250 -88.371727 -1.689522
v 10.423708 -88.365120 -1.681639
v 10.295208 -88.163727 -1.670067
v 10.102585 -88.133110 -1.669041
v 9.707731 -87.700737 -1.657290
v 9.539219 -87.638031 -1.655283
v 9.359486 -87.578079 -1.652077
v 9.087036 -87.116081 -1.630188
v 8.910120 -87.057236 -1.628563
v 15.585114 -86.251747 -0.400104
v 15.564873 -86.455231 -0.514509
v 15.384174 -86.656189 -0.637905
v 15.358647 -86.830536 -0.693375
v 15.327161 -87.006088 -0.748484
v 15.290059 -87.182129 -0.802681
v 15.092894 -87.247467 -0.846241
v 15.047508 -87.419662 -0.913664
v 14.995657 -87.597343 -0.970224
v 10.229119 -88.346840 -1.676929
v 9.865898 -88.343826 -1.677160
v 9.750074 -88.196205 -1.672630
v 9.609837 -87.835976 -1.661903
v 9.419502 -87.784058 -1.658436
v 9.237659 -87.728676 -1.658176
v 9.056519 -87.671036 -1.655828
v 8.873983 -87.613579 -1.653324
v 8.952520 -87.257240 -1.645052
v 8.776237 -87.196152 -1.641472
v 8.734135 -86.998764 -1.622433
v 15.686381 -86.376274 -0.424303
v 15.708851 -86.542137 -0.501854
v 15.551882 -86.597450 -0.583742
v 15.532823 -86.764084 -0.646872
v 15.507953 -86.938293 -0.700443
v 15.478583 -87.114464 -0.754753
v 15.442607 -87.292236 -0.803976
v 15.246271 -87.359421 -0.855501
v 15.200154 -87.536186 -0.913380
v 15.148607 -87.716698 -0.964882
v 14.787501 -87.648987 -1.028675
v 14.714239 -87.819183 -1.082775
v 9.795973 -88.539230 -1.690843
v 9.678350 -88.358643 -1.678679
v 9.577389 -88.171227 -1.667013
v 9.496326 -87.981834 -1.661026
v 9.307693 -87.937263 -1.655670
v 9.123016 -87.885788 -1.657045
v 8.938957 -87.829803 -1.657833
v 8.753748 -87.774986 -1.650877
v 8.821406 -87.404961 -1.649441
v 8.647285 -87.341850 -1.643908
v 8.602215 -87.135574 -1.631615
v 8.692300 -86.812988 -1.592590
v 15.852313 -86.505150 -0.409533
v 15.699415 -86.703049 -0.580383
v 15.679185 -86.874237 -0.641672
v 15.658323 -87.049721 -0.696091
v 15.630974 -87.226730 -0.743700
v 15.594548 -87.404686 -0.787033
v 15.399010 -87.471588 -0.851851
v 15.352854 -87.651344 -0.901989
v 15.303874 -87.832642 -0.953815
v 14.935442 -87.775192 -1.024857
v 14.861981 -87.950912 -1.073330
v 14.774416 -88.120796 -1.123310
v 14.663447 -88.284523 -1.174538
v 10.734227 -89.037552 -1.835474
v 9.918043 -88.727676 -1.709326
v 9.724390 -88.722420 -1.715937
v 9.600971 -88.532379 -1.698364
v 9.486557 -88.339546 -1.676325
v 9.389781 -88.140579 -1.660391
v 9.202385 -88.099335 -1.658205
v 9.016293 -88.050041 -1.659853
v 8.830523 -87.996590 -1.658060
v 8.646009 -87.951385 -1.648384
v 8.693888 -87.559761 -1.648960
v 8.521711 -87.485725 -1.639978
v 8.475849 -87.275368 -1.632702
v 8.557106 -86.944107 -1.606119
v 8.513599 -86.761436 -1.577274
v 15.756893 -83.576004 1.219185
v 15.861464 -83.653198 1.086494
v 15.854666 -86.655235 -0.493870
v 15.838740 -86.816605 -0.571516
v 15.825018 -86.989952 -0.630264
v 15.807553 -87.163994 -0.680435
v 15.780955 -87.341125 -0.724733
v 15.550617 -87.583679 -0.836866
v 15.506142 -87.764175 -0.888414
v 15.460879 -87.945915 -0.936882
v 15.087848 -87.897812 -1.016813
v 15.016725 -88.075821 -1.067173
v 14.931881 -88.264130 -1.117617
v 14.771218 -88.434219 -1.179218
v 10.855045 -89.164810 -1.929859
v 10.672928 -89.198799 -1.892845
v 10.551382 -89.062157 -1.800865
v 10.366041 -89.081146 -1.773064
v 9.852713 -88.914299 -1.731129
v 9.657082 -88.906960 -1.734783
v 9.527616 -88.709763 -1.722507
v 9.405762 -88.511223 -1.699699
v 9.296537 -88.308426 -1.675400
v 9.106563 -88.268257 -1.675385
v 8.918440 -88.221977 -1.669228
v 8.732353 -88.174492 -1.655628
v 8.546253 -88.140289 -1.644558
v 8.348448 -87.405846 -1.627811
v 8.427275 -87.079048 -1.616154
v 8.380424 -86.893242 -1.587708
v 15.822325 -83.548241 1.389967
v 15.933456 -83.592812 1.245417
v 16.028700 -86.618454 -0.400068
v 15.990858 -86.773514 -0.488937
v 15.976691 -87.283371 -0.653378
v 15.955226 -87.465805 -0.697124
v 15.657756 -87.877541 -0.868038
v 15.620494 -88.056725 -0.922169
v 15.245743 -88.013603 -1.006958
v 15.186744 -88.187958 -1.054148
v 15.150963 -88.359085 -1.091354
v 14.967981 -88.434937 -1.140133
v 14.884829 -88.604568 -1.186867
v 12.827148 -89.152809 -1.664469
v 12.646031 -89.131897 -1.674969
v 12.467700 -89.105431 -1.696095
v 10.978589 -89.293518 -2.002882
v 10.794241 -89.331429 -1.974876
v 10.493000 -89.231201 -1.841827
v 10.310110 -89.257294 -1.799913
v 9.985381 -89.100105 -1.747856
v 9.791628 -89.100891 -1.746509
v 9.595026 -89.094337 -1.746859
v 9.459148 -88.893074 -1.738565
v 9.330267 -88.689041 -1.721237
v 9.211777 -88.481667 -1.697309
v 9.019030 -88.444069 -1.690737
v 8.829066 -88.401894 -1.672815
v 8.641613 -88.360718 -1.650652
v 8.301792 -87.213379 -1.617970
v 8.252998 -87.026604 -1.598387
v 8.205914 -86.846169 -1.563442
v 15.996416 -83.534660 1.407352
v 16.041826 -83.669159 1.118156
v 16.089041 -87.396500 -0.640114
v 15.410439 -88.124901 -0.988167
v 15.369442 -88.296211 -1.042671
v 15.329089 -88.471748 -1.079123
v 15.116865 -88.535507 -1.128178
v 15.087513 -88.702705 -1.163912
v 13.112881 -89.312592 -1.745230
v 12.928406 -89.298454 -1.760239
v 12.743048 -89.286713 -1.762016
v 12.558672 -89.268539 -1.768753
v 12.376756 -89.244293 -1.784462
v 10.922089 -89.470512 -2.022003
v 10.616986 -89.370636 -1.918133
v 10.440609 -89.406517 -1.857977
v 9.930164 -89.285629 -1.756361
v 9.735487 -89.288765 -1.754118
v 9.538067 -89.284225 -1.753975
v 9.396004 -89.080811 -1.751522
v 9.260466 -88.872993 -1.734249
v 9.133923 -88.661285 -1.713242
v 8.939491 -88.626862 -1.692608
v 8.173719 -87.340591 -1.612934
v 8.129116 -87.156906 -1.601486
v 8.082420 -86.977196 -1.569189
v 8.035181 -86.799675 -1.534340
v 16.069992 -83.523003 1.575258
v 16.107954 -83.577614 1.264935
v 16.228596 -83.687744 1.156013
v 16.392448 -83.744278 1.120028
v 16.227642 -87.507820 -0.630550
v 15.579728 -88.234138 -0.978661
v 15.497304 -88.586418 -1.069399
v 15.289743 -88.645508 -1.110884
v 13.224441 -89.454758 -1.823645
v 13.040271 -89.437584 -1.856285
v 10.745461 -89.510719 -1.974625
v 10.571695 -89.549156 -1.912895
v 9.878933 -89.471359 -1.762733
v 9.683746 -89.477516 -1.758060
v 9.485830 -89.475792 -1.755894
v 9.337975 -89.272057 -1.760805
v 9.196066 -89.061501 -1.746626
v 9.062523 -88.846725 -1.720776
v 8.867533 -88.814735 -1.686962
v 8.673918 -88.778465 -1.655216
v 8.481909 -88.744492 -1.625278
v 8.289465 -88.724449 -1.605945
v 7.960304 -87.101036 -1.573181
v 7.915035 -86.925438 -1.540480
v 16.170193 -83.523392 1.427258
v 16.278883 -83.567551 1.296892
v 16.405857 -83.637726 1.207933
v 16.548321 -83.707535 1.117195
v 15.660649 -88.701485 -1.058987
v 15.455809 -88.762016 -1.106418
v 13.153961 -89.585732 -1.927502
v 12.966225 -89.572372 -1.953344
v 12.775311 -89.571365 -1.947204
v 12.585018 -89.571091 -1.933144
v 10.881483 -89.653625 -2.002895
v 10.708925 -89.691078 -1.946321
v 10.531567 -89.728378 -1.896463
v 9.830965 -89.657417 -1.766312
v 9.636045 -89.666748 -1.754082
v 9.437620 -89.667953 -1.747696
v 9.284069 -89.466347 -1.760565
v 9.136794 -89.254250 -1.755219
v 8.997125 -89.036148 -1.725876
v 8.800539 -89.004700 -1.687952
v 8.605243 -88.969856 -1.648380
v 8.410662 -88.939079 -1.617249
v 8.216568 -88.923859 -1.603195
v 16.249859 -83.502708 1.587538
v 16.348400 -83.511703 1.445698
v 16.455639 -83.536781 1.316746
v 16.569878 -83.567993 1.191034
v 16.687752 -83.635963 1.108383
v 16.690811 -83.775253 1.012922
v 16.852242 -83.751999 0.940996
v 14.526063 -89.698738 -1.517769
v 13.076706 -89.728355 -2.008448
v 12.886559 -89.721649 -2.019012
v 12.696367 -89.723862 -2.005024
v 12.506500 -89.720360 -2.004189
v 12.318832 -89.702339 -2.031010
v 11.018158 -89.803551 -2.034901
v 10.847813 -89.835785 -1.974186
v 10.670683 -89.871460 -1.925240
v 9.785688 -89.843567 -1.769321
v 9.591708 -89.855865 -1.752047
v 9.395023 -89.860497 -1.740849
v 9.236088 -89.661156 -1.745243
v 9.082005 -89.449120 -1.751732
v 8.936856 -89.227875 -1.731236
v 8.737150 -89.192680 -1.690748
v 8.537960 -89.157768 -1.648140
v 8.342554 -89.132080 -1.611046
v 8.148306 -89.122551 -1.600670
v 8.097109 -88.734573 -1.595201
v 7.983330 -88.559349 -1.589258
v 7.874489 -88.395744 -1.584669
v 7.766710 -88.239571 -1.580435
v 7.660284 -88.085968 -1.576878
v 7.547358 -87.946808 -1.570015
v 16.434212 -83.480934 1.595215
v 16.533480 -83.489296 1.452911
v 16.627758 -83.473106 1.304974
v 16.731075 -83.500572 1.162052
v 16.817238 -83.578255 1.018833
v 16.970039 -83.611122 0.914869
v 14.696293 -89.708298 -1.498646
v 14.609336 -89.857162 -1.544920
v 14.440208 -89.850609 -1.564916
v 12.989487 -89.882210 -2.049662
v 12.802124 -89.881798 -2.038565
v 12.615196 -89.884758 -2.032516
v 12.430242 -89.879349 -2.051767
v 12.250504 -89.868980 -2.080601
v 10.978556 -89.984268 -2.024815
v 10.803535 -90.017471 -1.967401
v 10.070787 -90.160614 -1.856001
v 9.888868 -90.192177 -1.823374
v 9.742373 -90.029350 -1.778303
v 9.548943 -90.044037 -1.758728
v 9.356594 -90.055206 -1.747147
v 9.201363 -89.863007 -1.730575
v 9.022982 -89.654579 -1.731590
v 8.877935 -89.412483 -1.724239
v 8.670447 -89.369415 -1.682037
v 8.469074 -89.340279 -1.643648
v 8.273981 -89.321632 -1.612827
v 8.082254 -89.318748 -1.599178
v 8.024452 -88.937935 -1.595747
v 7.904909 -88.765434 -1.588612
v 7.790693 -88.601059 -1.582798
v 7.680847 -88.441338 -1.575642
v 7.574186 -88.284203 -1.571108
v 7.467192 -88.132927 -1.566517
v 7.353636 -87.986710 -1.557001
v 7.421080 -87.816856 -1.559801
v 16.525051 -83.460861 1.749735
v 16.618027 -83.444138 1.598865
v 16.708147 -83.422997 1.445576
v 16.790886 -83.395943 1.284109
v 16.861904 -83.391586 1.114489
v 16.966373 -83.438156 0.978765
v 17.107536 -83.505043 0.889095
v 14.779465 -89.871635 -1.522482
v 14.692224 -90.017792 -1.570864
v 14.523937 -90.007370 -1.591822
v 12.897776 -90.040482 -2.052641
v 12.715735 -90.045074 -2.045738
v 12.534191 -90.050446 -2.049177
v 12.356323 -90.048775 -2.075066
v 10.208414 -90.296478 -1.911426
v 10.029699 -90.365936 -1.888866
v 9.833380 -90.366089 -1.844366
v 9.504734 -90.230209 -1.778591
v 9.316248 -90.249016 -1.768515
v 9.168888 -90.070175 -1.740814
v 9.021368 -89.894638 -1.723534
v 8.797916 -89.572823 -1.705807
v 8.592789 -89.538940 -1.669060
v 8.395449 -89.518494 -1.639183
v 8.203478 -89.507935 -1.616243
v 8.015341 -89.511086 -1.606281
v 7.957661 -89.140167 -1.593454
v 7.834470 -88.971947 -1.590393
v 7.715354 -88.809830 -1.583021
v 7.600814 -88.650192 -1.575029
v 7.490488 -88.491516 -1.566786
v 7.382561 -88.334320 -1.562092
v 7.274204 -88.178444 -1.555179
v 7.164953 -88.019958 -1.542255
v 7.238495 -87.834793 -1.545101
v 7.472670 -87.669312 -1.563393
v 7.427507 -87.518982 -1.553911
v 7.383139 -87.355606 -1.539696
v 16.707582 -83.429581 1.758663
v 16.801651 -83.412552 1.603182
v 16.887218 -83.377495 1.444416
v 16.963766 -83.341286 1.279753
v 17.037827 -83.315025 1.118215
v 17.137470 -83.351013 0.981905
v 17.241566 -83.405708 0.874470
v 14.865991 -90.033470 -1.546680
v 14.775877 -90.178436 -1.596455
v 14.606693 -90.165337 -1.621948
v 14.520399 -90.312820 -1.676073
v 14.431636 -90.459045 -1.728052
v 12.808518 -90.202187 -2.056950
v 12.631521 -90.214149 -2.058167
v 12.454411 -90.220566 -2.055956
v 12.275073 -90.220337 -2.071545
v 12.095081 -90.224228 -2.085941
v 11.904496 -90.229790 -2.094109
v 11.807644 -90.378006 -2.092546
v 9.934738 -90.510689 -1.898128
v 9.645027 -90.389969 -1.816845
v 9.459032 -90.415352 -1.802275
v 9.272393 -90.437698 -1.800089
v 9.129259 -90.268784 -1.768127
v 8.986019 -90.101372 -1.745659
v 8.882343 -89.755730 -1.708099
v 8.704086 -89.730522 -1.696806
v 8.507807 -89.705650 -1.670273
v 8.315971 -89.694603 -1.646597
v 8.129452 -89.692001 -1.623835
v 7.944771 -89.699059 -1.618359
v 7.894005 -89.338867 -1.595644
v 7.770319 -89.175354 -1.594313
v 7.648001 -89.016891 -1.589069
v 7.529188 -88.860069 -1.575924
v 7.414209 -88.702660 -1.566303
v 7.302893 -88.544373 -1.556887
v 7.193995 -88.385208 -1.550167
v 7.087206 -88.224182 -1.533680
v 6.980747 -88.058884 -1.519813
v 7.056101 -87.856903 -1.529287
v 7.316116 -87.664688 -1.546278
v 7.250618 -87.497887 -1.532022
v 17.151237 -83.329002 1.291592
v 17.230734 -83.267029 1.138668
v 17.325989 -83.297508 0.985508
v 17.411562 -83.412697 0.870089
v 17.446516 -83.579102 0.916065
v 15.052002 -90.046028 -1.526007
v 14.954398 -90.190735 -1.573784
v 14.860540 -90.337776 -1.623159
v 14.688421 -90.325233 -1.648598
v 14.599009 -90.472984 -1.699863
v 14.505643 -90.620613 -1.745846
v 13.394240 -90.437515 -1.927671
v 13.223831 -90.386696 -1.991926
v 12.897219 -90.359673 -2.056076
v 12.725035 -90.372810 -2.062160
v 12.553516 -90.387794 -2.058151
v 12.370440 -90.386513 -2.052856
v 12.185282 -90.385803 -2.061886
v 11.998339 -90.383995 -2.077209
v 11.904240 -90.539642 -2.076149
v 11.626324 -90.383865 -2.103073
v 11.342768 -90.522621 -2.119236
v 11.181311 -90.442062 -2.109875
v 11.014293 -90.498093 -2.103769
v 9.907057 -90.672997 -1.937214
v 9.775320 -90.540283 -1.864607
v 9.595202 -90.570259 -1.842903
v 9.411800 -90.597893 -1.830273
v 9.226578 -90.622543 -1.833488
v 9.086668 -90.460953 -1.806412
v 8.947660 -90.301399 -1.782299
v 8.821911 -89.936440 -1.727530
v 8.608660 -89.882378 -1.715523
v 8.417397 -89.872955 -1.685589
v 8.233482 -89.871841 -1.662479
v 8.051476 -89.874214 -1.643576
v 7.869064 -89.883339 -1.631674
v 7.829809 -89.532005 -1.605945
v 7.709162 -89.372665 -1.598648
v 7.586611 -89.217911 -1.596571
v 7.465012 -89.064774 -1.586378
v 7.346119 -88.911072 -1.571581
v 7.230546 -88.755585 -1.557127
v 7.118351 -88.597839 -1.545849
v 7.009947 -88.437706 -1.529652
v 6.905539 -88.275040 -1.505676
v 6.802803 -88.109581 -1.480091
v 6.873264 -87.890930 -1.501431
v 7.140726 -87.670746 -1.530701
v 7.070742 -87.498077 -1.520918
v 7.020615 -87.317062 -1.510803
v 6.981707 -87.133423 -1.481985
v 17.341953 -83.339699 1.314053
v 17.426268 -83.294853 1.162096
v 17.514757 -83.312958 1.008896
v 17.581703 -83.443138 0.920345
v 17.603500 -83.619713 0.929117
v 17.731903 -83.669426 0.941536
v 15.142327 -90.195724 -1.552576
v 15.041246 -90.346817 -1.599007
v 14.945471 -90.496834 -1.647333
v 14.769958 -90.485939 -1.672657
v 14.676250 -90.635353 -1.717024
v 14.579032 -90.783852 -1.759075
v 14.335977 -90.602905 -1.774624
v 13.394710 -90.646629 -1.929434
v 13.275085 -90.542435 -1.969618
v 13.129709 -90.543373 -2.012493
v 12.971365 -90.531708 -2.046753
v 12.820547 -90.503761 -2.065268
v 12.668159 -90.569824 -2.056822
v 12.470308 -90.548836 -2.043358
v 12.281902 -90.550362 -2.043476
v 12.094839 -90.546951 -2.059040
v 12.001850 -90.701553 -2.059658
v 11.718737 -90.540215 -2.093227
v 11.531040 -90.547157 -2.110277
v 11.406584 -90.683693 -2.123306
v 11.185152 -90.641396 -2.137993
v 10.973703 -90.672180 -2.134235
v 9.856472 -90.845757 -1.958542
v 9.728369 -90.714478 -1.892540
v 9.546947 -90.747398 -1.868570
v 9.362963 -90.776436 -1.862186
v 9.178759 -90.803574 -1.867048
v 9.040983 -90.647957 -1.841911
v 8.901760 -90.493599 -1.819578
v 8.810417 -90.154755 -1.764280
v 8.678545 -90.040787 -1.750298
v 8.511551 -90.044785 -1.732706
v 8.333143 -90.049744 -1.707214
v 8.154339 -90.053062 -1.680670
v 7.973196 -90.056702 -1.662121
v 7.789722 -90.064819 -1.646873
v 7.760834 -89.719246 -1.617302
v 7.646099 -89.562256 -1.608896
v 7.526893 -89.410286 -1.604805
v 7.405663 -89.260384 -1.599249
v 7.284759 -89.110764 -1.585052
v 7.165741 -88.959900 -1.567930
v 7.049499 -88.806648 -1.551699
v 6.936918 -88.650520 -1.535835
v 6.830168 -88.492256 -1.505394
v 6.731045 -88.332787 -1.458650
v 6.639624 -88.174774 -1.405985
v 6.701938 -87.949081 -1.440676
v 6.957430 -87.689079 -1.515343
v 6.891416 -87.506180 -1.510303
v 6.846281 -87.306900 -1.492468
v 6.801943 -87.116257 -1.455227
v 17.533489 -83.329506 1.349657
v 17.615540 -83.268997 1.187204
v 17.697550 -83.308739 1.018349
v 17.765574 -83.471146 0.916945
v 17.874313 -83.622627 0.944017
v 16.130037 -89.830620 -1.354599
v 15.226390 -90.350182 -1.577145
v 15.127480 -90.503372 -1.623415
v 15.032088 -90.655266 -1.671360
v 14.755614 -90.797371 -1.733980
v 14.655299 -90.947769 -1.767347
v 14.405876 -90.766273 -1.785950
v 14.231674 -90.747238 -1.808861
v 13.230272 -90.692734 -1.986967
v 13.042538 -90.716827 -2.038366
v 12.850458 -90.660690 -2.059443
v 12.557102 -90.698372 -2.043346
v 12.388041 -90.712410 -2.036228
v 12.197502 -90.712669 -2.043192
v 12.099874 -90.860359 -2.050650
v 11.806919 -90.696548 -2.078722
v 11.611427 -90.696404 -2.100128
v 11.501857 -90.840172 -2.106489
v 11.299492 -90.821106 -2.133657
v 11.101818 -90.820160 -2.147030
v 10.710782 -90.870979 -2.133286
v 10.519892 -90.893066 -2.108587
v 9.676081 -90.885239 -1.920090
v 9.494230 -90.920052 -1.900328
v 9.311295 -90.950882 -1.898062
v 9.128796 -90.980972 -1.902887
v 8.994089 -90.830910 -1.876757
v 8.855127 -90.680107 -1.853866
v 8.763592 -90.347313 -1.800007
v 8.628122 -90.205246 -1.774725
v 8.443909 -90.224152 -1.756891
v 8.263712 -90.232361 -1.727137
v 8.082184 -90.236588 -1.697704
v 7.898085 -90.239540 -1.677963
v 7.711426 -90.245811 -1.662601
v 7.684637 -89.901543 -1.627239
v 7.576038 -89.744659 -1.622807
v 7.462841 -89.593887 -1.616640
v 7.345757 -89.446320 -1.606077
v 7.226348 -89.299568 -1.597992
v 7.106443 -89.152763 -1.584026
v 6.987656 -89.004761 -1.565287
v 6.871016 -88.854141 -1.548647
v 6.759604 -88.701836 -1.515770
v 6.657314 -88.548523 -1.462149
v 6.564941 -88.396614 -1.395851
v 6.473894 -88.245590 -1.307423
v 6.550748 -88.021317 -1.344660
v 6.758419 -87.714584 -1.476517
v 6.725688 -87.488998 -1.472839
v 6.674113 -87.289604 -1.451271
v 6.625120 -87.116165 -1.396822
v 6.595726 -86.955811 -1.308887
v 17.636316 -83.367569 1.551363
v 17.721441 -83.316025 1.380030
v 17.801559 -83.264450 1.203878
v 17.878914 -83.295479 1.022739
v 17.959545 -83.447388 0.950045
v 18.452381 -84.895195 0.845470
v 16.295666 -89.929596 -1.374046
v 16.081585 -90.007591 -1.411198
v 15.415774 -90.351936 -1.553024
v 15.311488 -90.504791 -1.599743
v 15.215759 -90.659111 -1.648787
v 15.120492 -90.813942 -1.687931
v 14.936723 -90.807594 -1.710129
v 14.838111 -90.959541 -1.743759
v 14.737180 -91.111488 -1.772457
v 14.477206 -90.931999 -1.792229
v 14.299780 -90.912506 -1.813303
v 14.120783 -90.891411 -1.826355
v 13.011306 -90.908981 -2.040888
v 12.891359 -90.809143 -2.046371
v 12.711023 -90.794083 -2.044592
v 12.521353 -90.855164 -2.034836
v 12.313877 -90.890274 -2.037621
v 12.170969 -91.028114 -2.052628
v 11.701532 -90.849434 -2.083832
v 11.598928 -91.000267 -2.088844
v 11.403558 -90.986076 -2.109499
v 11.211798 -90.978645 -2.137348
v 11.020367 -90.991928 -2.151165
v 10.827068 -91.016830 -2.162437
v 10.635050 -91.039429 -2.146681
v 10.446867 -91.059479 -2.127165
v 9.257133 -91.122986 -1.932110
v 9.076908 -91.156616 -1.934269
v 8.945751 -91.010338 -1.914268
v 8.808844 -90.863029 -1.887218
v 8.713850 -90.532654 -1.832195
v 8.574245 -90.384888 -1.799616
v 8.387533 -90.406120 -1.775082
v 8.202959 -90.416870 -1.740171
v 8.017357 -90.421547 -1.708801
v 7.829391 -90.424042 -1.688435
v 7.640056 -90.430359 -1.672329
v 7.603371 -90.081581 -1.639439
v 7.497324 -89.923714 -1.627337
v 7.389664 -89.771973 -1.628487
v 7.278828 -89.624321 -1.617809
v 7.164583 -89.478912 -1.607515
v 7.047596 -89.334526 -1.596645
v 6.929491 -89.190262 -1.580868
v 6.811687 -89.044868 -1.560600
v 6.696041 -88.897919 -1.531437
v 6.588036 -88.750641 -1.479691
v 6.487902 -88.602509 -1.414795
v 6.414249 -88.471657 -1.307468
v 6.332743 -88.358955 -1.192772
v 6.425528 -88.069122 -1.245802
v 6.579563 -87.818634 -1.382645
v 6.586475 -87.629257 -1.412760
v 6.583871 -87.448837 -1.414413
v 6.487837 -87.306412 -1.368559
v 6.450535 -87.134140 -1.286716
v 6.447450 -87.038216 -1.184977
v 17.825623 -83.357529 1.576855
v 17.908340 -83.314041 1.393673
v 17.983437 -83.259804 1.211132
v 18.061356 -83.296104 1.037016
v 18.138531 -83.456726 0.978256
v 18.216274 -83.633232 0.977793
v 18.290428 -83.816460 0.994331
v 18.624540 -84.845924 0.892672
v 18.592052 -85.002151 0.834373
v 17.551571 -88.957283 -0.818230
v 17.530781 -89.133835 -0.882792
v 16.246841 -90.109993 -1.420086
v 16.034527 -90.186920 -1.448994
v 15.631062 -90.344269 -1.519827
v 15.497269 -90.503494 -1.569532
v 15.399396 -90.657715 -1.625956
v 15.305870 -90.814125 -1.671360
v 15.212387 -90.971565 -1.704979
v 15.024520 -90.967865 -1.721844
v 14.926083 -91.120720 -1.752663
v 14.826967 -91.273712 -1.783203
v 14.553906 -91.098938 -1.795677
v 14.372821 -91.081688 -1.816540
v 14.192541 -91.060341 -1.827659
v 12.959654 -91.084602 -2.043629
v 12.833326 -90.956223 -2.043015
v 12.656880 -90.987846 -2.039457
v 12.478380 -91.027046 -2.038868
v 12.323631 -91.072411 -2.044361
v 12.217793 -91.226791 -2.059958
v 11.983765 -91.006493 -2.063452
v 11.792111 -91.006310 -2.075222
v 11.696886 -91.163399 -2.079208
v 11.504910 -91.151855 -2.092014
v 11.314090 -91.139481 -2.108280
v 11.126163 -91.142967 -2.127314
v 10.747843 -91.187164 -2.149309
v 10.559454 -91.208206 -2.150049
v 9.202400 -91.296013 -1.940493
v 9.024670 -91.332962 -1.929409
v 8.895159 -91.189880 -1.938043
v 8.761271 -91.043335 -1.917211
v 8.666210 -90.715622 -1.863489
v 8.523941 -90.566948 -1.819233
v 8.336050 -90.589874 -1.785972
v 8.149057 -90.602348 -1.745277
v 7.959841 -90.608109 -1.714867
v 7.769537 -90.611664 -1.692915
v 7.523590 -90.264214 -1.649731
v 7.414610 -90.104767 -1.631328
v 7.309066 -89.950974 -1.620876
v 7.202827 -89.801041 -1.616051
v 7.094641 -89.654099 -1.606287
v 6.983463 -89.509392 -1.596371
v 6.868955 -89.366257 -1.590298
v 6.753898 -89.223557 -1.568939
v 6.639526 -89.080986 -1.535706
v 6.527210 -88.937607 -1.492340
v 6.424461 -88.795784 -1.423595
v 6.340948 -88.662407 -1.323502
v 6.268675 -88.542969 -1.206228
v 6.195826 -88.425453 -1.083363
v 6.360832 -88.186798 -1.183571
v 6.303209 -88.019920 -1.118528
v 6.431620 -87.899597 -1.259174
v 6.444387 -87.716400 -1.283970
v 6.457615 -87.528877 -1.323223
v 6.370712 -87.426651 -1.251190
v 6.364470 -87.277298 -1.231829
v 6.520563 -86.922058 -1.171324
v 18.015606 -83.342873 1.584453
v 18.093037 -83.295853 1.388740
v 18.167208 -83.230858 1.204433
v 18.242907 -83.308670 1.045141
v 18.312824 -83.472549 0.991226
v 18.386555 -83.634026 0.981970
v 18.504135 -84.053955 1.008427
v 18.571535 -84.217934 1.005138
v 18.763073 -84.952332 0.881443
v 18.732227 -85.111374 0.825384
v 17.714546 -88.890236 -0.746244
v 17.697704 -89.063721 -0.813457
v 17.680201 -89.239433 -0.876718
v 15.663754 -90.517548 -1.545616
v 15.584707 -90.656441 -1.589348
v 15.488445 -90.808151 -1.649574
v 15.398012 -90.969025 -1.692482
v 15.309706 -91.128830 -1.716913
v 15.117751 -91.126930 -1.734163
v 15.020734 -91.280556 -1.762856
v 14.924833 -91.433968 -1.800579
v 14.638868 -91.265327 -1.802990
v 14.453526 -91.252602 -1.821014
v 14.270557 -91.234772 -1.831776
v 12.780149 -91.126053 -2.041882
v 12.601206 -91.165802 -2.041042
v 12.420486 -91.204643 -2.046570
v 12.350973 -91.375893 -2.056747
v 12.056534 -91.153648 -2.066422
v 11.607874 -91.318253 -2.079990
v 11.414829 -91.302284 -2.087738
v 11.226578 -91.296722 -2.098320
v 11.041796 -91.309792 -2.115881
v 10.856066 -91.333961 -2.132359
v 10.669884 -91.358086 -2.145500
v 10.485235 -91.378975 -2.154200
v 9.323833 -91.428116 -1.936537
v 9.150099 -91.463623 -1.902634
v 8.976318 -91.497444 -1.867164
v 8.846100 -91.366402 -1.903267
v 8.713606 -91.223679 -1.909832
v 8.620142 -90.897171 -1.884596
v 8.477268 -90.749107 -1.832332
v 8.289785 -90.773285 -1.788376
v 8.100735 -90.787895 -1.747076
v 7.910505 -90.796318 -1.713238
v 7.720235 -90.803398 -1.685970
v 7.533826 -90.814606 -1.649307
v 7.452503 -90.453186 -1.652380
v 7.335634 -90.292824 -1.633017
v 7.227897 -90.136963 -1.610655
v 7.122867 -89.983429 -1.601814
v 7.017810 -89.832497 -1.596897
v 6.912027 -89.684174 -1.584717
v 6.804495 -89.538612 -1.570110
v 6.692899 -89.395599 -1.559910
v 6.584650 -89.253281 -1.524319
v 6.474333 -89.112595 -1.483910
v 6.373549 -88.972878 -1.417782
v 6.283035 -88.838860 -1.325651
v 6.199238 -88.717049 -1.217571
v 6.119959 -88.599861 -1.105940
v 6.057829 -88.487785 -0.977449
v 6.252726 -88.232994 -1.074785
v 6.175182 -88.103081 -0.971684
v 6.314159 -87.810020 -1.143620
v 6.323738 -87.599251 -1.170429
v 6.276258 -87.386963 -1.128931
v 6.209911 -87.334480 -0.967363
v 18.200087 -83.324257 1.559380
v 18.280758 -83.272148 1.365414
v 18.357552 -83.224167 1.185253
v 18.423487 -83.325592 1.045158
v 18.495779 -83.480141 0.998850
v 18.466045 -83.752953 0.991713
v 18.632122 -83.775055 0.993158
v 18.646954 -83.929955 1.008844
v 18.679482 -84.086311 1.015430
v 18.902256 -85.061005 0.871037
v 18.872829 -85.223381 0.818548
v 18.847652 -85.392799 0.768005
v 18.823101 -85.571037 0.716507
v 18.795271 -85.757568 0.663174
v 17.869316 -88.830482 -0.675602
v 17.853226 -89.001442 -0.742029
v 17.838017 -89.173973 -0.806047
v 17.823341 -89.348335 -0.867500
v 15.668530 -90.802223 -1.600983
v 15.576260 -90.960030 -1.666273
v 15.500590 -91.124023 -1.698093
v 15.416656 -91.281555 -1.721344
v 15.217227 -91.284744 -1.739876
v 15.122220 -91.438667 -1.773638
v 15.030457 -91.591667 -1.824089
v 14.734004 -91.428093 -1.827301
v 14.544550 -91.421616 -1.839909
v 14.357641 -91.409729 -1.853281
v 14.173693 -91.388191 -1.869480
v 12.534662 -91.341415 -2.043386
v 12.470312 -91.515732 -2.058434
v 12.187027 -91.408142 -2.075680
v 12.020178 -91.331665 -2.079401
v 11.906893 -91.466194 -2.089653
v 11.508936 -91.464165 -2.072693
v 11.322197 -91.453369 -2.073914
v 11.140430 -91.457512 -2.085442
v 10.959316 -91.479736 -2.102413
v 10.777864 -91.507088 -2.117901
v 10.595015 -91.530792 -2.129381
v 10.413307 -91.551384 -2.129206
v 9.441913 -91.552780 -1.926559
v 9.271029 -91.588432 -1.881271
v 9.101383 -91.618538 -1.828707
v 8.930738 -91.650978 -1.782339
v 8.802881 -91.526360 -1.821722
v 8.670666 -91.394623 -1.852089
v 8.574442 -91.077339 -1.892353
v 8.431730 -90.928917 -1.844557
v 8.246136 -90.954903 -1.790051
v 8.057777 -90.972847 -1.744114
v 7.868544 -90.985733 -1.702898
v 7.681886 -90.996124 -1.660450
v 7.494482 -91.002579 -1.615808
v 7.267351 -90.488525 -1.624779
v 7.151863 -90.331963 -1.604767
v 7.045782 -90.175499 -1.580719
v 6.943166 -90.019081 -1.565075
v 6.839302 -89.865295 -1.555779
v 6.736372 -89.713890 -1.538271
v 6.632887 -89.565323 -1.517801
v 6.530012 -89.419235 -1.487572
v 6.429147 -89.276443 -1.442812
v 6.337652 -89.136963 -1.379086
v 6.242847 -89.001610 -1.309246
v 6.149408 -88.881439 -1.211287
v 6.056559 -88.771927 -1.111250
v 5.989073 -88.662346 -0.989201
v 6.124216 -88.301285 -0.965326
v 6.057600 -88.187958 -0.844978
v 6.202465 -87.906342 -0.992180
v 6.216105 -87.720802 -1.020836
v 6.215057 -87.525307 -1.027060
v 6.160702 -87.480598 -0.888237
v 6.166491 -87.368500 -0.789070
v 18.316364 -83.324287 1.705307
v 18.393303 -83.301590 1.515041
v 18.478243 -83.255928 1.338344
v 18.556080 -83.233543 1.159805
v 18.592674 -83.342628 1.044159
v 18.579033 -83.622093 0.988268
v 18.768751 -83.623955 0.986193
v 18.808088 -83.797501 0.994904
v 18.797949 -83.955597 1.011232
v 18.750061 -84.240257 1.018820
v 19.073582 -85.009941 0.914063
v 19.041321 -85.173225 0.866653
v 18.988049 -85.513008 0.766861
v 18.961561 -85.695267 0.714848
v 18.930803 -85.884827 0.662556
v 18.006001 -88.947655 -0.673855
v 17.988953 -89.116264 -0.738968
v 17.974133 -89.287399 -0.799845
v 15.726427 -90.947861 -1.613163
v 15.685652 -91.104004 -1.647934
v 15.619991 -91.264626 -1.688717
v 15.526099 -91.426445 -1.714821
v 15.323451 -91.438164 -1.747246
v 15.231023 -91.592812 -1.792103
v 15.142645 -91.748199 -1.844231
v 14.837033 -91.589615 -1.852600
v 14.646335 -91.584946 -1.877718
v 14.456250 -91.577370 -1.896667
v 14.267585 -91.562096 -1.914242
v 14.078405 -91.530579 -1.928617
v 12.286985 -91.550026 -2.078249
v 12.085630 -91.555435 -2.091255
v 11.903682 -91.627724 -2.092127
v 11.742577 -91.693817 -2.074718
v 11.575268 -91.627274 -2.063801
v 11.401060 -91.615540 -2.056141
v 11.232395 -91.610931 -2.053707
v 11.060146 -91.625435 -2.067604
v 10.887741 -91.656151 -2.080954
v 10.709251 -91.682541 -2.092484
v 10.527464 -91.705528 -2.096603
v 10.235167 -91.570290 -2.109598
v 9.392446 -91.696548 -1.838531
v 9.223524 -91.729477 -1.787266
v 9.053326 -91.767441 -1.744640
v 8.883064 -91.807480 -1.706718
v 8.759105 -91.683418 -1.738274
v 8.631865 -91.552734 -1.764141
v 8.532419 -91.254776 -1.862743
v 8.389059 -91.107773 -1.839813
v 8.204401 -91.135231 -1.785517
v 8.020329 -91.156265 -1.727255
v 7.837696 -91.172615 -1.669300
v 7.646397 -91.196823 -1.613811
v 7.437710 -91.171425 -1.567944
v 7.350887 -90.839439 -1.601717
v 7.212639 -90.685631 -1.596828
v 7.088335 -90.531036 -1.578371
v 6.975002 -90.373688 -1.555933
v 6.872023 -90.212891 -1.528423
v 6.777712 -90.050240 -1.495022
v 6.679195 -89.891861 -1.472469
v 6.579048 -89.735542 -1.451311
v 6.485523 -89.580254 -1.416861
v 6.393444 -89.430511 -1.372288
v 6.303127 -89.287773 -1.316677
v 6.212797 -89.151657 -1.255695
v 6.137089 -89.026390 -1.196518
v 6.017689 -88.964157 -1.098145
v 5.932102 -88.835281 -0.992163
v 5.885298 -88.741394 -0.854179
v 5.996620 -88.376541 -0.851057
v 5.941139 -88.274529 -0.718542
v 6.103139 -87.995193 -0.844685
v 6.127056 -87.792130 -0.835888
v 18.508177 -83.306351 1.664204
v 18.592503 -83.291962 1.493118
v 18.678429 -83.257187 1.317276
v 18.757175 -83.272392 1.110722
v 18.689022 -83.459740 1.010792
v 18.867792 -83.434570 1.013199
v 18.959831 -83.636665 0.981178
v 18.963448 -83.885902 1.005276
v 18.855209 -84.080421 1.018255
v 18.999466 -84.069427 1.020061
v 19.093750 -84.183311 1.027460
v 19.214514 -85.121437 0.903498
v 19.128485 -85.633919 0.762922
v 19.098969 -85.819572 0.713194
v 15.842050 -91.032448 -1.556389
v 15.824730 -91.225586 -1.591427
v 15.345708 -91.744583 -1.806450
v 15.261927 -91.903107 -1.856646
v 14.947327 -91.750046 -1.877464
v 14.755656 -91.748947 -1.908072
v 14.565497 -91.743614 -1.935787
v 14.376009 -91.732895 -1.961054
v 12.421037 -91.690628 -2.086040
v 12.239286 -91.724907 -2.103287
v 12.062189 -91.759216 -2.103558
v 11.890867 -91.812202 -2.088137
v 11.726744 -91.879951 -2.064049
v 11.612673 -91.781288 -2.052746
v 11.463829 -91.783470 -2.041410
v 11.301442 -91.784782 -2.033285
v 11.156519 -91.761047 -2.039242
v 11.012594 -91.806725 -2.040545
v 10.836826 -91.833504 -2.045061
v 10.654140 -91.855392 -2.042986
v 10.347813 -91.723618 -2.079327
v 10.176872 -91.729759 -2.025898
v 9.512300 -91.800545 -1.792099
v 9.344047 -91.830643 -1.739193
v 9.173780 -91.873100 -1.702343
v 9.003805 -91.919495 -1.669187
v 8.834005 -91.968987 -1.645052
v 8.712032 -91.846313 -1.671429
v 8.591070 -91.712494 -1.680811
v 8.495628 -91.422073 -1.793228
v 8.351423 -91.283638 -1.803387
v 8.172436 -91.311676 -1.741041
v 7.997332 -91.332085 -1.669954
v 7.828159 -91.355743 -1.605539
v 7.673290 -91.409172 -1.546721
v 7.530870 -91.318871 -1.572849
v 7.304592 -91.021828 -1.563705
v 7.167427 -90.874237 -1.548260
v 7.033880 -90.725029 -1.539610
v 6.912140 -90.568710 -1.519436
v 6.804712 -90.405243 -1.487104
v 6.716413 -90.235542 -1.436689
v 6.648132 -90.062851 -1.370846
v 6.550422 -89.897736 -1.347902
v 6.456280 -89.735481 -1.321735
v 6.362398 -89.580193 -1.287029
v 6.269216 -89.432289 -1.241257
v 6.169958 -89.291328 -1.193413
v 6.079287 -89.144096 -1.139498
v 5.944128 -89.135658 -1.035541
v 5.901642 -88.997322 -0.978607
v 5.835707 -88.924416 -0.862404
v 5.807600 -88.836143 -0.714115
v 5.895636 -88.461769 -0.715677
v 5.898838 -88.377571 -0.563339
v 5.999189 -88.089958 -0.709742
v 6.063644 -87.913383 -0.685581
v 18.784546 -83.296623 1.496567
v 18.869759 -83.258926 1.318003
v 18.957819 -83.251884 1.128532
v 19.047737 -83.400688 1.014765
v 19.148983 -83.559685 0.984695
v 19.117889 -83.764343 0.989063
v 19.149881 -83.977821 1.015644
v 19.271667 -84.143097 1.030731
v 19.297850 -85.573647 0.806536
v 19.268091 -85.754875 0.760597
v 15.958703 -91.106369 -1.448711
v 15.990425 -91.266518 -1.455912
v 15.890862 -91.397057 -1.558720
v 15.467984 -91.893936 -1.816685
v 15.390070 -92.055115 -1.863785
v 15.064169 -91.910492 -1.892883
v 14.871969 -91.913284 -1.930992
v 14.682558 -91.911789 -1.965183
v 14.493773 -91.905663 -1.996372
v 14.308989 -91.899223 -2.018738
v 12.027538 -91.941139 -2.112728
v 11.853536 -91.996056 -2.085068
v 11.677080 -92.054817 -2.060211
v 11.554537 -91.933792 -2.038296
v 11.376848 -91.951447 -2.022289
v 11.178780 -91.944504 -2.011419
v 10.982340 -91.983879 -2.009605
v 10.795624 -92.007889 -2.005226
v 10.611357 -92.024712 -1.975983
v 10.473320 -91.874626 -2.026573
v 10.299459 -91.879234 -1.975777
v 10.134436 -91.875946 -1.906780
v 9.973434 -91.870102 -1.831524
v 9.464449 -91.928909 -1.683390
v 9.292879 -91.969727 -1.651417
v 9.122105 -92.025398 -1.639652
v 8.952576 -92.083557 -1.628864
v 8.784433 -92.138191 -1.607973
v 8.663157 -92.014549 -1.621498
v 8.544983 -91.880173 -1.619175
v 8.461782 -91.580391 -1.701733
v 8.321112 -91.449562 -1.727121
v 8.153524 -91.473099 -1.649961
v 7.989185 -91.494835 -1.574831
v 7.824745 -91.534203 -1.520927
v 7.655029 -91.602455 -1.515335
v 7.505258 -91.486610 -1.543932
v 7.368835 -91.348991 -1.547596
v 7.247316 -91.202217 -1.536247
v 7.118124 -91.057571 -1.511978
v 6.983137 -90.910362 -1.496716
v 6.853675 -90.755569 -1.479031
v 6.737300 -90.591011 -1.449471
v 6.638367 -90.417381 -1.406900
v 6.568252 -90.240387 -1.333557
v 6.508657 -90.064163 -1.251057
v 6.406332 -89.896118 -1.244576
v 6.310360 -89.736076 -1.219396
v 6.216330 -89.583931 -1.182714
v 6.119543 -89.437759 -1.139856
v 6.021482 -89.290504 -1.094074
v 5.875771 -89.289276 -0.999187
v 5.817566 -89.124466 -0.894947
v 5.772575 -89.024712 -0.728516
v 5.775818 -88.940231 -0.567875
v 5.850603 -88.560143 -0.559088
v 5.860653 -88.475853 -0.404032
v 5.961697 -88.202576 -0.560808
v 6.026890 -88.031532 -0.543440
v 18.971748 -83.293571 1.521946
v 19.059217 -83.266548 1.347721
v 19.150158 -83.252258 1.173607
v 19.239185 -83.364365 1.047201
v 19.340317 -83.510239 0.988943
v 19.265522 -83.674614 0.987240
v 19.292910 -83.834206 1.002274
v 19.330439 -83.994591 1.022274
v 19.472923 -85.515419 0.850182
v 19.440624 -85.692116 0.808903
v 19.407578 -85.874199 0.763916
v 16.090340 -91.329689 -1.354956
v 16.036381 -91.438469 -1.439323
v 15.962316 -91.564499 -1.531696
v 15.189655 -92.067703 -1.904301
v 14.994586 -92.077042 -1.941603
v 14.804044 -92.080711 -1.979320
v 14.614421 -92.078690 -2.014603
v 14.425147 -92.073524 -2.046913
v 14.219107 -92.069969 -2.075352
v 14.059650 -92.142784 -2.114204
v 13.886967 -92.138580 -2.131176
v 11.492662 -92.096451 -2.042091
v 11.307264 -92.116478 -2.033844
v 11.123760 -92.136856 -2.024555
v 10.940173 -92.164093 -2.005505
v 10.755404 -92.187508 -1.976162
v 10.573229 -92.204491 -1.932007
v 10.433616 -92.037369 -1.935089
v 10.265574 -92.034775 -1.864304
v 10.102001 -92.025574 -1.785286
v 9.931240 -92.023186 -1.723537
v 9.411501 -92.074127 -1.602955
v 9.239918 -92.126862 -1.608990
v 9.069839 -92.188042 -1.607052
v 8.903683 -92.252258 -1.600746
v 8.739029 -92.310135 -1.575363
v 8.615269 -92.186356 -1.581673
v 8.494728 -92.052834 -1.575901
v 8.429487 -91.738182 -1.606340
v 8.298483 -91.602753 -1.620564
v 8.143562 -91.619034 -1.528755
v 7.977842 -91.654297 -1.471807
v 7.803836 -91.705162 -1.446339
v 7.625574 -91.769363 -1.445019
v 7.473518 -91.660759 -1.497641
v 7.325958 -91.532349 -1.523331
v 7.192171 -91.387367 -1.520706
v 7.064588 -91.240204 -1.495548
v 6.931062 -91.092331 -1.469618
v 6.797306 -90.937607 -1.446058
v 6.671677 -90.772430 -1.418594
v 6.563461 -90.596748 -1.376780
v 6.477222 -90.414581 -1.320934
v 6.409628 -90.235046 -1.249981
v 6.328968 -90.060104 -1.212072
v 6.237669 -89.895851 -1.182957
v 6.146124 -89.740479 -1.147869
v 6.050844 -89.591377 -1.113621
v 5.956831 -89.443031 -1.066925
v 5.818886 -89.455948 -0.965717
v 5.762003 -89.311516 -0.877533
v 5.734802 -89.202034 -0.740263
v 5.737062 -89.128670 -0.580912
v 5.820209 -88.660706 -0.402458
v 5.835426 -88.575439 -0.243343
v 5.914673 -88.303520 -0.407732
v 19.158180 -83.301888 1.563705
v 19.249825 -83.281113 1.393311
v 19.343327 -83.261421 1.225992
v 19.431164 -83.326111 1.066435
v 19.523369 -83.474838 0.990375
v 19.446459 -83.686256 0.987345
v 19.464697 -83.900436 1.011967
v 19.470398 -84.112015 1.030472
v 19.659428 -84.163445 1.028122
v 19.735168 -85.111488 0.952902
v 19.677572 -85.291023 0.924730
v 19.653984 -85.455383 0.891262
v 19.617315 -85.630150 0.852684
v 19.582981 -85.808517 0.812166
v 16.191284 -91.471092 -1.321234
v 16.093090 -91.601959 -1.413506
v 15.322137 -92.221176 -1.907112
v 15.123304 -92.236298 -1.946377
v 14.929907 -92.246315 -1.984581
v 14.549446 -92.245949 -2.055855
v 14.363205 -92.243553 -2.086245
v 14.182723 -92.262947 -2.115660
v 13.996883 -92.289444 -2.148287
v 13.808205 -92.297516 -2.179653
v 13.695265 -92.143875 -2.158318
v 11.930544 -92.300575 -2.106182
v 11.622584 -92.221672 -2.079384
v 11.437735 -92.258034 -2.080715
v 11.255469 -92.286484 -2.076767
v 11.077168 -92.319046 -2.052519
v 10.893936 -92.345619 -2.032526
v 10.710976 -92.370453 -1.990688
v 10.530201 -92.389450 -1.930058
v 10.398535 -92.213829 -1.868916
v 10.228102 -92.213341 -1.791710
v 10.054028 -92.207321 -1.726807
v 8.703568 -92.483437 -1.541214
v 8.573126 -92.359238 -1.541958
v 8.392395 -91.905861 -1.530884
v 8.276337 -91.758881 -1.513863
v 8.129930 -91.769661 -1.409103
v 7.955198 -91.816017 -1.386002
v 7.774685 -91.865685 -1.373409
v 7.592985 -91.924599 -1.362564
v 7.442162 -91.825241 -1.431047
v 7.290480 -91.706696 -1.471954
v 7.147563 -91.570587 -1.490351
v 7.013857 -91.423096 -1.479317
v 6.880453 -91.273216 -1.451637
v 6.743235 -91.118210 -1.425768
v 6.610935 -90.952583 -1.393782
v 6.491562 -90.775459 -1.353989
v 6.392129 -90.590172 -1.304703
v 6.310476 -90.403168 -1.253788
v 6.236921 -90.223885 -1.202845
v 6.155317 -90.055779 -1.162081
v 6.065054 -89.897964 -1.131453
v 5.980358 -89.748161 -1.081819
v 5.893864 -89.602036 -1.031605
v 5.751909 -89.619713 -0.925690
v 5.722954 -89.485344 -0.826534
v 5.704481 -89.361183 -0.740698
v 5.699718 -89.317818 -0.595999
v 5.755524 -89.048218 -0.422104
v 5.876363 -88.401276 -0.245262
v 5.923531 -88.236984 -0.251854
v 19.441359 -83.301743 1.437286
v 19.534317 -83.281601 1.268105
v 19.615448 -83.305794 1.087152
v 19.706585 -83.442764 0.994740
v 19.633499 -83.618591 0.976665
v 19.610746 -83.801231 0.992912
v 19.627033 -83.984810 1.015062
v 19.800943 -84.045761 1.015739
v 19.927963 -85.176620 0.964386
v 19.805853 -85.242691 0.944607
v 19.877834 -85.373322 0.936575
v 19.790321 -85.563347 0.893480
v 19.785805 -85.752289 0.858850
v 16.341873 -91.584915 -1.218237
v 16.202320 -91.645988 -1.292419
v 16.137199 -91.793968 -1.386906
v 15.253613 -92.389877 -1.944286
v 15.055296 -92.406601 -1.980480
v 14.115250 -92.431900 -2.150337
v 13.742247 -92.459763 -2.216835
v 13.618260 -92.299797 -2.203903
v 12.059706 -92.428604 -2.122190
v 11.572090 -92.384384 -2.127353
v 11.389347 -92.418228 -2.145638
v 11.206479 -92.451073 -2.151072
v 11.027016 -92.488663 -2.127737
v 10.846802 -92.522125 -2.084049
v 10.660913 -92.547592 -2.033970
v 10.482822 -92.572495 -1.953781
v 10.356108 -92.401932 -1.848173
v 10.181900 -92.404572 -1.765343
v 8.679651 -92.658318 -1.513229
v 8.539148 -92.535461 -1.518673
v 8.407103 -92.404945 -1.500713
v 8.351851 -92.081421 -1.470142
v 8.256617 -91.923294 -1.415318
v 8.100441 -91.944344 -1.326073
v 7.919567 -91.982590 -1.338076
v 7.739713 -92.033501 -1.358845
v 7.562997 -92.098442 -1.347731
v 7.412638 -91.990784 -1.375021
v 7.259077 -91.875351 -1.407700
v 7.109926 -91.746521 -1.433264
v 6.969232 -91.604561 -1.444511
v 6.833755 -91.453743 -1.427483
v 6.694754 -91.298515 -1.403683
v 6.556657 -91.133232 -1.372847
v 6.426243 -90.955475 -1.334620
v 6.315861 -90.768761 -1.282158
v 6.226763 -90.577957 -1.227291
v 6.150356 -90.391365 -1.175705
v 6.070127 -90.217262 -1.138681
v 5.986887 -90.056519 -1.099499
v 5.903563 -89.905403 -1.053516
v 5.824463 -89.760353 -0.995880
v 5.702671 -89.778084 -0.865454
v 5.686279 -89.642288 -0.756041
v 5.678654 -89.493958 -0.653080
v 5.673580 -89.466400 -0.467239
v 5.717203 -89.246658 -0.441917
v 5.727722 -89.150642 -0.281445
v 5.740654 -89.060875 -0.114979
v 5.845778 -88.494514 -0.079231
v 19.532339 -83.312927 1.642879
v 19.631617 -83.317734 1.476147
v 19.731678 -83.300636 1.290709
v 19.796719 -83.292877 1.078266
v 19.897923 -83.431190 0.998640
v 19.821613 -83.589455 0.973337
v 19.760441 -83.728188 0.979881
v 19.784052 -83.875435 0.996037
v 19.952961 -83.931694 0.996082
v 20.085985 -85.262390 0.972446
v 19.956257 -85.524170 0.922964
v 19.928127 -85.656769 0.896881
v 16.305759 -91.765045 -1.241146
v 16.271391 -91.928383 -1.325901
v 15.591415 -92.515823 -1.899078
v 15.381531 -92.537170 -1.941049
v 15.178037 -92.559364 -1.977096
v 14.979689 -92.575340 -2.013760
v 13.557462 -92.470856 -2.238390
v 11.885074 -92.474953 -2.132368
v 11.706394 -92.508766 -2.163982
v 11.526798 -92.542969 -2.198217
v 11.344273 -92.577896 -2.221239
v 11.161963 -92.622902 -2.220222
v 10.983434 -92.664093 -2.185755
v 10.799232 -92.696831 -2.130005
v 10.614264 -92.727074 -2.070267
v 10.430443 -92.749763 -2.003609
v 10.305882 -92.588821 -1.868240
v 10.117068 -92.604256 -1.779259
v 9.908604 -92.547554 -1.696262
v 9.732622 -92.530945 -1.600702
v 9.572814 -92.512703 -1.494202
v 9.296741 -92.554893 -1.588116
v 9.142372 -92.628342 -1.605945
v 8.658963 -92.831360 -1.491085
v 8.514769 -92.714073 -1.524036
v 8.374369 -92.588387 -1.506432
v 8.303349 -92.268570 -1.432631
v 8.209747 -92.112068 -1.373466
v 8.045752 -92.127037 -1.347500
v 7.871543 -92.147476 -1.370216
v 7.699438 -92.203476 -1.372440
v 7.531179 -92.272240 -1.353290
v 7.385086 -92.164444 -1.360107
v 7.231758 -92.048698 -1.363119
v 7.078594 -91.920929 -1.374226
v 6.932691 -91.780655 -1.383081
v 6.790752 -91.634300 -1.392281
v 6.650636 -91.479202 -1.376705
v 6.509058 -91.315239 -1.351879
v 6.371685 -91.137703 -1.314224
v 6.246983 -90.949692 -1.264111
v 6.147509 -90.754715 -1.202894
v 6.069008 -90.561340 -1.143183
v 5.988188 -90.380409 -1.103664
v 5.906273 -90.215698 -1.067101
v 5.749620 -89.916351 -0.960051
v 5.665604 -89.936028 -0.801159
v 5.646027 -89.796967 -0.691950
v 5.656749 -89.647827 -0.576632
v 5.695591 -89.342690 -0.305023
v 5.696722 -89.247025 -0.137474
v 19.613007 -83.281654 1.840147
v 19.718832 -83.317276 1.685001
v 19.835011 -83.338493 1.521938
v 19.898556 -83.268143 1.210659
v 19.995834 -83.294662 1.076414
v 19.988914 -83.570213 0.975216
v 19.949009 -83.739639 0.978735
v 20.113380 -83.829872 0.981247
v 19.968464 -84.112823 1.013386
v 20.014797 -84.294090 1.024361
v 20.094126 -85.436775 0.954893
v 20.096313 -85.614693 0.929363
v 20.034790 -85.790314 0.891859
v 18.031288 -91.114639 -1.124908
v 17.821445 -91.183655 -1.130404
v 15.824350 -92.503159 -1.846668
v 15.498616 -92.683556 -1.936327
v 15.295806 -92.706497 -1.973618
v 15.094998 -92.728073 -2.008921
v 13.679071 -92.626282 -2.245697
v 13.496058 -92.644020 -2.262836
v 13.313360 -92.664352 -2.281960
v 13.129933 -92.687943 -2.296387
v 12.027201 -92.627396 -2.145132
v 11.837294 -92.638466 -2.189104
v 11.664087 -92.671677 -2.231571
v 11.488857 -92.704636 -2.266821
v 11.308948 -92.747322 -2.280167
v 11.133026 -92.825668 -2.274210
v 10.933391 -92.837158 -2.222549
v 10.747948 -92.872681 -2.170313
v 10.562960 -92.904160 -2.120056
v 10.381311 -92.931229 -2.061852
v 10.258572 -92.774414 -1.924309
v 10.103556 -92.823997 -1.848558
v 9.979923 -92.710022 -1.752172
v 9.804501 -92.719360 -1.676807
v 9.639511 -92.684036 -1.536007
v 9.448497 -92.646591 -1.526714
v 9.312445 -92.719551 -1.626545
v 9.145531 -92.795433 -1.594975
v 8.496874 -92.893066 -1.543243
v 8.353752 -92.768097 -1.562271
v 8.249704 -92.464554 -1.449331
v 8.128814 -92.323868 -1.384321
v 7.975259 -92.271301 -1.375399
v 7.828253 -92.318001 -1.395081
v 7.663582 -92.371132 -1.397278
v 7.494635 -92.434135 -1.409405
v 7.356434 -92.338264 -1.368458
v 7.205688 -92.226631 -1.356928
v 7.052354 -92.100281 -1.334387
v 6.900179 -91.961304 -1.333719
v 6.752672 -91.815269 -1.346088
v 6.609268 -91.661346 -1.345325
v 6.465771 -91.499138 -1.330540
v 6.326860 -91.324478 -1.294628
v 6.195654 -91.139412 -1.246325
v 6.067589 -90.942245 -1.169598
v 5.997875 -90.724998 -1.094496
v 5.916233 -90.541481 -1.048332
v 5.839376 -90.373749 -1.004780
v 5.688944 -90.072998 -0.904032
v 5.605551 -90.090080 -0.743214
v 5.611246 -89.957222 -0.629551
v 19.788992 -83.265350 1.886928
v 19.902004 -83.312721 1.743164
v 20.033176 -83.337784 1.610119
v 19.903580 -83.306412 1.349283
v 20.077808 -83.287651 1.266849
v 20.177759 -83.274170 1.078619
v 20.151865 -83.627480 0.971300
v 20.285414 -83.769913 0.964752
v 20.103832 -84.012787 0.997597
v 20.133205 -84.197304 1.013489
v 20.188606 -84.380447 1.023052
v 18.179039 -91.222977 -1.076723
v 17.976604 -91.293495 -1.104973
v 17.768139 -91.360085 -1.096848
v 16.020382 -92.610977 -1.810635
v 15.866090 -92.680298 -1.848877
v 15.696495 -92.671371 -1.891064
v 15.600122 -92.837364 -1.922405
v 15.406022 -92.852486 -1.966784
v 15.206419 -92.876060 -2.001354
v 15.007004 -92.894592 -2.040590
v 13.614856 -92.791267 -2.270725
v 13.431562 -92.814659 -2.282839
v 13.248568 -92.839371 -2.292345
v 13.062806 -92.863220 -2.297028
v 11.947302 -92.767113 -2.208532
v 11.803272 -92.804703 -2.257721
v 11.633070 -92.837509 -2.296659
v 11.458044 -92.874115 -2.320835
v 11.300902 -92.913040 -2.315968
v 11.049099 -92.975578 -2.280689
v 10.887188 -93.013748 -2.242718
v 10.703947 -93.053146 -2.201035
v 10.520244 -93.088997 -2.157593
v 10.211514 -92.965614 -1.994177
v 10.052071 -93.011375 -1.909679
v 9.942768 -92.879311 -1.776678
v 9.782429 -92.926537 -1.708174
v 9.675634 -92.824112 -1.611177
v 9.494341 -92.817947 -1.589762
v 9.311800 -92.893524 -1.610535
v 9.165857 -92.942627 -1.551584
v 8.938524 -93.035469 -1.471880
v 8.641346 -93.005646 -1.506550
v 8.345406 -92.948082 -1.623165
v 8.213205 -92.644836 -1.535912
v 8.085791 -92.535255 -1.474337
v 7.962351 -92.431755 -1.425842
v 7.796018 -92.476471 -1.450292
v 7.623220 -92.522751 -1.457500
v 7.461561 -92.599930 -1.458244
v 7.326717 -92.508926 -1.408844
v 7.181229 -92.404892 -1.365217
v 7.028601 -92.283485 -1.323452
v 6.876274 -92.144104 -1.287376
v 6.721930 -91.997398 -1.293682
v 6.573308 -91.844170 -1.301411
v 6.427269 -91.684204 -1.299263
v 6.285923 -91.514328 -1.274811
v 6.154346 -91.336571 -1.228142
v 6.035606 -91.165016 -1.166733
v 5.896560 -90.861153 -1.058550
v 5.841368 -90.691696 -0.984825
v 5.767349 -90.530594 -0.940430
v 5.690981 -90.378563 -0.901726
v 5.564487 -90.116249 -0.566832
v 5.583799 -89.982620 -0.452835
v 19.964149 -83.250801 1.935314
v 20.084702 -83.306725 1.800076
v 20.213249 -83.336243 1.654535
v 20.005548 -83.327873 1.444176
v 20.167265 -83.335663 1.455574
v 20.285431 -83.280899 1.284409
v 20.257153 -83.440666 1.000099
v 20.351593 -83.603600 0.968468
v 20.464874 -83.756981 0.930826
v 20.256523 -83.944641 0.980560
v 20.242548 -84.101555 0.998077
v 20.305470 -84.256195 1.009918
v 18.127335 -91.403313 -1.065941
v 17.925896 -91.471786 -1.095644
v 16.162491 -92.739296 -1.746624
v 15.994829 -92.795288 -1.812944
v 15.802988 -92.848869 -1.869900
v 15.679294 -93.001289 -1.912702
v 15.501863 -93.003273 -1.955072
v 15.312700 -93.022560 -1.996155
v 15.116212 -93.043770 -2.035818
v 14.916798 -93.058250 -2.075254
v 14.718984 -93.064499 -2.110466
v 14.528434 -93.064445 -2.145168
v 12.258825 -93.112953 -2.226992
v 12.137384 -92.986694 -2.215855
v 11.962748 -92.945290 -2.256573
v 11.775141 -92.974617 -2.310390
v 11.594118 -93.006958 -2.343540
v 11.409164 -93.048882 -2.354382
v 11.212704 -93.060600 -2.336149
v 11.040432 -93.140900 -2.300049
v 10.854518 -93.189072 -2.257910
v 10.670483 -93.236977 -2.215614
v 10.489307 -93.282074 -2.176832
v 10.340624 -93.123962 -2.103006
v 10.169619 -93.159668 -2.035976
v 10.001638 -93.190849 -1.949503
v 9.891100 -93.059700 -1.823967
v 9.736376 -93.105621 -1.725769
v 9.628086 -92.975601 -1.617485
v 9.457657 -93.006073 -1.560890
v 9.287870 -93.054550 -1.533970
v 9.102921 -93.087402 -1.494244
v 8.946287 -93.189407 -1.476486
v 8.789349 -93.104553 -1.476692
v 8.635180 -93.179420 -1.534729
v 8.489803 -93.069626 -1.584253
v 8.336100 -93.137039 -1.652397
v 8.198819 -92.822525 -1.631229
v 8.056637 -92.704140 -1.599981
v 7.909566 -92.605377 -1.536915
v 7.740358 -92.597916 -1.518347
v 7.594215 -92.672440 -1.527866
v 7.448233 -92.771095 -1.490011
v 7.306211 -92.685997 -1.436417
v 7.162224 -92.585205 -1.377790
v 7.011091 -92.468346 -1.316351
v 6.853778 -92.333107 -1.271933
v 6.698799 -92.182762 -1.244865
v 6.544292 -92.027481 -1.248997
v 6.394430 -91.869087 -1.254627
v 6.249327 -91.703506 -1.244476
v 6.115885 -91.530479 -1.203636
v 5.990694 -91.362022 -1.149611
v 5.933184 -91.030098 -1.104824
v 5.735281 -90.834038 -0.948482
v 5.696405 -90.685951 -0.861759
v 5.649714 -90.537590 -0.801006
v 5.586235 -90.390297 -0.756309
v 5.504662 -90.273094 -0.501238
v 5.525312 -90.145668 -0.391462
v 5.466131 -90.171082 -0.222574
v 20.264606 -83.292755 1.844091
v 20.386913 -83.323349 1.702328
v 20.336689 -83.339470 1.501070
v 20.466114 -83.317421 1.373884
v 20.346064 -83.283005 1.073606
v 20.428959 -83.438438 0.982800
v 20.529963 -83.593964 0.925735
v 20.641224 -83.746628 0.886980
v 20.401779 -83.897690 0.963619
v 20.407925 -84.082573 0.981503
v 17.697800 -91.723473 -1.067173
v 17.530842 -91.799988 -0.979132
v 16.129574 -92.923103 -1.765673
v 15.967186 -92.974449 -1.824146
v 15.830574 -93.027092 -1.875381
v 15.765200 -93.170502 -1.906406
v 15.592951 -93.164589 -1.948603
v 15.413499 -93.172691 -1.989925
v 15.223426 -93.191422 -2.032234
v 15.026359 -93.208374 -2.076893
v 14.825988 -93.218941 -2.114799
v 14.628283 -93.223473 -2.144321
v 14.439310 -93.223450 -2.177004
v 12.385941 -93.263863 -2.254902
v 12.203074 -93.278801 -2.275990
v 12.078119 -93.125076 -2.264456
v 11.904711 -93.121613 -2.317337
v 11.724052 -93.137253 -2.352508
v 11.534423 -93.178299 -2.368437
v 11.354694 -93.229210 -2.370354
v 11.185143 -93.269508 -2.345623
v 11.003128 -93.311165 -2.303673
v 10.816965 -93.364250 -2.264355
v 10.642905 -93.427376 -2.223553
v 10.469694 -93.476501 -2.184357
v 10.312220 -93.320511 -2.123238
v 9.837186 -93.257263 -1.848293
v 9.675045 -93.273880 -1.728414
v 9.574167 -93.143311 -1.635494
v 9.414004 -93.185295 -1.560013
v 9.247967 -93.229668 -1.509748
v 9.088583 -93.284866 -1.471804
v 8.925240 -93.358437 -1.477669
v 8.782326 -93.273026 -1.499992
v 8.633730 -93.355644 -1.558098
v 8.485149 -93.250404 -1.604721
v 8.329069 -93.327171 -1.649406
v 8.183052 -93.020844 -1.659748
v 8.037483 -92.905182 -1.653034
v 7.899080 -92.800766 -1.624044
v 7.751558 -92.729195 -1.585342
v 7.598215 -92.835464 -1.545776
v 7.459545 -92.949226 -1.498943
v 7.303774 -92.868011 -1.449703
v 7.152952 -92.768745 -1.390068
v 6.998112 -92.653679 -1.327623
v 6.837831 -92.522781 -1.264975
v 6.678730 -92.372932 -1.214998
v 6.522141 -92.211891 -1.195667
v 6.367765 -92.052109 -1.198544
v 6.223263 -91.888573 -1.187672
v 6.086929 -91.721642 -1.160822
v 5.956173 -91.557152 -1.118612
v 5.858360 -91.201630 -1.082273
v 5.610546 -90.845383 -0.801573
v 5.580499 -90.705475 -0.711760
v 5.550994 -90.557312 -0.654007
v 5.452150 -90.438622 -0.433151
v 5.442545 -90.304230 -0.333813
v 5.369400 -90.328735 -0.173191
v 20.326544 -83.224823 2.018783
v 20.444077 -83.274620 1.885593
v 20.563824 -83.306175 1.751433
v 20.510290 -83.332069 1.564409
v 20.641554 -83.333679 1.437872
v 20.446606 -83.247238 1.214323
v 20.520124 -83.305290 1.069445
v 20.598272 -83.435921 0.958103
v 20.706055 -83.571548 0.882565
v 20.568756 -83.938438 0.933985
v 20.858379 -84.717812 0.963203
v 20.755142 -85.968582 0.994688
v 20.734020 -86.160622 0.983375
v 17.859913 -91.834137 -1.124146
v 17.691036 -91.909004 -1.061146
v 17.528511 -91.984779 -1.006767
v 15.935155 -93.156288 -1.848333
v 15.876670 -93.321068 -1.889311
v 15.694101 -93.326118 -1.941687
v 15.513818 -93.327965 -1.982897
v 15.328733 -93.340294 -2.027481
v 15.135777 -93.356804 -2.076534
v 14.935444 -93.370209 -2.118940
v 14.733352 -93.378265 -2.151314
v 14.536045 -93.381744 -2.178951
v 14.347320 -93.382111 -2.209724
v 12.875684 -93.380348 -2.326166
v 12.692112 -93.401733 -2.298920
v 12.506687 -93.418343 -2.283474
v 12.323349 -93.430481 -2.299168
v 12.146589 -93.438980 -2.333782
v 12.027422 -93.281662 -2.320320
v 11.847277 -93.296486 -2.360861
v 11.654233 -93.296608 -2.376240
v 11.485317 -93.361687 -2.378460
v 11.321373 -93.437340 -2.363960
v 11.132875 -93.440308 -2.333895
v 10.957432 -93.480446 -2.295063
v 10.793802 -93.548752 -2.259567
v 10.643459 -93.646744 -2.221649
v 10.451934 -93.667946 -2.179028
v 10.294914 -93.518341 -2.136425
v 10.135094 -93.586334 -2.083462
v 9.754705 -93.407265 -1.796230
v 9.525362 -93.318764 -1.629133
v 9.369944 -93.363991 -1.555012
v 9.211819 -93.411728 -1.502056
v 9.050650 -93.466423 -1.481411
v 8.900839 -93.516464 -1.495525
v 8.772760 -93.450195 -1.518059
v 8.631031 -93.536888 -1.560226
v 8.481337 -93.432846 -1.602142
v 8.323507 -93.511932 -1.620712
v 8.170818 -93.218224 -1.660557
v 8.020121 -93.109779 -1.646868
v 7.878904 -93.004196 -1.629843
v 7.745450 -92.908508 -1.597649
v 7.604316 -92.991440 -1.544868
v 7.516353 -93.139992 -1.506458
v 7.324056 -93.051399 -1.454479
v 7.157097 -92.953926 -1.398838
v 6.996538 -92.842491 -1.339073
v 6.836319 -92.716660 -1.274471
v 6.651128 -92.576645 -1.211563
v 6.495255 -92.394211 -1.162502
v 6.344196 -92.231598 -1.139816
v 6.203811 -92.067505 -1.115641
v 6.069963 -91.904839 -1.089634
v 5.948997 -91.743027 -1.045116
v 5.862604 -91.404976 -1.028263
v 5.746616 -91.284576 -0.938003
v 5.511379 -90.877502 -0.642811
v 5.368347 -90.473068 -0.282393
v 5.291898 -90.497498 -0.123844
v 5.380711 -90.182518 -0.061897
v 20.511391 -83.207420 2.056913
v 20.626686 -83.251091 1.925098
v 20.744118 -83.288429 1.795893
v 20.685997 -83.326050 1.620487
v 20.811729 -83.344391 1.496647
v 20.614479 -83.305763 1.242138
v 20.685242 -83.319153 1.051933
v 20.751766 -83.425293 0.934542
v 20.894432 -83.507057 0.889402
v 20.993876 -84.597610 0.921982
v 20.883823 -84.898453 1.010441
v 20.908245 -85.084633 1.037657
v 20.943230 -85.846268 1.035582
v 20.929836 -86.040848 1.032042
v 20.908535 -86.236023 1.023724
v 17.850643 -92.022163 -1.126331
v 17.694820 -92.098816 -1.053289
v 15.993582 -93.460976 -1.861080
v 15.806816 -93.476448 -1.934639
v 15.619308 -93.483322 -1.979111
v 15.434341 -93.491280 -2.023415
v 15.244424 -93.505196 -2.072567
v 15.046315 -93.519608 -2.119776
v 14.842555 -93.530266 -2.157341
v 14.639604 -93.536865 -2.185757
v 14.442150 -93.541222 -2.205463
v 13.991292 -93.373978 -2.271702
v 12.995300 -93.531029 -2.341770
v 12.805340 -93.550995 -2.354069
v 12.619165 -93.569847 -2.318604
v 12.431883 -93.585625 -2.305241
v 12.252544 -93.594673 -2.349131
v 11.981518 -93.449577 -2.369980
v 11.841587 -93.478958 -2.383528
v 11.736080 -93.422569 -2.388346
v 11.609375 -93.455795 -2.383648
v 11.504076 -93.573959 -2.374439
v 11.214429 -93.605255 -2.345705
v 11.074323 -93.590134 -2.308027
v 10.947035 -93.664169 -2.284214
v 10.816841 -93.724838 -2.251923
v 10.590612 -93.810638 -2.198050
v 10.283371 -93.721069 -2.133802
v 10.119423 -93.786057 -2.075500
v 10.006834 -93.486343 -2.016125
v 9.872163 -93.493210 -1.899788
v 9.741388 -93.580711 -1.791065
v 9.629349 -93.452591 -1.706776
v 9.485842 -93.499733 -1.615051
v 9.324701 -93.543556 -1.562206
v 9.157379 -93.587524 -1.539862
v 8.984798 -93.633720 -1.524403
v 8.792574 -93.644913 -1.527893
v 8.621115 -93.710648 -1.573086
v 8.475163 -93.612686 -1.597803
v 8.319630 -93.696808 -1.608557
v 8.165028 -93.408958 -1.635454
v 8.007467 -93.304802 -1.623579
v 7.855793 -93.199287 -1.600345
v 7.714079 -93.094444 -1.571781
v 7.682970 -93.271240 -1.540802
v 7.343399 -93.230370 -1.449814
v 7.168533 -93.135612 -1.405178
v 7.000900 -93.032173 -1.348129
v 6.840855 -92.916702 -1.289907
v 6.684795 -92.797897 -1.235014
v 6.438982 -92.563210 -1.150333
v 6.306925 -92.406868 -1.101074
v 6.181458 -92.243233 -1.046408
v 6.066719 -92.076210 -0.995171
v 5.850559 -91.588654 -0.970541
v 5.766998 -91.449631 -0.872648
v 5.331583 -90.650703 -0.234482
v 5.279552 -90.342216 -0.016603
v 5.281500 -90.184334 0.091419
v 20.583286 -83.124176 2.223633
v 20.697052 -83.176453 2.093729
v 20.810942 -83.224159 1.964275
v 20.926041 -83.270973 1.837639
v 20.862885 -83.321281 1.671909
v 20.980616 -83.356239 1.551723
v 20.785246 -83.342049 1.319130
v 20.778496 -83.329727 1.166079
v 20.857182 -83.345940 1.012777
v 21.012562 -83.364998 0.979675
v 21.024761 -84.783066 0.973038
v 21.055506 -84.963272 1.014929
v 21.081722 -85.147179 1.045446
v 21.103249 -85.334000 1.062830
v 21.123978 -85.715599 1.068062
v 21.119610 -85.909790 1.072884
v 21.105919 -86.105904 1.073080
v 16.087135 -93.606918 -1.810625
v 15.916368 -93.621529 -1.915718
v 15.729372 -93.633896 -1.978317
v 15.542739 -93.642166 -2.025696
v 15.353745 -93.653687 -2.071712
v 15.157609 -93.668076 -2.117008
v 14.953818 -93.681068 -2.153755
v 14.748275 -93.690453 -2.184345
v 14.545591 -93.698334 -2.200878
v 14.254107 -93.542946 -2.229214
v 14.072741 -93.538620 -2.252855
v 13.894669 -93.525803 -2.262604
v 13.103787 -93.680359 -2.299168
v 12.920151 -93.702034 -2.337551
v 12.730161 -93.718903 -2.317574
v 12.538342 -93.735863 -2.308615
v 12.351881 -93.750511 -2.340328
v 12.077391 -93.606781 -2.381001
v 11.902746 -93.620117 -2.393036
v 11.711113 -93.599022 -2.390873
v 11.356036 -93.629189 -2.358709
v 11.270655 -93.782143 -2.336990
v 11.104741 -93.754341 -2.308510
v 10.960670 -93.846535 -2.268265
v 10.772043 -93.883713 -2.227034
v 10.618252 -93.985008 -2.181049
v 10.442446 -93.861351 -2.160351
v 10.280066 -93.919014 -2.105049
v 10.121870 -93.977676 -2.028038
v 9.982637 -93.656151 -2.000790
v 9.851936 -93.708641 -1.885733
v 9.713726 -93.767097 -1.781439
v 9.597063 -93.634148 -1.697796
v 9.446665 -93.678909 -1.611902
v 9.274944 -93.717583 -1.574261
v 9.097231 -93.756752 -1.557325
v 8.918095 -93.793732 -1.542686
v 8.748821 -93.827988 -1.566521
v 8.600891 -93.865959 -1.607345
v 8.467603 -93.794868 -1.612949
v 8.321428 -93.880814 -1.622074
v 8.162840 -93.594063 -1.609394
v 8.001511 -93.491905 -1.599447
v 7.840893 -93.384544 -1.573303
v 7.674189 -93.454079 -1.518841
v 7.512128 -93.336128 -1.487785
v 7.346796 -93.413315 -1.441868
v 7.178318 -93.314980 -1.402561
v 7.005829 -93.217293 -1.356621
v 6.839332 -93.110558 -1.302322
v 6.678143 -92.997536 -1.251194
v 6.537407 -92.707527 -1.196064
v 6.377007 -92.741096 -1.149014
v 6.254827 -92.585030 -1.080894
v 6.144348 -92.422478 -0.999168
v 6.050718 -92.251999 -0.915291
v 5.950787 -92.086929 -0.852898
v 5.867641 -91.759293 -0.882851
v 5.780132 -91.614922 -0.799343
v 20.766869 -83.088799 2.267307
v 20.880466 -83.133186 2.133259
v 20.992785 -83.191353 2.004093
v 21.106239 -83.251442 1.876526
v 21.042040 -83.319321 1.717205
v 21.155476 -83.353783 1.588039
v 20.943996 -83.364204 1.375248
v 20.942497 -83.364853 1.177837
v 21.123394 -83.352394 1.116398
v 21.188580 -83.365120 0.950291
v 21.155434 -84.669579 0.947445
v 21.196459 -84.843460 0.998289
v 21.227829 -85.022652 1.035274
v 21.255945 -85.205322 1.070110
v 21.280123 -85.392151 1.082809
v 21.301182 -85.775780 1.103155
v 21.296638 -85.971458 1.111488
v 19.925472 -90.710114 -0.368378
v 19.794336 -90.891998 -0.417984
v 16.014639 -93.770355 -1.880135
v 15.839422 -93.782043 -1.971966
v 15.652795 -93.792114 -2.028721
v 15.463621 -93.802719 -2.072971
v 15.269809 -93.815742 -2.117546
v 15.067833 -93.829803 -2.153641
v 14.861552 -93.842056 -2.180218
v 14.656732 -93.853363 -2.194694
v 14.350469 -93.704811 -2.210068
v 14.161953 -93.706612 -2.226524
v 13.982097 -93.698593 -2.249290
v 13.805658 -93.671410 -2.242212
v 13.031425 -93.850388 -2.303560
v 12.840101 -93.868179 -2.312050
v 12.647072 -93.881889 -2.286258
v 12.453960 -93.900154 -2.302423
v 12.171709 -93.764015 -2.379501
v 11.989401 -93.774467 -2.396046
v 11.804362 -93.771828 -2.385271
v 11.621439 -93.758095 -2.368706
v 11.446711 -93.766129 -2.356693
v 11.357677 -93.929779 -2.327255
v 11.149115 -93.942459 -2.293188
v 10.960644 -94.019798 -2.241153
v 10.793585 -94.092621 -2.196934
v 10.628111 -94.168152 -2.145342
v 10.451263 -94.049255 -2.126007
v 10.288580 -94.106361 -2.056562
v 10.130362 -94.163818 -1.972660
v 9.971776 -93.846565 -1.975159
v 9.834652 -93.901970 -1.862425
v 9.675961 -93.955894 -1.785641
v 9.561527 -93.814560 -1.698265
v 9.395892 -93.849785 -1.632767
v 9.215524 -93.879791 -1.600822
v 9.031500 -93.913315 -1.593826
v 8.855835 -93.956947 -1.590546
v 8.682299 -93.991020 -1.620560
v 8.489277 -93.992081 -1.640238
v 8.312645 -94.056190 -1.637302
v 8.163679 -93.775146 -1.595022
v 7.999891 -93.672905 -1.579941
v 7.836073 -93.567688 -1.552206
v 7.670982 -93.639908 -1.503254
v 7.509511 -93.523689 -1.472017
v 7.345757 -93.599312 -1.431541
v 7.182663 -93.496445 -1.396719
v 7.013174 -93.399307 -1.354713
v 6.841131 -93.298309 -1.308384
v 6.671087 -93.188660 -1.260834
v 6.518677 -92.880028 -1.210968
v 6.342960 -92.929718 -1.166157
v 6.208296 -92.772621 -1.079384
v 6.098156 -92.607140 -0.978239
v 6.017145 -92.433983 -0.863956
v 5.937176 -92.261124 -0.766516
v 5.869003 -91.930901 -0.787529
v 5.800381 -91.779037 -0.712919
v 20.829323 -83.024330 2.462248
v 20.945591 -83.038422 2.316317
v 21.056980 -83.079201 2.170955
v 21.170296 -83.151482 2.035921
v 21.284056 -83.219940 1.906116
v 21.219820 -83.302223 1.749697
v 21.321796 -83.310432 1.606781
v 21.085789 -83.373665 1.444111
v 21.094446 -83.367409 1.289867
v 21.243359 -83.320190 1.242010
v 21.296989 -83.321938 1.085499
v 21.267345 -83.508270 0.895033
v 21.347553 -83.640663 0.875341
v 21.306751 -83.784027 0.875725
v 21.431940 -83.898468 0.894781
v 21.544531 -84.028450 0.908894
v 21.400574 -85.080849 1.072983
v 21.433025 -85.263908 1.092785
v 21.458502 -85.451920 1.103214
v 20.109646 -90.717354 -0.303118
v 19.990633 -90.885918 -0.335918
v 19.910858 -91.055359 -0.367470
v 16.856949 -93.124344 -1.245727
v 16.111906 -93.923019 -1.838524
v 15.940870 -93.933167 -1.937895
v 15.759769 -93.943390 -2.014656
v 15.573719 -93.952477 -2.073082
v 15.382038 -93.963722 -2.118752
v 15.183501 -93.977036 -2.157982
v 14.978877 -93.991188 -2.183487
v 14.774135 -94.006126 -2.191633
v 14.458014 -93.864258 -2.196583
v 14.262647 -93.872009 -2.204006
v 14.071640 -93.874031 -2.226116
v 13.886038 -93.852158 -2.238510
v 12.951847 -94.015694 -2.281282
v 12.759037 -94.029076 -2.270912
v 12.564526 -94.043053 -2.257471
v 12.269045 -93.919098 -2.336889
v 12.086229 -93.932144 -2.360052
v 11.903893 -93.934647 -2.365913
v 11.723331 -93.925156 -2.358192
v 11.544684 -93.919861 -2.346054
v 11.470466 -94.073929 -2.312649
v 11.288977 -94.086349 -2.286951
v 11.117242 -94.133415 -2.250488
v 10.956963 -94.207420 -2.205099
v 10.799309 -94.280281 -2.152596
v 10.460758 -94.230804 -2.079948
v 10.296583 -94.290291 -2.008129
v 10.133808 -94.351799 -1.935402
v 9.973722 -94.035492 -1.926491
v 9.811188 -94.095039 -1.849176
v 9.622368 -94.154922 -1.805908
v 9.507662 -93.984802 -1.727489
v 9.326984 -94.001068 -1.672249
v 9.142580 -94.028427 -1.642544
v 8.962489 -94.071404 -1.643066
v 8.792036 -94.117867 -1.658012
v 8.617251 -94.146317 -1.669300
v 8.445601 -94.178192 -1.661495
v 8.279964 -94.227852 -1.639200
v 8.161087 -93.947670 -1.605598
v 7.998077 -93.846405 -1.570862
v 7.833105 -93.746704 -1.535910
v 7.667169 -93.821358 -1.491211
v 7.506819 -93.710411 -1.458336
v 7.342289 -93.782982 -1.417484
v 7.183465 -93.678696 -1.387085
v 7.018688 -93.580475 -1.350718
v 6.847246 -93.482597 -1.307354
v 6.671606 -93.377457 -1.264290
v 6.501375 -93.067795 -1.224363
v 6.324440 -93.122200 -1.175753
v 6.176218 -92.967636 -1.089207
v 6.063305 -92.804626 -0.972939
v 5.965464 -92.632263 -0.834591
v 5.897485 -92.437462 -0.717318
v 5.858072 -92.103409 -0.685448
v 5.784445 -91.951805 -0.617943
v 5.711620 -91.812042 -0.577785
v 5.604692 -91.727371 -0.477978
v 21.121040 -82.949577 2.357570
v 21.229759 -83.024712 2.178638
v 21.347363 -83.105453 2.049515
v 21.461834 -83.187073 1.924969
v 21.392277 -83.266914 1.771294
v 21.475744 -83.228394 1.623663
v 21.249004 -83.351601 1.426968
v 21.335709 -83.243912 1.342091
v 21.396965 -83.244308 1.210369
v 21.375942 -83.387459 0.959101
v 21.456144 -83.522621 0.883963
v 21.509523 -83.706642 0.873554
v 21.619608 -83.857613 0.886480
v 21.726212 -83.999382 0.906351
v 21.660685 -84.159622 0.930786
v 21.605768 -84.317375 0.952839
v 21.541874 -84.966568 1.074209
v 21.581650 -85.140831 1.097630
v 21.615120 -85.324158 1.108629
v 21.637835 -85.514435 1.131237
v 20.277870 -90.771484 -0.258686
v 20.141708 -90.874374 -0.278706
v 20.098858 -91.044907 -0.286930
v 20.016068 -91.208580 -0.323734
v 19.980173 -91.389664 -0.354851
v 19.905411 -91.543541 -0.425732
v 16.992622 -93.009415 -1.220230
v 16.041101 -94.084206 -1.893604
v 15.865417 -94.094772 -1.988228
v 15.681325 -94.104195 -2.058075
v 15.492386 -94.113731 -2.110981
v 15.298238 -94.125076 -2.155834
v 15.097805 -94.139053 -2.185781
v 14.895719 -94.156120 -2.197464
v 14.574909 -94.021332 -2.189808
v 14.378051 -94.033615 -2.195805
v 14.182381 -94.039078 -2.228445
v 13.968890 -94.042145 -2.254522
v 13.062811 -94.165977 -2.260571
v 12.871271 -94.178383 -2.252621
v 12.679797 -94.188713 -2.229044
v 12.374868 -94.064316 -2.273609
v 12.190922 -94.085785 -2.302399
v 12.009817 -94.100235 -2.327947
v 11.830579 -94.097359 -2.329983
v 11.653078 -94.082825 -2.325150
v 11.584268 -94.230652 -2.288965
v 11.414474 -94.229416 -2.271965
v 11.256948 -94.258141 -2.240479
v 11.109747 -94.325325 -2.199749
v 10.967876 -94.395554 -2.140751
v 10.471268 -94.405418 -2.014969
v 10.304878 -94.470695 -1.954147
v 10.135256 -94.541649 -1.916208
v 9.970503 -94.225113 -1.890076
v 9.795977 -94.288620 -1.859367
v 9.627966 -94.364883 -1.855122
v 9.422606 -94.131783 -1.748737
v 9.229526 -94.147552 -1.708237
v 9.067360 -94.165031 -1.687397
v 8.920074 -94.235435 -1.701652
v 8.746703 -94.284042 -1.702333
v 8.569798 -94.315277 -1.690184
v 8.399303 -94.351852 -1.667067
v 8.233069 -94.398003 -1.630024
v 8.147781 -94.112923 -1.609722
v 7.994785 -94.010948 -1.569439
v 7.830860 -93.919044 -1.526714
v 7.661783 -94.010582 -1.478634
v 7.498690 -93.889771 -1.447082
v 7.329403 -93.961868 -1.401371
v 7.179045 -93.860466 -1.372683
v 7.021219 -93.761597 -1.341904
v 6.493658 -93.258224 -1.228222
v 6.316807 -93.317719 -1.176403
v 6.162619 -93.168060 -1.083719
v 6.042070 -93.010185 -0.966877
v 5.947240 -92.857681 -0.844290
v 5.866402 -92.593048 -0.674240
v 5.816446 -92.281624 -0.616241
v 5.739189 -92.127251 -0.535044
v 5.662933 -91.953522 -0.466919
v 5.567629 -91.857094 -0.365776
v 21.425358 -82.945000 2.164032
v 21.525143 -83.056808 2.041870
v 21.565201 -83.211876 1.777473
v 21.601688 -83.128944 1.643818
v 21.396912 -83.231941 1.476915
v 21.469334 -83.143623 1.344992
v 21.560658 -83.167442 1.203638
v 21.476580 -83.294220 1.080194
v 21.556561 -83.381805 0.954426
v 21.632839 -83.525703 0.875387
v 21.712732 -83.683876 0.865852
v 21.806757 -83.833885 0.882801
v 21.909351 -83.980171 0.897770
v 21.838531 -84.134712 0.930176
v 21.778389 -84.287743 0.955479
v 21.685349 -84.591499 1.004774
v 21.683542 -84.859169 1.061337
v 21.725698 -85.023094 1.083513
v 21.763786 -85.198166 1.101822
v 21.793701 -85.383507 1.131969
v 20.274410 -90.951218 -0.239338
v 20.272816 -91.102226 -0.228525
v 20.189964 -91.217682 -0.244961
v 20.117702 -91.341438 -0.273457
v 20.040136 -91.554153 -0.356075
v 19.860062 -91.706856 -0.488111
v 17.017565 -93.176476 -1.305550
v 15.970030 -94.245529 -1.947895
v 15.789456 -94.256050 -2.035629
v 15.602308 -94.264954 -2.098438
v 15.411229 -94.274597 -2.146929
v 15.216587 -94.286674 -2.187580
v 15.018603 -94.303932 -2.202869
v 14.698136 -94.175957 -2.194443
v 14.504339 -94.192574 -2.207670
v 14.313885 -94.201500 -2.239544
v 14.131537 -94.203026 -2.288174
v 13.962644 -94.235504 -2.313614
v 13.820877 -94.297440 -2.336720
v 13.672133 -94.277672 -2.325256
v 12.977357 -94.352036 -2.262514
v 12.785864 -94.340111 -2.223288
v 12.490461 -94.203835 -2.211075
v 12.302969 -94.226196 -2.223164
v 12.121442 -94.252724 -2.254410
v 11.941498 -94.265862 -2.278706
v 11.762464 -94.254501 -2.289406
v 11.671551 -94.397522 -2.243977
v 11.522890 -94.364258 -2.241710
v 11.391747 -94.401604 -2.216154
v 11.249765 -94.417221 -2.182076
v 11.151184 -94.520515 -2.111282
v 10.807856 -94.453362 -2.080076
v 10.642515 -94.513031 -2.012138
v 10.477436 -94.578506 -1.947803
v 10.310539 -94.650032 -1.897980
v 10.140438 -94.728165 -1.877661
v 9.962905 -94.418457 -1.897446
v 9.792492 -94.486961 -1.884258
v 9.622919 -94.561592 -1.892731
v 9.462297 -94.283073 -1.819729
v 9.299013 -94.246948 -1.774677
v 9.102842 -94.296814 -1.766054
v 8.901409 -94.408447 -1.758106
v 8.694181 -94.449745 -1.725891
v 8.518286 -94.485344 -1.695847
v 8.348078 -94.518394 -1.653103
v 8.120750 -94.279663 -1.601181
v 7.990017 -94.174110 -1.564911
v 7.840408 -94.088600 -1.522346
v 7.717907 -94.198242 -1.479984
v 7.471060 -94.061409 -1.428484
v 7.310978 -94.143600 -1.379002
v 7.169121 -94.043274 -1.354439
v 7.019592 -93.943520 -1.327431
v 6.860065 -93.846199 -1.293076
v 6.323771 -93.511978 -1.162590
v 6.159733 -93.367149 -1.069260
v 6.042561 -93.213394 -0.939312
v 5.938553 -93.059708 -0.815800
v 5.883186 -92.741142 -0.722225
v 5.801493 -92.725876 -0.563366
v 5.770809 -92.486328 -0.563444
v 5.610969 -92.162704 -0.370615
v 5.562752 -92.005142 -0.308371
v 5.482180 -91.871437 -0.213285
v 21.580006 -82.903191 2.095764
v 21.641727 -83.128784 1.918480
v 21.718761 -83.120804 1.753660
v 21.729313 -83.061180 1.556282
v 21.545776 -83.118172 1.499947
v 21.646143 -83.080254 1.360084
v 21.733252 -83.143097 1.215618
v 21.644554 -83.252769 1.071619
v 21.727676 -83.361137 0.941292
v 21.815611 -83.506599 0.863722
v 21.901333 -83.664330 0.869223
v 21.993498 -83.817764 0.871401
v 22.091721 -83.966827 0.879599
v 22.017765 -84.117027 0.923063
v 21.952518 -84.265465 0.954773
v 21.727350 -84.440399 0.975979
v 21.851021 -84.560799 1.001408
v 21.815567 -84.728584 1.031788
v 21.860832 -84.899704 1.061117
v 21.930601 -85.060173 1.090256
v 21.963278 -85.244362 1.126694
v 21.992180 -85.436432 1.175888
v 20.390928 -91.229347 -0.190769
v 20.272385 -91.374321 -0.214462
v 20.167442 -91.504128 -0.277763
v 20.141384 -91.676170 -0.336401
v 20.001064 -91.693069 -0.413097
v 19.957352 -91.852982 -0.464373
v 17.111567 -93.054649 -1.255272
v 15.891334 -94.407532 -1.987678
v 15.707014 -94.417740 -2.062874
v 15.519547 -94.426239 -2.120962
v 15.330594 -94.436455 -2.170135
v 15.139632 -94.450981 -2.205725
v 14.824148 -94.325981 -2.211889
v 14.633769 -94.345772 -2.234505
v 14.449636 -94.355209 -2.279571
v 14.269703 -94.361565 -2.326515
v 14.096140 -94.380165 -2.360901
v 13.925713 -94.415154 -2.386505
v 13.747221 -94.436516 -2.395206
v 13.568301 -94.425720 -2.374733
v 12.866698 -94.484093 -2.230465
v 12.607435 -94.351601 -2.180197
v 12.422707 -94.363800 -2.156593
v 12.237137 -94.384888 -2.156204
v 12.058203 -94.412849 -2.187088
v 11.865314 -94.434433 -2.215895
v 11.721669 -94.537224 -2.179152
v 11.547619 -94.533813 -2.176064
v 11.355944 -94.544441 -2.127086
v 10.974717 -94.561745 -2.054020
v 10.807922 -94.612213 -1.991343
v 10.642649 -94.678421 -1.932205
v 10.479084 -94.754440 -1.885118
v 10.314383 -94.832382 -1.848637
v 10.146219 -94.910751 -1.825344
v 9.963902 -94.613121 -1.895853
v 9.793055 -94.685707 -1.902258
v 9.622082 -94.761139 -1.893948
v 9.458864 -94.458702 -1.869425
v 9.282547 -94.375916 -1.840109
v 9.105907 -94.456497 -1.840542
v 8.965691 -94.564659 -1.834663
v 8.795702 -94.576157 -1.776970
v 8.625998 -94.649971 -1.734724
v 8.453773 -94.649139 -1.681389
v 8.180336 -94.561325 -1.601788
v 8.071617 -94.444733 -1.572464
v 7.984200 -94.329178 -1.554928
v 7.858510 -94.270294 -1.517794
v 7.743351 -94.380020 -1.463673
v 7.580448 -94.159897 -1.447639
v 7.447828 -94.240349 -1.404014
v 7.015343 -94.127541 -1.307404
v 6.862997 -94.027618 -1.277840
v 6.696539 -93.929352 -1.250319
v 6.349619 -93.701035 -1.128885
v 6.177888 -93.562210 -1.043001
v 6.056448 -93.411118 -0.906450
v 5.950214 -93.260109 -0.775377
v 5.869627 -92.908340 -0.681686
v 5.786970 -92.940758 -0.521641
v 5.720123 -92.628113 -0.442619
v 5.461987 -92.041916 -0.181362
v 5.368864 -91.844070 -0.113407
v 5.275101 -91.759415 -0.079067
v 21.716715 -82.806778 2.079094
v 21.696821 -82.986702 2.020531
v 21.812359 -83.055092 1.905107
v 21.887606 -83.054306 1.735588
v 21.891415 -83.034286 1.548988
v 21.843689 -83.063087 1.372032
v 21.905823 -83.141296 1.196621
v 21.809202 -83.236320 1.067829
v 21.904697 -83.361427 0.961546
v 22.002079 -83.497261 0.897339
v 22.088684 -83.649269 0.863392
v 22.175922 -83.805878 0.841007
v 22.271759 -83.959404 0.854935
v 22.197281 -84.106430 0.907932
v 22.127926 -84.248665 0.951466
v 21.897709 -84.413170 0.977434
v 22.023346 -84.536354 0.999460
v 21.970640 -84.658302 1.018793
v 22.001896 -84.788101 1.043543
v 22.029705 -84.921120 1.073601
v 22.067827 -85.119423 1.117308
v 22.096859 -85.305435 1.162466
v 20.573193 -91.143929 -0.174587
v 20.571831 -91.312263 -0.159821
v 20.439976 -91.411255 -0.176983
v 20.339119 -91.539108 -0.190845
v 20.276978 -91.672142 -0.260445
v 20.095238 -91.837898 -0.393000
v 20.053526 -91.999474 -0.445807
v 20.016411 -92.162224 -0.497057
v 16.001888 -94.557243 -1.943787
v 15.809719 -94.569435 -2.014587
v 15.624157 -94.578705 -2.082638
v 15.438435 -94.587608 -2.137592
v 15.253899 -94.599922 -2.186718
v 14.950442 -94.470619 -2.236137
v 14.764387 -94.490540 -2.270767
v 14.582198 -94.505074 -2.316031
v 14.402288 -94.516571 -2.363113
v 14.223565 -94.531937 -2.401745
v 14.045879 -94.553413 -2.436962
v 13.861429 -94.577278 -2.455624
v 13.671881 -94.588608 -2.445743
v 12.995449 -94.598442 -2.276199
v 12.850427 -94.641556 -2.215160
v 12.719347 -94.531998 -2.166840
v 12.539203 -94.503777 -2.104435
v 12.356186 -94.514519 -2.070284
v 12.172289 -94.529472 -2.060327
v 11.996881 -94.561646 -2.096172
v 11.840017 -94.591385 -2.120504
v 11.696207 -94.673172 -2.066561
v 11.488148 -94.666740 -2.057222
v 11.298780 -94.666359 -2.031517
v 11.125593 -94.678810 -1.998980
v 10.961550 -94.712692 -1.953525
v 10.797699 -94.770561 -1.903252
v 10.638676 -94.848480 -1.855991
v 10.481590 -94.931549 -1.816463
v 10.319908 -95.009186 -1.778305
v 10.152815 -95.087402 -1.755077
v 9.968758 -94.804619 -1.872349
v 9.797670 -94.880371 -1.872480
v 9.627228 -94.955795 -1.855865
v 9.456846 -94.649330 -1.904438
v 9.289993 -94.541786 -1.897596
v 9.137302 -94.622406 -1.903988
v 9.011358 -94.710304 -1.889441
v 8.873356 -94.724754 -1.830727
v 8.744432 -94.751328 -1.774529
v 8.532131 -94.790878 -1.694530
v 8.288708 -94.681725 -1.629784
v 8.135357 -94.716209 -1.547455
v 8.019911 -94.599617 -1.525534
v 7.899356 -94.463493 -1.503036
v 7.762737 -94.534409 -1.432621
v 7.593899 -94.318832 -1.434948
v 6.864809 -94.210281 -1.253517
v 6.707874 -94.108543 -1.224075
v 6.377012 -93.888130 -1.099518
v 6.218742 -93.751465 -1.006517
v 6.077754 -93.607018 -0.888477
v 5.935200 -93.475067 -0.744190
v 5.854092 -93.102531 -0.654772
v 5.708405 -92.800453 -0.403955
v 5.382164 -92.000610 -0.074959
v 5.275826 -91.932541 0.004002
v 5.161442 -91.837135 0.048981
v 5.055506 -91.898422 0.171257
v 21.859396 -82.896637 2.001280
v 21.983820 -82.988335 1.930481
v 22.079708 -83.014496 1.804859
v 22.031193 -83.037003 1.634083
v 22.022577 -83.060921 1.462067
v 22.034752 -83.096237 1.300543
v 21.962109 -83.239967 1.060692
v 22.094788 -83.348778 1.005751
v 22.189787 -83.492142 0.905121
v 22.271992 -83.639145 0.836353
v 22.354412 -83.803444 0.805767
v 22.451218 -83.958473 0.834738
v 22.374681 -84.104752 0.882015
v 22.304798 -84.243942 0.930317
v 22.068958 -84.393127 0.977262
v 22.192768 -84.519867 1.000874
v 22.150257 -84.673637 1.033295
v 22.177582 -84.838341 1.074425
v 22.176426 -85.005142 1.109880
v 22.203930 -85.180298 1.149406
v 22.233202 -85.365417 1.197845
v 22.064552 -87.009369 1.333971
v 21.441778 -90.787994 0.041557
v 21.411465 -90.969337 0.003670
v 21.385618 -91.151680 -0.028435
v 20.732536 -91.244865 -0.151085
v 20.730967 -91.419342 -0.139835
v 20.592270 -91.464005 -0.149216
v 20.512241 -91.575951 -0.155844
v 20.234549 -91.822258 -0.340157
v 20.190506 -91.987305 -0.390640
v 20.153187 -92.150803 -0.433660
v 20.119610 -92.309349 -0.487272
v 20.087688 -92.467819 -0.544518
v 15.906146 -94.718002 -1.948101
v 15.722517 -94.729645 -2.026546
v 15.541422 -94.739166 -2.096464
v 15.361605 -94.750008 -2.156933
v 15.071778 -94.616882 -2.236908
v 14.890263 -94.636467 -2.284641
v 14.709702 -94.655190 -2.332664
v 14.529644 -94.671906 -2.379047
v 14.350064 -94.687965 -2.422028
v 14.170784 -94.704498 -2.464844
v 13.987288 -94.722488 -2.499603
v 13.798349 -94.744370 -2.491409
v 12.760756 -94.773056 -2.139986
v 12.474181 -94.654457 -2.016209
v 12.291595 -94.656021 -1.958727
v 12.098297 -94.677650 -1.986854
v 11.907627 -94.697510 -2.010056
v 11.799484 -94.804047 -1.929602
v 11.606886 -94.787758 -1.959780
v 11.424448 -94.786476 -1.949566
v 11.258368 -94.804710 -1.920315
v 11.101782 -94.828316 -1.891407
v 10.944075 -94.865372 -1.861021
v 10.788829 -94.935448 -1.824247
v 10.643635 -95.026909 -1.786112
v 10.492970 -95.110291 -1.746199
v 10.330933 -95.182739 -1.699224
v 9.975485 -94.988922 -1.818067
v 9.805596 -95.065964 -1.810848
v 9.638800 -95.143532 -1.790215
v 9.458095 -94.850998 -1.896038
v 9.300875 -94.737885 -1.923702
v 9.143009 -94.808907 -1.908165
v 8.975508 -94.863228 -1.855328
v 8.817503 -94.903656 -1.791782
v 8.656477 -94.898598 -1.726797
v 8.506872 -94.947777 -1.642876
v 8.393900 -94.813400 -1.640453
v 8.242338 -94.838913 -1.566624
v 8.094753 -94.867912 -1.479332
v 7.980052 -94.753059 -1.464628
v 7.860828 -94.640610 -1.446543
v 7.680593 -94.668785 -1.363930
v 7.620207 -94.490616 -1.400597
v 7.495687 -94.591194 -1.335896
v 7.350527 -94.678322 -1.275070
v 6.868311 -94.393196 -1.214146
v 6.717929 -94.289032 -1.192780
v 6.540947 -94.001961 -1.172775
v 6.408861 -94.075180 -1.070862
v 6.254141 -93.955482 -0.964708
v 6.100971 -93.800690 -0.877659
v 5.957369 -93.693001 -0.778286
v 5.180679 -92.005089 0.136354
v 21.876396 -82.753059 2.089361
v 22.041960 -82.810219 2.050434
v 22.170454 -82.924751 1.944796
v 22.269257 -83.017906 1.827646
v 22.177746 -83.057686 1.703375
v 22.182869 -83.087845 1.558659
v 22.188463 -83.114502 1.403847
v 22.073200 -83.191360 1.143204
v 22.231176 -83.246353 1.100626
v 22.291306 -83.365356 0.989590
v 22.402615 -83.481483 0.892782
v 22.453400 -83.646355 0.808104
v 22.538586 -83.808846 0.797581
v 22.551964 -84.107445 0.861652
v 22.479246 -84.248360 0.906290
v 22.239344 -84.378311 0.969620
v 22.345081 -84.492325 0.995489
v 22.341940 -84.621460 1.032694
v 22.311693 -84.751198 1.063595
v 22.355652 -84.887299 1.095095
v 22.383068 -85.047791 1.137091
v 22.403526 -85.213531 1.181698
v 22.486149 -86.432541 1.483063
v 22.211905 -86.713646 1.410240
v 22.226791 -86.896500 1.402775
v 22.234432 -87.081238 1.389040
v 21.633312 -90.712570 0.122402
v 21.597851 -90.895737 0.082577
v 21.565649 -91.078430 0.044661
v 21.539738 -91.261734 0.008549
v 20.876436 -91.537758 -0.122799
v 20.704880 -91.600929 -0.136740
v 20.592907 -91.733307 -0.174919
v 20.371975 -91.821159 -0.287395
v 20.329712 -91.973373 -0.356815
v 20.304478 -92.134773 -0.406443
v 20.275066 -92.289207 -0.455944
v 20.237307 -92.445564 -0.505119
v 20.203232 -92.600533 -0.570847
v 18.639954 -93.128807 -1.252457
v 18.491882 -93.186707 -1.315699
v 18.341694 -93.254120 -1.370682
v 18.195919 -93.342941 -1.423176
v 15.997565 -94.865929 -1.860237
v 15.818274 -94.879318 -1.962475
v 15.635821 -94.888481 -2.037861
v 15.464070 -94.899902 -2.120575
v 15.186566 -94.764145 -2.222305
v 15.010926 -94.781662 -2.282362
v 14.832967 -94.801773 -2.334478
v 14.653900 -94.822472 -2.382408
v 14.472960 -94.843369 -2.419365
v 14.294253 -94.861755 -2.465263
v 14.114889 -94.878288 -2.511894
v 13.928775 -94.896996 -2.531887
v 13.740685 -94.916512 -2.518345
v 13.556143 -94.934181 -2.489879
v 13.379322 -94.951546 -2.437103
v 13.205778 -94.963142 -2.368036
v 13.041353 -94.965439 -2.273430
v 12.627871 -94.652878 -2.082537
v 12.423929 -94.797791 -1.910955
v 12.216946 -94.809273 -1.893637
v 12.004490 -94.812050 -1.902367
v 11.888744 -94.922050 -1.806652
v 11.692501 -94.917282 -1.846016
v 11.531542 -94.896523 -1.872639
v 11.387892 -94.934822 -1.843384
v 11.228367 -94.962578 -1.817802
v 11.071085 -94.987251 -1.798897
v 10.924250 -95.008492 -1.791702
v 10.811539 -95.107872 -1.758831
v 10.675226 -95.206726 -1.728333
v 10.516548 -95.288513 -1.697130
v 10.161518 -95.262459 -1.680492
v 9.983248 -95.165329 -1.742733
v 9.815079 -95.241066 -1.724091
v 9.651745 -95.321487 -1.699421
v 9.466980 -95.047501 -1.841051
v 9.287399 -94.951691 -1.881534
v 9.104700 -94.955246 -1.866238
v 8.956450 -95.040535 -1.798149
v 8.785206 -95.092331 -1.705639
v 8.629917 -95.106194 -1.611389
v 8.467752 -95.089691 -1.536743
v 8.355786 -94.963425 -1.559002
v 8.206209 -94.984268 -1.476057
v 8.066551 -95.003899 -1.377516
v 7.953144 -94.893822 -1.377192
v 7.824482 -94.788353 -1.374031
v 7.673157 -94.840797 -1.293457
v 7.519332 -94.754898 -1.285768
v 7.363495 -94.845345 -1.233765
v 7.193866 -94.765358 -1.223133
v 6.726398 -94.469749 -1.141453
v 6.561377 -94.180550 -1.145710
v 6.430679 -94.262367 -1.053236
v 6.304298 -94.170822 -0.956593
v 6.105749 -93.965233 -0.855219
v 5.972263 -93.893906 -0.780609
v 5.831838 -93.626717 -0.680561
v 5.766682 -93.485847 -0.608734
v 5.616482 -93.507774 -0.502890
v 22.449203 -83.034767 1.782179
v 22.327494 -83.096085 1.674152
v 22.349604 -83.124367 1.505186
v 22.358669 -83.147125 1.344658
v 22.201435 -83.155518 1.248253
v 22.347254 -83.190285 1.204458
v 22.408186 -83.261322 1.095913
v 22.464310 -83.351974 0.992470
v 22.568186 -83.525635 0.851875
v 22.639652 -83.658859 0.806055
v 22.632557 -83.959778 0.830563
v 22.730232 -84.107216 0.867887
v 22.654160 -84.249329 0.903797
[truncated: 3,725,992 more chars]
