# Supplementary material for: A Ceratopsian Dinosaur from the Lower Cretaceous of Western North America, and the Biogeography of Neoceratopsia
Source: PLoS One. 2014 Dec 10;9(12):e112055. doi: 10.1371/journal.pone.0112055 (PMC4262212; doi:10.1371/journal.pone.0112055)
Supplement: File S7 — Surface scans of elements from the lower jaw of Aquilops americanus , OMNH 34557 (holotype). (ZIP) [file pone.0112055.s007.zip › Posterior Dentary/MainDentary.mtl]

newmtl MainDentary_0
map_Kd MainDentary_T1.jpg
newmtl MainDentary_1
map_Kd MainDentary_T2.jpg
newmtl MainDentary_2
map_Kd MainDentary_T3.jpg
newmtl MainDentary_3
map_Kd MainDentary_T4.jpg
newmtl MainDentary_4
map_Kd MainDentary_T5.jpg
newmtl MainDentary_5
map_Kd MainDentary_T6.jpg
newmtl MainDentary_6
map_Kd MainDentary_T7.jpg
newmtl MainDentary_7
map_Kd MainDentary_T8.jpg
newmtl MainDentary_8
map_Kd MainDentary_T9.jpg
newmtl MainDentary_9
map_Kd MainDentary_T10.jpg
newmtl MainDentary_10
map_Kd MainDentary_T11.jpg
newmtl MainDentary_11
map_Kd MainDentary_T12.jpg
newmtl MainDentary_12
map_Kd MainDentary_T13.jpg
newmtl MainDentary_13
map_Kd MainDentary_T14.jpg
newmtl MainDentary_14
map_Kd MainDentary_T15.jpg
newmtl MainDentary_15
map_Kd MainDentary_T16.jpg
