# Supplementary material for: A Ceratopsian Dinosaur from the Lower Cretaceous of Western North America, and the Biogeography of Neoceratopsia
Source: PLoS One. 2014 Dec 10;9(12):e112055. doi: 10.1371/journal.pone.0112055 (PMC4262212; doi:10.1371/journal.pone.0112055)
Supplement: File S7 — Surface scans of elements from the lower jaw of Aquilops americanus , OMNH 34557 (holotype). (ZIP) [file pone.0112055.s007.zip › Predentary/Predentary.obj]

#Created by NextEngine Inc. Copyright 2006
# vertex count = 33361
v -0.000000 -0.000001 -0.000004
v 23.384439 -78.047318 0.987919
v 23.522804 -78.068855 0.960623
v 23.652357 -78.120590 0.926445
v 23.780621 -78.176315 0.888382
v 23.310352 -78.081451 1.126587
v 23.449266 -78.096603 1.103790
v 23.584465 -78.130135 1.074669
v 23.720314 -78.166649 1.043360
v 23.850271 -78.220947 1.005232
v 23.236279 -78.107704 1.271099
v 23.374290 -78.124603 1.247932
v 23.512669 -78.146164 1.221943
v 23.650255 -78.175903 1.192720
v 23.784891 -78.218452 1.159088
v 23.915846 -78.271355 1.120922
v 23.294729 -78.159729 1.392292
v 23.435436 -78.171432 1.368874
v 23.576651 -78.188934 1.341862
v 23.715128 -78.222092 1.309688
v 23.847647 -78.272888 1.272787
v 23.980904 -78.320969 1.235470
v 24.110060 -78.373390 1.195301
v 24.239874 -78.413673 1.154715
v 23.352934 -78.211113 1.511606
v 23.497524 -78.217865 1.487383
v 23.641827 -78.235390 1.457750
v 23.780886 -78.273735 1.421829
v 23.913759 -78.325775 1.383575
v 24.049442 -78.367477 1.348642
v 24.184107 -78.403923 1.313162
v 24.318371 -78.430054 1.277326
v 23.415962 -78.268417 1.622534
v 23.563881 -78.278610 1.594521
v 23.708187 -78.302811 1.560572
v 23.846676 -78.342766 1.523449
v 23.986528 -78.377113 1.491325
v 24.128086 -78.398659 1.461325
v 24.266212 -78.426231 1.427711
v 23.488096 -78.335464 1.721058
v 23.636950 -78.351685 1.688824
v 23.781990 -78.373962 1.655834
v 23.926550 -78.393898 1.626968
v 24.071383 -78.409103 1.600067
v 24.213970 -78.432762 1.569279
v 23.568357 -78.405045 1.812523
v 23.717274 -78.425117 1.778408
v 23.866461 -78.428276 1.754745
v 24.014214 -78.434830 1.730841
v 24.161316 -78.446945 1.704182
v 23.501097 -78.450325 1.936661
v 23.654909 -78.469711 1.903068
v 23.806351 -78.473694 1.877129
v 23.956284 -78.470978 1.856041
v 24.105333 -78.477531 1.831650
v 23.437551 -78.477280 2.063940
v 23.593964 -78.505493 2.029348
v 23.746355 -78.521706 1.997940
v 23.897423 -78.521523 1.974647
v 23.384495 -78.487129 2.192524
v 23.538565 -78.520782 2.159712
v 23.688593 -78.554199 2.124313
v 23.838448 -78.572350 2.093067
v 23.989004 -78.571365 2.070353
v 23.488083 -78.522263 2.291649
v 23.636570 -78.562660 2.256510
v 23.782024 -78.601616 2.219902
v 23.930264 -78.619545 2.189293
v 24.079838 -78.622757 2.164570
v 23.726458 -78.622772 2.349091
v 23.871496 -78.659691 2.311962
v 24.019426 -78.676079 2.281252
v 24.167549 -78.682091 2.254852
v 24.105762 -78.736938 2.371384
v 24.969536 -78.793175 2.493809
v 25.106388 -78.788727 2.476513
v 24.770262 -78.820587 2.637869
v 24.905880 -78.799347 2.624681
v 25.041983 -78.785233 2.610188
v 25.177534 -78.769920 2.594427
v 25.312336 -78.752068 2.578341
v 25.447420 -78.729568 2.561777
v 21.486145 -75.215271 2.617311
v 24.710989 -78.844353 2.764387
v 24.845179 -78.815781 2.752937
v 24.976805 -78.779007 2.740015
v 25.111584 -78.758484 2.725430
v 25.246992 -78.740982 2.710285
v 25.381176 -78.716690 2.693573
v 25.515394 -78.697372 2.678421
v 21.487009 -75.091087 2.570427
v 21.380516 -75.143776 2.635925
v 21.482115 -75.327888 2.681123
v 21.471481 -75.423782 2.755981
v 24.652977 -78.871803 2.892105
v 24.786783 -78.839447 2.880833
v 24.918440 -78.800659 2.869240
v 25.049490 -78.762024 2.855925
v 25.182013 -78.730423 2.840364
v 25.316900 -78.710060 2.824711
v 25.452147 -78.693016 2.809931
v 25.586971 -78.680206 2.799780
v 25.724293 -78.681244 2.798040
v 21.311838 -73.698616 2.464890
v 21.220249 -73.771904 2.526863
v 21.383730 -75.017540 2.600229
v 21.272810 -75.071663 2.659403
v 21.379011 -75.262413 2.689638
v 21.373976 -75.382416 2.753181
v 21.397678 -75.502144 2.837526
v 21.688076 -76.450150 3.390442
v 21.760206 -76.558907 3.488432
v 24.460732 -78.937729 3.037682
v 24.594444 -78.902397 3.024521
v 24.728220 -78.867409 3.011753
v 24.861486 -78.831055 2.999172
v 24.991428 -78.785149 2.986814
v 25.121351 -78.740822 2.972706
v 25.254898 -78.711113 2.956585
v 25.390850 -78.698654 2.940411
v 25.527235 -78.698219 2.925552
v 25.664906 -78.692192 2.917023
v 25.807806 -78.697250 2.914974
v 21.201176 -73.651749 2.521866
v 21.112745 -73.724495 2.586243
v 21.268135 -75.198952 2.691231
v 21.265665 -75.320374 2.745214
v 21.264050 -75.437843 2.809942
v 21.265213 -75.560890 2.859797
v 21.380045 -75.621078 2.923346
v 21.443380 -76.416138 3.339790
v 21.545521 -76.488518 3.380642
v 21.631096 -76.552711 3.435373
v 24.397141 -78.969322 3.177921
v 24.532015 -78.933548 3.163563
v 24.666475 -78.896843 3.148954
v 24.801193 -78.861679 3.134300
v 24.934086 -78.821335 3.120258
v 25.064501 -78.775360 3.106346
v 25.196600 -78.737640 3.090729
v 25.332005 -78.723114 3.071928
v 25.467697 -78.721970 3.052956
v 25.602436 -78.730133 3.035099
v 25.737360 -78.721062 3.027672
v 25.861593 -78.718040 3.025223
v 25.866177 -78.717094 2.790379
v 21.159115 -75.522018 2.762405
v 21.158987 -75.642822 2.818558
v 21.252522 -75.676025 2.928547
v 21.329742 -76.487198 3.314043
v 21.420498 -76.547821 3.379123
v 21.523701 -76.612534 3.427702
v 21.650560 -76.661079 3.500988
v 24.462296 -78.963173 3.307257
v 24.599482 -78.930290 3.292103
v 24.736063 -78.895813 3.276069
v 24.871727 -78.859329 3.260038
v 25.005508 -78.818695 3.244480
v 25.139030 -78.781448 3.227638
v 25.274555 -78.759804 3.207445
v 25.410025 -78.761871 3.182123
v 25.543715 -78.776909 3.155191
v 25.678135 -78.787827 3.133997
v 25.814642 -78.772614 3.126148
v 25.949551 -78.761208 3.097511
v 25.958296 -78.734795 2.943096
v 26.057999 -78.837738 2.905046
v 19.766714 -73.426224 3.595955
v 21.131784 -75.741211 2.909006
v 21.230690 -76.566383 3.260752
v 21.312050 -76.623993 3.339336
v 21.407551 -76.682945 3.409984
v 21.522366 -76.740135 3.459104
v 21.888391 -77.036224 3.647812
v 21.936621 -77.155273 3.666267
v 24.384415 -78.990692 3.450543
v 24.524403 -78.961937 3.438051
v 24.664524 -78.935219 3.422342
v 24.804123 -78.907669 3.404615
v 24.941763 -78.873268 3.387287
v 25.078140 -78.836334 3.369888
v 25.215899 -78.819031 3.344849
v 25.351784 -78.818748 3.314058
v 25.486208 -78.826851 3.282990
v 25.621237 -78.833099 3.256584
v 25.757515 -78.830368 3.237299
v 25.894815 -78.816612 3.219295
v 26.025385 -78.831490 3.182583
v 26.057688 -78.818253 3.041290
v 26.114388 -78.934265 2.988060
v 26.100683 -78.957130 2.851717
v 26.107574 -79.083313 2.776428
v 19.882963 -73.452599 3.571417
v 19.737875 -73.287834 3.598633
v 19.694017 -73.160095 3.586496
v 19.665215 -73.045815 3.526504
v 19.644676 -72.922310 3.461340
v 20.662083 -71.052155 2.457926
v 20.788080 -70.978340 2.433474
v 20.876532 -70.778244 2.264782
v 21.262579 -70.083313 1.299755
v 21.694271 -72.798096 2.668951
v 21.585573 -72.881416 2.671083
v 20.910347 -73.509911 2.762634
v 20.838341 -73.581268 2.840498
v 21.115622 -76.207726 3.059135
v 21.160063 -76.394157 3.146364
v 21.147388 -76.517418 3.171556
v 21.202915 -76.696754 3.284118
v 21.299240 -76.758774 3.364815
v 21.413015 -76.819534 3.424030
v 21.637413 -76.785271 3.534138
v 21.664280 -76.903893 3.565195
v 21.721912 -77.050156 3.598297
v 24.442635 -78.992340 3.581326
v 24.585350 -78.974098 3.569016
v 24.728188 -78.957504 3.552237
v 24.870752 -78.940590 3.531677
v 25.011450 -78.912758 3.511688
v 25.151377 -78.888794 3.488094
v 25.290211 -78.879166 3.457203
v 25.427317 -78.877312 3.423403
v 25.563362 -78.880875 3.389769
v 25.699818 -78.877434 3.362392
v 25.836050 -78.871246 3.338230
v 25.970383 -78.870773 3.311172
v 26.122252 -78.907684 3.127310
v 26.152222 -79.055428 2.928041
v 26.158546 -79.182320 2.879021
v 19.437597 -75.606995 4.268307
v 20.147392 -73.678268 3.395986
v 20.061363 -73.597984 3.461157
v 20.075377 -73.463127 3.455502
v 19.977093 -73.390221 3.517730
v 19.867603 -73.331390 3.580803
v 19.842941 -73.199097 3.592369
v 19.811113 -73.062447 3.597752
v 19.726637 -72.939461 3.569513
v 19.697443 -72.812439 3.508911
v 19.649788 -72.800621 3.387756
v 19.652174 -72.679298 3.320890
v 20.756527 -71.104691 2.532646
v 20.879629 -71.065071 2.517899
v 20.891056 -70.881470 2.365187
v 21.001066 -70.814003 2.308571
v 21.337814 -70.111359 1.427002
v 21.352623 -70.046188 1.216608
v 21.798853 -72.711990 2.660212
v 21.674124 -72.671288 2.703497
v 21.566343 -72.753616 2.711096
v 20.891083 -73.386383 2.775370
v 20.816889 -73.459373 2.849642
v 20.744591 -73.531776 2.921636
v 20.760067 -73.651222 2.913025
v 20.771292 -73.765198 2.911528
v 20.809273 -76.066917 2.960196
v 21.019831 -76.153511 2.982969
v 21.090393 -76.339340 3.053698
v 21.066269 -76.468796 3.075865
v 21.059168 -76.601028 3.115589
v 21.140207 -76.631996 3.204102
v 21.089626 -76.753120 3.182140
v 21.198635 -76.826355 3.301237
v 21.304314 -76.896133 3.380495
v 21.537605 -76.871574 3.479500
v 21.559225 -76.995682 3.513014
v 21.575808 -77.124321 3.542188
v 21.851101 -77.208870 3.659859
v 24.498953 -78.997025 3.713278
v 24.643406 -78.991920 3.701283
v 24.788258 -78.989830 3.682854
v 24.933180 -78.982590 3.660173
v 25.077038 -78.962486 3.637102
v 25.219906 -78.947876 3.608541
v 25.360584 -78.934929 3.575615
v 25.500469 -78.926285 3.537321
v 25.640095 -78.921890 3.499973
v 25.777822 -78.913872 3.468718
v 25.913940 -78.911194 3.438427
v 26.196447 -79.153435 3.016474
v 19.397364 -75.658989 4.344978
v 19.476618 -75.687141 4.273441
v 20.246870 -73.623840 3.322941
v 20.163889 -73.541031 3.388588
v 20.175182 -73.402313 3.386271
v 20.075443 -73.324463 3.454551
v 19.965609 -73.255569 3.526153
v 19.954195 -73.126434 3.544748
v 19.961172 -73.002556 3.564262
v 19.855459 -72.930130 3.605068
v 19.776114 -72.818588 3.604771
v 19.688532 -72.688087 3.447750
v 19.683609 -72.566658 3.384090
v 19.689581 -72.446533 3.315094
v 20.000635 -71.710953 2.857881
v 20.475443 -71.422180 2.753365
v 20.596966 -71.381516 2.722410
v 20.912086 -70.972794 2.443874
v 21.013321 -70.918892 2.402191
v 21.281023 -70.387680 1.900703
v 21.277721 -70.167328 1.531515
v 21.402191 -70.167557 1.534666
v 21.405235 -70.065002 1.321556
v 21.466183 -69.999252 1.220064
v 21.521955 -69.928177 1.115952
v 21.559542 -69.834641 0.994018
v 21.612604 -69.739822 0.896780
v 21.664696 -69.651337 0.809650
v 21.782520 -69.619919 0.837030
v 21.770510 -72.597878 2.700742
v 21.677172 -72.537163 2.734978
v 21.557423 -72.618126 2.744497
v 21.459682 -72.837234 2.716190
v 20.875826 -73.260231 2.794661
v 20.796213 -73.331863 2.865761
v 20.722212 -73.404770 2.936623
v 20.667709 -73.605171 2.986330
v 20.676460 -73.721146 2.987024
v 20.686104 -73.834282 2.986609
v 20.698395 -73.952477 2.981720
v 20.709793 -74.079781 2.978254
v 20.714813 -74.211929 2.976435
v 20.750694 -75.996758 2.950159
v 20.663761 -76.063065 2.986553
v 20.908566 -76.127464 2.942190
v 21.036411 -76.262375 2.969189
v 20.993210 -76.392570 2.990784
v 20.961355 -76.533600 3.013306
v 20.982622 -76.684837 3.065428
v 20.977551 -76.818787 3.095901
v 21.126852 -76.890656 3.239817
v 21.199654 -76.963577 3.318472
v 21.427370 -76.953751 3.443937
v 21.451038 -77.082626 3.476974
v 21.472961 -77.217102 3.520254
v 21.689648 -77.193481 3.605032
v 21.855768 -77.119225 3.648127
v 24.991125 -79.025223 3.792431
v 25.138340 -79.007370 3.768739
v 25.283884 -78.986519 3.740458
v 25.429533 -78.969719 3.697668
v 25.576733 -78.952522 3.650562
v 25.719408 -78.950127 3.609058
v 25.857903 -78.948975 3.570175
v 25.991295 -78.967354 3.529612
v 19.425819 -75.794594 4.367897
v 19.507620 -75.783134 4.268337
v 19.507357 -75.587082 4.208572
v 20.260611 -73.484375 3.314634
v 20.271656 -73.344101 3.311979
v 20.175898 -73.262589 3.387401
v 20.067234 -73.189133 3.461260
v 20.066126 -73.058556 3.477142
v 20.075026 -72.928276 3.496502
v 19.980915 -72.871490 3.572462
v 19.890560 -72.813293 3.615886
v 19.732822 -72.692474 3.569794
v 19.719896 -72.571472 3.511219
v 19.717394 -72.453522 3.442230
v 19.721251 -72.331573 3.371042
v 19.712660 -72.207237 3.308701
v 19.739946 -72.095261 3.235176
v 19.811146 -71.998093 3.169584
v 19.881660 -71.905701 3.115246
v 19.951054 -71.820557 3.058334
v 20.023958 -71.742195 3.004826
v 20.456089 -71.516563 2.849634
v 20.579592 -71.487549 2.809752
v 20.701660 -71.455124 2.763386
v 21.089283 -71.232094 2.565668
v 21.006081 -71.036385 2.477528
v 21.122978 -70.988068 2.433680
v 21.227762 -70.910965 2.413979
v 21.333391 -70.834671 2.381056
v 21.210459 -70.506081 1.991137
v 21.356359 -70.480865 1.969993
v 21.299206 -70.284790 1.789909
v 21.329866 -70.216293 1.660011
v 21.469948 -70.220116 1.637499
v 21.469959 -70.105774 1.430616
v 21.537418 -70.043121 1.327082
v 21.598314 -69.969482 1.221785
v 21.652405 -69.889816 1.113863
v 21.699724 -69.797882 1.016874
v 21.739145 -69.694115 0.935266
v 21.867348 -69.647964 0.931805
v 21.822899 -72.480583 2.723558
v 21.688986 -72.405693 2.760611
v 21.561678 -72.481018 2.772795
v 21.446114 -72.702057 2.755627
v 21.336027 -72.787697 2.760983
v 21.228863 -72.874107 2.754578
v 21.130627 -72.965881 2.727333
v 21.013266 -72.960190 2.778738
v 20.778563 -73.202080 2.884224
v 20.695210 -73.273491 2.956272
v 20.645645 -73.482437 2.997482
v 20.582863 -73.561508 3.047096
v 20.580257 -73.672005 3.054090
v 20.585733 -73.789772 3.057163
v 20.600885 -73.908211 3.053328
v 20.621511 -74.031540 3.044947
v 20.630409 -74.166016 3.043365
v 20.628796 -74.299034 3.046610
v 20.653008 -75.947205 3.007459
v 20.559183 -76.030884 3.063484
v 20.698923 -76.150452 2.969131
v 20.811977 -76.138718 2.932812
v 20.974411 -76.188713 2.884109
v 20.949495 -76.310623 2.913847
v 20.871159 -76.408813 2.938848
v 20.825399 -76.537277 2.961620
v 20.887974 -76.635040 3.001888
v 20.873787 -76.752579 3.024647
v 21.056812 -76.887817 3.165590
v 21.093624 -77.016937 3.221052
v 21.177677 -77.094048 3.322508
v 21.306038 -77.041573 3.408360
v 21.352329 -77.177902 3.464165
v 21.361879 -77.308777 3.523266
v 21.582224 -77.265831 3.578861
v 21.703421 -77.332077 3.636125
v 21.784832 -77.149590 3.631525
v 21.770975 -77.240143 3.640245
v 21.791002 -77.441010 3.675373
v 25.044426 -79.055550 3.930933
v 25.193577 -79.046410 3.906086
v 25.351669 -79.027023 3.879126
v 25.514473 -78.993904 3.799717
v 25.664246 -78.967545 3.755258
v 25.809250 -78.964706 3.710094
v 25.942284 -78.996597 3.661875
v 19.478685 -75.904587 4.330988
v 20.334404 -74.166954 3.268286
v 20.402128 -73.807892 3.193642
v 20.409779 -73.656151 3.181679
v 20.351931 -73.428612 3.235947
v 20.365740 -73.288307 3.232822
v 20.276215 -73.204002 3.313934
v 20.081383 -72.791473 3.512604
v 19.977646 -72.734619 3.581341
v 19.852108 -72.701057 3.617185
v 19.808361 -72.577499 3.612188
v 19.776304 -72.455765 3.561901
v 19.769554 -72.342560 3.483109
v 19.768150 -72.215508 3.424204
v 19.770538 -72.093620 3.369962
v 19.783798 -71.994629 3.293930
v 19.868250 -71.915321 3.258816
v 19.961657 -71.844093 3.207523
v 20.052202 -71.783768 3.144029
v 20.144533 -71.730331 3.077009
v 20.111263 -71.669876 2.961441
v 20.250782 -71.670219 3.004833
v 20.457056 -71.609596 2.942657
v 20.570854 -71.584305 2.899921
v 20.689190 -71.560913 2.848078
v 20.808355 -71.535042 2.791767
v 21.195852 -71.303261 2.605652
v 21.109388 -71.103806 2.515076
v 21.223913 -71.028969 2.509991
v 21.333662 -70.948227 2.494362
v 21.443348 -70.873474 2.458405
v 21.448566 -70.780823 2.327669
v 21.324062 -70.575027 2.047020
v 21.459124 -70.551720 2.028036
v 21.405832 -70.408905 1.894077
v 21.386198 -70.338226 1.832142
v 21.428343 -70.276077 1.746103
v 21.556852 -70.292336 1.713972
v 21.533403 -70.163940 1.529852
v 21.603121 -70.094498 1.433411
v 21.666885 -70.017715 1.332439
v 21.726862 -69.940674 1.226419
v 21.782221 -69.851463 1.127811
v 21.827885 -69.745369 1.041969
v 21.960281 -69.698700 1.034700
v 21.809412 -72.338814 2.761272
v 21.571249 -72.346741 2.804235
v 21.443142 -72.563377 2.790302
v 21.328411 -72.647469 2.801451
v 21.217258 -72.735703 2.810953
v 21.098019 -72.828827 2.806917
v 20.957216 -72.858749 2.838657
v 20.877073 -72.982750 2.842237
v 20.772144 -73.070892 2.902950
v 20.679293 -73.142464 2.977535
v 20.580124 -73.211243 3.056976
v 20.619566 -73.355026 3.017742
v 20.533430 -73.456474 3.083609
v 20.497854 -73.598099 3.111553
v 20.490837 -73.733551 3.122494
v 20.503233 -73.865517 3.121494
v 20.529610 -73.999054 3.111210
v 20.558928 -74.116661 3.096336
v 20.544697 -74.246231 3.111509
v 20.575686 -76.155663 3.041239
v 20.619987 -76.279404 3.016462
v 20.778936 -76.170593 2.886379
v 20.864164 -76.178223 2.906158
v 20.846928 -76.265625 2.885307
v 20.737370 -76.342644 2.946388
v 20.752390 -76.445023 2.964679
v 20.768627 -76.655334 2.986553
v 20.729555 -76.783554 3.026735
v 20.865639 -76.893417 3.064508
v 20.995562 -76.961006 3.110331
v 20.997953 -77.103340 3.154758
v 21.075119 -77.164635 3.252562
v 21.248960 -77.160515 3.398037
v 21.253036 -77.275909 3.443398
v 21.250025 -77.399689 3.501156
v 21.474169 -77.352463 3.577864
v 21.584459 -77.406891 3.622196
v 21.680067 -77.460678 3.661812
v 21.820932 -77.086937 3.634437
v 21.732548 -77.582741 3.702797
v 25.470356 -79.034622 3.931152
v 25.615433 -79.015411 3.907507
v 25.766781 -78.994263 3.844946
v 25.899073 -79.032166 3.793762
v 26.006548 -79.090744 3.734730
v 20.328163 -74.869469 3.280842
v 20.425211 -74.798080 3.212379
v 20.447742 -74.323853 3.186308
v 20.406429 -74.213928 3.214220
v 20.404764 -74.098991 3.210226
v 20.435278 -73.971794 3.178943
v 20.444197 -73.375107 3.158966
v 20.464325 -73.238045 3.152235
v 20.375263 -73.149452 3.234104
v 20.276939 -73.065811 3.319649
v 20.275496 -72.926811 3.330715
v 20.270210 -72.785553 3.347694
v 20.174309 -72.714417 3.444395
v 20.057610 -72.654686 3.508207
v 19.945187 -72.606834 3.583355
v 19.912052 -72.480659 3.586439
v 19.877644 -72.362747 3.540361
v 19.852345 -72.257629 3.481243
v 19.895067 -72.139984 3.438419
v 19.884937 -72.014389 3.360600
v 19.984390 -71.926712 3.331177
v 20.082888 -71.859779 3.272587
v 20.174055 -71.814598 3.191908
v 20.267561 -71.770958 3.117073
v 20.461420 -71.705765 3.017019
v 20.563492 -71.693855 2.984077
v 20.678774 -71.664749 2.934896
v 20.796764 -71.641304 2.875893
v 20.928102 -71.508690 2.733976
v 21.050705 -71.477409 2.684393
v 21.176224 -71.433762 2.654194
v 21.301409 -71.376709 2.642475
v 21.212906 -71.165253 2.566628
v 21.329456 -71.088371 2.567308
v 21.441732 -71.010201 2.550522
v 21.549265 -70.931343 2.527180
v 21.553507 -70.807045 2.417730
v 21.423681 -70.617615 2.112944
v 21.554291 -70.622635 2.123726
v 21.487755 -70.471115 1.933569
v 21.509142 -70.370018 1.823206
v 21.652491 -70.385864 1.775894
v 21.584820 -70.228195 1.616432
v 21.672508 -70.180672 1.531513
v 21.732306 -70.095551 1.417255
v 21.799040 -70.021622 1.313236
v 21.855871 -69.941956 1.211170
v 21.926722 -69.834412 1.120975
v 22.068047 -69.787964 1.079290
v 21.775730 -70.499527 1.807104
v 21.786121 -70.579849 1.939407
v 21.685450 -72.265457 2.792326
v 21.570280 -72.209129 2.828197
v 21.448063 -72.425316 2.820152
v 21.329130 -72.504669 2.834661
v 21.214514 -72.586807 2.846161
v 21.104664 -72.666847 2.854149
v 20.995199 -72.727783 2.865927
v 20.892071 -72.765442 2.893053
v 20.829374 -72.851875 2.898109
v 20.759193 -72.941811 2.932734
v 20.672022 -73.013329 2.997406
v 20.576326 -73.063141 3.072947
v 20.530270 -73.324356 3.090984
v 20.501062 -74.914345 3.157619
v 20.466423 -75.064041 3.178919
v 20.498198 -76.250656 3.103909
v 20.526945 -76.379089 3.084789
v 20.733519 -76.245720 2.944267
v 20.638695 -76.412827 3.008808
v 20.688570 -76.537933 2.992054
v 20.645037 -76.636826 3.050903
v 20.621283 -76.725273 3.118723
v 20.752647 -76.903694 3.111082
v 20.909689 -77.027275 3.104677
v 20.872263 -77.144447 3.142406
v 20.957222 -77.227760 3.213489
v 21.162636 -77.231140 3.339691
v 21.146439 -77.354980 3.401274
v 21.131933 -77.473457 3.466329
v 21.356344 -77.440529 3.580973
v 21.470245 -77.490601 3.628691
v 21.588961 -77.540665 3.672460
v 21.854851 -77.080620 3.643890
v 22.827295 -78.421722 4.034664
v 25.735538 -79.054672 3.950031
v 25.852848 -79.081673 3.917200
v 25.959595 -79.139320 3.868248
v 19.583672 -75.692123 4.182339
v 20.344881 -75.017715 3.266395
v 20.413269 -74.933754 3.221058
v 20.478138 -74.141296 3.157711
v 20.477650 -73.104774 3.151960
v 20.378199 -73.011337 3.241697
v 20.374657 -72.869034 3.256140
v 20.362894 -72.721283 3.276777
v 20.259102 -72.640305 3.362637
v 20.154100 -72.575073 3.448845
v 20.039059 -72.523064 3.526823
v 20.005211 -72.395836 3.522015
v 19.962101 -72.265816 3.495916
v 20.040644 -72.174835 3.452150
v 20.007761 -72.049973 3.404394
v 20.111317 -71.983528 3.352695
v 20.203423 -71.928696 3.282557
v 20.288048 -71.879639 3.200809
v 20.389744 -71.839874 3.130915
v 20.374893 -71.740273 3.064947
v 20.529345 -71.817520 3.071133
v 20.659058 -71.780396 3.004711
v 20.778618 -71.754875 2.946564
v 20.913256 -71.621078 2.810011
v 21.032211 -71.596794 2.749268
v 21.157801 -71.561325 2.709425
v 21.281233 -71.514603 2.681082
v 21.406528 -71.453842 2.664114
v 21.318178 -71.234314 2.608391
v 21.435684 -71.161606 2.602077
v 21.546223 -71.083496 2.592459
v 21.652353 -71.007004 2.577202
v 21.658894 -70.866119 2.499031
v 21.570347 -70.707947 2.278282
v 21.663651 -70.658386 2.174339
v 21.584612 -70.546051 1.998514
v 21.596718 -70.459785 1.885681
v 21.682215 -70.464630 1.846970
v 21.685232 -70.292770 1.653852
v 21.963886 -69.956032 1.189568
v 22.047709 -69.916153 1.127487
v 21.862305 -70.649765 2.014399
v 21.453194 -72.290863 2.842552
v 21.333353 -72.365318 2.860056
v 21.214725 -72.440788 2.871656
v 21.101173 -72.516655 2.888214
v 20.991632 -72.583931 2.904444
v 20.885193 -72.644287 2.929693
v 20.793560 -72.720299 2.965033
v 20.722782 -72.808517 2.992363
v 20.666491 -72.895515 3.019503
v 20.575199 -72.924477 3.088915
v 20.424349 -76.339615 3.179556
v 20.466888 -76.468895 3.167791
v 20.580685 -76.506516 3.081558
v 20.532976 -76.603958 3.162195
v 20.542234 -76.724686 3.202944
v 20.691109 -76.815765 3.133749
v 20.669180 -76.907204 3.185543
v 20.805769 -77.022408 3.116880
v 20.745014 -77.139297 3.166006
v 20.819832 -77.261765 3.195826
v 21.049322 -77.297249 3.298607
v 21.021576 -77.408913 3.372839
v 20.998056 -77.514931 3.452553
v 21.239475 -77.530258 3.550430
v 21.341780 -77.573219 3.634275
v 21.461399 -77.618301 3.685669
v 21.591663 -77.660316 3.726995
v 22.642376 -78.406914 3.958965
v 22.720343 -78.463051 3.991575
v 22.867847 -78.517021 4.093155
v 20.476971 -72.964775 3.165041
v 20.477623 -72.811378 3.178440
v 20.450325 -72.654678 3.212036
v 20.350197 -72.566574 3.293251
v 20.242970 -72.494583 3.371382
v 20.128807 -72.442039 3.456152
v 20.090240 -72.310982 3.465677
v 20.154963 -72.237160 3.409851
v 20.140171 -72.119606 3.390499
v 20.233446 -72.068283 3.332796
v 20.307261 -72.009659 3.252264
v 20.396807 -71.951187 3.189472
v 20.489260 -71.915779 3.134544
v 20.652006 -71.891022 3.056173
v 20.754414 -71.876022 3.003735
v 20.896866 -71.734749 2.883177
v 21.012077 -71.716278 2.814472
v 21.135700 -71.685921 2.763578
v 21.263824 -71.647911 2.730576
v 21.382915 -71.589561 2.710764
v 21.507986 -71.519661 2.706106
v 21.423729 -71.310112 2.637562
v 21.538303 -71.238335 2.633904
v 21.645012 -71.160919 2.626486
v 21.748024 -71.084869 2.622425
v 21.763252 -70.955292 2.542688
v 21.671869 -70.770523 2.378014
v 21.699179 -70.709106 2.264301
v 21.794191 -70.687462 2.164619
v 21.707626 -70.606827 2.055868
v 21.691643 -70.529694 1.932657
v 21.908379 -70.766525 2.235868
v 21.332354 -72.230095 2.864126
v 21.215738 -72.301414 2.883131
v 21.099133 -72.373703 2.906790
v 20.982885 -72.441200 2.930920
v 20.870914 -72.504494 2.959877
v 20.770880 -72.579285 2.999248
v 20.684462 -72.669601 3.041573
v 20.602940 -72.778969 3.084337
v 20.261726 -75.545395 3.319866
v 20.274675 -75.710503 3.308424
v 20.176136 -75.798538 3.388548
v 20.366344 -76.418999 3.271561
v 20.387693 -76.554840 3.245041
v 20.453423 -76.682388 3.253513
v 20.475443 -76.831146 3.238735
v 20.598175 -76.823830 3.202755
v 20.573225 -76.962143 3.234619
v 20.692036 -77.013130 3.168098
v 20.626400 -77.104439 3.217983
v 20.682371 -77.242134 3.211920
v 20.915590 -77.342499 3.277794
v 20.888084 -77.444786 3.358173
v 20.866365 -77.537369 3.455286
v 21.102526 -77.587967 3.535852
v 21.203583 -77.647308 3.620292
v 21.311522 -77.703262 3.704538
v 21.460497 -77.729820 3.756378
v 21.584551 -77.779381 3.792936
v 21.605637 -77.910606 3.865158
v 22.611406 -78.530769 3.946396
v 22.697081 -78.584564 4.008898
v 22.781246 -78.520287 4.040329
v 22.793360 -78.614883 4.073874
v 22.805447 -78.724846 4.127192
v 20.111399 -75.677170 3.459003
v 20.155050 -75.546333 3.417599
v 20.524794 -72.718109 3.150013
v 20.453142 -72.514305 3.220301
v 20.342649 -72.405777 3.299837
v 20.211166 -72.357628 3.385559
v 20.265610 -72.236115 3.339941
v 20.343065 -72.144562 3.283176
v 20.427189 -72.073975 3.221411
v 20.502138 -72.014107 3.167892
v 20.719849 -72.003006 3.052435
v 20.866255 -71.856293 2.934694
v 20.986233 -71.837624 2.871016
v 21.107679 -71.811691 2.817596
v 21.235352 -71.772682 2.777395
v 21.390631 -71.744484 2.766834
v 21.476404 -71.636490 2.740301
v 21.528908 -71.385468 2.671005
v 21.841957 -71.043518 2.579277
v 21.773741 -70.843536 2.452257
v 21.802237 -70.766022 2.320940
v 21.325068 -72.098053 2.852427
v 21.214050 -72.165405 2.875687
v 21.100716 -72.237289 2.906376
v 20.981628 -72.304344 2.942133
v 20.863775 -72.364006 2.984940
v 20.756933 -72.433922 3.032061
v 20.663717 -72.524284 3.075821
v 20.565500 -72.616096 3.131168
v 20.197916 -75.657829 3.376591
v 20.281605 -76.366585 3.381853
v 20.276430 -76.488281 3.334936
v 20.275431 -76.595772 3.315283
v 20.338955 -76.663368 3.279024
v 20.355137 -76.770096 3.281816
v 20.443218 -76.966087 3.277853
v 20.504902 -77.077271 3.266689
v 20.558941 -77.200569 3.252777
v 20.761917 -77.353477 3.293344
v 20.761255 -77.461502 3.390181
v 20.749859 -77.551987 3.474037
v 20.960396 -77.618286 3.531757
v 21.052675 -77.687195 3.616541
v 21.140444 -77.745682 3.702440
v 21.212513 -77.806068 3.787420
v 21.451963 -77.850410 3.840704
v 22.584820 -78.672211 3.962429
v 22.690746 -78.705841 4.039675
v 22.700579 -78.823509 4.088820
v 22.816568 -78.836906 4.198948
v 20.481403 -72.389603 3.208616
v 20.397514 -72.280472 3.262909
v 20.451139 -72.184998 3.226259
v 20.556980 -72.132576 3.163939
v 20.600670 -71.986557 3.113956
v 20.829082 -71.984634 2.986897
v 20.944592 -71.956795 2.921373
v 21.080820 -71.951180 2.867285
v 21.206013 -71.899010 2.822813
v 21.317085 -71.854111 2.799547
v 21.896898 -70.953995 2.489660
v 21.851732 -70.844521 2.410690
v 21.921839 -70.846603 2.363256
v 21.428375 -71.894073 2.814956
v 21.319510 -71.969040 2.829817
v 21.205763 -72.030174 2.855427
v 21.102667 -72.099419 2.891599
v 20.991350 -72.172073 2.934547
v 20.873066 -72.225746 2.986935
v 20.748280 -72.274803 3.053133
v 20.629578 -72.375290 3.115993
v 20.559008 -72.481842 3.150118
v 20.215769 -76.306419 3.493958
v 20.185081 -76.431496 3.428951
v 20.162346 -76.561989 3.366815
v 20.228403 -76.713638 3.333555
v 20.266388 -76.852982 3.328514
v 20.375589 -76.877571 3.293303
v 20.315041 -76.972336 3.317389
v 20.375792 -77.077454 3.307245
v 20.432293 -77.185081 3.290464
v 20.608707 -77.322601 3.277328
v 20.640137 -77.423706 3.339014
v 20.650242 -77.528091 3.421846
v 20.662977 -77.622833 3.528496
v 20.818600 -77.640999 3.522503
v 20.904543 -77.701729 3.617451
v 20.984785 -77.763779 3.711900
v 21.058779 -77.814644 3.807400
v 21.136007 -77.869598 3.897707
v 22.563099 -78.814995 3.976990
v 22.607683 -78.925972 4.048250
v 22.719906 -78.932549 4.141903
v 22.874971 -78.923355 4.293190
v 20.528618 -72.273842 3.185400
v 20.635363 -72.241035 3.122253
v 20.681366 -72.131088 3.092928
v 20.790483 -72.123886 3.027885
v 20.900600 -72.087914 2.965414
v 21.005371 -72.050667 2.914547
v 20.118883 -76.237099 3.573679
v 20.096985 -76.372505 3.522087
v 20.077137 -76.493195 3.473856
v 20.106833 -76.710472 3.389715
v 20.148041 -76.834755 3.363523
v 20.192032 -76.960892 3.352758
v 20.247070 -77.079430 3.346556
v 20.309111 -77.189552 3.334776
v 20.490459 -77.287567 3.279671
v 20.486351 -77.407509 3.307707
v 20.547741 -77.489922 3.381012
v 20.535454 -77.569176 3.468595
v 20.524403 -77.631042 3.576923
v 20.762100 -77.702873 3.614653
v 20.841686 -77.754303 3.722624
v 20.910036 -77.798164 3.830139
v 20.987276 -77.846756 3.929426
v 21.077160 -77.901932 4.030064
v 22.540834 -79.051903 4.023319
v 22.653862 -79.040550 4.105501
v 22.811352 -78.959885 4.221516
v 22.866459 -79.055656 4.292803
v 22.950005 -78.957893 4.392038
v 20.049742 -76.599998 3.430492
v 19.999779 -76.728111 3.458956
v 20.035606 -76.832909 3.425533
v 20.078489 -76.949387 3.406229
v 20.125116 -77.071342 3.389458
v 20.183802 -77.189476 3.376404
v 20.380287 -77.301567 3.317844
v 20.345724 -77.408592 3.371155
v 20.435495 -77.494934 3.410816
v 20.419209 -77.559471 3.520536
v 20.406561 -77.601501 3.652054
v 20.634428 -77.681892 3.644422
v 20.725082 -77.731361 3.719835
v 20.758753 -77.761398 3.844868
v 20.925657 -77.850418 4.057053
v 20.999523 -77.878586 4.161005
v 22.502043 -79.189369 3.990789
v 22.610031 -79.146675 4.052158
v 22.761078 -79.057091 4.188295
v 22.810534 -79.174553 4.217602
v 23.670866 -79.089714 4.866230
v 19.979332 -76.550415 3.527964
v 19.968737 -76.638870 3.498733
v 19.902477 -76.723824 3.546675
v 19.927778 -76.832352 3.515737
v 19.966070 -76.940170 3.478474
v 20.010641 -77.057686 3.449129
v 20.063625 -77.179337 3.428764
v 20.260494 -77.301308 3.373190
v 20.220285 -77.408829 3.419117
v 20.309826 -77.513214 3.443279
v 20.303995 -77.547379 3.569675
v 20.525229 -77.661026 3.702696
v 20.632952 -77.709030 3.775059
v 20.872656 -77.833076 4.192991
v 22.349953 -79.228287 3.959219
v 22.456095 -79.323616 3.977392
v 22.607204 -79.279053 4.052668
v 22.694889 -79.166626 4.134964
v 22.732548 -79.281540 4.156357
v 22.887869 -79.194908 4.328329
v 23.282896 -79.248268 4.638340
v 23.488363 -79.169670 4.746040
v 23.593725 -79.197678 4.819412
v 23.699282 -79.217766 4.897270
v 19.781895 -76.598190 3.716524
v 19.882925 -76.518356 3.630339
v 19.908302 -76.609344 3.567760
v 19.836170 -76.661163 3.627760
v 19.822567 -76.809273 3.620332
v 19.862190 -76.929092 3.572926
v 19.904285 -77.041542 3.529697
v 19.957613 -77.158508 3.504608
v 20.134897 -77.297699 3.417259
v 20.108246 -77.401703 3.481316
v 20.202198 -77.485657 3.516682
v 20.203959 -77.507431 3.643522
v 20.958187 -77.857948 4.298130
v 22.111349 -79.392036 3.944874
v 22.287508 -79.361176 3.954994
v 22.393059 -79.456947 3.967458
v 22.547596 -79.420837 4.018339
v 22.661219 -79.398849 4.113922
v 22.843706 -79.291740 4.250074
v 22.912315 -79.319489 4.369001
v 23.010515 -79.358742 4.453163
v 23.057892 -79.276520 4.521568
v 23.149628 -79.243263 4.600727
v 23.226759 -79.371170 4.598388
v 23.418373 -79.266853 4.679420
v 23.530220 -79.303268 4.747711
v 23.631006 -79.333862 4.829868
v 23.705210 -79.347641 4.947124
v 23.810902 -79.361816 5.045086
v 19.771332 -76.719421 3.694313
v 19.765566 -76.926041 3.677944
v 19.809685 -77.030678 3.629608
v 19.858601 -77.140533 3.589657
v 20.015970 -77.289124 3.489961
v 20.022753 -77.402847 3.549778
v 20.105045 -77.459717 3.597828
v 20.117596 -77.467438 3.730268
v 20.819708 -77.813515 4.323683
v 20.894197 -77.873924 4.419109
v 21.318769 -78.714249 4.171120
v 21.377895 -78.837036 4.143364
v 22.033649 -79.520172 3.942758
v 22.217136 -79.492958 3.944916
v 22.325569 -79.589417 3.957714
v 22.491417 -79.553337 3.997980
v 22.628983 -79.527512 4.066883
v 22.783943 -79.391579 4.186131
v 22.882994 -79.409706 4.285038
v 22.949381 -79.451523 4.390862
v 23.050905 -79.482910 4.443695
v 23.126640 -79.405975 4.515300
v 23.213776 -79.514214 4.565929
v 23.335743 -79.348915 4.648529
v 23.436775 -79.397980 4.699341
v 23.536114 -79.446167 4.770885
v 23.634327 -79.471336 4.862431
v 23.715528 -79.478752 4.989380
v 23.833635 -79.500252 5.096718
v 23.935081 -79.369766 5.117420
v 19.905607 -77.253540 3.567036
v 19.952948 -77.350929 3.578415
v 20.004761 -77.416534 3.677164
v 20.758865 -77.798660 4.453196
v 20.833878 -77.902786 4.532728
v 20.917358 -77.996010 4.484848
v 20.912214 -78.127243 4.537258
v 21.212133 -78.704597 4.258301
v 21.257837 -78.827614 4.218927
v 21.309982 -78.951286 4.177134
v 21.950373 -79.645760 3.941181
v 22.140877 -79.621826 3.940851
v 22.258583 -79.727989 3.947107
v 22.439150 -79.680511 3.976059
v 22.593061 -79.652489 4.026405
v 22.741945 -79.509041 4.146425
v 22.835203 -79.490234 4.222452
v 22.901491 -79.538925 4.311537
v 22.991665 -79.582817 4.404095
v 23.109732 -79.592339 4.490551
v 23.230143 -79.654907 4.565226
v 23.321550 -79.460884 4.641258
v 23.424421 -79.533821 4.700478
v 23.520031 -79.597679 4.781956
v 23.642776 -79.596153 4.900490
v 23.730249 -79.610214 5.018772
v 23.811686 -79.650566 5.116032
v 23.957636 -79.469917 5.200909
v 24.066969 -79.369240 5.183632
v 19.826523 -77.241028 3.661491
v 19.898533 -77.337006 3.669309
v 20.680502 -77.741890 4.565287
v 20.732088 -77.848877 4.562206
v 20.842875 -78.031036 4.591164
v 20.826962 -78.163452 4.635349
v 20.975780 -78.229309 4.481615
v 21.147245 -78.814728 4.308128
v 21.191624 -78.939102 4.259977
v 21.860197 -79.780800 3.944941
v 22.059004 -79.745766 3.936311
v 22.154150 -79.852776 3.932314
v 22.409241 -79.808311 3.968596
v 22.546942 -79.777901 4.010548
v 22.733084 -79.647865 4.121265
v 22.839743 -79.597099 4.207058
v 22.934706 -79.659904 4.302458
v 23.028008 -79.705399 4.403769
v 23.136911 -79.745430 4.487640
v 23.258446 -79.786247 4.560768
v 23.310719 -79.574898 4.629032
v 23.370974 -79.678352 4.660080
v 23.456661 -79.748886 4.744018
v 23.559381 -79.713295 4.851044
v 23.661713 -79.725548 4.947460
v 23.746305 -79.753288 5.043346
v 23.897820 -79.590080 5.202061
v 23.997274 -79.567619 5.294757
v 24.091852 -79.473076 5.262062
v 24.215019 -79.463478 5.330444
v 20.596895 -77.712227 4.667191
v 20.648106 -77.848824 4.656052
v 20.757210 -77.943161 4.632686
v 20.762817 -78.067123 4.692986
v 20.892878 -78.261833 4.578833
v 20.954140 -78.367973 4.514759
v 21.996765 -79.876350 3.931988
v 22.092945 -79.987167 3.922972
v 22.290411 -79.854805 3.944904
v 22.385880 -79.944351 3.956499
v 22.518063 -79.910652 3.985574
v 22.677792 -79.767426 4.070370
v 22.785810 -79.766190 4.133141
v 22.864246 -79.715355 4.198604
v 22.961283 -79.780273 4.296585
v 23.054146 -79.833389 4.398079
v 23.163452 -79.881836 4.475599
v 23.270449 -79.929863 4.547966
v 23.364752 -79.832458 4.636906
v 23.454956 -79.896675 4.710274
v 23.525785 -79.828545 4.795452
v 23.608189 -79.845436 4.878944
v 23.695831 -79.869545 4.968742
v 23.813793 -79.791809 5.149639
v 23.861895 -79.705658 5.213558
v 23.934946 -79.690414 5.303402
v 24.095320 -79.534966 5.384789
v 24.222925 -79.531754 5.447639
v 24.345238 -79.499641 5.368187
v 24.471310 -79.540459 5.407074
v 25.354307 -79.524506 5.755428
v 25.757578 -79.354759 5.703400
v 20.580677 -77.792816 4.766811
v 20.683750 -77.975128 4.729038
v 20.674810 -78.097832 4.790127
v 21.571396 -79.897728 4.026735
v 21.640181 -80.018486 3.989799
v 22.040565 -80.121613 3.916540
v 22.240669 -79.968704 3.931370
v 22.341101 -80.071396 3.937126
v 22.481871 -80.045471 3.968195
v 22.644245 -79.887070 4.031651
v 22.763607 -79.872993 4.099188
v 22.885614 -79.852364 4.189980
v 22.983374 -79.906265 4.303972
v 23.074549 -79.969040 4.394226
v 23.176565 -80.025764 4.463732
v 23.276648 -80.080040 4.535610
v 23.370676 -79.983932 4.620235
v 23.471708 -80.040321 4.698170
v 23.549572 -79.953094 4.791317
v 23.641996 -79.985680 4.884541
v 23.726082 -80.012154 4.984241
v 23.770874 -79.897163 5.069664
v 23.832884 -79.920105 5.190510
v 23.882072 -79.813889 5.267090
v 23.961004 -79.808365 5.389332
v 24.018253 -79.658783 5.400063
v 24.110830 -79.618233 5.499325
v 24.236271 -79.622353 5.533722
v 24.348186 -79.588921 5.478481
v 24.466509 -79.626961 5.524136
v 25.374899 -79.637383 5.826130
v 25.446463 -79.441414 5.765839
v 25.675100 -79.392639 5.789070
v 25.806896 -79.435043 5.798100
v 25.868921 -79.390266 5.714169
v 25.951725 -79.462059 5.777309
v 20.623280 -77.895554 4.770138
v 20.609486 -77.997276 4.831707
v 21.400660 -79.893959 4.045729
v 21.478401 -80.013031 4.028297
v 21.556587 -80.142578 4.011131
v 22.010189 -80.253296 3.908913
v 22.190813 -80.092712 3.918669
v 22.292063 -80.193985 3.920790
v 22.434591 -80.173195 3.951708
v 22.613993 -80.019920 4.000364
v 22.732389 -79.998528 4.063030
v 22.839062 -79.979782 4.143436
v 22.996759 -80.039894 4.302013
v 23.080633 -80.109589 4.377716
v 23.176247 -80.172379 4.447941
v 23.280666 -80.228539 4.515511
v 23.379553 -80.131409 4.608051
v 23.486591 -80.177284 4.691193
v 23.570738 -80.087257 4.789845
v 23.663094 -80.123787 4.891842
v 23.753036 -80.159729 5.006062
v 23.796888 -80.028625 5.099079
v 23.850203 -80.039200 5.233681
v 23.895563 -79.932762 5.316109
v 23.971405 -79.954979 5.425362
v 24.057611 -79.750114 5.492630
v 24.184599 -79.732407 5.550682
v 24.323896 -79.690025 5.598068
v 25.478796 -79.565224 5.799324
v 25.575813 -79.478355 5.805176
v 25.704739 -79.508385 5.847530
v 25.840118 -79.542664 5.858627
v 25.969589 -79.582321 5.857902
v 21.315830 -80.010529 4.051735
v 21.390907 -80.128906 4.033167
v 21.448936 -80.253464 4.020679
v 21.716169 -80.140839 3.951040
v 22.147736 -80.218704 3.907791
v 22.244459 -80.320297 3.906109
v 22.383167 -80.295685 3.929989
v 22.563181 -80.152397 4.005877
v 22.682039 -80.130005 4.066196
v 22.800943 -80.109459 4.123559
v 22.980312 -80.172920 4.280785
v 23.067646 -80.247742 4.352808
v 23.167244 -80.315079 4.424198
v 23.284267 -80.382889 4.492277
v 23.390083 -80.270294 4.593664
v 23.502510 -80.307472 4.689980
v 23.586617 -80.220192 4.791218
v 23.676950 -80.262535 4.894020
v 23.749006 -80.317917 4.996384
v 23.819870 -80.145035 5.148289
v 23.865845 -80.159050 5.284595
v 23.910906 -80.057396 5.360305
v 24.000540 -80.079727 5.466690
v 24.022589 -79.865860 5.489796
v 24.115656 -79.851303 5.570702
v 24.223608 -79.817352 5.647911
v 25.496317 -79.679810 5.871395
v 25.601652 -79.599884 5.850780
v 25.727003 -79.632492 5.888481
v 25.856558 -79.667534 5.893734
v 25.986601 -79.697250 5.919491
v 26.090143 -79.643051 5.852341
v 21.049252 -79.770782 4.235468
v 21.108316 -79.894165 4.176329
v 21.315207 -80.252518 4.054298
v 21.562160 -80.277725 3.989677
v 21.654436 -80.239952 3.966946
v 21.651354 -80.374062 3.939709
v 22.113319 -80.353302 3.899260
v 22.201077 -80.452240 3.894527
v 22.331493 -80.416748 3.913727
v 22.517969 -80.278694 3.978559
v 22.632215 -80.263985 4.060410
v 22.759365 -80.243217 4.109701
v 22.876890 -80.214973 4.181177
v 22.953413 -80.304832 4.252007
v 23.042721 -80.382050 4.328667
v 23.146969 -80.453590 4.392395
v 23.238981 -80.537872 4.444389
v 23.416510 -80.394707 4.595085
v 23.520655 -80.436546 4.701050
v 23.598679 -80.353516 4.795181
v 23.799017 -80.250275 5.089252
v 23.903677 -80.278847 5.327953
v 23.945250 -80.179764 5.398659
v 24.034454 -80.201538 5.502392
v 24.055719 -79.973778 5.536419
v 24.156343 -79.970123 5.644470
v 24.257416 -79.907478 5.741180
v 25.880611 -79.782852 5.948917
v 26.010876 -79.804794 5.988400
v 26.114994 -79.736305 5.941559
v 26.234823 -79.797066 5.958447
v 18.096735 -74.354805 6.574486
v 18.237101 -74.377419 6.605473
v 20.928978 -79.766693 4.320896
v 20.984642 -79.894768 4.260717
v 21.045528 -80.019646 4.198513
v 21.375607 -80.373871 4.018213
v 21.504412 -80.378464 3.976131
v 21.565161 -80.494888 3.939169
v 22.297205 -80.539925 3.900318
v 22.466534 -80.394905 3.954822
v 22.597416 -80.385330 4.014177
v 22.725945 -80.374344 4.073082
v 22.847870 -80.348068 4.147577
v 22.926308 -80.436852 4.223932
v 23.019152 -80.515221 4.302952
v 23.117937 -80.594864 4.360647
v 23.209934 -80.682648 4.412434
v 23.355831 -80.506653 4.527241
v 23.450869 -80.505043 4.620316
v 23.525719 -80.580093 4.706024
v 23.604900 -80.488716 4.805073
v 23.951027 -80.401062 5.367603
v 23.988562 -80.301788 5.433735
v 24.071442 -80.326385 5.537350
v 24.085136 -80.094688 5.576241
v 24.166155 -80.121262 5.678764
v 24.222639 -80.031967 5.738285
v 25.784002 -79.867882 5.987141
v 25.916019 -79.888863 6.021564
v 26.038769 -79.898315 6.076206
v 26.137306 -79.835335 6.027481
v 26.263931 -79.890678 6.048973
v 26.357357 -79.864029 5.965820
v 17.855385 -74.334541 6.633823
v 17.995071 -74.332199 6.668255
v 18.127123 -74.344772 6.702930
v 18.247211 -74.429710 6.739773
v 20.865778 -79.891510 4.345467
v 20.923544 -80.021011 4.280638
v 21.246113 -80.379959 4.062458
v 21.304924 -80.495407 4.013756
v 21.433155 -80.491562 3.972805
v 21.489502 -80.609665 3.940681
v 22.421320 -80.505516 3.930222
v 22.552248 -80.493797 3.979078
v 22.681711 -80.495949 4.033840
v 22.818985 -80.493492 4.106350
v 22.912294 -80.570580 4.204309
v 22.998581 -80.654427 4.278240
v 23.092165 -80.738647 4.332821
v 23.186438 -80.825020 4.381607
v 23.322369 -80.641785 4.492630
v 23.424730 -80.615768 4.588346
v 23.489132 -80.715157 4.654469
v 23.619684 -80.620995 4.821106
v 23.987066 -80.532349 5.405792
v 24.030296 -80.428482 5.470520
v 24.113743 -80.452858 5.570389
v 24.117113 -80.223526 5.607853
v 24.205767 -80.249290 5.712311
v 24.256472 -80.142578 5.784840
v 24.295975 -80.009216 5.833221
v 24.447884 -80.067162 5.973545
v 24.559908 -80.074318 6.046508
v 26.066086 -79.978493 6.176681
v 26.165045 -79.928360 6.116150
v 26.291790 -79.983749 6.133323
v 26.393147 -79.953392 6.048736
v 26.487440 -79.922722 5.945957
v 17.906544 -74.317551 6.742489
v 18.005077 -74.326271 6.815163
v 18.133879 -74.365540 6.815361
v 21.176672 -80.505539 4.066292
v 21.235001 -80.619316 4.015564
v 21.362574 -80.611511 3.974304
v 21.420122 -80.729340 3.940367
v 21.543486 -80.730713 3.916645
v 22.217527 -80.852379 3.869175
v 22.306684 -80.789764 3.885484
v 22.504499 -80.584229 3.953379
v 22.616638 -80.606247 3.996418
v 22.732552 -80.620636 4.054592
v 22.892473 -80.710365 4.188343
v 22.979944 -80.794777 4.250235
v 23.073536 -80.879745 4.301899
v 23.169464 -80.962906 4.354103
v 23.298698 -80.779747 4.462162
v 23.400930 -80.745575 4.551874
v 23.471106 -80.846298 4.624737
v 23.564394 -80.695862 4.747803
v 23.629505 -80.758133 4.831730
v 23.697168 -80.827141 4.925621
v 23.755829 -80.896614 5.030163
v 24.070572 -80.559616 5.501995
v 24.158873 -80.582352 5.597023
v 24.155981 -80.349838 5.640659
v 24.249647 -80.373215 5.738400
v 24.300682 -80.267883 5.815456
v 24.357700 -80.138832 5.893402
v 24.469048 -80.191605 5.974747
v 24.577408 -80.229523 6.045605
v 25.971996 -80.048355 6.228264
v 26.092381 -80.074486 6.259171
v 26.188604 -80.029068 6.191814
v 26.309370 -80.088348 6.204556
v 26.412813 -80.051834 6.126381
v 26.513182 -80.023956 6.022266
v 26.591881 -80.020737 5.873581
v 21.170555 -80.745224 4.034573
v 21.294781 -80.734978 3.978485
v 21.356417 -80.852112 3.944340
v 21.479984 -80.848274 3.914967
v 21.915232 -80.791580 3.876369
v 22.034838 -80.845871 3.865513
v 22.137068 -80.897316 3.859354
v 22.222260 -80.997192 3.854843
v 22.319880 -80.919151 3.880058
v 22.775406 -80.757233 4.094528
v 22.871275 -80.843460 4.163355
v 22.958099 -80.943710 4.212770
v 23.058863 -81.033676 4.268320
v 23.164783 -81.100906 4.331764
v 23.278330 -80.916634 4.434847
v 23.380634 -80.879112 4.524429
v 23.454748 -80.976936 4.600039
v 23.554722 -80.812683 4.728695
v 23.624624 -80.892845 4.817902
v 23.686934 -80.966537 4.915783
v 23.747313 -81.040321 5.018131
v 23.815392 -80.819809 5.136775
v 23.872602 -80.734718 5.237125
v 23.952703 -80.776360 5.338939
v 24.201754 -80.475761 5.665821
v 24.293362 -80.501808 5.759140
v 24.348408 -80.402130 5.829174
v 24.402781 -80.294144 5.900517
v 24.509720 -80.333145 5.975708
v 24.624233 -80.365593 6.045673
v 24.651770 -80.146660 6.101681
v 24.758312 -80.145935 6.161708
v 26.000141 -80.124054 6.331585
v 26.113661 -80.183067 6.322460
v 26.203817 -80.138985 6.249233
v 26.315884 -80.205986 6.253082
v 26.420946 -80.163010 6.194778
v 26.514830 -80.134087 6.098491
v 26.588495 -80.127106 5.972633
v 26.643301 -80.154495 5.836323
v 21.109058 -80.870422 4.064310
v 21.229633 -80.859665 3.990093
v 21.295143 -80.975861 3.953396
v 21.421604 -80.969757 3.917036
v 21.604395 -80.849396 3.895094
v 21.854925 -80.880333 3.872976
v 21.967772 -80.903618 3.865101
v 22.075335 -80.987869 3.850531
v 22.150667 -81.112625 3.845085
v 22.348429 -81.044365 3.894623
v 22.414953 -80.851807 3.909096
v 22.690527 -80.855560 4.044073
v 22.769650 -80.909233 4.091202
v 22.850872 -80.965370 4.140057
v 22.969530 -81.061256 4.205767
v 23.079466 -81.166222 4.268284
v 23.266163 -81.051086 4.407957
v 23.365002 -81.011955 4.497643
v 23.443689 -81.107529 4.570059
v 23.542305 -80.940453 4.707054
v 23.614344 -81.024384 4.795113
v 23.675543 -81.103523 4.892597
v 23.731520 -81.183090 4.990612
v 23.819790 -80.970078 5.134693
v 23.884653 -80.882629 5.241364
v 23.977757 -80.916840 5.336910
v 24.247908 -80.606972 5.688823
v 24.333609 -80.624191 5.769020
v 24.393084 -80.547318 5.837341
v 24.450806 -80.441467 5.906345
v 24.558048 -80.476784 5.977554
v 24.674845 -80.500198 6.047657
v 24.694092 -80.261856 6.111382
v 25.284407 -80.286102 6.433674
v 25.362715 -80.389793 6.427902
v 26.123503 -80.309875 6.340641
v 26.212570 -80.254494 6.287846
v 26.309267 -80.331337 6.268845
v 26.504738 -80.257378 6.155933
v 26.575315 -80.240341 6.050769
v 26.632292 -80.246704 5.930511
v 26.657356 -80.376633 5.894161
v 26.651527 -80.513443 5.867924
v 21.036545 -80.992058 4.081636
v 21.163336 -80.982788 4.004299
v 21.230734 -81.098114 3.961088
v 21.364286 -81.092918 3.923340
v 21.547268 -80.964043 3.894625
v 21.675373 -80.963509 3.879597
v 21.805698 -80.976646 3.868767
v 21.938078 -80.995148 3.859259
v 22.016598 -81.104301 3.848522
v 22.075499 -81.217918 3.825227
v 22.278069 -81.133400 3.859188
v 22.391495 -81.157761 3.897221
v 22.415413 -80.967339 3.909313
v 22.503647 -80.929970 3.942940
v 22.666321 -81.004433 4.027376
v 22.770597 -81.049019 4.085884
v 22.881893 -81.090660 4.150167
v 22.976496 -81.180885 4.201401
v 23.051207 -81.290878 4.239784
v 23.154922 -81.241302 4.313725
v 23.253851 -81.188461 4.388175
v 23.351889 -81.145065 4.471661
v 23.528345 -81.069572 4.681973
v 23.600882 -81.156258 4.767536
v 23.662563 -81.239792 4.860405
v 23.716942 -81.326233 4.951763
v 23.808126 -81.120232 5.114071
v 23.901562 -81.048119 5.236309
v 24.004890 -81.049339 5.357021
v 24.111490 -81.055931 5.462936
v 24.304331 -80.733734 5.715729
v 24.419373 -80.706444 5.816414
v 24.495453 -80.591103 5.905086
v 24.607250 -80.618813 5.977158
v 24.724293 -80.637993 6.049591
v 24.744850 -80.388023 6.115063
v 24.863331 -80.400024 6.188255
v 25.223948 -80.398773 6.383030
v 25.301804 -80.504623 6.375488
v 25.497017 -80.392998 6.460823
v 25.580021 -80.293259 6.473285
v 26.204550 -80.375839 6.272216
v 26.486679 -80.391006 6.190300
v 26.549618 -80.370857 6.101585
v 26.606461 -80.357681 6.002483
v 26.619728 -80.465332 5.957122
v 26.585802 -80.581848 5.956108
v 26.526039 -80.696564 5.939308
v 17.771221 -74.474861 7.366787
v 17.916334 -74.572380 7.381481
v 20.954603 -81.108322 4.087885
v 21.092888 -81.103546 4.017538
v 21.162565 -81.218765 3.972094
v 21.302574 -81.215248 3.929039
v 21.493456 -81.085922 3.898710
v 21.619768 -81.075043 3.882542
v 21.749456 -81.076942 3.870440
v 21.879986 -81.093544 3.859968
v 21.936132 -81.208405 3.846504
v 21.985043 -81.321304 3.827566
v 22.209904 -81.235550 3.833960
v 22.343399 -81.255707 3.873934
v 22.480541 -81.247330 3.934927
v 22.476423 -81.081993 3.929802
v 23.132750 -81.378937 4.294094
v 23.235334 -81.327362 4.371284
v 23.336372 -81.279785 4.449392
v 23.588148 -81.288048 4.735100
v 23.652390 -81.375351 4.821587
v 23.698538 -81.466545 4.912357
v 23.777056 -81.272087 5.080287
v 23.877089 -81.217590 5.177097
v 23.962543 -81.183357 5.283688
v 24.056820 -81.173813 5.386661
v 24.161507 -81.177734 5.481937
v 24.542032 -80.732208 5.900414
v 24.656765 -80.760979 5.971779
v 24.776382 -80.774605 6.043133
v 24.795128 -80.519112 6.119255
v 24.915125 -80.532196 6.194782
v 25.040703 -80.534538 6.258381
v 25.252989 -80.622978 6.316509
v 25.434484 -80.500664 6.413677
v 25.563498 -80.509598 6.439007
v 25.628246 -80.415329 6.479126
v 25.711311 -80.324974 6.474873
v 26.502325 -80.514496 6.122845
v 26.572191 -80.491325 6.043736
v 26.503496 -80.620102 6.041805
v 26.422972 -80.730339 6.014759
v 17.417418 -74.314346 7.632034
v 17.506289 -74.355927 7.666355
v 17.633350 -74.476654 7.487030
v 17.755552 -74.559570 7.440776
v 17.904570 -74.672760 7.438686
v 17.991062 -74.707802 7.397892
v 19.871498 -78.784950 5.553158
v 21.018322 -81.222374 4.030827
v 21.233727 -81.335831 3.934294
v 21.438932 -81.210594 3.898174
v 21.572378 -81.200317 3.882616
v 21.685804 -81.174362 3.872736
v 21.798609 -81.198418 3.864143
v 21.838007 -81.312950 3.851561
v 21.892763 -81.423828 3.831083
v 22.127960 -81.337654 3.814922
v 22.265739 -81.358673 3.847775
v 22.398952 -81.373184 3.901127
v 22.529596 -81.387245 3.954874
v 23.110891 -81.515724 4.273039
v 23.215199 -81.464874 4.352646
v 23.317469 -81.415543 4.430733
v 23.577579 -81.419586 4.699711
v 23.643240 -81.509476 4.780994
v 23.696012 -81.602486 4.864646
v 23.731983 -81.420448 5.050041
v 23.830881 -81.375648 5.145893
v 23.936092 -81.333801 5.229202
v 24.025183 -81.307579 5.327145
v 24.122541 -81.294708 5.417381
v 24.709604 -80.900414 5.960796
v 24.831844 -80.909828 6.030460
v 24.849895 -80.651726 6.116154
v 24.974134 -80.662132 6.187786
v 25.113997 -80.664581 6.247597
v 25.225613 -80.732857 6.270427
v 25.634626 -80.621483 6.396160
v 25.691748 -80.531929 6.433880
v 25.755259 -80.446365 6.465408
v 25.859104 -80.470757 6.421749
v 25.928955 -80.547127 6.357772
v 25.992594 -80.619698 6.272717
v 26.385689 -80.634506 6.119915
v 26.306580 -80.766655 6.075691
v 26.361135 -80.852287 5.996254
v 17.328363 -74.284439 7.730618
v 17.415882 -74.358810 7.761887
v 17.572697 -74.543564 7.613731
v 17.673866 -74.611458 7.528088
v 17.807165 -74.650970 7.478237
v 17.872990 -74.776115 7.481613
v 19.788506 -78.780518 5.663754
v 19.816019 -78.898956 5.606052
v 19.849754 -79.025734 5.546485
v 20.511772 -80.745483 4.443979
v 20.557592 -80.867516 4.378319
v 20.610149 -80.988800 4.314770
v 20.669640 -81.108780 4.252602
v 21.158672 -81.455307 3.942627
v 21.375729 -81.332840 3.896446
v 21.520218 -81.324852 3.879089
v 21.678240 -81.302124 3.866192
v 21.745039 -81.423012 3.848055
v 21.812073 -81.533989 3.822718
v 22.037668 -81.435104 3.811802
v 22.180992 -81.456528 3.824427
v 22.314728 -81.481102 3.867552
v 22.442223 -81.500488 3.917208
v 22.567551 -81.519379 3.970474
v 23.196032 -81.602486 4.331968
v 23.566647 -81.551048 4.665203
v 23.639416 -81.641823 4.737743
v 23.695528 -81.736298 4.816986
v 23.720676 -81.565636 5.003822
v 23.768774 -81.525085 5.137394
v 23.891436 -81.482895 5.202236
v 23.998375 -81.447594 5.282658
v 24.100397 -81.422241 5.368591
v 24.205664 -81.400284 5.457386
v 24.314701 -81.353394 5.552795
v 24.433132 -81.354858 5.636093
v 24.646015 -81.025795 5.877361
v 24.765423 -81.036156 5.948345
v 24.892605 -81.039757 6.012955
v 24.902504 -80.785080 6.109867
v 25.028057 -80.793144 6.167629
v 25.150623 -80.813446 6.212315
v 25.277498 -80.848167 6.248871
v 25.339634 -80.735901 6.305748
v 25.585632 -80.727524 6.341469
v 25.696968 -80.718742 6.337955
v 25.760315 -80.645706 6.368313
v 25.815018 -80.557426 6.401016
v 25.880638 -80.655525 6.323170
v 25.937902 -80.732307 6.229324
v 17.292366 -74.339714 7.848957
v 17.419271 -74.474632 7.840321
v 17.507528 -74.459389 7.720348
v 17.604673 -74.670242 7.635414
v 17.726105 -74.733078 7.555893
v 17.772942 -74.858223 7.566956
v 19.735973 -78.889053 5.723320
v 19.765934 -79.011040 5.662445
v 19.798286 -79.138168 5.603267
v 20.357594 -80.609314 4.615423
v 20.390123 -80.733162 4.544287
v 20.428062 -80.856094 4.473022
v 20.475929 -80.979897 4.406864
v 20.533298 -81.103569 4.345142
v 20.595472 -81.225014 4.281265
v 21.077744 -81.573441 3.951296
v 21.302576 -81.455414 3.897810
v 21.448175 -81.449722 3.870287
v 21.595634 -81.435089 3.858818
v 21.666491 -81.544327 3.835474
v 21.745266 -81.651413 3.811453
v 21.953552 -81.536209 3.810682
v 22.095581 -81.548447 3.805489
v 22.231489 -81.580017 3.838157
v 22.356644 -81.611526 3.881454
v 22.485069 -81.632690 3.930605
v 22.615208 -81.653732 3.987335
v 23.631147 -81.774567 4.698898
v 23.679176 -81.869423 4.781940
v 23.742886 -81.699181 4.944691
v 23.775000 -81.667770 5.076988
v 23.860060 -81.626595 5.177048
v 23.971430 -81.585365 5.246635
v 24.079830 -81.551338 5.324200
v 24.184898 -81.523048 5.410534
v 24.291225 -81.492699 5.497169
v 24.396431 -81.471153 5.578117
v 24.505220 -81.461990 5.653786
v 24.494986 -81.244415 5.712463
v 24.574411 -81.139084 5.794769
v 24.699024 -81.156113 5.863258
v 24.823524 -81.179970 5.935242
v 24.964314 -81.158386 6.002372
v 24.958771 -80.917587 6.091087
v 25.083727 -80.927353 6.144527
v 25.198053 -80.931000 6.192817
v 25.312143 -80.988914 6.200584
v 25.414194 -80.868408 6.269623
v 25.674244 -80.822838 6.275387
v 25.803009 -80.760605 6.275787
v 25.874643 -80.835922 6.173969
v 17.787106 -81.548782 5.841743
v 17.211390 -74.339134 7.967350
v 17.318476 -74.428444 7.947792
v 17.644222 -74.799881 7.647628
v 20.280161 -80.722466 4.650803
v 20.311077 -80.846222 4.576099
v 20.356958 -80.972397 4.510883
v 20.403381 -81.096703 4.439083
v 20.461954 -81.221077 4.373613
v 20.993938 -81.691345 3.963600
v 21.223188 -81.576241 3.902697
v 21.369007 -81.576057 3.865025
v 21.517433 -81.563759 3.845354
v 21.598867 -81.668411 3.821337
v 21.692572 -81.770592 3.799225
v 21.885632 -81.645569 3.803698
v 22.023153 -81.648468 3.800903
v 22.148422 -81.653130 3.816469
v 22.258139 -81.721558 3.844896
v 22.399782 -81.739136 3.894886
v 22.536186 -81.759056 3.946579
v 22.685572 -81.783859 4.016228
v 23.736961 -81.833885 4.900009
v 23.793226 -81.798340 5.016655
v 23.868786 -81.758873 5.118584
v 23.958052 -81.719971 5.209880
v 24.064283 -81.680122 5.283031
v 24.166327 -81.647232 5.367424
v 24.270988 -81.616455 5.450805
v 24.376862 -81.590019 5.530388
v 24.484842 -81.570930 5.606819
v 24.598518 -81.550087 5.687408
v 24.546394 -81.353004 5.713886
v 24.622704 -81.255913 5.784714
v 24.746765 -81.309937 5.831482
v 24.850878 -81.317886 5.889877
v 24.925385 -81.264969 5.946785
v 25.024153 -81.044167 6.073196
v 25.168671 -81.051170 6.130199
v 25.289486 -81.113167 6.138882
v 25.436098 -80.994957 6.210361
v 25.755756 -80.866676 6.204277
v 17.731256 -83.203674 5.067981
v 17.911783 -81.635834 5.785305
v 17.924356 -81.505280 5.845821
v 17.664089 -81.089920 6.099773
v 17.258377 -74.404366 8.074905
v 17.386953 -74.552116 7.949726
v 20.205338 -80.839111 4.682644
v 20.246531 -80.966881 4.614775
v 20.289202 -81.093300 4.541790
v 20.339781 -81.219200 4.469807
v 20.906435 -81.808022 3.973251
v 21.136524 -81.694572 3.907936
v 21.281422 -81.698380 3.867069
v 21.437830 -81.703819 3.832731
v 21.555883 -81.795311 3.807514
v 21.650661 -81.895668 3.787498
v 21.830944 -81.758575 3.792250
v 21.969700 -81.755295 3.791866
v 22.111843 -81.751892 3.806051
v 22.191214 -81.851181 3.820545
v 22.319050 -81.848831 3.862204
v 22.446047 -81.862572 3.908258
v 22.572630 -81.882294 3.960203
v 22.685690 -81.933647 4.010607
v 23.725618 -81.964874 4.863419
v 23.778217 -81.931946 4.983284
v 23.873596 -81.888496 5.068943
v 23.961275 -81.848091 5.161835
v 24.058695 -81.806732 5.243122
v 24.155409 -81.770676 5.328442
v 24.257742 -81.736984 5.409153
v 24.363678 -81.706802 5.486103
v 24.470106 -81.682388 5.564014
v 24.578854 -81.659676 5.641747
v 24.674541 -81.627716 5.713882
v 24.607960 -81.451050 5.722729
v 24.654600 -81.371391 5.771141
v 24.721476 -81.498070 5.771492
v 24.837606 -81.434418 5.836147
v 24.961964 -81.391388 5.906559
v 25.042046 -81.276711 5.982647
v 25.096785 -81.165993 6.051525
v 25.342896 -81.234558 6.090996
v 25.404173 -81.109940 6.158054
v 25.529310 -81.069481 6.170849
v 25.150591 -83.423531 4.758797
v 25.139982 -83.554146 4.700371
v 17.801992 -83.418488 4.935863
v 17.792927 -83.312134 5.013363
v 17.844372 -83.198471 5.049778
v 17.815899 -83.098701 5.093513
v 17.988722 -82.495003 5.331875
v 18.003607 -82.336731 5.405296
v 18.051607 -81.594467 5.778717
v 18.064878 -81.465034 5.843731
v 18.073526 -81.335175 5.910049
v 17.802187 -81.040390 6.116848
v 17.527187 -81.025337 6.151417
v 17.515736 -80.909607 6.226894
v 17.495327 -80.791100 6.300991
v 17.473387 -80.669960 6.376148
v 17.332930 -74.491318 8.045158
v 20.148230 -80.963165 4.723827
v 20.186001 -81.091484 4.648293
v 20.227123 -81.218208 4.568947
v 20.279705 -81.344597 4.495802
v 20.335466 -81.468185 4.425098
v 21.045794 -81.812225 3.912939
v 21.185171 -81.818001 3.864216
v 21.322424 -81.825935 3.833233
v 21.440018 -81.839943 3.813223
v 21.520712 -81.929070 3.794338
v 21.617407 -82.025490 3.778721
v 21.782866 -81.873642 3.781155
v 21.919390 -81.864372 3.777809
v 22.055983 -81.860809 3.790657
v 22.127295 -81.969307 3.795797
v 22.249289 -81.966049 3.832144
v 22.367887 -81.973289 3.873739
v 22.484770 -81.991257 3.920032
v 22.587997 -82.003532 3.964164
v 22.666960 -82.078156 3.996689
v 23.787397 -82.058212 4.936665
v 23.871025 -82.015816 5.032463
v 23.970352 -81.968048 5.109741
v 24.061085 -81.928291 5.200290
v 24.155661 -81.890106 5.286552
v 24.254402 -81.854080 5.368396
v 24.357273 -81.821220 5.446121
v 24.460726 -81.793015 5.524624
v 24.568180 -81.767937 5.602623
v 24.677494 -81.737381 5.681385
v 24.783434 -81.671036 5.749866
v 24.835112 -81.560623 5.800880
v 24.936378 -81.531570 5.846924
v 25.104570 -81.387932 5.947868
v 25.190485 -81.286064 6.023941
v 25.497017 -81.203026 6.098823
v 24.982414 -82.337128 5.457691
v 24.999863 -83.411522 4.786297
v 25.033379 -83.512169 4.736366
v 25.103245 -83.678757 4.646900
v 25.044014 -83.792480 4.605160
v 25.120539 -83.872940 4.564493
v 25.198725 -83.963051 4.523584
v 25.144402 -84.080414 4.507278
v 18.049795 -83.753265 4.678482
v 18.043839 -83.636078 4.756508
v 17.926695 -83.470093 4.889935
v 17.919788 -83.350006 4.942146
v 17.929485 -83.231766 4.995274
v 17.930746 -83.104019 5.047695
v 17.893459 -82.986481 5.108418
v 17.953545 -82.867767 5.137905
v 18.009396 -82.743858 5.189232
v 18.139816 -82.523544 5.300655
v 18.194448 -81.557976 5.766723
v 18.208023 -81.427376 5.832855
v 18.216839 -81.296600 5.900234
v 17.662485 -80.970367 6.176231
v 17.642178 -80.852425 6.255444
v 17.611881 -80.727890 6.332733
v 17.590460 -80.605759 6.411262
v 17.336439 -80.614677 6.414096
v 17.317715 -80.495934 6.478233
v 20.090248 -81.088959 4.757286
v 20.123354 -81.216606 4.672798
v 20.167912 -81.344170 4.593857
v 20.218029 -81.469719 4.520136
v 20.953890 -81.928528 3.917879
v 21.090387 -81.935959 3.863405
v 21.227659 -81.947525 3.829739
v 21.372932 -81.965889 3.803646
v 21.491047 -82.058624 3.783821
v 21.592434 -82.156395 3.769108
v 21.740923 -81.993774 3.771900
v 21.870377 -81.976555 3.766636
v 21.999413 -81.973999 3.772726
v 22.062519 -82.088120 3.766880
v 22.182816 -82.085846 3.801916
v 22.298094 -82.088722 3.841854
v 22.412281 -82.100067 3.886086
v 22.538462 -82.129242 3.936508
v 22.641539 -82.215767 3.977161
v 22.761656 -82.157234 4.039673
v 23.981373 -82.084572 5.063957
v 24.069540 -82.043274 5.154667
v 24.161390 -82.004272 5.244122
v 24.259817 -81.966545 5.326191
v 24.357269 -81.933632 5.409252
v 24.457941 -81.904503 5.489395
v 24.560606 -81.877174 5.565018
v 24.672962 -81.850357 5.632767
v 24.783548 -81.813705 5.697994
v 24.882299 -81.766075 5.751637
v 24.915880 -81.661232 5.800610
v 25.050211 -81.503357 5.890476
v 25.161507 -81.496399 5.925079
v 25.231564 -81.425476 5.976456
v 24.861940 -82.138527 5.562706
v 24.875418 -82.260986 5.482635
v 24.973015 -82.451111 5.349556
v 24.853785 -82.482719 5.279613
v 24.856182 -83.399734 4.784641
v 24.905899 -83.500565 4.743668
v 25.037634 -83.613525 4.688404
v 24.974634 -83.711014 4.651287
v 24.908331 -83.811157 4.605776
v 25.065420 -83.986008 4.528482
v 25.008657 -84.095383 4.489830
v 18.088573 -84.393745 4.398130
v 18.100651 -84.274841 4.458559
v 18.218307 -84.188873 4.498276
v 18.176600 -83.798950 4.639324
v 18.159834 -83.675026 4.696957
v 18.037228 -83.394600 4.887455
v 18.035141 -83.267876 4.936329
v 18.034334 -83.136276 4.989994
v 18.023291 -82.990524 5.059269
v 18.077063 -82.849106 5.105289
v 18.142235 -82.734314 5.155807
v 18.277977 -82.515244 5.256893
v 18.091642 -82.412651 5.356449
v 18.136524 -82.296402 5.404270
v 18.339411 -81.525848 5.746822
v 18.353041 -81.393570 5.814053
v 18.360727 -81.259476 5.879719
v 18.222933 -81.167183 5.967586
v 17.807869 -80.909698 6.198017
v 17.751709 -80.782204 6.287403
v 17.724100 -80.659477 6.367488
v 17.704956 -80.538475 6.446083
v 17.455887 -80.550880 6.449871
v 17.440386 -80.433380 6.519616
v 20.030308 -81.214775 4.783981
v 20.062040 -81.341515 4.695854
v 20.103764 -81.467728 4.616354
v 20.269106 -81.592102 4.450905
v 20.320238 -81.711472 4.383240
v 21.130079 -82.062965 3.819063
v 21.262970 -82.079666 3.794554
v 21.379641 -82.100845 3.783539
v 21.463852 -82.190369 3.772079
v 21.565615 -82.285339 3.754866
v 21.716726 -82.122681 3.759542
v 21.822567 -82.081581 3.757437
v 21.934919 -82.090866 3.752201
v 21.987917 -82.204231 3.744045
v 22.115217 -82.203697 3.772068
v 22.231609 -82.205986 3.811483
v 22.343760 -82.213745 3.852961
v 22.445616 -82.214714 3.891964
v 22.528173 -82.280457 3.922192
v 22.741259 -82.293831 4.018349
v 24.175335 -82.111473 5.196014
v 24.270052 -82.073105 5.283577
v 24.363682 -82.044670 5.373340
v 24.462955 -82.013512 5.451836
v 24.567778 -81.991112 5.531082
v 24.659698 -81.952637 5.585236
v 24.768284 -81.938095 5.636738
v 24.903822 -81.885033 5.707069
v 25.013494 -81.771469 5.792179
v 24.706949 -82.080139 5.545525
v 24.778065 -82.194969 5.498734
v 24.866177 -82.375023 5.382431
v 24.744261 -82.401291 5.315121
v 24.729328 -82.515175 5.225510
v 24.790888 -83.485779 4.734768
v 24.931030 -83.608864 4.699718
v 24.846933 -83.707581 4.656128
v 24.931105 -84.008537 4.520473
v 24.875246 -84.119034 4.471476
v 24.948118 -84.201759 4.440491
v 24.891239 -84.314514 4.387394
v 18.201664 -84.471390 4.374899
v 18.214586 -84.340012 4.435951
v 18.337093 -84.276451 4.445926
v 18.281212 -83.703407 4.643280
v 18.154165 -83.556770 4.763260
v 18.136436 -83.051041 4.985550
v 18.137997 -82.938454 5.041195
v 18.210087 -82.841194 5.071095
v 18.276554 -82.730034 5.107910
v 18.214205 -82.405197 5.335766
v 18.272341 -82.279869 5.380329
v 18.321264 -82.150314 5.419670
v 18.364239 -82.018578 5.462543
v 18.403969 -81.890518 5.521114
v 18.484835 -81.496796 5.716190
v 18.497213 -81.360817 5.783077
v 18.499722 -81.220955 5.847759
v 18.364857 -81.127296 5.946667
v 18.229389 -81.038940 6.034256
v 18.244392 -80.914162 6.105785
v 17.861513 -80.707397 6.323563
v 17.832767 -80.589775 6.403744
v 17.816994 -80.465843 6.478897
v 17.574060 -80.484726 6.484959
v 17.559166 -80.365608 6.557323
v 20.150118 -81.591965 4.546030
v 20.198448 -81.713501 4.479612
v 20.247797 -81.832642 4.414171
v 20.775190 -82.161659 3.943001
v 20.902634 -82.166664 3.870546
v 21.035942 -82.178200 3.819241
v 21.170513 -82.193863 3.786558
v 21.316927 -82.219582 3.770050
v 21.436451 -82.317085 3.754211
v 21.531441 -82.418671 3.737579
v 21.696283 -82.249924 3.751629
v 21.838673 -82.205025 3.738014
v 21.920937 -82.319946 3.725645
v 22.049219 -82.318527 3.747999
v 22.167599 -82.322899 3.784370
v 22.281155 -82.327621 3.822922
v 22.406073 -82.343643 3.868471
v 22.512217 -82.419243 3.902229
v 22.626356 -82.353111 3.956911
v 24.475956 -82.124733 5.410717
v 24.558235 -82.088547 5.495396
v 24.762789 -82.297264 5.411358
v 24.634047 -82.302094 5.353096
v 24.621485 -82.429794 5.257938
v 24.710819 -82.628532 5.138950
v 24.684635 -82.746971 5.064411
v 24.808357 -83.590683 4.697723
v 24.731304 -83.943909 4.540107
v 24.801786 -84.034164 4.507618
v 24.744064 -84.146179 4.452936
v 24.817696 -84.230820 4.417606
v 24.771767 -84.346237 4.358238
v 18.326454 -84.414162 4.394527
v 18.448709 -84.351967 4.391724
v 18.354727 -84.140190 4.488432
v 18.368034 -84.003105 4.520527
v 18.272869 -83.586784 4.698685
v 18.247625 -83.091179 4.927605
v 18.244406 -82.960724 4.994022
v 18.345669 -82.850258 5.008636
v 18.343790 -82.390549 5.296726
v 18.402660 -82.263130 5.338150
v 18.454342 -82.132118 5.377716
v 18.502911 -82.003540 5.430031
v 18.544197 -81.872124 5.484833
v 18.580797 -81.742188 5.549419
v 18.610754 -81.608795 5.614826
v 18.628746 -81.470871 5.678238
v 18.632385 -81.325638 5.744701
v 18.636160 -81.170494 5.815067
v 18.496344 -81.082436 5.921127
v 18.369486 -80.996704 6.017025
v 18.384495 -80.866432 6.083950
v 18.128922 -80.834671 6.183861
v 17.689726 -80.417313 6.521606
v 17.674109 -80.296417 6.594460
v 17.653543 -80.176201 6.670120
v 16.984560 -79.315491 7.366020
v 16.849403 -74.496460 8.548798
v 16.959183 -74.467911 8.482952
v 17.066210 -74.540794 8.506207
v 17.129467 -74.640152 8.506840
v 20.074757 -81.710030 4.572262
v 20.121378 -81.831009 4.508286
v 20.691324 -82.281250 3.962084
v 20.816933 -82.284935 3.887363
v 20.944822 -82.293533 3.824387
v 21.076992 -82.306870 3.780817
v 21.208611 -82.324936 3.758236
v 21.325045 -82.351357 3.750519
v 21.400570 -82.448563 3.735970
v 21.658730 -82.380386 3.727154
v 21.788017 -82.341156 3.716961
v 21.867111 -82.445869 3.709612
v 21.989574 -82.436188 3.732815
v 22.108109 -82.440163 3.759390
v 22.221209 -82.446663 3.792757
v 22.320547 -82.439453 3.828297
v 22.406311 -82.496307 3.852419
v 24.492424 -82.244370 5.342999
v 24.585693 -82.190186 5.453163
v 24.685852 -82.219101 5.462147
v 24.538488 -82.345879 5.269623
v 24.486473 -82.447144 5.184650
v 24.602953 -82.541656 5.170750
v 24.582800 -82.659424 5.093647
v 24.556528 -82.771675 5.013443
v 24.605677 -83.961349 4.507654
v 24.671959 -84.057129 4.483612
v 24.613222 -84.162827 4.422098
v 24.690025 -84.255348 4.391558
v 24.642258 -84.364326 4.331625
v 18.434118 -84.488312 4.341827
v 18.555613 -84.427139 4.332237
v 18.463930 -84.216042 4.433815
v 18.480757 -84.079964 4.468800
v 18.497852 -83.946983 4.503988
v 18.518587 -83.553177 4.634563
v 18.469975 -82.369675 5.245934
v 18.532402 -82.245537 5.292709
v 18.589005 -82.118370 5.340240
v 18.639126 -81.988068 5.389518
v 18.682648 -81.855606 5.442722
v 18.720953 -81.721657 5.502487
v 18.752804 -81.588310 5.566914
v 18.773893 -81.439301 5.635544
v 18.757980 -81.279778 5.713096
v 18.781263 -81.146873 5.758091
v 18.610109 -81.016937 5.901291
v 18.495987 -80.942078 5.988369
v 18.516893 -80.811111 6.053986
v 18.277008 -80.791222 6.170578
v 18.177782 -80.715393 6.247284
v 17.805073 -80.347404 6.555321
v 17.786016 -80.227982 6.629421
v 17.762424 -80.106750 6.705638
v 17.004379 -79.178299 7.426865
v 17.028852 -79.054085 7.494342
v 17.061598 -78.938950 7.573292
v 16.748816 -74.569008 8.595740
v 16.845592 -74.569572 8.663033
v 16.958956 -74.544174 8.590244
v 17.052614 -74.633453 8.602928
v 17.122658 -74.758461 8.561966
v 18.278542 -77.401894 7.806243
v 18.255165 -77.532707 7.757202
v 18.228039 -77.663612 7.713218
v 19.423088 -80.767365 5.525444
v 19.993570 -81.824043 4.599054
v 20.041626 -81.945869 4.539999
v 20.611107 -82.403770 3.984962
v 20.736275 -82.406647 3.909595
v 20.859486 -82.412201 3.837179
v 20.988552 -82.422623 3.779694
v 21.123816 -82.438385 3.747429
v 21.261110 -82.454247 3.736546
v 21.336849 -82.569595 3.720615
v 21.613630 -82.521515 3.708652
v 21.739792 -82.479187 3.700184
v 21.816708 -82.578697 3.681904
v 21.938660 -82.557350 3.704502
v 22.054203 -82.558159 3.734455
v 22.166864 -82.565613 3.765390
v 24.482409 -82.573067 5.105888
v 24.456879 -82.686485 5.024814
v 24.428993 -82.793533 4.952888
v 24.404936 -82.905586 4.882824
v 24.375385 -83.013252 4.807884
v 24.541914 -84.064049 4.450058
v 24.557573 -84.270020 4.363451
v 24.507057 -84.378639 4.302662
v 24.732977 -84.460426 4.301315
v 18.512257 -84.832703 4.229609
v 18.525150 -84.700409 4.260849
v 18.573078 -84.291695 4.376673
v 18.591579 -84.157852 4.418518
v 18.609514 -84.023529 4.455341
v 18.645761 -83.620316 4.580568
v 18.642612 -83.487358 4.626083
v 18.509787 -83.427780 4.684036
v 18.496668 -83.303612 4.735485
v 18.576418 -82.876801 4.896278
v 18.614799 -82.764084 4.939346
v 18.674036 -82.654457 4.978508
v 18.600750 -82.352020 5.203423
v 18.665096 -82.231026 5.254036
v 18.722775 -82.103973 5.300064
v 18.773327 -81.972305 5.344512
v 18.817965 -81.838524 5.393353
v 18.857948 -81.704872 5.448151
v 18.904358 -81.569328 5.503288
v 18.908783 -81.438530 5.570652
v 18.863295 -81.342987 5.637402
v 18.897911 -81.216568 5.674175
v 18.711689 -81.062035 5.829739
v 18.727896 -80.942627 5.880367
v 18.621716 -80.880898 5.965488
v 18.645929 -80.752335 6.022408
v 18.417482 -80.738663 6.143147
v 18.323425 -80.666832 6.228344
v 18.237642 -80.594429 6.309006
v 17.882404 -80.041344 6.730904
v 17.736998 -79.982452 6.784138
v 17.140974 -79.397530 7.299759
v 17.130875 -79.261513 7.349758
v 17.140381 -79.135139 7.409580
v 17.164509 -79.020599 7.490863
v 17.198795 -78.914612 7.582809
v 16.359432 -78.017342 8.089523
v 16.596048 -74.867966 8.840649
v 16.663048 -74.765968 8.787437
v 16.731934 -74.654739 8.716595
v 16.846331 -74.654449 8.752201
v 16.948858 -74.637131 8.689949
v 17.027290 -74.737221 8.688683
v 17.070585 -74.836662 8.655487
v 18.155401 -77.451462 7.859005
v 18.128225 -77.581474 7.812298
v 18.093475 -77.708916 7.764797
v 19.261509 -80.117615 5.908546
v 19.271027 -80.237732 5.845348
v 19.323307 -80.734497 5.616100
v 19.327387 -80.864243 5.570637
v 19.909485 -81.935135 4.627476
v 19.955809 -82.056931 4.567375
v 19.996134 -82.174309 4.495707
v 20.531496 -82.527443 4.012444
v 20.656973 -82.531303 3.935610
v 20.779228 -82.535812 3.860559
v 20.906429 -82.543037 3.796570
v 21.042080 -82.553772 3.749804
v 21.186033 -82.565582 3.723114
v 21.259031 -82.683876 3.708822
v 21.558954 -82.665489 3.696256
v 21.688122 -82.626732 3.683968
v 21.770502 -82.717735 3.664104
v 21.891634 -82.683197 3.679836
v 22.004986 -82.677254 3.704828
v 22.115164 -82.690193 3.736546
v 22.209305 -82.685410 3.767494
v 22.295824 -82.728996 3.792641
v 24.308344 -82.710182 4.955238
v 24.317448 -82.822128 4.895901
v 24.279203 -82.916344 4.829857
v 24.253468 -83.032127 4.759361
v 24.228071 -83.139870 4.672325
v 24.594810 -84.475227 4.274174
v 18.393387 -85.192657 4.148180
v 18.495987 -85.101868 4.161903
v 18.617294 -85.037979 4.170300
v 18.621134 -84.906364 4.198074
v 18.632326 -84.775421 4.227001
v 18.646427 -84.641815 4.254463
v 18.769365 -84.587479 4.253532
v 18.679735 -84.370132 4.321869
v 18.700081 -84.237251 4.365765
v 18.720633 -84.104927 4.409904
v 18.739534 -83.971230 4.450963
v 18.755123 -83.835030 4.487780
v 18.766464 -83.698380 4.527950
v 18.770765 -83.560555 4.566528
v 18.768757 -83.424629 4.610651
v 18.634182 -83.357201 4.672035
v 18.620634 -83.232574 4.723328
v 18.695650 -82.944870 4.827023
v 18.696217 -82.843964 4.874687
v 18.753305 -82.753738 4.900524
v 18.733044 -82.333412 5.162525
v 18.795135 -82.211136 5.207309
v 18.853098 -82.085190 5.251400
v 18.904638 -81.954865 5.293724
v 18.952311 -81.825172 5.341709
v 18.999203 -81.700874 5.387520
v 19.061108 -81.591721 5.414104
v 19.014460 -81.471001 5.498436
v 18.993704 -81.328102 5.578972
v 19.035645 -81.182526 5.622062
v 18.891991 -81.088402 5.732754
v 18.825262 -81.012383 5.798191
v 18.854588 -80.887413 5.842682
v 18.748703 -80.819023 5.933429
v 18.769606 -80.694519 5.988571
v 18.551327 -80.682533 6.111553
v 18.460850 -80.611923 6.199291
v 18.372463 -80.541878 6.286499
v 17.881800 -79.930336 6.795105
v 17.259415 -79.327675 7.255741
v 17.243414 -79.187210 7.285690
v 17.260355 -79.067238 7.370556
v 17.296314 -78.977509 7.480431
v 17.333281 -78.874825 7.577678
v 16.457169 -78.102707 8.034222
v 16.487249 -77.984329 8.101097
v 16.380333 -77.895325 8.151207
v 16.522491 -75.126587 9.024757
v 16.559444 -75.034393 8.960529
v 16.650023 -74.946251 8.941086
v 16.721664 -74.832153 8.879161
v 16.790699 -74.738533 8.818378
v 16.921017 -74.740746 8.782069
v 16.995621 -74.860664 8.769073
v 17.067429 -75.092720 8.689098
v 17.083904 -75.227119 8.720226
v 17.124584 -75.359154 8.753635
v 17.176065 -75.489922 8.790550
v 17.215374 -75.627502 8.815468
v 18.061190 -77.367798 7.956249
v 18.029718 -77.497215 7.910244
v 17.997824 -77.625488 7.863579
v 17.956032 -77.748726 7.810985
v 18.185318 -77.791893 7.672371
v 18.962389 -79.358421 6.520168
v 18.983816 -79.485779 6.465469
v 19.159964 -80.096176 6.001381
v 19.167341 -80.215363 5.938568
v 19.181631 -80.334145 5.876907
v 19.226267 -80.827904 5.657142
v 19.830030 -82.046326 4.664188
v 19.865156 -82.164146 4.589979
v 20.575228 -82.656288 3.965359
v 20.698923 -82.662361 3.890118
v 20.823439 -82.667618 3.818663
v 20.957647 -82.673485 3.762648
v 21.102840 -82.679359 3.722317
v 21.170746 -82.797585 3.703835
v 21.239384 -82.912338 3.687609
v 21.484856 -82.797203 3.686510
v 21.635479 -82.788559 3.667498
v 21.765474 -82.857468 3.650583
v 21.857180 -82.800903 3.664509
v 21.961607 -82.805313 3.679598
v 22.063629 -82.791962 3.710840
v 22.179012 -82.840591 3.742113
v 22.305077 -82.850838 3.783390
v 24.160316 -82.937035 4.780430
v 24.140366 -83.056595 4.698162
v 24.103674 -83.164291 4.606266
v 24.196901 -83.239235 4.582401
v 24.166481 -83.341866 4.502264
v 24.136820 -83.457115 4.435911
v 24.016565 -84.958908 4.016361
v 23.903624 -85.021706 3.972013
v 18.524519 -85.252083 4.122564
v 18.630774 -85.170822 4.140722
v 18.737167 -85.101891 4.155251
v 18.733587 -84.974754 4.179876
v 18.741405 -84.847389 4.202576
v 18.754103 -84.718018 4.224884
v 18.877508 -84.665108 4.230520
v 18.786610 -84.453644 4.286480
v 18.828457 -84.188683 4.367657
v 18.849796 -84.056587 4.412292
v 18.868084 -83.920380 4.446873
v 18.883150 -83.782814 4.481131
v 18.893919 -83.644432 4.517170
v 18.899775 -83.506805 4.557905
v 18.899820 -83.370300 4.602583
v 18.762405 -83.291962 4.657661
v 18.809494 -82.640839 4.942089
v 18.870613 -82.525414 4.986427
v 18.934525 -82.409927 5.030891
v 18.865789 -82.313637 5.120266
v 18.925262 -82.190491 5.159527
v 18.982082 -82.064903 5.200580
v 19.036503 -81.938469 5.243892
v 19.090965 -81.817024 5.291306
v 19.148399 -81.700005 5.326496
v 19.213243 -81.588448 5.346069
v 19.137861 -81.490540 5.426292
v 19.115850 -81.370804 5.495411
v 19.121595 -81.254906 5.545276
v 18.981827 -81.097435 5.685680
v 18.964886 -80.972748 5.748924
v 18.971439 -80.834511 5.808617
v 18.870848 -80.762741 5.897217
v 18.883877 -80.637466 5.952988
v 18.679277 -80.622780 6.078495
v 18.593029 -80.553902 6.166447
v 18.504284 -80.486977 6.257873
v 17.780096 -79.875412 6.842163
v 17.732574 -79.765526 6.915733
v 17.387800 -79.264946 7.232818
v 17.375944 -79.124275 7.270283
v 17.391630 -79.013687 7.366066
v 17.427416 -78.929268 7.477764
v 17.236364 -78.801338 7.664012
v 16.578806 -78.068771 8.041206
v 16.625601 -77.956688 8.092796
v 16.523474 -77.856483 8.154689
v 16.397503 -77.773125 8.217422
v 16.618216 -75.204689 9.065001
v 16.643053 -75.079178 9.014389
v 16.752600 -75.031715 8.989086
v 16.773727 -74.910545 8.945614
v 16.869976 -74.847916 8.871342
v 16.952757 -74.974068 8.851845
v 17.017157 -74.999199 8.763824
v 17.006752 -75.125992 8.815701
v 17.036148 -75.276001 8.840824
v 17.075205 -75.411911 8.872719
v 17.109541 -75.548058 8.903072
v 17.241329 -75.773300 8.826694
v 17.256062 -75.919083 8.832409
v 17.263664 -76.056664 8.832932
v 17.241478 -76.179497 8.829437
v 17.939865 -77.413353 8.007439
v 17.904654 -77.541222 7.962158
v 17.865396 -77.664627 7.909458
v 17.819033 -77.785851 7.855217
v 18.044132 -77.833115 7.718311
v 18.129372 -77.917160 7.631271
v 18.365221 -78.280785 7.320496
v 18.841465 -79.307938 6.607918
v 18.864136 -79.445465 6.566238
v 18.881807 -79.575325 6.509281
v 18.898645 -79.707436 6.440448
v 19.064219 -80.200180 6.030045
v 19.075357 -80.318680 5.967144
v 19.102503 -80.422501 5.902763
v 19.083469 -80.547874 5.866100
v 19.118320 -80.671028 5.792183
v 19.147123 -80.779488 5.729511
v 19.218010 -80.948647 5.616726
v 19.500034 -81.421326 5.251019
v 19.653502 -81.678238 5.007808
v 19.670870 -81.799828 4.928780
v 20.613493 -82.787674 3.920711
v 20.738550 -82.795097 3.846782
v 20.869635 -82.799057 3.781879
v 21.014626 -82.798729 3.736525
v 21.078400 -82.913635 3.708898
v 21.150290 -83.024628 3.684124
v 21.394043 -82.916779 3.677088
v 21.537312 -82.921272 3.660202
v 21.666939 -82.942963 3.643126
v 21.785765 -82.980492 3.632789
v 21.900459 -82.932892 3.655401
v 22.043512 -82.910721 3.692968
v 22.268757 -82.969475 3.756123
v 22.394478 -82.918564 3.808454
v 24.063696 -83.265900 4.527493
v 24.039303 -83.376816 4.458618
v 24.003981 -83.488327 4.393162
v 23.908197 -84.871109 3.996016
v 23.789604 -84.939461 3.965854
v 18.663937 -85.309341 4.110576
v 18.758173 -85.233147 4.128174
v 18.850460 -85.034996 4.165394
v 18.853565 -84.913742 4.187279
v 18.864096 -84.790787 4.208805
v 18.987728 -84.737808 4.219242
v 18.892605 -84.534294 4.257364
v 18.911184 -84.403389 4.292053
v 18.932491 -84.272133 4.331610
v 18.954859 -84.140266 4.372532
v 18.976364 -84.006577 4.410673
v 18.995148 -83.869934 4.442659
v 19.010794 -83.731712 4.473719
v 19.023170 -83.593765 4.509638
v 19.030909 -83.456673 4.549294
v 19.034363 -83.321648 4.593889
v 18.898733 -83.237381 4.648670
v 18.912374 -83.108032 4.696869
v 18.937059 -82.976700 4.745525
v 18.967129 -82.850540 4.796211
v 19.003826 -82.506981 4.949283
v 19.067526 -82.388481 4.987888
v 18.997128 -82.290565 5.071952
v 19.054491 -82.168610 5.110195
v 19.110106 -82.043152 5.152210
v 19.170248 -81.920242 5.194733
v 19.229393 -81.801125 5.233139
v 19.292068 -81.677711 5.263546
v 19.371954 -81.530083 5.286827
v 19.257721 -81.488327 5.368442
v 19.214743 -81.400551 5.430008
v 19.247623 -81.283562 5.463783
v 19.138578 -81.140724 5.585533
v 19.095779 -81.036842 5.653103
v 19.096418 -80.893875 5.713593
v 18.994474 -80.687752 5.864456
v 18.976755 -80.566765 5.930065
v 18.798538 -80.561302 6.042606
v 18.720934 -80.489586 6.128803
v 18.630207 -80.426376 6.220268
v 18.536915 -80.360748 6.316250
v 17.867899 -79.808525 6.867450
v 17.859205 -79.690247 6.935550
v 17.621531 -79.685684 6.980400
v 17.537186 -79.341438 7.180359
v 17.512356 -79.201569 7.237629
v 17.507490 -79.076782 7.294364
v 17.538755 -78.959702 7.370220
v 17.371658 -78.757019 7.654247
v 16.683134 -77.849930 8.124706
v 16.510452 -77.738419 8.221455
v 16.292192 -77.695938 8.281017
v 16.176414 -77.628448 8.338139
v 16.186699 -77.520027 8.414513
v 16.200518 -77.406044 8.487228
v 16.070753 -76.659264 8.818913
v 16.102795 -76.515572 8.852699
v 16.338024 -75.823868 9.033023
v 16.396849 -75.710793 9.072132
v 16.606804 -75.574532 9.081730
v 16.746716 -75.556618 9.066868
v 16.737177 -75.173843 9.020832
v 16.845427 -75.128731 8.974728
v 16.860113 -74.986580 8.934719
v 16.928556 -75.083275 8.906918
v 16.971445 -75.338623 8.943932
v 16.998138 -75.478058 8.969547
v 17.141462 -75.684486 8.915371
v 17.160709 -75.828491 8.921333
v 17.161875 -75.965996 8.924957
v 17.160379 -76.100525 8.926571
v 17.126526 -76.229637 8.903591
v 17.201874 -76.300369 8.834370
v 17.380497 -76.651894 8.701504
v 17.375271 -76.760605 8.665154
v 17.789364 -77.258438 8.201942
v 17.743464 -77.380493 8.156776
v 17.820427 -77.459091 8.060112
v 17.779631 -77.583038 8.011092
v 17.736061 -77.704002 7.956303
v 17.683521 -77.820984 7.897179
v 17.899933 -77.867348 7.756843
v 17.982391 -77.952110 7.669151
v 18.067114 -78.039864 7.589862
v 18.152611 -78.129501 7.513649
v 18.243067 -78.224670 7.427319
v 18.267242 -78.342682 7.367393
v 18.460482 -78.348549 7.221828
v 18.744038 -79.391731 6.651763
v 18.758896 -79.529022 6.608395
v 18.769482 -79.655716 6.555283
v 18.767260 -79.777405 6.500553
v 18.967724 -80.308884 6.054493
v 18.993370 -80.438812 5.975292
v 19.227890 -81.065857 5.564304
v 19.331602 -81.139427 5.470627
v 19.375456 -81.269745 5.393150
v 19.413170 -81.385277 5.323467
v 19.513433 -81.544792 5.187939
v 19.544336 -81.660828 5.109077
v 19.562540 -81.784378 5.028751
v 19.574787 -81.902916 4.952026
v 20.646835 -82.918533 3.871853
v 20.779455 -82.926788 3.804626
v 20.923405 -82.923798 3.752975
v 20.991806 -83.030998 3.711214
v 21.078611 -83.138336 3.683122
v 21.303360 -83.029587 3.668222
v 21.448195 -83.039467 3.651615
v 21.583693 -83.054939 3.634418
v 21.718891 -83.077759 3.621004
v 21.867586 -83.089600 3.632486
v 22.006090 -83.038078 3.670229
v 22.139189 -83.003578 3.712572
v 22.237719 -83.103516 3.731012
v 22.373232 -83.054626 3.783214
v 23.918627 -83.422653 4.426876
v 23.851843 -83.532928 4.374889
v 23.969454 -83.601021 4.343031
v 23.547487 -84.931755 3.955894
v 23.541468 -85.072502 3.936758
v 23.537920 -85.216209 3.924579
v 23.545967 -85.363419 3.898447
v 23.436054 -85.435677 3.880869
v 18.525023 -86.208466 3.857395
v 18.555304 -86.056030 3.900650
v 18.623043 -85.944893 3.956785
v 18.790520 -85.371071 4.101337
v 18.885931 -85.285469 4.115269
v 18.860861 -85.158447 4.140408
v 18.968897 -85.087807 4.149837
v 18.968397 -84.972153 4.172155
v 18.976915 -84.856461 4.194721
v 19.100752 -84.802521 4.203730
v 18.999569 -84.611748 4.244637
v 19.014946 -84.482895 4.271935
v 19.033987 -84.352966 4.306202
v 19.055927 -84.222343 4.343645
v 19.078600 -84.089203 4.376041
v 19.100466 -83.954849 4.407932
v 19.120310 -83.818298 4.437244
v 19.138300 -83.680679 4.467051
v 19.153996 -83.544571 4.502801
v 19.164089 -83.409691 4.541275
v 19.171303 -83.276176 4.586245
v 19.040043 -83.190361 4.640915
v 19.055939 -83.060959 4.687248
v 19.079485 -82.936897 4.734768
v 19.105263 -82.816277 4.781021
v 19.129744 -82.702286 4.822510
v 19.072805 -82.605957 4.876377
v 19.136465 -82.490997 4.911610
v 19.196394 -82.362831 4.944309
v 19.129545 -82.265755 5.023380
v 19.181204 -82.143242 5.063122
v 19.238073 -82.017456 5.105053
v 19.305130 -81.900665 5.136658
v 19.359482 -81.781349 5.171856
v 19.422941 -81.656044 5.196857
v 19.319683 -81.393410 5.375919
v 19.221069 -81.178474 5.522804
v 19.060999 -80.777435 5.784233
v 18.900904 -80.519310 6.000816
v 18.857155 -80.419296 6.079678
v 18.752651 -80.362495 6.179726
v 18.655560 -80.301094 6.277980
v 18.679323 -80.172371 6.336163
v 17.748022 -79.634338 6.988434
v 17.636387 -79.565926 7.052227
v 17.647144 -79.444122 7.109325
v 17.676100 -79.340767 7.149822
v 17.650967 -79.242058 7.197392
v 17.637606 -79.128990 7.248947
v 17.630518 -79.028328 7.303352
v 17.627684 -78.889442 7.397747
v 17.700634 -78.808739 7.428593
v 16.610596 -77.767387 8.183502
v 16.607222 -77.655663 8.252979
v 16.438099 -77.647301 8.293437
v 16.307711 -77.578453 8.351871
v 16.314974 -77.464203 8.429821
v 16.317158 -77.343948 8.503689
v 16.130064 -76.816086 8.770950
v 16.176327 -76.602364 8.834507
v 16.163450 -76.395477 8.891113
v 16.420765 -75.937912 9.021781
v 16.475752 -75.819450 9.055840
v 16.540592 -75.697433 9.079182
v 16.687288 -75.680893 9.073605
v 16.846230 -75.674255 9.053871
v 16.844505 -75.279518 9.007706
v 16.946400 -75.206314 8.924572
v 16.898382 -75.408714 9.008160
v 17.006529 -75.621826 8.998699
v 17.067211 -75.747375 8.979922
v 17.036758 -75.873184 8.995247
v 17.046606 -76.019791 8.977802
v 17.032619 -76.155319 8.961322
v 17.002281 -76.286697 8.928020
v 17.089853 -76.359863 8.867947
v 17.193010 -76.433350 8.808121
v 17.157835 -76.559395 8.764153
v 17.266644 -76.617264 8.729061
v 17.269411 -76.737160 8.683273
v 17.300144 -76.862503 8.622874
v 17.716896 -77.191017 8.291832
v 17.669300 -77.307793 8.244873
v 17.621159 -77.427116 8.197811
v 17.608906 -77.743217 8.000114
v 17.554678 -77.859512 7.945152
v 17.758389 -77.902847 7.799290
v 17.834471 -77.984558 7.707165
v 17.916994 -78.070724 7.625545
v 18.007843 -78.166214 7.564872
v 18.092508 -78.260292 7.504475
v 18.156931 -78.356903 7.436313
v 18.221651 -78.454903 7.355907
v 18.344473 -78.412056 7.283371
v 18.429792 -78.496094 7.183437
v 18.522289 -79.287819 6.807713
v 18.633781 -79.334808 6.732654
v 18.639772 -79.474426 6.696521
v 18.646458 -79.604385 6.653847
v 18.644657 -79.746750 6.596618
v 18.667526 -79.860954 6.522820
v 18.847990 -79.826111 6.416973
v 18.866102 -80.282967 6.143913
v 19.467381 -81.756081 5.115707
v 19.447495 -81.880775 5.059875
v 20.681988 -83.047707 3.829021
v 20.828863 -83.062057 3.763168
v 20.937563 -83.152954 3.710808
v 21.027487 -83.260651 3.679737
v 21.223677 -83.140160 3.664369
v 21.365425 -83.150787 3.644049
v 21.502741 -83.166344 3.625568
v 21.638426 -83.184639 3.610905
v 21.774755 -83.204170 3.609680
v 21.906874 -83.239372 3.627258
v 21.985403 -83.159035 3.653530
v 22.102573 -83.139603 3.689358
v 22.191429 -83.238861 3.705824
v 22.349983 -83.200562 3.757999
v 23.867306 -83.647972 4.315968
v 23.424290 -85.002701 3.947960
v 23.419670 -85.145844 3.944178
v 23.424061 -85.290550 3.911758
v 23.312040 -85.361664 3.886438
v 23.434628 -85.574669 3.903479
v 18.628662 -86.315193 3.857006
v 18.662687 -86.178185 3.866373
v 18.701704 -86.057022 3.913824
v 18.694048 -85.832047 3.990709
v 18.832848 -85.505180 4.073910
v 18.923836 -85.415184 4.083130
v 19.015739 -85.323051 4.089698
v 18.985676 -85.205620 4.123470
v 19.090033 -85.130508 4.124820
v 19.084288 -85.023033 4.152954
v 19.092436 -84.914146 4.174648
v 19.214266 -84.859123 4.168758
v 19.108755 -84.681374 4.232225
v 19.119944 -84.555862 4.259169
v 19.135155 -84.427147 4.285854
v 19.154259 -84.296883 4.314270
v 19.176340 -84.165756 4.344646
v 19.199572 -84.033501 4.374306
v 19.221270 -83.899879 4.402279
v 19.242580 -83.763275 4.428452
v 19.266356 -83.627533 4.457294
v 19.287090 -83.494957 4.488636
v 19.296555 -83.362709 4.523260
v 19.301691 -83.228271 4.565849
v 19.181175 -83.143250 4.630714
v 19.202543 -83.012466 4.673671
v 19.222372 -82.886765 4.716702
v 19.229630 -82.754906 4.765769
v 19.215361 -82.607430 4.828491
v 19.256319 -82.466377 4.870216
v 19.323196 -82.339676 4.892265
v 19.274837 -82.228508 4.971306
v 19.291649 -82.105385 5.026844
v 19.365377 -82.000977 5.043385
v 18.768150 -80.238739 6.238571
v 18.781590 -80.126442 6.292522
v 18.528826 -79.785980 6.647049
v 18.341356 -79.783295 6.743125
v 18.255657 -79.702110 6.814369
v 18.267614 -79.577072 6.857830
v 17.773029 -79.393738 7.103561
v 17.785950 -79.272552 7.154594
v 17.775984 -79.162567 7.203445
v 17.752596 -79.047020 7.263046
v 17.714249 -78.931168 7.340130
v 17.714407 -78.698303 7.492900
v 17.642334 -78.620659 7.570553
v 17.639441 -78.494743 7.631001
v 16.725418 -77.735153 8.177620
v 16.542355 -77.565941 8.328365
v 16.434351 -77.522522 8.377571
v 16.434559 -77.403954 8.452240
v 16.427704 -77.278793 8.518250
v 16.197039 -77.275429 8.562546
v 16.231268 -77.154854 8.616382
v 16.282005 -76.823143 8.745167
v 16.212761 -76.710609 8.794392
v 16.291973 -76.603561 8.820553
v 16.231203 -76.498322 8.864765
v 16.296030 -76.387047 8.898209
v 16.556974 -75.929436 9.033939
v 16.613340 -75.802986 9.066161
v 16.752439 -75.794411 9.058666
v 16.885923 -75.823280 9.038113
v 16.882853 -75.531822 9.034729
v 16.965820 -75.744232 9.022923
v 16.922089 -75.954201 9.013588
v 16.923891 -76.082298 8.988121
v 16.901594 -76.208405 8.955147
v 16.970833 -76.411095 8.871239
v 17.061703 -76.485115 8.814465
v 17.041628 -76.608109 8.752625
v 17.152525 -76.682335 8.715308
v 17.162167 -76.803665 8.656815
v 17.172470 -76.922577 8.595256
v 17.297768 -76.988106 8.551357
v 17.594421 -77.237358 8.330917
v 17.545589 -77.353462 8.279297
v 17.490204 -77.466461 8.221127
v 17.624220 -77.945412 7.851196
v 17.694429 -78.028008 7.763225
v 17.774216 -78.110458 7.681805
v 17.862259 -78.198746 7.612453
v 18.166876 -78.576019 7.338150
v 18.294680 -78.537460 7.267574
v 18.353693 -78.625244 7.184799
v 18.406166 -79.106148 6.928505
v 18.418694 -79.244186 6.878067
v 18.543863 -79.411636 6.767532
v 18.510773 -79.536469 6.753674
v 18.535429 -79.670654 6.694961
v 18.748848 -79.906097 6.443081
v 19.392824 -82.118431 4.960773
v 19.414785 -82.232414 4.889209
v 19.447868 -82.342819 4.818764
v 20.705448 -83.179024 3.795809
v 20.818161 -83.215233 3.742210
v 20.916992 -83.274086 3.705046
v 20.969509 -83.394310 3.669474
v 21.293736 -83.260628 3.640614
v 21.426935 -83.276161 3.617687
v 21.560619 -83.293930 3.604956
v 21.694069 -83.310959 3.592606
v 21.824755 -83.337700 3.601005
v 21.940161 -83.364693 3.624063
v 22.045874 -83.287292 3.659105
v 22.147623 -83.379005 3.680300
v 22.277424 -83.334740 3.722340
v 22.392912 -83.326004 3.768537
v 22.494305 -83.405327 3.808296
v 23.769297 -83.634193 4.319439
v 23.299896 -85.068069 3.952345
v 23.300167 -85.219810 3.944351
v 23.194653 -85.280327 3.877701
v 23.318617 -85.504356 3.859001
v 23.327309 -85.646141 3.863933
v 23.231955 -85.727524 3.825653
v 22.995478 -86.252609 3.658379
v 22.875877 -86.283562 3.638538
v 22.832241 -86.410652 3.603544
v 22.761705 -86.517303 3.573849
v 22.678442 -86.619301 3.544495
v 18.720881 -86.426804 3.849340
v 18.757811 -86.291916 3.876293
v 18.795416 -86.162315 3.898060
v 18.757143 -85.943108 3.953256
v 18.819889 -85.827797 3.971310
v 18.893642 -85.726913 3.985090
v 18.878012 -85.625877 4.025614
v 18.971710 -85.544136 4.038829
v 19.055950 -85.446625 4.050842
v 19.144051 -85.346794 4.052361
v 19.112906 -85.236916 4.089525
v 19.216511 -85.149139 4.085375
v 19.188089 -85.063850 4.119888
v 19.208744 -84.969681 4.141329
v 19.323292 -84.915306 4.121671
v 19.219471 -84.741684 4.204904
v 19.227110 -84.618935 4.235386
v 19.238256 -84.492867 4.263508
v 19.252968 -84.363930 4.287235
v 19.272425 -84.234482 4.314987
v 19.294537 -84.103325 4.341125
v 19.318047 -83.972122 4.368589
v 19.338091 -83.839890 4.392017
v 19.365004 -83.705208 4.412593
v 19.398905 -83.574715 4.433617
v 19.422544 -83.445999 4.457190
v 19.422712 -83.318352 4.493324
v 19.437511 -83.174896 4.534901
v 19.316462 -83.092407 4.609686
v 19.360662 -82.954674 4.644543
v 19.347260 -82.815758 4.698589
v 19.335722 -82.681465 4.750626
v 19.339396 -82.550163 4.797298
v 19.362476 -82.432571 4.831222
v 18.445438 -79.745522 6.711720
v 18.392008 -79.643082 6.779903
v 18.378042 -79.520782 6.826305
v 18.077070 -79.424461 6.997108
v 17.880220 -79.081512 7.215996
v 17.853222 -78.958176 7.285511
v 17.837351 -78.839920 7.358372
v 17.826422 -78.724220 7.432007
v 17.814413 -78.596008 7.504619
v 17.747162 -78.521370 7.567173
v 17.750914 -78.426735 7.598347
v 16.566769 -77.454193 8.396057
v 16.541979 -77.326782 8.469162
v 16.535683 -77.205490 8.530071
v 16.321297 -77.213959 8.573185
v 16.317467 -77.061783 8.641922
v 16.367907 -76.928169 8.688908
v 16.423080 -76.814964 8.726864
v 16.348978 -76.711449 8.776871
v 16.421146 -76.594376 8.810093
v 16.360188 -76.491180 8.855869
v 16.667299 -76.038139 9.006348
v 16.674217 -75.900322 9.043072
v 16.787048 -75.921715 9.033511
v 16.816261 -76.024658 9.007385
v 16.792435 -76.130692 8.979259
v 16.873714 -76.332062 8.909920
v 16.849089 -76.453789 8.851856
v 16.943359 -76.532768 8.802639
v 16.923950 -76.657013 8.739582
v 17.038624 -76.733337 8.695015
v 17.044367 -76.854248 8.634579
v 17.048164 -76.972839 8.573421
v 17.175068 -77.037895 8.531250
v 17.180035 -77.156662 8.460093
v 17.414207 -77.384186 8.291222
v 17.356155 -77.498383 8.227833
v 17.495300 -77.983849 7.902580
v 17.557547 -78.075447 7.821987
v 17.874285 -78.438927 7.540707
v 17.961971 -78.524193 7.469532
v 18.038267 -78.610985 7.394832
v 18.107306 -78.697250 7.315578
v 18.232798 -78.661598 7.254337
v 18.297659 -78.748695 7.166809
v 18.284641 -78.956497 7.073578
v 18.301027 -79.072784 7.010105
v 18.315069 -79.197372 6.954197
v 18.427267 -79.398705 6.834538
v 19.451248 -82.467400 4.767612
v 19.440470 -82.600693 4.726532
v 19.480398 -82.850174 4.626587
v 19.524836 -82.964615 4.567385
v 20.721407 -83.319145 3.763519
v 20.838343 -83.357513 3.720222
v 21.355755 -83.387993 3.616205
v 21.484184 -83.404007 3.594820
v 21.614866 -83.419785 3.580347
v 21.744467 -83.441132 3.583380
v 21.875179 -83.486893 3.600525
v 22.021700 -83.479584 3.635792
v 22.151857 -83.524284 3.666718
v 22.237999 -83.452568 3.699368
v 22.354557 -83.460495 3.745697
v 22.447121 -83.530777 3.777653
v 22.620016 -83.631866 3.838078
v 22.727217 -83.671196 3.915619
v 23.190491 -84.981316 3.910345
v 23.192278 -85.131317 3.897890
v 23.081553 -85.195183 3.848379
v 23.197170 -85.425392 3.849680
v 23.194389 -85.578804 3.835758
v 23.120667 -85.692749 3.811674
v 23.119867 -85.823151 3.788483
v 23.098692 -85.983192 3.749800
v 23.037849 -86.119209 3.703058
v 22.904509 -86.139717 3.678938
v 22.778273 -86.187004 3.652081
v 22.753061 -86.301109 3.620882
v 22.697744 -86.403458 3.593426
v 22.624304 -86.491425 3.568352
v 22.549150 -86.579613 3.542759
v 18.848846 -86.404587 3.857309
v 18.890160 -86.265160 3.882710
v 18.841640 -86.040268 3.924658
v 18.893349 -85.919006 3.940632
v 18.938517 -85.803001 3.955940
v 19.023006 -85.695816 3.976889
v 19.103931 -85.569077 4.001152
v 19.183262 -85.460670 4.007977
v 19.268757 -85.357681 4.005394
v 19.236855 -85.251091 4.042725
v 19.333387 -85.154366 4.034714
v 19.312428 -85.041649 4.086834
v 19.423607 -84.956573 4.054070
v 19.322569 -84.792343 4.148603
v 19.329489 -84.670265 4.182753
v 19.338696 -84.546555 4.214958
v 19.351439 -84.421356 4.247017
v 19.368891 -84.295013 4.280018
v 19.388102 -84.165054 4.306334
v 19.409126 -84.031715 4.328176
v 19.433201 -83.896721 4.351954
v 19.441383 -83.778244 4.374067
v 19.491516 -83.663742 4.380857
v 19.532593 -83.533966 4.392050
v 19.441462 -83.051987 4.576150
v 18.285069 -79.433632 6.897121
v 18.176460 -79.393875 6.963623
v 18.109390 -79.311691 7.025154
v 18.089790 -79.184578 7.085690
v 17.974602 -78.992889 7.226166
v 17.955622 -78.873161 7.295944
v 17.962133 -78.743515 7.364876
v 17.921322 -78.639778 7.436764
v 16.708790 -77.428299 8.367634
v 16.648449 -77.352486 8.430012
v 16.650602 -77.246552 8.486202
v 16.640678 -77.122871 8.549751
v 16.425617 -77.147293 8.581776
v 16.455002 -77.020638 8.633408
v 16.513636 -76.909729 8.670979
v 16.562555 -76.798820 8.711132
v 16.480946 -76.698524 8.763123
v 16.553530 -76.583687 8.803730
v 16.491871 -76.483047 8.851181
v 16.636150 -76.297874 8.922508
v 16.684528 -76.175880 8.965355
v 16.771925 -76.256012 8.938522
v 16.747015 -76.380333 8.887737
v 16.742693 -76.495621 8.833668
v 16.822573 -76.578323 8.787846
v 16.919451 -76.779541 8.679611
v 16.922081 -76.900703 8.619011
v 16.912313 -77.025047 8.555950
v 17.058910 -77.089104 8.508839
v 17.079046 -77.211334 8.435646
v 17.283955 -77.399925 8.298496
v 17.229767 -77.515526 8.234028
v 18.173132 -78.797455 7.225197
v 18.189449 -79.059471 7.087040
v 18.216690 -79.159744 7.027840
v 18.333120 -79.315697 6.907279
v 20.518744 -83.406204 3.845743
v 20.633549 -83.428902 3.784079
v 20.785536 -83.591202 3.703756
v 21.403913 -83.518105 3.592995
v 21.532911 -83.531227 3.568995
v 21.662352 -83.547791 3.563000
v 21.775810 -83.563431 3.567369
v 21.936787 -83.577148 3.603624
v 22.082853 -83.612755 3.639202
v 22.267117 -83.579056 3.697491
v 22.371937 -83.620689 3.738766
v 22.489275 -83.649437 3.783260
v 22.752171 -83.788315 3.918243
v 23.081718 -84.905472 3.873306
v 23.082054 -85.049492 3.860891
v 22.966436 -85.113281 3.822607
v 23.080008 -85.340157 3.829611
v 23.073637 -85.479919 3.817627
v 23.063448 -85.602745 3.812695
v 22.996462 -85.716515 3.787403
v 22.969198 -86.005699 3.721630
v 22.773842 -86.067596 3.679256
v 22.649239 -86.209534 3.629408
v 22.633154 -86.304779 3.608707
v 22.555927 -86.367905 3.588423
v 22.486855 -86.448586 3.563274
v 18.978016 -86.364586 3.856327
v 18.933268 -86.132683 3.898697
v 18.978809 -86.002419 3.915400
v 19.019579 -85.862297 3.934322
v 19.133692 -85.813354 3.928234
v 19.170868 -85.684425 3.949947
v 19.233879 -85.570541 3.961151
v 19.309341 -85.462753 3.960678
v 19.355293 -85.258446 3.992565
v 19.445127 -85.163757 3.973822
v 19.430880 -85.063217 4.013557
v 19.520044 -84.977333 3.963918
v 19.407591 -84.832909 4.068810
v 19.416309 -84.710129 4.102131
v 19.429445 -84.590065 4.140146
v 19.439644 -84.466011 4.174927
v 19.457453 -84.342834 4.215183
v 19.480246 -84.219391 4.257811
v 19.497768 -84.088341 4.285088
v 19.516302 -83.949387 4.307837
v 19.546282 -83.791641 4.332584
v 19.612221 -83.649292 4.331453
v 18.216764 -79.282501 6.981189
v 18.085264 -79.034027 7.155696
v 18.072723 -78.906418 7.226097
v 18.055550 -78.802223 7.288998
v 16.769569 -77.309662 8.424690
v 16.752180 -77.173912 8.502822
v 16.744810 -77.034119 8.573833
v 16.530571 -77.097565 8.583092
v 16.597021 -77.006226 8.612850
v 16.671352 -76.896095 8.650948
v 16.687752 -76.755409 8.713161
v 16.596439 -76.687584 8.754253
v 16.690453 -76.608704 8.782143
v 16.630402 -76.461044 8.853954
v 16.797939 -76.828064 8.666206
v 16.806261 -76.937347 8.612278
v 16.958626 -77.149246 8.484013
v 16.979563 -77.254906 8.420124
v 18.177147 -78.935272 7.153099
v 19.872162 -83.454803 4.224091
v 20.434706 -83.513634 3.868605
v 20.550674 -83.537560 3.808094
v 20.665789 -83.562859 3.748997
v 20.704546 -83.695206 3.719536
v 21.448189 -83.645187 3.566973
v 21.581575 -83.659538 3.550119
v 21.716076 -83.673515 3.546657
v 21.853874 -83.663918 3.572172
v 21.986612 -83.678009 3.605785
v 22.093803 -83.734207 3.630745
v 22.181669 -83.673592 3.663078
v 22.287313 -83.728592 3.697937
v 22.407415 -83.759804 3.742466
v 22.533253 -83.773376 3.799171
v 22.649765 -83.779892 3.857609
v 22.711756 -83.900383 3.887463
v 22.836262 -83.862335 3.956158
v 22.939306 -83.936874 3.996090
v 23.055490 -84.003059 4.035252
v 23.176184 -84.071632 4.064480
v 23.277662 -84.178802 4.062283
v 22.966673 -84.971794 3.831459
v 22.962967 -85.257339 3.814373
v 22.955254 -85.398727 3.809555
v 22.943581 -85.551277 3.800377
v 22.859869 -85.664703 3.769279
v 22.882608 -85.787010 3.747711
v 22.662840 -86.104950 3.656857
v 22.535139 -86.131920 3.635204
v 22.523113 -86.246796 3.610779
v 22.412504 -86.310394 3.581585
v 22.358290 -86.436165 3.546730
v 19.022793 -86.228027 3.877998
v 19.066645 -86.093887 3.893232
v 19.105839 -85.956245 3.909046
v 19.227694 -85.918892 3.898787
v 19.258282 -85.791138 3.910658
v 19.304111 -85.675568 3.922462
v 19.365135 -85.565918 3.924648
v 19.390404 -85.360107 3.953615
v 19.472912 -85.261040 3.935280
v 19.546177 -85.170891 3.909523
v 19.545988 -85.080521 3.939989
v 19.621029 -84.997108 3.875200
v 19.495777 -84.864601 3.990572
v 19.486004 -84.740746 4.007311
v 19.516567 -84.629379 4.055630
v 19.527180 -84.508415 4.094902
v 19.541279 -84.384499 4.135664
v 19.565197 -84.264267 4.183910
v 19.583975 -84.138451 4.220512
v 19.599051 -84.008759 4.252659
v 19.607222 -83.885185 4.282089
v 19.666327 -83.778183 4.276541
v 19.730057 -83.668579 4.263597
v 19.798805 -83.568016 4.244541
v 16.921623 -77.348351 8.372269
v 16.867393 -77.227440 8.452621
v 16.844225 -77.117027 8.516563
v 17.064812 -77.326080 8.366791
v 19.913145 -83.578560 4.169365
v 20.240976 -83.597618 3.956684
v 20.351616 -83.619217 3.890923
v 20.467796 -83.643356 3.831861
v 20.583660 -83.668427 3.770901
v 20.621634 -83.798531 3.742086
v 20.830101 -83.723022 3.679142
v 20.963989 -83.745399 3.652065
v 21.099585 -83.752251 3.628235
v 21.231146 -83.754677 3.598989
v 21.362518 -83.762611 3.566700
v 21.497082 -83.772964 3.541935
v 21.634340 -83.785782 3.529104
v 21.772612 -83.797684 3.544277
v 21.904387 -83.810593 3.571592
v 22.034021 -83.833672 3.607658
v 22.176558 -83.834137 3.660149
v 22.314531 -83.867844 3.708462
v 22.448435 -83.889923 3.762485
v 22.580528 -83.903465 3.823677
v 22.659485 -84.031982 3.855604
v 22.811003 -83.991356 3.928417
v 22.928629 -84.070930 3.965191
v 23.046124 -84.137413 3.998276
v 23.157389 -84.190193 4.021036
v 23.074814 -84.275368 3.971264
v 23.002054 -84.377266 3.926823
v 22.939692 -84.494255 3.886564
v 22.850012 -85.176331 3.792986
v 22.838470 -85.314827 3.791895
v 22.827860 -85.447159 3.789150
v 22.812523 -85.559471 3.774818
v 22.718220 -85.629562 3.741462
v 22.765554 -85.727745 3.725086
v 22.750401 -85.824631 3.712394
v 22.416981 -86.161919 3.602640
v 22.305494 -86.194756 3.574161
v 22.278347 -86.325104 3.552265
v 22.234228 -86.447304 3.523365
v 19.108028 -86.320625 3.847702
v 19.153826 -86.186386 3.868134
v 19.195255 -86.053062 3.883577
v 19.322439 -86.016251 3.864775
v 19.353395 -85.891808 3.876568
v 19.389063 -85.774574 3.884632
v 19.435568 -85.663383 3.889805
v 19.433893 -85.457878 3.916170
v 19.514648 -85.351959 3.905025
v 19.599375 -85.244568 3.883446
v 19.664389 -85.120155 3.877018
v 19.751600 -85.008720 3.876232
v 19.575294 -84.882835 3.891689
v 19.536314 -84.777596 3.917270
v 19.590343 -84.663116 3.939260
v 19.623863 -84.555534 4.023886
v 19.627714 -84.427574 4.053534
v 19.647621 -84.305046 4.098938
v 19.670177 -84.182487 4.142994
v 19.685795 -84.054604 4.182854
v 19.690365 -83.915863 4.223984
v 19.768263 -83.814201 4.204250
v 19.852365 -83.713142 4.176132
v 19.971067 -83.692101 4.104074
v 20.159103 -83.704163 3.983173
v 20.268158 -83.725098 3.916195
v 20.383663 -83.747589 3.855781
v 20.501394 -83.772408 3.797432
v 20.537104 -83.900337 3.766500
v 20.745949 -83.824974 3.692327
v 20.877176 -83.849976 3.656296
v 21.012915 -83.868187 3.629535
v 21.147194 -83.878426 3.602419
v 21.279194 -83.885918 3.572365
v 21.410713 -83.892761 3.536304
v 21.546791 -83.902000 3.516285
v 21.685333 -83.913887 3.524155
v 21.822056 -83.926590 3.544086
v 21.956118 -83.943604 3.575306
v 22.089760 -83.960175 3.624079
v 22.223171 -83.977356 3.674820
v 22.360386 -83.998886 3.725647
v 22.799057 -84.119766 3.905180
v 22.925905 -84.225685 3.934137
v 22.867708 -84.360710 3.889917
v 22.809443 -84.485748 3.852247
v 22.744833 -85.102547 3.766476
v 22.724127 -85.237602 3.765606
v 22.707804 -85.368797 3.765804
v 22.699778 -85.501007 3.760029
v 22.588985 -85.578949 3.727333
v 22.622072 -85.727333 3.707817
v 22.625486 -85.862335 3.688694
v 22.444378 -86.031006 3.625156
v 22.327574 -86.052834 3.590715
v 22.209141 -86.087524 3.558519
v 22.186598 -86.219711 3.545858
v 22.152529 -86.342163 3.530472
v 22.090046 -86.462364 3.505899
v 19.193302 -86.407394 3.816555
v 19.237482 -86.273392 3.837780
v 19.284758 -86.143944 3.852157
v 19.416380 -86.108429 3.829796
v 19.449894 -85.985527 3.840679
v 19.482145 -85.867241 3.850414
v 19.519159 -85.753609 3.857147
v 19.491713 -85.553650 3.888645
v 19.558529 -85.443451 3.882326
v 19.645164 -85.336555 3.869755
v 19.730093 -85.231697 3.863655
v 19.807936 -85.124405 3.864937
v 19.887068 -85.019302 3.870205
v 19.694569 -84.892319 3.848587
v 19.627398 -84.769920 3.838852
v 19.700808 -84.674835 3.860920
v 19.712498 -84.590828 3.933838
v 19.724566 -84.475349 3.979460
v 19.733839 -84.350388 4.015244
v 19.759222 -84.228806 4.062199
v 19.775152 -84.102051 4.105526
v 19.778694 -83.963196 4.153389
v 19.863098 -83.871437 4.125497
v 19.941261 -83.801765 4.094366
v 20.055843 -83.798553 4.022970
v 20.180271 -83.827538 3.943302
v 20.297770 -83.850563 3.879692
v 20.416300 -83.874611 3.820980
v 20.452227 -84.000893 3.790352
v 20.659872 -83.926605 3.712152
v 20.787600 -83.952751 3.666689
v 20.920956 -83.976692 3.634151
v 21.055843 -83.995346 3.604503
v 21.190178 -84.008545 3.574272
v 21.322733 -84.017006 3.538362
v 21.457924 -84.025124 3.513618
v 21.595781 -84.034767 3.510569
v 21.733675 -84.046112 3.522877
v 21.870888 -84.059555 3.544640
v 22.005882 -84.074539 3.584625
v 22.138670 -84.090462 3.634588
v 22.273327 -84.108292 3.686745
v 22.413010 -84.124969 3.742830
v 22.681425 -84.158791 3.851440
v 22.776291 -84.248116 3.876247
v 22.732700 -84.369545 3.845390
v 22.680866 -84.492378 3.811262
v 22.652821 -85.040154 3.749553
v 22.618092 -85.157158 3.738924
v 22.593220 -85.289047 3.734558
v 22.584055 -85.431137 3.731924
v 22.474632 -85.509407 3.699051
v 22.485258 -85.662346 3.686493
v 22.495220 -85.802666 3.669361
v 22.860422 -86.015648 3.701981
v 22.517017 -85.927444 3.657751
v 22.377232 -85.902496 3.620962
v 22.238089 -85.949509 3.573071
v 22.087940 -86.120514 3.534248
v 19.286797 -86.487740 3.784132
v 19.317589 -86.357178 3.807421
v 19.369795 -86.231659 3.819378
v 19.513243 -86.209259 3.791265
v 19.545694 -86.074287 3.804752
v 19.578587 -85.953941 3.816044
v 19.609997 -85.837540 3.824165
v 19.564003 -85.640564 3.859367
v 19.618534 -85.528580 3.857952
v 19.673044 -85.426094 3.859922
v 19.780710 -85.352409 3.851337
v 19.861988 -85.238449 3.854885
v 19.945150 -85.139496 3.855602
v 20.024052 -85.035446 3.855005
v 19.824862 -84.901108 3.869007
v 19.763496 -84.781693 3.853273
v 19.827435 -84.667641 3.903254
v 19.820539 -84.529343 3.901705
v 19.820955 -84.401115 3.926714
v 19.845285 -84.283386 3.977854
v 19.879938 -84.153885 4.013065
v 19.868677 -84.013725 4.075615
v 19.972521 -83.924736 4.038208
v 20.213598 -83.952774 3.898968
v 20.331335 -83.976852 3.842596
v 20.367332 -84.101547 3.807873
v 20.574600 -84.026672 3.735542
v 21.095289 -84.124130 3.575868
v 21.229635 -84.138695 3.541965
v 21.365021 -84.149529 3.511450
v 21.503277 -84.159180 3.497643
v 21.642471 -84.168968 3.504116
v 21.781961 -84.179268 3.516178
v 21.918774 -84.191505 3.549661
v 22.053917 -84.205139 3.593105
v 22.188913 -84.219849 3.643509
v 22.324884 -84.234062 3.700798
v 22.617849 -84.270340 3.814167
v 22.617096 -84.395012 3.802586
v 22.542700 -85.049973 3.723419
v 22.480433 -85.190292 3.704626
v 22.474728 -85.352646 3.701670
v 22.355892 -85.440186 3.664074
v 22.371140 -85.603821 3.653675
v 22.374725 -85.749176 3.639475
v 22.274582 -85.827545 3.595188
v 22.111061 -85.987503 3.537657
v 21.982363 -86.039764 3.512074
v 19.707836 -85.917351 3.797344
v 19.645605 -85.720627 3.833015
v 19.693636 -85.603882 3.840254
v 19.748081 -85.485710 3.845692
v 19.875069 -85.450043 3.833286
v 19.908514 -85.344467 3.837730
v 19.993715 -85.268410 3.837520
v 20.078022 -85.168190 3.833778
v 19.961275 -84.912415 3.867027
v 19.893032 -84.794754 3.877941
v 19.953917 -84.702072 3.861658
v 19.939196 -84.592056 3.854687
v 19.922638 -84.463043 3.855324
v 19.939228 -84.340935 3.895842
v 19.954496 -84.240021 3.933487
v 20.247166 -84.083870 3.858482
v 20.287828 -84.210968 3.824007
v 20.491892 -84.124924 3.759659
v 20.613384 -84.152122 3.703484
v 20.737709 -84.180534 3.651920
v 21.132753 -84.254280 3.547567
v 21.268850 -84.270737 3.518612
v 21.406340 -84.283409 3.492332
v 21.546875 -84.294388 3.492762
v 21.687382 -84.303764 3.504192
v 21.827341 -84.312828 3.525419
v 21.966442 -84.322426 3.556353
v 22.102747 -84.333107 3.602821
v 22.238018 -84.344215 3.656561
v 22.286787 -84.464981 3.672958
v 22.368299 -85.281273 3.664537
v 22.245777 -85.695763 3.595636
v 22.144709 -85.836464 3.551113
v 22.004705 -85.906952 3.515560
v 21.874786 -85.967743 3.492258
v 19.734116 -85.800865 3.809996
v 19.771391 -85.683594 3.821436
v 19.824026 -85.568504 3.827702
v 19.950312 -85.547684 3.812307
v 20.015572 -85.415146 3.816225
v 20.117760 -85.308105 3.806953
v 20.157097 -85.059799 3.828125
v 20.097565 -84.926117 3.848097
v 20.029316 -84.801926 3.857818
v 20.076830 -84.672218 3.836216
v 20.047562 -84.525505 3.837099
v 20.028612 -84.406883 3.851925
v 20.076859 -84.294380 3.869293
v 20.030014 -84.150818 3.930633
v 20.166061 -84.193512 3.866298
v 20.233242 -84.340660 3.821144
v 20.412949 -84.223061 3.781034
v 20.533358 -84.247910 3.726906
v 20.654079 -84.278069 3.671803
v 20.776157 -84.310005 3.621546
v 21.169552 -84.385201 3.520956
v 21.308050 -84.403488 3.499752
v 21.448893 -84.418091 3.492073
v 21.590649 -84.428932 3.500087
v 21.732222 -84.436905 3.517540
v 21.873592 -84.443481 3.540964
v 22.014551 -84.449707 3.571478
v 22.151323 -84.456108 3.620083
v 22.204689 -84.573761 3.639118
v 22.115543 -84.897713 3.609186
v 22.118895 -85.702477 3.550610
v 22.015171 -85.770348 3.522568
v 21.890095 -85.833420 3.500963
v 21.565649 -86.285461 3.453739
v 19.843470 -85.765060 3.799453
v 19.896646 -85.668953 3.806032
v 20.010891 -85.666138 3.785994
v 20.073057 -85.545868 3.789146
v 20.155849 -85.444107 3.781734
v 20.228579 -84.948502 3.811581
v 20.161657 -84.813301 3.833122
v 20.223110 -84.708748 3.813446
v 20.170084 -84.572998 3.817804
v 20.141087 -84.433769 3.828550
v 20.347069 -84.318588 3.791927
v 20.454800 -84.346741 3.749351
v 20.573822 -84.370865 3.695152
v 20.691305 -84.407921 3.639744
v 20.809782 -84.444725 3.591646
v 21.071461 -84.495010 3.529089
v 21.210848 -84.517387 3.509035
v 21.352564 -84.536690 3.498312
v 21.495945 -84.551369 3.501346
v 21.639212 -84.560997 3.515659
v 21.782091 -84.566132 3.536001
v 21.925072 -84.568459 3.559147
v 22.066864 -84.569649 3.591564
v 21.985300 -84.685303 3.570286
v 22.049887 -84.792976 3.588982
v 21.979849 -84.905029 3.569103
v 22.175993 -85.001450 3.627146
v 22.104403 -85.087997 3.601849
v 22.022507 -85.488976 3.535105
v 22.020203 -85.628639 3.530241
v 21.899847 -85.695122 3.513469
v 21.511370 -86.145500 3.455256
v 21.435713 -86.260307 3.449287
v 21.474113 -86.378189 3.449203
v 19.957224 -85.799881 3.776724
v 20.090206 -85.770241 3.756376
v 20.116541 -85.657150 3.762811
v 20.355986 -84.979256 3.758522
v 20.296124 -84.841232 3.792583
v 20.356134 -84.732819 3.767336
v 20.283167 -84.620155 3.792246
v 20.266968 -84.496452 3.798677
v 20.378944 -84.452324 3.768127
v 20.498388 -84.453964 3.720245
v 20.603481 -84.496155 3.670010
v 20.722038 -84.545784 3.620081
v 20.839895 -84.583015 3.582399
v 20.973631 -84.601807 3.542011
v 21.115698 -84.625031 3.517275
v 21.259186 -84.648697 3.500853
v 21.405260 -84.668053 3.503141
v 21.552399 -84.682869 3.511497
v 21.696939 -84.690857 3.528007
v 21.840303 -84.689774 3.546144
v 21.906284 -84.803192 3.554558
v 21.841324 -84.931824 3.544367
v 22.043993 -85.005753 3.589767
v 21.975918 -85.128021 3.563391
v 21.897148 -85.411812 3.534643
v 21.902838 -85.552925 3.525360
v 21.775173 -85.757294 3.501320
v 21.383047 -86.162704 3.452448
v 21.359983 -86.351166 3.444496
v 20.058495 -85.890907 3.745678
v 20.190592 -85.847969 3.726124
v 20.212015 -85.718651 3.732372
v 20.476683 -85.012581 3.691599
v 20.423479 -84.868355 3.730930
v 20.486492 -84.742828 3.709146
v 20.384560 -84.603828 3.757881
v 20.502869 -84.581078 3.709583
v 20.631184 -84.607994 3.652578
v 20.728222 -84.713463 3.621113
v 20.883305 -84.707565 3.578712
v 21.027157 -84.726555 3.546684
v 21.169340 -84.753899 3.514935
v 21.316462 -84.777969 3.504066
v 21.467102 -84.796333 3.509581
v 21.618513 -84.812859 3.521835
v 21.762451 -84.816269 3.535846
v 21.692751 -84.955299 3.527235
v 21.924719 -85.014572 3.560081
v 21.817770 -85.084419 3.548325
v 21.771639 -85.353630 3.536880
v 21.775766 -85.486267 3.529991
v 21.783718 -85.621964 3.517978
v 21.657976 -85.680756 3.509147
v 21.291218 -86.250351 3.449123
v 20.156233 -85.968849 3.720625
v 20.285194 -85.929443 3.693199
v 20.314842 -85.790352 3.696441
v 20.635458 -85.209656 3.590448
v 20.598827 -85.047401 3.635986
v 20.549881 -84.899620 3.670887
v 20.611746 -84.798729 3.655010
v 20.590418 -84.692230 3.666370
v 20.814928 -84.815712 3.604603
v 20.945259 -84.825691 3.580160
v 21.087786 -84.852150 3.549257
v 21.230221 -84.881088 3.520204
v 21.378197 -84.902771 3.521484
v 21.530510 -84.919670 3.524666
v 21.570778 -85.029900 3.528568
v 21.668161 -85.100639 3.531803
v 21.613096 -85.437134 3.527336
v 21.672688 -85.560791 3.522064
v 21.535498 -85.592903 3.511966
v 20.519297 -85.822281 3.617449
v 20.759079 -85.262062 3.547510
v 20.711248 -85.100838 3.593981
v 20.701632 -84.915100 3.625210
v 20.860020 -84.922256 3.601086
v 21.009880 -84.946945 3.578012
v 21.148552 -84.979012 3.546432
v 21.292135 -85.007668 3.521353
v 21.436550 -85.023857 3.550930
v 21.506763 -85.150894 3.536251
v 20.542639 -85.960686 3.605970
v 20.631721 -85.788467 3.575290
v 20.830900 -85.169189 3.565191
v 20.805197 -85.030602 3.596804
v 20.938559 -85.038147 3.586931
v 21.068945 -85.074966 3.564371
v 21.207096 -85.104027 3.542255
v 21.351385 -85.131554 3.547903
v 20.757170 -86.288261 3.527511
v 20.675585 -86.394836 3.542179
v 20.541142 -86.375168 3.578720
v 20.535225 -86.228264 3.595428
v 20.581903 -86.109505 3.586924
v 20.671654 -86.007736 3.560478
v 20.618828 -85.897408 3.580187
v 20.735065 -85.875832 3.542834
v 20.802145 -85.719063 3.525253
v 20.973864 -85.178017 3.559353
v 21.117641 -85.197983 3.544227
v 21.259266 -85.227463 3.535183
v 21.284084 -85.364113 3.516682
v 20.843580 -85.861885 3.515144
v 20.808340 -86.011986 3.520905
v 20.717926 -86.139587 3.543083
v 20.640110 -86.252426 3.562099
v 20.718405 -85.762596 3.546778
v 21.037683 -85.304115 3.531011
v 20.887072 -85.105423 3.578350
v 21.165333 -85.303436 3.525961
v 21.126110 -85.409035 3.511183
v 0.000000 0.000000 -0.000001
v 23.410784 -77.328407 -0.127979
v 23.312246 -77.042435 -0.042480
v 23.353355 -77.143745 -0.076840
v 23.370049 -77.245056 -0.043044
v 23.441971 -77.440399 -0.094764
v 23.276165 -77.051010 0.094009
v 23.328762 -77.156906 0.032815
v 23.346405 -77.271706 0.079496
v 23.392487 -77.359756 -0.006279
v 23.419218 -77.478798 0.028310
v 22.983021 -74.220146 -1.103726
v 23.015158 -74.307556 -1.002185
v 22.995281 -74.266808 -0.878135
v 23.232683 -77.070793 0.219072
v 23.302574 -77.172707 0.160824
v 23.318844 -77.301514 0.212512
v 23.363678 -77.394501 0.119733
v 23.379271 -77.520531 0.155412
v 23.481476 -77.554733 -0.068613
v 22.953865 -74.089798 -1.090935
v 22.978256 -74.171936 -0.984809
v 22.966000 -74.130661 -0.858180
v 22.995207 -74.351395 -0.770512
v 22.933855 -74.481201 -0.545331
v 23.160961 -76.969673 0.276496
v 23.157818 -77.101524 0.324609
v 23.235977 -77.202477 0.270496
v 23.240570 -77.335106 0.316441
v 23.324604 -77.434761 0.248712
v 23.317799 -77.562927 0.275816
v 23.451551 -77.603416 0.063424
v 23.542679 -77.688644 -0.048382
v 22.909691 -73.764999 -1.135214
v 22.935539 -73.977669 -1.093266
v 22.950878 -74.016083 -0.973313
v 22.945013 -73.994537 -0.823895
v 22.970968 -74.228973 -0.757623
v 22.966314 -74.309769 -0.673815
v 22.935097 -74.334297 -0.545065
v 22.897289 -74.422554 -0.429915
v 22.845512 -74.588371 -0.214144
v 22.812416 -74.808701 -0.140013
v 22.754299 -74.895081 -0.062453
v 22.734806 -74.988106 0.018607
v 22.862972 -75.624016 0.134369
v 22.909542 -75.717278 0.135612
v 22.940756 -75.805832 0.203834
v 22.996773 -76.191849 0.369271
v 23.158669 -77.233910 0.372857
v 23.158867 -77.365372 0.419529
v 23.241669 -77.469231 0.352867
v 23.243198 -77.601402 0.390494
v 23.396416 -77.648918 0.196053
v 23.487267 -77.729134 0.117248
v 23.586922 -77.812431 0.047361
v 22.913193 -73.651802 -1.110818
v 22.930170 -73.875282 -1.046808
v 22.937412 -73.871490 -0.911930
v 22.930695 -73.865829 -0.776421
v 22.948132 -74.104553 -0.728797
v 22.953161 -74.210350 -0.635742
v 22.885115 -74.289299 -0.416407
v 22.847572 -74.373016 -0.313220
v 22.831020 -74.454338 -0.201748
v 22.821930 -74.674057 -0.110231
v 22.789612 -74.763756 -0.015168
v 22.756584 -74.855957 0.072035
v 22.749969 -74.959366 0.152780
v 22.725033 -75.126991 -0.018184
v 22.698380 -75.185776 0.090203
v 22.712753 -75.314964 0.096101
v 22.821903 -75.537926 0.203405
v 22.862160 -75.677338 0.259319
v 22.898479 -75.807625 0.335270
v 22.974089 -75.921455 0.267479
v 22.996609 -76.052315 0.323632
v 22.968693 -76.071930 0.454580
v 23.104275 -77.255264 0.490638
v 23.103851 -77.383545 0.543355
v 23.163578 -77.495911 0.465784
v 23.176037 -77.621201 0.519289
v 23.320942 -77.702728 0.311244
v 23.420322 -77.774857 0.252970
v 23.524149 -77.846611 0.191837
v 23.634995 -77.912636 0.138320
v 22.895119 -73.352074 -1.243856
v 22.906446 -73.559364 -1.151971
v 22.925465 -73.558296 -1.031828
v 22.926445 -73.727654 -0.998371
v 22.930130 -73.747757 -0.849903
v 22.920925 -73.749634 -0.726821
v 22.927666 -73.977013 -0.692641
v 22.923096 -74.085243 -0.604119
v 22.890848 -74.065636 -0.485663
v 22.863289 -74.157959 -0.395643
v 22.835802 -74.241837 -0.297754
v 22.814335 -74.322044 -0.191247
v 22.814220 -74.537788 -0.092883
v 22.791363 -74.625313 0.011702
v 22.773266 -74.718765 0.112911
v 22.755249 -74.820747 0.205513
v 22.741699 -74.937248 0.281804
v 22.717934 -75.069519 0.092484
v 22.713257 -75.083031 0.214948
v 22.695990 -75.232132 0.210661
v 22.721439 -75.346817 0.213645
v 22.779427 -75.430862 0.275190
v 22.824898 -75.549118 0.338793
v 22.845894 -75.682594 0.402023
v 22.940331 -75.935738 0.397531
v 22.924244 -75.953873 0.528912
v 22.976297 -76.205147 0.505029
v 22.967091 -76.339920 0.552932
v 23.069935 -77.268814 0.618685
v 23.068481 -77.391571 0.677842
v 23.109371 -77.509270 0.596833
v 23.119099 -77.630531 0.655891
v 23.256195 -77.726311 0.448039
v 23.345219 -77.821747 0.381024
v 23.447456 -77.900070 0.320330
v 23.567528 -77.950554 0.274734
v 23.694935 -77.992393 0.235133
v 22.913307 -73.229088 -1.237366
v 22.914852 -73.443489 -1.134878
v 22.934910 -73.404228 -1.010808
v 22.929737 -73.622246 -0.899434
v 22.925003 -73.647591 -0.784274
v 22.914902 -73.653427 -0.685411
v 22.913324 -73.852707 -0.651790
v 22.902199 -73.958565 -0.570277
v 22.865284 -73.935020 -0.455088
v 22.839157 -74.026688 -0.370606
v 22.812393 -74.111511 -0.279612
v 22.792717 -74.192261 -0.179629
v 22.801636 -74.402786 -0.080941
v 22.775795 -74.487747 0.025271
v 22.760002 -74.577515 0.132484
v 22.745125 -74.674599 0.236794
v 22.728992 -74.785378 0.343096
v 22.727955 -75.056473 0.353620
v 22.711670 -75.169754 0.309355
v 22.730886 -75.300957 0.336700
v 22.790672 -75.422020 0.404709
v 22.812666 -75.551102 0.466731
v 22.835529 -75.688705 0.540871
v 22.879295 -75.818863 0.464077
v 22.874920 -75.842712 0.593479
v 22.946587 -76.086525 0.589963
v 22.945717 -76.215782 0.644180
v 22.921677 -76.341858 0.699205
v 22.922478 -76.438393 0.626632
v 22.904854 -76.485092 0.743379
v 22.918804 -76.836037 0.660437
v 23.047947 -77.271126 0.754506
v 23.037201 -77.390602 0.815267
v 23.064240 -77.513878 0.734089
v 23.064220 -77.634308 0.794899
v 23.196770 -77.738029 0.588053
v 23.286034 -77.837250 0.527641
v 23.381447 -77.927948 0.469635
v 23.493950 -77.999023 0.417745
v 23.626743 -78.033699 0.379505
v 23.761618 -78.060036 0.342658
v 22.910217 -73.118279 -1.291691
v 22.948008 -73.135170 -1.161923
v 22.932018 -73.288452 -1.118023
v 22.949604 -73.269142 -0.978683
v 22.932274 -73.494141 -0.907644
v 22.927696 -73.555359 -0.821448
v 22.918358 -73.555183 -0.720977
v 22.902782 -73.584923 -0.582364
v 22.903473 -73.728958 -0.611987
v 22.892452 -73.835693 -0.532292
v 22.849373 -73.801437 -0.417168
v 22.826378 -73.895721 -0.337020
v 22.802792 -73.981514 -0.251055
v 22.779202 -74.063507 -0.159499
v 22.780712 -74.272217 -0.072139
v 22.763878 -74.354195 0.036520
v 22.731976 -74.440788 0.141587
v 22.738644 -74.529465 0.252295
v 22.727131 -74.620384 0.357427
v 22.716835 -74.697807 0.467229
v 22.725931 -74.931412 0.412252
v 22.733866 -75.179947 0.422283
v 22.755371 -75.302788 0.477765
v 22.773607 -75.423592 0.533679
v 22.791096 -75.544167 0.593374
v 22.802477 -75.647041 0.671352
v 22.902981 -75.969734 0.665092
v 22.913486 -76.096466 0.725199
v 22.908543 -76.226295 0.780338
v 22.901848 -76.356506 0.833473
v 22.911680 -76.726601 0.752748
v 22.948750 -76.951782 0.734834
v 22.974781 -76.994720 0.865411
v 23.019989 -77.260017 0.887880
v 22.999931 -77.381172 0.949694
v 23.019224 -77.512131 0.872279
v 23.013477 -77.633942 0.935535
v 23.138172 -77.743469 0.728977
v 23.228165 -77.842506 0.672368
v 23.321831 -77.937889 0.619462
v 23.434681 -78.012344 0.573554
v 23.563362 -78.056602 0.533778
v 23.699482 -78.078865 0.497421
v 23.822372 -78.134521 0.451105
v 23.925709 -78.217644 0.398266
v 24.032593 -78.295609 0.344231
v 22.909145 -72.988846 -1.338976
v 22.948807 -73.017036 -1.228547
v 22.972591 -73.025337 -1.136129
v 22.957100 -73.181015 -1.052271
v 22.970873 -73.132721 -0.943043
v 22.938612 -73.365669 -0.885520
v 22.926727 -73.455925 -0.793221
v 22.908531 -73.432648 -0.657889
v 22.872196 -73.456161 -0.520573
v 22.875607 -73.697205 -0.493163
v 22.836395 -73.669945 -0.374344
v 22.815668 -73.766342 -0.297124
v 22.795910 -73.854012 -0.215337
v 22.773232 -73.937592 -0.129431
v 22.762684 -74.145363 -0.059658
v 22.748569 -74.226761 0.046249
v 22.735184 -74.309479 0.154909
v 22.727249 -74.393654 0.264022
v 22.720734 -74.478638 0.372577
v 22.713886 -74.559120 0.480917
v 22.710999 -74.637718 0.592849
v 22.717312 -74.825249 0.469490
v 22.718760 -74.931625 0.561642
v 22.727718 -75.057251 0.484023
v 22.738270 -75.183449 0.552531
v 22.749836 -75.301102 0.613107
v 22.763763 -75.421844 0.665732
v 22.776001 -75.534470 0.726662
v 22.789318 -75.631653 0.792681
v 22.832893 -75.756294 0.654813
v 22.852795 -75.857338 0.727318
v 22.862358 -75.970634 0.811690
v 22.881523 -76.110107 0.857730
v 22.898964 -76.233452 0.934007
v 22.937710 -76.733757 0.884808
v 22.934856 -76.850464 0.812697
v 22.965237 -76.860802 0.942262
v 23.008446 -77.120125 0.946380
v 22.998039 -77.242554 1.017171
v 22.990559 -77.366989 1.085230
v 22.983265 -77.504288 1.011701
v 22.981945 -77.626724 1.080099
v 23.075279 -77.749405 0.868403
v 23.165283 -77.847618 0.814095
v 23.263601 -77.938095 0.765657
v 23.379086 -78.009392 0.726078
v 23.499218 -78.074448 0.687581
v 23.634716 -78.101685 0.652026
v 23.768372 -78.134521 0.612469
v 23.888962 -78.197693 0.563962
v 23.999210 -78.276016 0.510158
v 24.111282 -78.350105 0.451854
v 24.129459 -78.382660 0.289207
v 22.951035 -72.896835 -1.267850
v 22.979057 -72.928047 -1.163219
v 22.993633 -72.963440 -1.063753
v 22.974304 -73.074707 -1.054007
v 22.997049 -73.007500 -0.963668
v 22.949381 -73.236374 -0.855013
v 22.930580 -73.331139 -0.764379
v 22.921219 -73.292778 -0.654325
v 22.885658 -73.351646 -0.568602
v 22.855225 -73.565903 -0.450981
v 22.815351 -73.542763 -0.325944
v 22.800297 -73.639618 -0.251509
v 22.785465 -73.729256 -0.173635
v 22.769863 -73.815239 -0.091618
v 22.756023 -74.021744 -0.037076
v 22.741356 -74.104904 0.061974
v 22.728933 -74.187263 0.167217
v 22.718933 -74.269157 0.275910
v 22.710560 -74.350288 0.385985
v 22.702677 -74.428932 0.496559
v 22.697456 -74.505653 0.607411
v 22.696918 -74.582809 0.718208
v 22.711540 -74.778526 0.581746
v 22.712769 -74.861122 0.690628
v 22.725842 -75.069489 0.600126
v 22.732178 -75.166862 0.695265
v 22.741940 -75.308014 0.745954
v 22.755238 -75.429802 0.800120
v 22.768410 -75.549324 0.861787
v 22.785885 -75.685623 0.907747
v 22.812302 -75.738060 0.772714
v 22.820927 -75.826622 0.858209
v 22.823063 -75.902985 0.933583
v 22.844425 -76.010078 0.950676
v 22.869339 -76.116837 0.982671
v 22.914371 -76.280930 1.060563
v 22.932034 -76.383339 1.106881
v 23.024342 -77.105194 1.073219
v 23.011402 -77.227318 1.146955
v 23.000664 -77.350586 1.218001
v 22.980892 -77.490662 1.152647
v 22.981918 -77.610710 1.225562
v 23.017525 -77.752747 1.010118
v 23.097931 -77.857498 0.953905
v 23.197500 -77.945389 0.907212
v 23.315439 -78.012650 0.870924
v 23.447128 -78.051796 0.841044
v 23.574505 -78.102470 0.807836
v 23.707394 -78.139610 0.770613
v 23.835403 -78.190956 0.727883
v 23.955734 -78.257889 0.678645
v 24.220150 -78.425125 0.388156
v 24.200420 -78.491547 0.235682
v 23.004158 -72.847549 -1.083094
v 23.016979 -72.889999 -0.974652
v 23.029865 -72.942169 -0.869566
v 22.990398 -73.039246 -0.874244
v 22.964382 -73.114716 -0.816590
v 22.936806 -73.202560 -0.739397
v 22.904961 -73.161476 -0.635899
v 22.865059 -73.232475 -0.543142
v 22.841675 -73.327057 -0.462465
v 22.829885 -73.437668 -0.396741
v 22.787781 -73.417564 -0.273371
v 22.780514 -73.515427 -0.199768
v 22.770786 -73.606789 -0.125252
v 22.759823 -73.695724 -0.047918
v 22.753361 -73.902184 -0.005294
v 22.737816 -73.988403 0.086563
v 22.722553 -74.072823 0.184896
v 22.708138 -74.154968 0.289095
v 22.699177 -74.234978 0.397794
v 22.690197 -74.311554 0.511007
v 22.683170 -74.382545 0.625424
v 22.677490 -74.454834 0.734506
v 22.679611 -74.530296 0.844505
v 22.709431 -74.719612 0.703207
v 22.709141 -74.795609 0.812112
v 22.719482 -75.006012 0.693256
v 22.720558 -75.073753 0.809250
v 22.730076 -75.206306 0.835402
v 22.730808 -75.329445 0.880171
v 22.740353 -75.447472 0.933339
v 22.752548 -75.567703 0.986591
v 22.794987 -75.796959 0.990818
v 22.810081 -75.912331 1.065449
v 22.842100 -76.045494 1.079770
v 22.879013 -76.172791 1.102038
v 22.896675 -76.275085 1.208873
v 22.937077 -76.400307 1.241151
v 22.968300 -76.500671 1.157144
v 23.035851 -77.214661 1.273727
v 23.029787 -77.336182 1.345947
v 22.999065 -77.473038 1.288987
v 23.002655 -77.588043 1.366604
v 22.988226 -77.744041 1.159606
v 23.036343 -77.865089 1.097264
v 23.128149 -77.960495 1.047624
v 23.249336 -78.020760 1.013353
v 23.384438 -78.047318 0.987917
v 23.522800 -78.068855 0.960626
v 23.652348 -78.120583 0.926445
v 23.780615 -78.176323 0.888381
v 23.905048 -78.239723 0.844579
v 23.028341 -72.764656 -0.992497
v 23.044071 -72.812897 -0.873657
v 22.994436 -72.863129 -0.762076
v 22.987345 -72.997948 -0.777132
v 22.949520 -73.078583 -0.709804
v 22.898457 -73.041397 -0.616466
v 22.850447 -73.100510 -0.529018
v 22.807632 -73.180717 -0.420451
v 22.795563 -73.308128 -0.345814
v 22.749798 -73.297882 -0.219797
v 22.748539 -73.394035 -0.144957
v 22.743645 -73.486839 -0.072078
v 22.741165 -73.578484 0.002204
v 22.746216 -73.786217 0.033007
v 22.732315 -73.876328 0.118939
v 22.701344 -74.049133 0.309093
v 22.688515 -74.129509 0.413142
v 22.646969 -74.406387 0.858831
v 22.645061 -74.478241 0.970463
v 22.701878 -74.660141 0.828393
v 22.692490 -74.733124 0.937320
v 22.713982 -74.933243 0.804128
v 22.711214 -74.994484 0.918915
v 22.712967 -75.119835 0.935126
v 22.711620 -75.236992 0.972566
v 22.711273 -75.348114 1.018662
v 22.720181 -75.460991 1.062297
v 22.763885 -75.683983 1.046687
v 22.773102 -75.792809 1.122328
v 22.780025 -75.888145 1.211728
v 22.834246 -76.079170 1.210410
v 22.856892 -76.171021 1.252037
v 22.894224 -76.326523 1.330411
v 22.972885 -76.517006 1.292102
v 23.007576 -76.618362 1.213325
v 23.071495 -77.210114 1.398046
v 23.056561 -77.326469 1.473117
v 23.026134 -77.454315 1.421544
v 22.992561 -77.722679 1.309241
v 23.011250 -77.851517 1.250942
v 23.177090 -78.046028 1.153775
v 23.310352 -78.081444 1.126590
v 23.850266 -78.220940 1.005229
v 23.973209 -78.288902 0.961034
v 23.032019 -72.632790 -1.019859
v 23.058533 -72.678963 -0.894151
v 23.012569 -72.730270 -0.773733
v 22.933552 -72.928490 -0.657660
v 22.863415 -72.961250 -0.538143
v 22.806229 -73.022202 -0.435883
v 22.764065 -73.068344 -0.328830
v 22.756516 -73.189674 -0.287755
v 22.713398 -73.178650 -0.156289
v 22.703125 -73.274719 -0.088231
v 22.701700 -73.368988 -0.016484
v 22.703342 -73.464684 0.055789
v 22.733484 -73.673096 0.078069
v 22.724033 -73.767784 0.158423
v 22.710743 -73.860413 0.244034
v 22.692287 -73.949707 0.335042
v 22.674774 -74.033859 0.435929
v 22.654289 -74.111282 0.541751
v 22.638344 -74.181976 0.635653
v 22.613445 -74.207748 0.767514
v 22.605049 -74.368195 0.969638
v 22.584934 -74.413452 1.077719
v 22.675362 -74.603210 0.955982
v 22.666056 -74.673264 1.064104
v 22.704647 -74.863113 0.922948
v 22.698515 -74.923027 1.033612
v 22.702200 -75.041435 1.041084
v 22.699394 -75.151337 1.072223
v 22.691906 -75.254662 1.119921
v 22.688484 -75.360168 1.155307
v 22.731346 -75.578369 1.110505
v 22.740799 -75.691666 1.173511
v 22.747074 -75.792473 1.260715
v 22.756023 -75.887573 1.351303
v 22.793541 -75.987579 1.294094
v 22.817268 -76.097916 1.348181
v 22.849888 -76.220200 1.377914
v 22.866737 -76.333168 1.455490
v 22.923504 -76.427216 1.376200
v 22.951965 -76.541954 1.427135
v 23.054928 -76.868652 1.464055
v 23.098469 -76.972610 1.394270
v 23.087255 -77.091843 1.459748
v 23.072266 -77.207397 1.527353
v 23.036663 -77.317009 1.600471
v 23.034206 -77.435936 1.557034
v 23.236273 -78.107697 1.271100
v 23.915844 -78.271355 1.120915
v 24.038673 -78.338974 1.077418
v 24.163906 -78.398911 1.031132
v 24.287216 -78.455193 0.989728
v 23.022255 -72.505417 -1.062947
v 23.059933 -72.521919 -0.921656
v 23.035007 -72.597305 -0.796652
v 22.951160 -72.780693 -0.662048
v 22.888344 -72.826721 -0.552746
v 22.824913 -72.874748 -0.443939
v 22.773502 -72.925995 -0.338830
v 22.741379 -72.966232 -0.239156
v 22.724552 -73.066536 -0.204614
v 22.697514 -73.057144 -0.092057
v 22.675179 -73.142204 -0.026756
v 22.669701 -73.245659 0.044387
v 22.667652 -73.349350 0.115552
v 22.708359 -73.562462 0.129507
v 22.702816 -73.662216 0.204140
v 22.694199 -73.759827 0.283897
v 22.679523 -73.853745 0.368132
v 22.657467 -73.944336 0.458855
v 22.628925 -74.025024 0.567101
v 22.608479 -74.103790 0.676219
v 22.567879 -74.090172 0.801062
v 22.557873 -74.177971 0.906975
v 22.548336 -74.273972 1.028451
v 22.518944 -74.339409 1.163674
v 22.631348 -74.543213 1.081864
v 22.604942 -74.624809 1.178600
v 22.685448 -74.799850 1.046659
v 22.677475 -74.870071 1.156679
v 22.687588 -74.973198 1.135995
v 22.684448 -75.066620 1.178488
v 22.680779 -75.164520 1.202222
v 22.667870 -75.251495 1.287943
v 22.697758 -75.482750 1.183888
v 22.707203 -75.601723 1.235559
v 22.719139 -75.703835 1.291709
v 22.712788 -75.774361 1.403364
v 22.723230 -75.894806 1.479957
v 22.770407 -75.999687 1.423345
v 22.791618 -76.119049 1.478486
v 22.810928 -76.235764 1.531599
v 22.893858 -76.450645 1.509638
v 22.918442 -76.570496 1.559235
v 22.976995 -76.659203 1.480907
v 22.995985 -76.778030 1.534700
v 23.006048 -76.896767 1.587755
v 23.067089 -76.986206 1.527531
v 23.053944 -77.100075 1.590871
v 23.025734 -77.208588 1.648774
v 22.991051 -77.305496 1.712312
v 22.995096 -77.408630 1.693649
v 22.943394 -77.491982 1.775555
v 23.980898 -78.320953 1.235473
v 24.110052 -78.373390 1.195301
v 24.239868 -78.413666 1.154720
v 24.368916 -78.440750 1.120897
v 22.994312 -72.397919 -1.187057
v 23.007244 -72.417145 -1.113815
v 23.016405 -72.371445 -1.011835
v 23.039024 -72.475822 -0.811289
v 22.971111 -72.644867 -0.680430
v 22.911663 -72.689064 -0.566361
v 22.849228 -72.734032 -0.454761
v 22.792500 -72.781975 -0.342238
v 22.749376 -72.836906 -0.226978
v 22.714031 -72.920166 -0.114444
v 22.664022 -72.984413 0.017706
v 22.635975 -73.117546 0.097516
v 22.671734 -73.453117 0.186969
v 22.671392 -73.558197 0.257545
v 22.666275 -73.661339 0.331048
v 22.656090 -73.760971 0.409570
v 22.637581 -73.856590 0.492695
v 22.621368 -73.942169 0.572929
v 22.588001 -73.989746 0.696467
v 22.528786 -73.972458 0.820537
v 22.513954 -74.059113 0.917848
v 22.482018 -74.208908 1.140253
v 22.551994 -74.484764 1.197380
v 22.540657 -74.602409 1.287432
v 22.649807 -74.749901 1.168628
v 22.634533 -74.841125 1.272734
v 22.667233 -74.963623 1.250722
v 22.666553 -75.085983 1.318406
v 22.669746 -75.396919 1.268760
v 22.677776 -75.525421 1.305915
v 22.689316 -75.644012 1.365121
v 22.735973 -76.015892 1.546131
v 22.752384 -76.136765 1.606539
v 22.768494 -76.257774 1.663679
v 22.784830 -76.382500 1.716663
v 22.852179 -76.479385 1.638751
v 22.872757 -76.604416 1.687238
v 22.933342 -76.693054 1.609916
v 22.947237 -76.814934 1.661625
v 22.953773 -76.927818 1.699194
v 23.001974 -77.010384 1.654071
v 22.993259 -77.117584 1.719606
v 22.973419 -77.228600 1.758143
v 22.929100 -77.337097 1.827572
v 22.890190 -77.466965 1.896983
v 24.318365 -78.430046 1.277329
v 24.452387 -78.452835 1.242618
v 24.588253 -78.469139 1.209815
v 22.913631 -72.082336 -1.445724
v 22.956736 -72.246307 -1.307741
v 22.976231 -72.323387 -1.240716
v 22.993259 -72.321793 -1.135218
v 23.030914 -72.370544 -0.871464
v 22.990074 -72.383255 -0.749367
v 22.987541 -72.513100 -0.706299
v 22.929440 -72.552292 -0.591538
v 22.870949 -72.593918 -0.475086
v 22.812468 -72.638771 -0.358586
v 22.765118 -72.689484 -0.238369
v 22.721481 -72.750885 -0.120236
v 22.676235 -72.813385 -0.007264
v 22.623924 -72.860237 0.104269
v 22.607105 -72.996750 0.154112
v 22.596119 -73.111816 0.233209
v 22.634827 -73.452446 0.318696
v 22.633200 -73.560631 0.387926
v 22.626118 -73.666534 0.458072
v 22.612034 -73.770546 0.535227
v 22.592300 -73.874138 0.620414
v 22.542538 -73.877747 0.736881
v 22.494602 -73.846062 0.846189
v 22.477367 -73.931915 0.933466
v 22.460175 -74.009644 1.031209
v 22.452343 -74.265083 1.257243
v 22.477478 -74.386398 1.280552
v 22.487858 -74.500206 1.326473
v 22.586170 -74.722115 1.275280
v 22.571918 -74.821457 1.376935
v 22.630558 -74.942902 1.366020
v 22.606518 -75.038589 1.445104
v 22.654633 -75.164536 1.427783
v 22.683701 -75.912476 1.603279
v 22.692970 -76.035378 1.668306
v 22.701405 -76.158913 1.729543
v 22.712212 -76.283455 1.786836
v 22.726791 -76.409248 1.839898
v 22.802021 -76.508537 1.765293
v 22.826668 -76.631950 1.814997
v 22.890007 -76.729401 1.738654
v 22.901482 -76.869972 1.794811
v 22.930614 -77.023315 1.790645
v 22.933651 -77.170097 1.832511
v 22.865639 -77.228073 1.925521
v 22.858059 -77.353302 1.961162
v 22.899139 -77.595367 1.851455
v 24.266212 -78.426231 1.427714
v 24.403507 -78.448669 1.391787
v 24.540825 -78.460808 1.354950
v 24.677029 -78.470848 1.319634
v 22.907837 -71.943916 -1.473901
v 22.943758 -72.134933 -1.328013
v 22.969528 -72.197289 -1.200225
v 22.987770 -72.221237 -1.055977
v 23.006794 -72.240372 -0.920619
v 22.979395 -72.260254 -0.797142
v 22.926865 -72.291481 -0.678693
v 22.934471 -72.419891 -0.630946
v 22.877357 -72.459053 -0.512461
v 22.824871 -72.498390 -0.389163
v 22.774616 -72.540825 -0.266003
v 22.729000 -72.590858 -0.144147
v 22.679848 -72.647934 -0.028065
v 22.632744 -72.702812 0.085873
v 22.589554 -72.758186 0.202707
v 22.584309 -72.890335 0.215717
v 22.565121 -72.986961 0.291987
v 22.549328 -73.100784 0.365917
v 22.587700 -73.341751 0.379948
v 22.589199 -73.454025 0.449750
v 22.586525 -73.564285 0.515506
v 22.578640 -73.673294 0.578983
v 22.560940 -73.778450 0.654849
v 22.510746 -73.752892 0.764044
v 22.470917 -73.711151 0.868655
v 22.451279 -73.800201 0.955241
v 22.430611 -73.879250 1.046669
v 22.418179 -74.142128 1.244056
v 22.382771 -74.198174 1.357169
v 22.403069 -74.313705 1.372512
v 22.419090 -74.424210 1.399971
v 22.473995 -74.606476 1.405288
v 22.524330 -74.707611 1.382605
v 22.542501 -74.920792 1.462472
v 22.495119 -75.017578 1.531441
v 22.564365 -75.121979 1.524605
v 22.610275 -75.233612 1.536171
v 22.637054 -75.936569 1.725933
v 22.646255 -76.183479 1.850338
v 22.652557 -76.307922 1.908050
v 22.662077 -76.434021 1.960801
v 22.744801 -76.534271 1.890289
v 22.772614 -76.652412 1.943953
v 22.851933 -76.749069 1.868203
v 22.845577 -76.855179 1.913844
v 22.848923 -76.964752 1.896774
v 22.868584 -77.091194 1.908329
v 22.806122 -77.140648 2.011409
v 22.801807 -77.260643 2.040266
v 22.828472 -77.467926 2.016221
v 22.847870 -77.577400 1.970480
v 24.213966 -78.432762 1.569277
v 24.356422 -78.446823 1.535708
v 24.496933 -78.459366 1.498495
v 24.635338 -78.463196 1.461195
v 24.718876 -78.506691 1.180669
v 22.933945 -71.999283 -1.353815
v 22.953808 -72.046410 -1.231239
v 22.966293 -72.083900 -1.100387
v 22.970135 -72.111221 -0.966707
v 22.958752 -72.135216 -0.838199
v 22.912014 -72.165230 -0.720550
v 22.859158 -72.201843 -0.606621
v 22.872812 -72.330750 -0.560277
v 22.821350 -72.368210 -0.435884
v 22.774965 -72.400276 -0.307634
v 22.730820 -72.435539 -0.181915
v 22.685295 -72.481766 -0.059355
v 22.639339 -72.538261 0.062054
v 22.603737 -72.603569 0.187659
v 22.563063 -72.676239 0.306469
v 22.551098 -72.836990 0.329902
v 22.524723 -72.956230 0.438055
v 22.504803 -73.094330 0.492843
v 22.535965 -73.222328 0.435200
v 22.532806 -73.339699 0.508357
v 22.537193 -73.453964 0.578467
v 22.536116 -73.569511 0.640139
v 22.531748 -73.676910 0.683333
v 22.492315 -73.602417 0.769090
v 22.454567 -73.584679 0.898925
v 22.430573 -73.668701 0.983648
v 22.409531 -73.749763 1.067744
v 22.383072 -73.817558 1.163111
v 22.334724 -74.253006 1.470186
v 22.347775 -74.366997 1.487256
v 22.427471 -74.526077 1.435506
v 22.395267 -74.617157 1.528960
v 22.454079 -74.701393 1.477283
v 22.401577 -74.768013 1.574699
v 22.448315 -74.900177 1.557118
v 22.406116 -75.003220 1.634717
v 22.463436 -75.113831 1.620424
v 22.528881 -75.195618 1.611391
v 22.583466 -76.086266 1.908258
v 22.588299 -76.204468 1.972656
v 22.592020 -76.327888 2.030724
v 22.603647 -76.451462 2.087231
v 22.666943 -76.562477 2.005409
v 22.698669 -76.679688 2.063921
v 22.792316 -76.769356 1.996815
v 22.802734 -76.893082 2.024616
v 22.809498 -77.013451 2.016721
v 22.761980 -77.063019 2.105976
v 22.736502 -77.170723 2.119737
v 22.787121 -77.374001 2.081780
v 22.762119 -77.478554 2.124727
v 22.787632 -77.573524 2.097386
v 24.161310 -78.446938 1.704180
v 24.305725 -78.472160 1.670317
v 24.451950 -78.468575 1.637874
v 24.594090 -78.472900 1.601176
v 24.770468 -78.464874 1.426170
v 24.808319 -78.493858 1.288432
v 24.936596 -78.512558 1.256948
v 22.911180 -71.804840 -1.486916
v 22.929871 -71.870438 -1.376848
v 22.945950 -71.913353 -1.263644
v 22.955921 -71.946396 -1.139039
v 22.955963 -71.978996 -1.007971
v 22.943790 -72.007065 -0.876753
v 22.900814 -72.035408 -0.756686
v 22.843708 -72.070892 -0.643071
v 22.790180 -72.111427 -0.529609
v 22.809443 -72.243240 -0.490299
v 22.766483 -72.271927 -0.363827
v 22.727573 -72.291283 -0.236111
v 22.687340 -72.322189 -0.107844
v 22.648239 -72.371437 0.020575
v 22.610104 -72.434456 0.162153
v 22.582735 -72.527458 0.316717
v 22.563053 -72.622078 0.437874
v 22.542740 -72.735039 0.412227
v 22.527924 -72.826050 0.463295
v 22.498795 -72.981537 0.562337
v 22.485191 -73.216377 0.564305
v 22.485870 -73.334702 0.639229
v 22.497562 -73.457375 0.705328
v 22.467670 -73.472412 0.823984
v 22.388393 -73.618393 1.102133
v 22.371731 -73.701431 1.171995
v 22.262653 -74.198616 1.566119
v 22.282755 -74.311592 1.579426
v 22.364532 -74.486267 1.512126
v 22.320324 -74.550377 1.617302
v 22.336063 -74.672600 1.644295
v 22.364780 -74.887032 1.657514
v 22.337261 -74.985237 1.747642
v 22.384724 -75.104034 1.723755
v 22.454796 -75.232475 1.704288
v 22.532654 -76.217392 2.096119
v 22.546413 -76.336555 2.161777
v 22.558544 -76.459137 2.221293
v 22.606594 -76.578796 2.135257
v 22.633553 -76.700691 2.187739
v 22.710182 -76.804726 2.107334
v 22.723858 -76.940018 2.144341
v 22.663712 -77.063889 2.176403
v 22.658836 -77.191399 2.221590
v 22.724411 -77.288506 2.154758
v 22.705147 -77.412537 2.191232
v 22.702263 -77.553757 2.215909
v 22.762058 -77.681480 2.167072
v 23.956284 -78.470978 1.856044
v 24.105331 -78.477531 1.831650
v 24.252831 -78.497406 1.800509
v 24.402237 -78.495087 1.770937
v 24.548130 -78.500893 1.736319
v 24.731670 -78.473106 1.566366
v 24.865612 -78.464752 1.533572
v 24.900822 -78.466721 1.392657
v 25.027843 -78.488396 1.362347
v 22.918446 -71.669106 -1.482154
v 22.930824 -71.748230 -1.382615
v 22.941685 -71.809357 -1.296885
v 22.953941 -71.805374 -1.181708
v 22.955498 -71.848770 -1.048052
v 22.942802 -71.876083 -0.916539
v 22.899662 -71.901756 -0.795732
v 22.839317 -71.937828 -0.679504
v 22.778347 -71.979065 -0.561295
v 22.728333 -72.031609 -0.423306
v 22.758587 -72.159996 -0.424820
v 22.722826 -72.157463 -0.313358
v 22.688190 -72.175758 -0.180220
v 22.650700 -72.198425 -0.035717
v 22.617546 -72.267921 0.102086
v 22.596256 -72.296364 0.227443
v 22.584705 -72.506172 0.482598
v 22.547108 -72.720779 0.536986
v 22.519951 -72.848656 0.590028
v 22.498724 -72.951057 0.684533
v 22.480572 -73.086006 0.626869
v 22.467293 -73.203430 0.701206
v 22.464611 -73.326447 0.784324
v 22.371361 -73.488350 1.139363
v 22.336594 -73.594803 1.217242
v 22.320812 -73.730164 1.273511
v 22.200127 -74.262230 1.661888
v 22.300678 -74.429298 1.597019
v 22.247589 -74.488823 1.700684
v 22.265488 -74.605476 1.723016
v 22.334068 -74.784096 1.679229
v 22.286663 -74.861015 1.774154
v 22.262516 -74.967491 1.862212
v 22.311069 -75.079002 1.835853
v 22.363140 -75.194427 1.812247
v 22.487675 -76.219276 2.225380
v 22.501965 -76.337738 2.294040
v 22.574177 -76.583214 2.276081
v 22.575439 -76.712318 2.319011
v 22.621269 -76.829620 2.216810
v 22.611183 -76.954727 2.253435
v 22.602016 -77.084213 2.294894
v 22.601097 -77.215714 2.336498
v 22.646626 -77.318520 2.259530
v 22.630260 -77.449394 2.292952
v 22.622406 -77.575104 2.335892
v 22.694725 -77.680809 2.284059
v 22.750595 -77.796379 2.230635
v 22.796646 -77.909416 2.167037
v 22.814610 -78.039291 2.234372
v 23.897419 -78.521523 1.974647
v 24.047966 -78.516045 1.954817
v 24.198614 -78.519775 1.929647
v 24.347702 -78.533958 1.897405
v 24.495560 -78.541664 1.865259
v 24.688686 -78.508057 1.701571
v 24.825974 -78.498779 1.671327
v 24.959961 -78.483711 1.642207
v 24.996189 -78.464958 1.502363
v 25.119339 -78.511383 1.468825
v 22.923599 -71.518372 -1.470929
v 22.933186 -71.625435 -1.372009
v 22.943043 -71.707596 -1.277792
v 22.953138 -71.668358 -1.167271
v 22.977867 -71.742340 -1.077664
v 22.945908 -71.743187 -0.965219
v 22.900223 -71.762856 -0.845789
v 22.843353 -71.800858 -0.725074
v 22.779495 -71.842842 -0.605262
v 22.719467 -71.886353 -0.485185
v 22.685808 -72.043869 -0.274599
v 22.650764 -72.058266 -0.140474
v 22.629471 -72.042801 -0.018101
v 22.615459 -72.124702 0.084029
v 22.595871 -72.163857 0.205607
v 22.586491 -72.405907 0.408046
v 22.570099 -72.599556 0.585908
v 22.541842 -72.705193 0.670888
v 22.518322 -72.820877 0.740851
v 22.499996 -72.938255 0.817375
v 22.479973 -73.069504 0.759571
v 22.470783 -73.182899 0.838331
v 22.445316 -73.279709 0.933509
v 22.397980 -73.258415 1.071050
v 22.348522 -73.359207 1.165511
v 22.302515 -73.466881 1.250299
v 22.269314 -73.585770 1.319698
v 22.245289 -73.696236 1.384298
v 22.219818 -74.377174 1.674375
v 22.152813 -74.437706 1.768703
v 22.179834 -74.545509 1.796944
v 22.273014 -74.726189 1.748879
v 22.208160 -74.773338 1.852956
v 22.217432 -74.871025 1.888000
v 22.229557 -75.051880 1.952182
v 22.437046 -76.215141 2.352067
v 22.518881 -76.459328 2.358281
v 22.532894 -76.585732 2.415393
v 22.535324 -76.716309 2.461535
v 22.567451 -76.840599 2.353541
v 22.566433 -76.972542 2.387406
v 22.569569 -77.107925 2.424683
v 22.588898 -77.239563 2.467346
v 22.603489 -77.345261 2.379476
v 22.595078 -77.474022 2.420620
v 22.591631 -77.605309 2.466750
v 22.633331 -77.684471 2.389597
v 22.676670 -77.793854 2.355751
v 22.730843 -77.914200 2.298902
v 22.743959 -78.016457 2.370133
v 23.989006 -78.571365 2.070355
v 24.139524 -78.570396 2.047653
v 24.289898 -78.574348 2.021207
v 24.438061 -78.584991 1.990899
v 24.638676 -78.551125 1.832770
v 24.778969 -78.550514 1.802897
v 24.916395 -78.537086 1.775925
v 25.051863 -78.522003 1.747593
v 25.088226 -78.506012 1.606702
v 25.202961 -78.565506 1.562786
v 22.922165 -71.358521 -1.514285
v 22.933437 -71.403915 -1.382145
v 22.934711 -71.520111 -1.351034
v 22.941223 -71.587921 -1.264681
v 22.942268 -71.541229 -1.155033
v 22.957085 -71.625221 -1.045511
v 22.902828 -71.610443 -0.913172
v 22.847408 -71.663406 -0.775828
v 22.786522 -71.704681 -0.651521
v 22.719513 -71.747124 -0.534255
v 22.654594 -71.787071 -0.419967
v 22.672417 -71.918823 -0.357892
v 22.638802 -71.934090 -0.225577
v 22.619816 -71.932312 -0.096142
v 22.608086 -71.911652 0.032582
v 22.609238 -72.000916 0.090877
v 22.597658 -72.029549 0.195844
v 22.582283 -72.195229 0.333583
v 22.587811 -72.404785 0.284361
v 22.596264 -72.378654 0.538651
v 22.584404 -72.473114 0.626977
v 22.552521 -72.557007 0.736793
v 22.508125 -72.684998 0.810668
v 22.491718 -72.815430 0.876220
v 22.472841 -73.052979 0.892973
v 22.448141 -73.158974 0.979463
v 22.374392 -73.133163 1.101119
v 22.317703 -73.231133 1.189529
v 22.268730 -73.335403 1.279251
v 22.228802 -73.449745 1.357341
v 22.195385 -73.563744 1.419578
v 22.168667 -73.665535 1.482900
v 22.118362 -73.749084 1.551933
v 22.057938 -73.816048 1.627240
v 22.122066 -74.705719 1.924017
v 22.146580 -74.812355 1.971417
v 22.177692 -74.933548 1.975971
v 22.142887 -75.014450 2.059854
v 22.199863 -75.135986 2.039449
v 22.368061 -76.211197 2.471162
v 22.450394 -76.334030 2.423923
v 22.465664 -76.456268 2.490744
v 22.483879 -76.582268 2.552525
v 22.504871 -76.717094 2.616653
v 22.544144 -76.850044 2.493979
v 22.557674 -76.994133 2.520693
v 22.565941 -77.133102 2.559148
v 22.569695 -77.265366 2.599621
v 22.587818 -77.370178 2.509722
v 22.581131 -77.501663 2.551907
v 22.590458 -77.634872 2.593031
v 22.617004 -77.754951 2.493081
v 22.643673 -77.901749 2.420211
v 22.683643 -78.000389 2.498147
v 24.079832 -78.622749 2.164571
v 24.229279 -78.624840 2.139822
v 24.377235 -78.631264 2.113363
v 24.582245 -78.598045 1.960366
v 24.723717 -78.608330 1.929842
v 24.864197 -78.600449 1.904507
v 25.002460 -78.581879 1.880660
v 25.139088 -78.575279 1.848120
v 25.182095 -78.542755 1.706184
v 25.291256 -78.609245 1.656919
v 22.921394 -71.216759 -1.565546
v 22.937798 -71.235840 -1.415881
v 22.936802 -71.326134 -1.273858
v 22.937038 -71.464485 -1.263482
v 22.931551 -71.407547 -1.153303
v 22.930464 -71.493759 -1.034818
v 22.880857 -71.452164 -0.928470
v 22.842812 -71.526695 -0.814398
v 22.786776 -71.569366 -0.695502
v 22.722702 -71.609528 -0.578857
v 22.655373 -71.649635 -0.465924
v 22.622768 -71.810371 -0.291815
v 22.610533 -71.818062 -0.160986
v 22.603111 -71.813133 -0.030159
v 22.581440 -72.064133 0.315647
v 22.568861 -72.106178 0.439132
v 22.587326 -72.310425 0.345681
v 22.585274 -72.255547 0.461249
v 22.573734 -72.262367 0.584567
v 22.567554 -72.335884 0.668468
v 22.546766 -72.417770 0.739675
v 22.482536 -72.553627 0.851502
v 22.453056 -72.712578 0.931216
v 22.462254 -72.924294 0.947971
v 22.426998 -73.031746 1.021526
v 22.344017 -73.003304 1.128617
v 22.286123 -73.098541 1.210776
v 22.232101 -73.200401 1.301927
v 22.189228 -73.313469 1.389577
v 22.149893 -73.432716 1.461550
v 22.114384 -73.543129 1.521105
v 22.088993 -73.638687 1.565864
v 22.026993 -73.685638 1.638648
v 21.993587 -73.890663 1.698685
v 22.040997 -74.633270 1.981373
v 22.048630 -74.729805 2.032742
v 22.077469 -74.868790 2.078075
v 22.057003 -74.988556 2.155776
v 22.112156 -75.112396 2.139469
v 22.164711 -75.226418 2.123684
v 22.127026 -75.317673 2.210279
v 22.376438 -76.329651 2.543654
v 22.398445 -76.447403 2.616142
v 22.437187 -76.557617 2.690516
v 22.465626 -76.656609 2.774966
v 22.539696 -76.878418 2.621083
v 22.561558 -77.024261 2.653290
v 22.571585 -77.157158 2.696084
v 22.575974 -77.291924 2.733052
v 22.569202 -77.396706 2.640513
v 22.570560 -77.527893 2.681288
v 22.586769 -77.654121 2.724248
v 22.610283 -77.759438 2.637362
v 22.625843 -77.880280 2.559884
v 22.666183 -77.987534 2.632835
v 24.167545 -78.682091 2.254849
v 24.314835 -78.682213 2.232485
v 24.521717 -78.643776 2.085942
v 24.663654 -78.657166 2.057969
v 24.804813 -78.661232 2.031710
v 24.945137 -78.650787 2.008210
v 25.084394 -78.637878 1.982265
v 25.221069 -78.630226 1.948680
v 25.271236 -78.584259 1.805401
v 25.391685 -78.631470 1.749341
v 25.281969 -78.664093 1.521430
v 25.352348 -78.767159 1.499390
v 22.942932 -71.095467 -1.513221
v 22.955933 -71.072845 -1.386385
v 22.945633 -71.177597 -1.272971
v 22.930389 -71.267555 -1.153447
v 22.911118 -71.352180 -1.038694
v 22.858799 -71.306084 -0.924377
v 22.830162 -71.396576 -0.838735
v 22.781860 -71.428146 -0.736973
v 22.718933 -71.472977 -0.625225
v 22.649878 -71.515503 -0.513652
v 22.612217 -71.680489 -0.343441
v 22.599415 -71.698563 -0.214397
v 22.596527 -71.705559 -0.084713
v 22.562351 -71.969543 0.414779
v 22.537251 -72.011551 0.538029
v 22.554958 -72.145142 0.562354
v 22.527576 -72.197098 0.680491
v 22.491550 -72.280624 0.784183
v 22.478310 -72.428375 0.844135
v 22.404972 -72.493645 0.968092
v 22.447569 -72.614655 0.921199
v 22.380419 -72.640739 1.031179
v 22.424774 -72.792358 1.000515
v 22.390369 -72.897636 1.060076
v 22.317047 -72.875755 1.149087
v 22.260153 -72.953270 1.223658
v 22.202988 -73.055519 1.310867
v 22.143379 -73.166954 1.415806
v 22.109432 -73.309563 1.501299
v 22.070255 -73.429985 1.575584
v 22.034121 -73.551895 1.627241
v 21.951988 -73.599991 1.729271
v 21.965210 -73.756752 1.708670
v 21.905743 -73.848694 1.779940
v 21.946997 -74.601494 2.060614
v 21.972282 -74.744911 2.125162
v 21.986744 -74.867531 2.184921
v 21.973881 -74.983620 2.254070
v 22.024033 -75.098541 2.234082
v 22.075535 -75.210701 2.222034
v 22.028084 -75.309471 2.299520
v 22.082489 -75.408371 2.294958
v 22.287804 -76.323997 2.654874
v 22.316811 -76.434105 2.735716
v 22.361462 -76.530914 2.821684
v 22.529278 -76.789345 2.743293
v 22.560432 -76.920563 2.732894
v 22.587072 -77.033234 2.801131
v 22.595734 -77.187813 2.826658
v 22.598047 -77.322983 2.866311
v 22.576172 -77.423370 2.773470
v 22.585640 -77.551056 2.813713
v 22.621075 -77.672485 2.853674
v 22.625572 -77.770836 2.772286
v 22.632278 -77.874626 2.696495
v 22.689816 -77.964645 2.751876
v 22.760361 -78.075211 2.579784
v 24.105762 -78.736938 2.371387
v 24.252117 -78.739319 2.348046
v 24.459309 -78.688782 2.209482
v 24.601131 -78.702156 2.184401
v 24.741943 -78.712021 2.159715
v 24.882549 -78.711639 2.136277
v 25.022388 -78.704987 2.111900
v 25.160683 -78.688164 2.089473
v 25.305359 -78.688461 2.054917
v 25.354565 -78.632233 1.899723
v 25.484762 -78.666130 1.841182
v 25.383514 -78.694122 1.616527
v 25.442148 -78.813019 1.602664
v 22.969948 -70.960579 -1.490932
v 22.977352 -70.932381 -1.365255
v 22.958652 -71.035469 -1.258599
v 22.952435 -71.127914 -1.148931
v 22.904310 -71.214035 -1.032717
v 22.841827 -71.171143 -0.914756
v 22.789867 -71.275276 -0.797834
v 22.718473 -71.333748 -0.671597
v 22.653591 -71.380684 -0.555655
v 22.605625 -71.418015 -0.432343
v 22.603928 -71.549446 -0.390384
v 22.587078 -71.574524 -0.260812
v 22.588886 -71.590881 -0.130497
v 22.504124 -72.059288 0.660230
v 22.465172 -72.117783 0.773780
v 22.430878 -72.299019 0.886878
v 22.398411 -72.367989 0.953095
v 22.332088 -72.507973 1.076736
v 22.343401 -72.760307 1.106648
v 22.250561 -72.784485 1.213972
v 22.179867 -72.900055 1.306835
v 22.129250 -72.997627 1.401290
v 22.068146 -73.070641 1.494994
v 22.066051 -73.201401 1.547890
v 22.037346 -73.320076 1.630792
v 22.002800 -73.446869 1.696734
v 21.929436 -73.469536 1.802720
v 21.889671 -73.716629 1.799154
v 21.874874 -74.640617 2.168939
v 21.896950 -74.763992 2.229304
v 21.900114 -74.881371 2.287407
v 21.933559 -75.090294 2.331735
v 21.977703 -75.201393 2.310767
v 21.928143 -75.303123 2.385000
v 21.980694 -75.406433 2.381345
v 22.197659 -76.311699 2.766677
v 22.235378 -76.412567 2.857971
v 22.575974 -76.867577 2.848415
v 22.626797 -77.228249 2.959430
v 22.603878 -77.450447 2.906026
v 22.635273 -77.574936 2.938015
v 22.669117 -77.789642 2.898102
v 22.680038 -77.884392 2.824757
v 22.760643 -78.001846 2.855817
v 22.748753 -78.054955 2.717910
v 22.831558 -78.112869 2.804265
v 24.190514 -78.790848 2.466571
v 24.396423 -78.735352 2.330591
v 24.537804 -78.746544 2.307988
v 24.678219 -78.756607 2.286240
v 24.818504 -78.761230 2.265000
v 24.958046 -78.751595 2.245903
v 25.094837 -78.760979 2.217878
v 25.228390 -78.759705 2.194013
v 25.358109 -78.746513 2.191860
v 25.486153 -78.725029 1.707603
v 25.523785 -78.854889 1.705568
v 25.399424 -78.881073 1.510957
v 25.321520 -78.859291 1.420490
v 23.001942 -70.821136 -1.473004
v 22.995064 -70.799362 -1.341968
v 22.981825 -70.904938 -1.240316
v 22.938354 -70.997147 -1.137572
v 22.896313 -71.081902 -1.024376
v 22.824879 -71.034958 -0.915502
v 22.774677 -71.122307 -0.810072
v 22.720051 -71.195625 -0.702194
v 22.661201 -71.247658 -0.588655
v 22.613766 -71.288605 -0.467668
v 22.582874 -71.448517 -0.303223
v 22.580318 -71.472496 -0.172573
v 22.579094 -71.490059 -0.041273
v 22.320484 -72.354813 1.059660
v 22.257166 -72.435555 1.155000
v 22.285675 -72.613808 1.152170
v 22.205936 -72.655952 1.243089
v 22.152885 -72.753342 1.310881
v 22.092171 -72.848824 1.391639
v 22.034510 -72.930908 1.478150
v 22.020088 -73.107742 1.601805
v 22.006058 -73.200554 1.678138
v 21.985210 -73.318817 1.770176
v 21.942589 -73.376511 1.896836
v 21.880188 -73.596848 1.850063
v 21.815611 -73.704292 1.906404
v 21.766911 -73.798302 1.964248
v 21.703011 -73.842644 2.054960
v 21.643993 -73.903046 2.150253
v 21.806583 -74.675774 2.282650
v 21.814854 -74.796997 2.337887
v 21.892654 -74.988159 2.341641
v 21.819016 -75.067070 2.415430
v 21.877796 -75.191673 2.395497
v 21.830093 -75.300407 2.466821
v 21.883858 -75.405846 2.467713
v 22.116051 -76.288994 2.884081
v 22.154442 -76.388641 2.979922
v 22.650854 -77.142090 3.040583
v 22.638052 -77.352654 2.999959
v 22.665203 -77.478851 3.025580
v 22.722710 -77.810112 3.016094
v 22.737740 -77.900047 2.941859
v 22.813046 -77.992210 2.993274
v 22.853580 -78.086205 2.928400
v 22.919422 -78.203384 2.754262
v 22.990574 -78.288582 2.824854
v 23.049957 -78.373505 2.904699
v 23.145668 -78.466484 2.851695
v 24.334066 -78.789276 2.447490
v 24.475735 -78.786736 2.430954
v 24.615993 -78.787888 2.413811
v 24.755531 -78.789360 2.396005
v 25.032482 -78.784561 2.358589
v 25.167809 -78.796127 2.336253
v 25.300203 -78.777145 2.322223
v 25.582287 -78.761284 1.804222
v 25.460043 -78.956421 1.602093
v 25.487324 -79.065620 1.664411
v 22.992388 -70.672829 -1.441741
v 22.967411 -70.677452 -1.303078
v 22.952209 -70.780983 -1.217576
v 22.916904 -70.869919 -1.122240
v 22.874580 -70.950897 -1.019787
v 22.805134 -70.898140 -0.913147
v 22.759205 -70.980209 -0.813858
v 22.713745 -71.055908 -0.713013
v 22.674202 -71.114891 -0.603808
v 22.625805 -71.160774 -0.492074
v 22.587234 -71.323494 -0.340424
v 22.581367 -71.352928 -0.210361
v 22.578548 -71.376656 -0.079496
v 22.267082 -72.006691 1.054762
v 22.285339 -72.174400 1.071015
v 22.223846 -72.264732 1.154627
v 22.161678 -72.352646 1.234653
v 22.193649 -72.516823 1.233161
v 22.124634 -72.606316 1.314219
v 22.060385 -72.703094 1.392728
v 21.997353 -72.791931 1.471920
v 21.934830 -72.870064 1.561780
v 21.987221 -72.995552 1.580489
v 21.965897 -73.054962 1.708279
v 22.005537 -73.161301 1.799830
v 21.992464 -73.245033 1.896750
v 21.978836 -73.310181 2.007958
v 21.873615 -73.494987 1.924878
v 21.804388 -73.606407 1.970820
v 21.740967 -73.718330 2.025959
v 21.667282 -73.753044 2.149800
v 21.586613 -73.841606 2.242050
v 21.594776 -73.975632 2.249647
v 21.713976 -74.725044 2.375458
v 21.811993 -74.924507 2.384167
v 21.708153 -74.983070 2.444191
v 21.772465 -75.196632 2.463151
v 21.719265 -75.307449 2.534991
v 21.784628 -75.404526 2.550426
v 21.853796 -75.508278 2.557023
v 21.938454 -75.613319 2.553730
v 21.940788 -75.708145 2.643531
v 21.940197 -75.802551 2.740424
v 21.939571 -75.903984 2.837387
v 22.672985 -77.099800 3.157507
v 22.674679 -77.246132 3.107078
v 22.688656 -77.388687 3.122867
v 22.721855 -77.516663 3.144751
v 22.795830 -77.907394 3.069750
v 22.860994 -78.002907 3.127760
v 22.873940 -78.075661 3.047876
v 22.915945 -78.188194 2.880475
v 22.972136 -78.276932 2.961323
v 23.019566 -78.370071 3.040790
v 23.106319 -78.467369 2.985246
v 23.211926 -78.557251 2.935775
v 24.273968 -78.832893 2.569098
v 24.415176 -78.824532 2.553664
v 24.554871 -78.815750 2.539721
v 24.693787 -78.814308 2.524114
v 25.106384 -78.788719 2.476513
v 25.242035 -78.787270 2.460515
v 25.542309 -78.980553 1.731871
v 22.435863 -70.403069 -0.632148
v 22.559879 -70.375038 -0.776901
v 22.637314 -70.389366 -0.862225
v 22.717489 -70.426056 -1.074294
v 22.857784 -70.465721 -1.267044
v 22.948868 -70.553596 -1.356488
v 22.916691 -70.577545 -1.256945
v 22.908848 -70.664764 -1.190811
v 22.879200 -70.749115 -1.107927
v 22.844418 -70.821999 -1.012480
v 22.777481 -70.761269 -0.909869
v 22.740509 -70.838730 -0.812119
v 22.704437 -70.915955 -0.714301
v 22.669064 -70.981873 -0.611120
v 22.598648 -71.200935 -0.369596
v 22.582735 -71.235146 -0.242310
v 22.193230 -71.910721 1.131815
v 22.199522 -72.089478 1.149075
v 22.134014 -72.177269 1.236214
v 22.063148 -72.282768 1.321989
v 22.102249 -72.452110 1.310323
v 22.033779 -72.558472 1.387263
v 21.964333 -72.651161 1.464708
v 21.921406 -72.734634 1.564981
v 21.925663 -72.796638 1.694039
v 21.917530 -72.933861 1.663402
v 21.958336 -72.914383 1.771122
v 21.990860 -73.021675 1.842560
v 22.029339 -73.109459 1.922511
v 22.037350 -73.185829 2.016949
v 21.907509 -73.421265 2.021664
v 21.825092 -73.523071 2.054069
v 21.741924 -73.626854 2.097094
v 21.687279 -73.628632 2.215868
v 21.599922 -73.713264 2.264091
v 21.526764 -73.919189 2.341365
v 21.713127 -74.852043 2.415829
v 21.604771 -74.909828 2.476324
v 21.695011 -75.106705 2.478239
v 21.672882 -75.215858 2.523422
v 21.597588 -75.293655 2.602279
v 21.678448 -75.401108 2.625377
v 21.753635 -75.503326 2.641034
v 21.843311 -75.605034 2.649681
v 21.840492 -75.695938 2.745284
v 21.842583 -75.787636 2.844250
v 21.843937 -75.887085 2.940061
v 21.939070 -76.012878 2.930042
v 22.702545 -77.180305 3.246313
v 22.719624 -77.310799 3.227142
v 22.738094 -77.438713 3.242352
v 22.774910 -77.560242 3.266735
v 22.819565 -77.680748 3.291308
v 22.907288 -78.020721 3.248263
v 22.918213 -78.131134 3.155553
v 22.917431 -78.171593 3.013721
v 22.957577 -78.261818 3.097543
v 23.000954 -78.364410 3.173313
v 23.071228 -78.469696 3.118686
v 23.163738 -78.563995 3.065212
v 22.481594 -70.408142 -0.485576
v 22.546692 -70.401909 -0.650943
v 22.637749 -70.472549 -0.735780
v 22.795860 -70.466103 -1.144605
v 22.849613 -70.554291 -1.165491
v 22.838367 -70.640472 -1.101082
v 22.811604 -70.690002 -1.008650
v 22.756744 -70.629166 -0.917476
v 22.724804 -70.701759 -0.804209
v 22.695496 -70.775688 -0.706664
v 22.668736 -70.852493 -0.608303
v 22.123827 -71.804428 1.204944
v 22.119553 -71.991707 1.224121
v 22.049870 -72.077171 1.323456
v 21.979176 -72.195702 1.401451
v 22.021429 -72.423790 1.376014
v 21.939865 -72.496826 1.461379
v 21.908165 -72.596603 1.567409
v 21.902657 -72.669624 1.664661
v 21.967587 -72.653397 1.773160
v 21.993320 -72.785583 1.817837
v 22.017574 -73.247269 2.122314
v 21.768570 -73.533386 2.176369
v 21.699497 -73.514778 2.286474
v 21.609108 -73.593422 2.317327
v 21.519451 -73.792778 2.338048
v 21.432705 -73.868752 2.412229
v 21.610607 -74.781319 2.449358
v 21.584290 -75.163124 2.542868
v 21.486145 -75.215271 2.617311
v 21.572456 -75.406082 2.694618
v 21.652084 -75.497826 2.722900
v 21.742622 -75.594193 2.742152
v 21.737324 -75.683243 2.841951
v 21.736126 -75.777733 2.938330
v 21.735403 -75.879768 3.030651
v 21.848745 -75.990997 3.035560
v 21.850182 -76.099968 3.123638
v 22.731689 -77.250305 3.348035
v 22.755634 -77.370407 3.346074
v 22.779785 -77.486618 3.370688
v 22.821400 -77.600563 3.391210
v 22.866074 -77.804840 3.311696
v 22.948595 -78.042221 3.371875
v 22.947721 -78.138199 3.292582
v 22.963299 -78.248306 3.227268
v 23.023907 -78.348747 3.300931
v 23.065681 -78.458885 3.255295
v 23.127443 -78.562744 3.201990
v 22.435791 -70.423019 -0.328257
v 22.508270 -70.499161 -0.352145
v 22.562138 -70.473129 -0.553592
v 22.611473 -70.510719 -0.635113
v 22.675667 -70.477982 -0.836480
v 22.712570 -70.484253 -0.939650
v 22.779854 -70.553558 -1.044496
v 22.702744 -70.574066 -0.813599
v 22.661816 -70.629974 -0.672889
v 22.656010 -70.738373 -0.605202
v 22.629959 -70.788010 -0.499085
v 22.064245 -71.688477 1.281198
v 22.059063 -71.876991 1.302694
v 21.996052 -71.934624 1.399984
v 21.971035 -72.067574 1.417992
v 21.968189 -72.339218 1.417913
v 21.895794 -72.385567 1.505568
v 21.901329 -72.467216 1.591712
v 21.923271 -72.549103 1.690121
v 22.091463 -73.132759 2.133518
v 22.044388 -73.183754 2.238474
v 21.517891 -73.670219 2.360127
v 21.423317 -73.745445 2.412156
v 21.327648 -73.820076 2.469961
v 21.404219 -74.297150 2.510021
v 21.419052 -74.408081 2.512488
v 21.487007 -75.091087 2.570426
v 21.482107 -75.327896 2.681123
v 21.471474 -75.423775 2.755981
v 21.538519 -75.500725 2.795434
v 21.633011 -75.588737 2.825258
v 21.622845 -75.678673 2.923635
v 21.617355 -75.780754 3.014050
v 21.612850 -75.887726 3.101242
v 21.733601 -75.988144 3.117824
v 21.729685 -76.095093 3.201998
v 22.774208 -77.413033 3.480219
v 22.813099 -77.520493 3.501787
v 22.867212 -77.720520 3.409510
v 22.913280 -77.840424 3.431592
v 23.008266 -78.148422 3.413292
v 23.009224 -78.241760 3.350714
v 23.076233 -78.325546 3.409479
v 23.101978 -78.425301 3.388326
v 23.134403 -78.538025 3.344455
v 22.439472 -70.347969 -0.212100
v 22.507942 -70.466393 -0.206478
v 22.537746 -70.577606 -0.249963
v 22.546494 -70.509132 -0.459719
v 22.598412 -70.574745 -0.543750
v 22.616478 -70.675156 -0.521351
v 22.607809 -70.838646 -0.384117
v 22.000685 -71.762520 1.380844
v 21.952068 -71.842567 1.493749
v 21.937397 -71.990196 1.508012
v 21.907341 -72.130898 1.501105
v 21.899399 -72.262505 1.496024
v 21.885294 -72.336281 1.611958
v 22.143490 -73.001274 2.156133
v 22.108728 -73.067863 2.254283
v 22.031826 -73.108742 2.344216
v 21.964405 -73.210274 2.340386
v 21.512760 -73.549927 2.399271
v 21.412357 -73.623940 2.427762
v 21.311840 -73.698616 2.464889
v 21.220253 -73.771904 2.526866
v 21.237881 -73.892242 2.541389
v 21.291389 -74.251907 2.571553
v 21.306362 -74.365273 2.573991
v 21.330517 -74.463181 2.568643
v 21.397678 -75.502144 2.837530
v 21.509689 -75.592278 2.889321
v 21.496067 -75.697227 2.974416
v 21.487461 -75.808884 3.055491
v 21.480240 -75.924194 3.131331
v 21.605850 -76.001678 3.178937
v 21.595505 -76.110771 3.258654
v 22.411255 -77.072578 3.625586
v 22.506805 -77.170601 3.596277
v 22.835056 -77.562416 3.621670
v 22.868706 -77.634094 3.510748
v 22.921349 -77.753174 3.526334
v 22.973141 -77.870209 3.551024
v 22.540466 -70.565819 -0.102269
v 22.563831 -70.606583 -0.398925
v 22.592377 -70.725624 -0.390035
v 22.576708 -70.771805 -0.249317
v 21.897001 -72.062645 1.616248
v 21.884090 -72.201988 1.615354
v 22.182705 -72.878151 2.189547
v 22.146858 -72.933334 2.277814
v 22.086046 -72.989708 2.364556
v 21.922340 -73.123169 2.417392
v 21.839279 -73.220200 2.416573
v 21.729424 -73.173759 2.499696
v 21.112743 -73.724510 2.586247
v 21.129253 -73.843834 2.595095
v 21.180593 -74.206032 2.628326
v 21.194496 -74.327240 2.627069
v 21.214939 -74.462212 2.624151
v 21.380039 -75.621094 2.923348
v 21.369286 -75.744911 2.986543
v 21.360634 -75.864021 3.056101
v 21.352978 -75.980453 3.128922
v 21.472172 -76.040184 3.205339
v 21.456253 -76.143135 3.297130
v 21.453472 -76.280891 3.318939
v 21.443378 -76.416153 3.339793
v 22.289303 -77.118706 3.653247
v 22.408142 -77.189651 3.689917
v 22.500809 -77.298729 3.656839
v 22.918335 -77.668678 3.624614
v 22.995949 -77.777031 3.633878
v 19.891644 -74.199417 3.583236
v 22.543713 -70.656921 -0.008658
v 22.554386 -70.666199 -0.159425
v 22.563869 -70.670670 -0.289087
v 22.558544 -70.753960 -0.088316
v 21.991179 -71.256874 1.384264
v 21.925716 -71.282913 1.499294
v 22.232105 -72.654610 2.240423
v 22.183647 -72.786690 2.293244
v 22.111282 -72.856194 2.390275
v 22.017853 -72.905815 2.449872
v 21.987400 -73.023415 2.424257
v 21.889599 -73.033760 2.481121
v 21.816860 -73.097260 2.495008
v 21.717613 -73.046280 2.562887
v 21.086025 -74.277191 2.684934
v 21.098909 -74.398773 2.676969
v 21.097092 -74.525017 2.661889
v 21.252518 -75.676025 2.928542
v 21.243244 -75.800552 2.986915
v 21.234573 -75.920967 3.049083
v 21.230471 -76.038139 3.111163
v 21.348442 -76.100128 3.192759
v 21.334587 -76.213966 3.265586
v 21.335274 -76.349152 3.298791
v 21.329739 -76.487190 3.314041
v 22.393394 -77.279900 3.660171
v 19.876999 -74.338844 3.591279
v 19.979942 -74.280312 3.525371
v 22.257053 -69.874947 0.281982
v 22.366680 -69.935310 0.224944
v 22.027611 -70.966797 1.289517
v 22.009346 -71.106644 1.337628
v 21.942181 -71.136017 1.448322
v 21.900276 -71.167397 1.567287
v 22.234905 -72.502625 2.243579
v 22.221329 -72.573830 2.339267
v 22.196934 -72.672600 2.356249
v 22.124912 -72.727089 2.424170
v 22.033463 -72.786537 2.490546
v 21.926682 -72.950394 2.494381
v 21.821770 -72.957214 2.554398
v 21.709328 -72.920151 2.623897
v 20.991882 -74.345833 2.742979
v 20.994551 -74.461678 2.715567
v 21.131783 -75.741226 2.909006
v 21.115673 -75.855934 2.980915
v 21.102833 -75.966125 3.052469
v 21.112217 -76.096191 3.056290
v 21.232798 -76.173058 3.145118
v 21.252197 -76.304626 3.204835
v 21.245724 -76.435349 3.234181
v 21.230684 -76.566376 3.260747
v 22.286991 -77.257164 3.657254
v 22.377628 -77.374069 3.636668
v 22.400265 -77.613914 3.738661
v 22.986256 -77.785782 3.851304
v 23.100159 -77.858620 3.868833
v 23.202084 -77.946869 3.873619
v 23.311182 -78.025482 3.879515
v 19.969124 -74.417145 3.531073
v 20.071907 -74.357964 3.466778
v 19.994640 -74.144234 3.513211
v 22.171812 -69.799644 0.393703
v 22.344715 -69.950546 0.328474
v 22.417858 -70.007683 0.269836
v 22.043434 -70.840759 1.239361
v 21.970854 -70.861160 1.350707
v 21.955645 -70.994141 1.402075
v 21.906635 -71.013702 1.533744
v 21.893337 -71.293015 1.652690
v 22.209660 -72.471870 2.394131
v 22.157402 -72.585335 2.457737
v 22.046665 -72.648170 2.536404
v 21.926697 -72.728798 2.583622
v 21.924564 -72.853111 2.535996
v 21.815357 -72.828323 2.610926
v 21.694271 -72.798096 2.668952
v 20.990036 -75.908180 2.960681
v 20.971722 -76.038780 2.986916
v 21.115620 -76.207703 3.059135
v 21.168480 -76.280289 3.126708
v 21.160057 -76.394157 3.146364
v 21.147385 -76.517418 3.171556
v 22.259556 -77.657394 3.714320
v 22.436951 -77.722878 3.828314
v 22.880905 -77.821358 3.914670
v 22.995895 -77.885727 3.943737
v 23.110073 -77.953285 3.967621
v 23.220428 -78.025940 3.982448
v 23.331387 -78.096603 4.000587
v 20.069134 -74.492477 3.472057
v 20.167202 -74.432297 3.402840
v 20.081982 -74.223740 3.459752
v 20.094254 -74.087959 3.445642
v 22.127365 -69.754868 0.516132
v 22.269094 -69.933006 0.425548
v 22.381325 -70.057976 0.380147
v 22.454849 -70.196022 0.334660
v 22.067268 -70.720116 1.197452
v 21.991678 -70.737625 1.305449
v 21.938093 -70.753403 1.423832
v 21.924717 -70.879509 1.473152
v 21.923464 -70.880058 1.603008
v 21.902496 -71.080391 1.642261
v 21.909033 -71.175354 1.687732
v 22.253004 -72.169334 2.411039
v 22.236275 -72.276146 2.410253
v 22.203691 -72.356468 2.468221
v 22.145409 -72.448448 2.518812
v 22.083206 -72.528603 2.561940
v 21.964375 -72.627861 2.607733
v 21.798845 -72.711990 2.660209
v 20.843647 -75.027199 2.827254
v 20.831285 -75.163071 2.838874
v 20.859222 -75.953323 2.953643
v 20.809273 -76.066917 2.960199
v 21.019825 -76.153511 2.982967
v 21.090387 -76.339340 3.053691
v 22.180752 -77.592728 3.657668
v 22.118366 -77.686821 3.709854
v 22.331356 -77.713928 3.782624
v 22.331913 -77.823082 3.848755
v 22.883137 -77.935875 3.989511
v 23.000740 -77.992805 4.030615
v 23.112175 -78.057846 4.060176
v 23.222862 -78.126183 4.075441
v 23.335941 -78.189110 4.103704
v 23.438747 -78.276688 4.115086
v 23.489609 -78.322128 4.006303
v 24.788250 -78.989830 3.682854
v 24.933176 -78.982590 3.660176
v 19.573357 -75.236916 4.053617
v 19.682571 -75.192940 3.988167
v 20.169636 -74.299629 3.399439
v 20.175411 -74.164879 3.390486
v 20.185909 -74.028931 3.375295
v 22.140099 -69.747299 0.633866
v 22.207859 -69.836243 0.529274
v 22.279778 -69.931641 0.572559
v 22.320354 -70.045143 0.502193
v 22.387817 -70.167549 0.470535
v 22.434584 -70.287491 0.442944
v 22.093353 -70.603050 1.160926
v 22.012589 -70.619476 1.265855
v 21.947941 -70.634224 1.379937
v 21.922123 -70.647415 1.507301
v 21.923851 -70.765343 1.551699
v 21.943319 -70.767944 1.681660
v 21.932739 -70.980499 1.674780
v 21.953508 -71.088356 1.751537
v 21.966347 -71.218781 1.793826
v 22.248009 -72.094193 2.517031
v 22.203808 -72.224251 2.529979
v 22.133553 -72.325722 2.586137
v 22.058361 -72.420212 2.628295
v 21.973949 -72.523392 2.643029
v 21.877316 -72.608383 2.661036
v 21.770508 -72.597878 2.700743
v 20.784943 -74.940315 2.905800
v 20.757996 -75.070999 2.927186
v 20.741795 -75.208260 2.931334
v 20.738770 -75.349548 2.930877
v 20.743919 -75.488930 2.929283
v 20.908569 -76.127464 2.942192
v 21.973927 -77.659187 3.695357
v 22.220428 -77.755295 3.790665
v 22.199669 -77.867065 3.857275
v 22.993580 -78.122025 4.091340
v 23.105915 -78.180305 4.122667
v 23.223465 -78.228447 4.164059
v 23.340843 -78.285706 4.198164
v 23.460045 -78.344254 4.226635
v 23.529976 -78.381073 4.110404
v 23.610321 -78.484009 4.111059
v 24.697968 -79.017822 3.834583
v 24.843828 -79.027802 3.815341
v 24.991127 -79.025223 3.792437
v 19.507620 -75.783134 4.268338
v 19.507355 -75.587082 4.208574
v 19.563671 -75.386780 4.094055
v 19.664478 -75.329330 4.008404
v 20.256729 -74.237083 3.331383
v 20.260460 -74.101410 3.322313
v 20.274105 -73.967102 3.305669
v 20.175890 -73.262589 3.387405
v 20.067234 -73.189133 3.461262
v 20.066128 -73.058563 3.477149
v 20.075026 -72.928268 3.496503
v 21.867348 -69.647957 0.931802
v 21.992302 -69.648750 0.890328
v 22.231953 -69.833130 0.663943
v 22.292675 -69.929405 0.720062
v 22.313063 -70.037415 0.639246
v 22.347988 -70.136330 0.578509
v 22.377975 -70.255676 0.597488
v 22.327850 -70.272774 0.772145
v 22.118393 -70.486916 1.127294
v 22.037701 -70.503365 1.231688
v 21.970798 -70.517982 1.345036
v 21.926109 -70.531830 1.466859
v 21.897152 -70.548569 1.595220
v 21.916851 -70.658951 1.639185
v 21.948719 -70.662636 1.769345
v 21.981407 -70.874527 1.724665
v 22.015358 -70.987366 1.781283
v 22.035662 -71.103195 1.848314
v 22.284840 -71.971489 2.507847
v 22.214033 -72.009727 2.611185
v 22.184980 -72.120773 2.608541
v 22.119843 -72.202721 2.646659
v 22.035419 -72.297508 2.681274
v 21.822899 -72.480583 2.723554
v 20.678730 -74.965126 3.001652
v 20.657539 -75.112007 3.013676
v 20.645926 -75.254837 3.017232
v 20.648720 -75.400742 3.023210
v 20.656525 -75.544319 3.027361
v 22.020916 -77.755356 3.742840
v 22.105217 -77.808914 3.791079
v 22.078068 -77.907761 3.872980
v 22.284431 -77.940689 3.923928
v 22.614742 -78.122231 3.952750
v 22.985943 -78.266396 4.120694
v 23.107822 -78.290680 4.198536
v 23.228382 -78.329460 4.252652
v 23.348522 -78.375877 4.297708
v 23.553539 -78.437927 4.227112
v 23.660570 -78.505127 4.241206
v 24.602600 -79.030212 3.980412
v 24.747437 -79.051414 3.969113
v 24.895229 -79.058495 3.952445
v 25.044426 -79.055557 3.930932
v 25.193577 -79.046410 3.906087
v 25.351665 -79.027023 3.879126
v 19.407009 -75.895142 4.480963
v 19.478683 -75.904572 4.330986
v 19.535290 -75.469879 4.188947
v 19.640085 -75.472519 4.007690
v 19.755924 -75.278534 3.917547
v 20.334404 -74.166946 3.268279
v 20.345539 -74.033066 3.252118
v 20.354710 -73.916695 3.237506
v 20.402126 -73.807884 3.193644
v 20.276211 -73.203979 3.313928
v 20.171875 -73.125847 3.391079
v 20.172436 -72.990524 3.404134
v 20.175430 -72.854012 3.424523
v 20.081379 -72.791458 3.512609
v 21.960283 -69.698715 1.034702
v 22.077026 -69.698471 0.984389
v 22.111929 -69.697372 0.867110
v 22.253849 -69.938477 0.860317
v 22.294159 -70.044495 0.775516
v 22.329082 -70.157104 0.699548
v 22.064547 -70.385880 1.198411
v 21.992378 -70.402931 1.307399
v 21.929539 -70.417488 1.424790
v 21.878208 -70.436966 1.545038
v 21.832123 -70.467514 1.668832
v 21.874557 -70.572220 1.727472
v 21.871948 -70.606804 1.864314
v 22.016323 -70.763329 1.796957
v 22.058542 -70.878212 1.831768
v 22.321430 -71.846420 2.494501
v 22.248783 -71.885498 2.596660
v 22.156874 -71.921227 2.681175
v 22.113518 -72.061897 2.695073
v 22.018721 -72.169312 2.722819
v 21.918106 -72.260292 2.743708
v 21.937065 -72.389954 2.706250
v 21.809414 -72.338791 2.761269
v 20.576393 -75.019890 3.092090
v 20.560009 -75.161957 3.097691
v 20.555416 -75.314003 3.100665
v 20.561783 -75.466362 3.111316
v 20.559309 -75.614021 3.103763
v 21.919415 -77.756371 3.739309
v 21.967564 -77.852516 3.811727
v 21.963768 -77.968086 3.899666
v 22.170738 -77.975868 3.932695
v 22.257484 -78.061707 3.985510
v 22.373455 -78.023796 3.968694
v 22.482037 -78.093307 3.963974
v 23.010035 -78.383514 4.205760
v 23.116602 -78.393112 4.286979
v 23.234936 -78.425278 4.347381
v 23.463488 -78.437317 4.325017
v 23.582039 -78.480354 4.353730
v 23.702118 -78.526192 4.372999
v 23.695070 -78.595955 4.136445
v 24.647934 -79.051582 4.116720
v 24.793694 -79.073792 4.107981
v 24.941771 -79.083038 4.093113
v 25.090906 -79.085701 4.073427
v 25.235214 -79.078499 4.055097
v 25.373810 -79.073021 4.046023
v 25.470346 -79.034622 3.931152
v 25.615437 -79.015419 3.907506
v 19.390408 -75.869835 4.634001
v 19.392809 -75.992462 4.587556
v 19.420040 -76.013634 4.446322
v 19.568687 -75.545395 4.113073
v 19.644335 -75.614197 4.036695
v 19.729862 -75.412270 3.921949
v 19.802643 -75.468292 3.819812
v 20.271770 -75.122459 3.315631
v 20.404764 -74.098991 3.210231
v 20.435276 -73.971794 3.178939
v 20.276936 -73.065804 3.319646
v 20.275492 -72.926811 3.330717
v 20.270206 -72.785561 3.347694
v 20.174305 -72.714432 3.444393
v 21.652489 -70.385857 1.775893
v 21.672508 -70.180672 1.531514
v 21.732304 -70.095551 1.417256
v 21.799038 -70.021629 1.313238
v 21.855869 -69.941940 1.211166
v 22.068041 -69.787964 1.079289
v 22.181564 -69.812065 0.954888
v 22.197510 -69.966522 0.975797
v 22.251408 -70.066711 0.899387
v 22.293526 -70.155785 0.820166
v 22.241871 -70.208817 0.940721
v 22.095299 -70.265610 1.159492
v 22.018528 -70.282440 1.266889
v 21.946548 -70.304314 1.376188
v 21.868542 -70.309700 1.497603
v 21.803419 -70.355133 1.613266
v 21.775726 -70.499519 1.807109
v 21.786121 -70.579842 1.939406
v 21.959911 -70.693291 1.903995
v 22.054195 -70.785225 1.928117
v 22.353003 -71.716202 2.477443
v 22.277100 -71.758293 2.577040
v 22.191652 -71.794922 2.667970
v 22.091969 -71.822281 2.741343
v 22.056057 -71.941689 2.746839
v 21.991463 -72.047035 2.756222
v 21.899834 -72.132576 2.770948
v 21.792812 -72.199631 2.786939
v 21.685452 -72.265472 2.792328
v 21.570274 -72.209129 2.828201
v 20.466423 -75.064034 3.178919
v 20.467949 -75.229958 3.169770
v 20.463814 -75.390335 3.172462
v 20.458038 -75.543800 3.172413
v 20.453796 -75.691216 3.159799
v 20.460136 -75.836601 3.153558
v 20.375511 -75.921051 3.223444
v 21.710903 -77.717918 3.754640
v 21.819351 -77.809105 3.791796
v 21.868029 -77.917046 3.858147
v 21.841602 -78.030998 3.917879
v 22.063141 -78.008049 3.937433
v 22.130512 -78.090790 3.990904
v 22.225414 -78.188263 4.008016
v 22.359301 -78.151741 3.991034
v 22.473946 -78.220993 3.967737
v 22.595654 -78.286942 3.949187
v 22.937840 -78.401649 4.095735
v 22.949341 -78.506737 4.180662
v 23.019653 -78.486626 4.296120
v 23.115105 -78.474388 4.397535
v 23.355070 -78.473488 4.394349
v 23.474888 -78.524284 4.431728
v 23.598858 -78.540718 4.477129
v 23.730825 -78.553635 4.498196
v 23.779289 -78.557991 4.259900
v 23.901375 -78.618683 4.266031
v 23.990845 -78.716431 4.272766
v 24.691299 -79.061264 4.255765
v 24.836609 -79.084625 4.249798
v 24.982231 -79.109627 4.236653
v 25.127605 -79.124138 4.220953
v 25.277565 -79.129807 4.215001
v 25.436272 -79.115471 4.167666
v 25.519115 -79.070496 4.042133
v 25.657307 -79.081940 4.044110
v 25.735538 -79.054688 3.950036
v 25.852848 -79.081665 3.917202
v 19.354076 -75.839401 4.773337
v 19.363293 -75.966782 4.728991
v 19.405596 -76.120224 4.551416
v 19.475281 -76.044716 4.326028
v 19.583672 -75.692116 4.182339
v 19.641705 -75.749084 4.061588
v 19.703190 -75.543304 3.910314
v 19.766003 -75.604393 3.789002
v 20.220165 -75.267426 3.353392
v 20.304810 -75.247833 3.287251
v 21.685230 -70.292786 1.653857
v 21.769382 -70.256081 1.565297
v 21.801922 -70.183792 1.481803
v 21.859447 -70.112442 1.380636
v 21.941261 -70.052605 1.275167
v 21.963881 -69.956024 1.189567
v 22.047707 -69.916153 1.127491
v 22.131248 -69.894455 1.049991
v 22.130745 -70.014992 1.078577
v 22.194908 -70.086853 1.001765
v 22.135895 -70.151115 1.095793
v 22.039597 -70.160591 1.222103
v 21.960056 -70.181961 1.326967
v 21.893364 -70.215416 1.419186
v 21.750851 -70.396736 1.708406
v 21.862305 -70.649765 2.014402
v 21.981667 -70.742355 2.029022
v 22.002945 -70.796249 2.156386
v 22.256443 -71.319412 2.348233
v 22.250389 -71.393967 2.452748
v 22.287277 -71.628044 2.545728
v 22.211815 -71.669151 2.643131
v 22.112009 -71.702126 2.719834
v 22.002201 -71.727913 2.780006
v 21.975471 -71.840904 2.788748
v 21.951855 -71.942078 2.786940
v 21.870459 -72.006310 2.795630
v 21.790720 -72.078644 2.801841
v 21.669127 -72.085663 2.824988
v 21.544537 -72.088936 2.844288
v 21.453194 -72.290863 2.842551
v 20.376003 -75.159607 3.239442
v 20.364948 -75.472351 3.239051
v 20.360329 -75.623238 3.238010
v 20.365887 -75.773735 3.231126
v 20.281010 -75.858681 3.301446
v 21.591660 -77.660316 3.726998
v 21.693832 -77.826050 3.813095
v 21.986023 -78.096428 3.973518
v 22.088516 -78.211662 4.007401
v 22.330490 -78.277794 3.990108
v 22.433868 -78.354980 3.962793
v 22.522121 -78.439896 3.947025
v 22.967365 -78.610817 4.268189
v 23.015156 -78.579445 4.402503
v 23.241417 -78.533913 4.427280
v 23.360289 -78.578323 4.486720
v 23.482628 -78.619957 4.531602
v 23.618206 -78.640701 4.578835
v 23.765255 -78.598328 4.611593
v 23.830105 -78.564354 4.389309
v 23.963219 -78.615028 4.406543
v 24.042900 -78.718826 4.379900
v 24.133987 -78.787109 4.423840
v 24.874100 -79.099068 4.393666
v 25.015121 -79.138748 4.383749
v 25.153299 -79.167686 4.376360
v 25.284256 -79.192139 4.390233
v 25.382130 -79.166183 4.287081
v 25.581284 -79.120728 4.161997
v 25.720325 -79.137955 4.159732
v 25.791862 -79.118134 4.040440
v 19.333103 -75.936378 4.866303
v 19.384308 -76.094162 4.689145
v 19.401394 -76.223854 4.651263
v 19.425587 -76.149467 4.418426
v 19.500866 -76.179024 4.309599
v 19.541739 -75.963554 4.240346
v 19.573284 -75.837273 4.186997
v 19.645508 -75.863846 4.064893
v 19.698341 -75.676430 3.934326
v 19.757145 -75.756767 3.845312
v 20.188747 -75.414909 3.382100
v 20.283424 -75.386185 3.301727
v 21.507982 -71.519661 2.706106
v 21.538300 -71.238335 2.633905
v 21.645016 -71.160919 2.626490
v 21.748020 -71.084862 2.622425
v 21.794186 -70.687454 2.164619
v 22.048870 -70.046486 1.174388
v 21.910305 -70.719032 2.119461
v 21.908379 -70.766525 2.235871
v 22.099247 -70.883530 2.205362
v 22.125145 -71.001328 2.237950
v 22.153435 -71.090561 2.319421
v 22.161385 -71.202225 2.387451
v 22.178719 -71.301376 2.465009
v 22.175068 -71.415138 2.551659
v 22.278370 -71.499016 2.503175
v 22.210705 -71.544762 2.602120
v 22.125027 -71.582924 2.689109
v 22.027378 -71.604698 2.767580
v 21.908047 -71.641464 2.800404
v 21.876074 -71.761253 2.816658
v 21.855850 -71.881592 2.814997
v 21.753994 -71.959229 2.824059
v 21.549953 -71.966080 2.832001
v 21.446632 -72.159729 2.851037
v 21.332359 -72.230118 2.864128
v 20.378902 -75.316483 3.232429
v 20.261726 -75.545395 3.319866
v 20.274673 -75.710503 3.308425
v 20.176132 -75.798546 3.388551
v 20.299236 -76.004936 3.294266
v 21.584543 -77.779381 3.792936
v 21.605637 -77.910614 3.865157
v 21.874722 -78.147087 3.972782
v 21.958448 -78.235924 3.995179
v 22.186668 -78.313950 4.005257
v 22.285683 -78.406967 3.982330
v 22.380602 -78.495697 3.957121
v 22.477810 -78.587326 3.940106
v 22.972569 -78.708900 4.365787
v 23.132412 -78.584343 4.449822
v 23.228027 -78.645363 4.516290
v 23.359280 -78.686905 4.576384
v 23.473690 -78.736450 4.629941
v 23.600203 -78.738434 4.689246
v 23.691734 -78.666969 4.679494
v 23.869518 -78.547157 4.521224
v 23.999176 -78.583153 4.558871
v 24.079174 -78.667450 4.483046
v 24.184271 -78.747231 4.538371
v 24.246502 -78.855347 4.460678
v 24.906662 -79.114151 4.540101
v 25.044247 -79.159409 4.536690
v 25.180134 -79.198181 4.537199
v 25.320822 -79.226227 4.542964
v 25.421516 -79.215446 4.408970
v 25.509098 -79.164619 4.285800
v 25.646677 -79.174232 4.281815
v 25.785378 -79.176346 4.276556
v 25.853352 -79.177040 4.144989
v 25.969006 -79.233437 4.116048
v 19.347248 -76.066101 4.824022
v 19.374979 -76.194733 4.786523
v 19.409462 -76.322487 4.750964
v 19.422089 -76.253654 4.518719
v 19.469566 -76.281532 4.396618
v 19.551815 -76.303123 4.290076
v 19.565716 -76.077248 4.232049
v 19.619953 -75.975639 4.124825
v 19.705097 -75.810669 3.964291
v 19.767960 -75.903435 3.878633
v 21.390629 -71.744469 2.766833
v 21.476402 -71.636475 2.740299
v 21.591301 -71.604126 2.755797
v 21.528908 -71.385475 2.671007
v 21.637550 -71.312813 2.669266
v 21.740444 -71.235733 2.659511
v 21.841370 -71.170052 2.636930
v 21.841957 -71.043526 2.579276
v 22.008900 -70.856926 2.287770
v 22.078382 -70.971352 2.320038
v 22.082367 -71.079887 2.412921
v 22.087723 -71.197678 2.485767
v 22.101843 -71.305901 2.547411
v 22.063078 -71.379517 2.628342
v 22.129005 -71.475784 2.647329
v 22.033398 -71.485184 2.704745
v 21.924820 -71.515755 2.752562
v 21.822098 -71.571037 2.780644
v 21.777908 -71.683578 2.808636
v 21.750973 -71.817108 2.823215
v 21.648144 -71.897591 2.828038
v 21.532516 -71.826187 2.808394
v 21.437813 -72.027374 2.838547
v 21.325066 -72.098053 2.852428
v 20.204300 -75.949356 3.366314
v 20.230408 -76.093864 3.370869
v 22.047146 -78.340111 4.005304
v 22.139591 -78.441986 3.994069
v 22.234886 -78.539719 3.977315
v 22.332733 -78.634232 3.948629
v 22.441565 -78.726425 3.928492
v 23.070446 -78.695221 4.480750
v 23.145111 -78.725502 4.584087
v 23.249168 -78.725128 4.620613
v 23.319601 -78.801971 4.689201
v 23.520046 -78.818047 4.721987
v 23.704014 -78.744476 4.776504
v 23.804230 -78.667702 4.723933
v 23.897320 -78.594009 4.653567
v 24.022331 -78.622055 4.695987
v 24.121107 -78.643364 4.608554
v 24.232456 -78.720978 4.657856
v 24.293972 -78.826340 4.582885
v 24.413311 -78.894768 4.619491
v 25.075268 -79.168266 4.690466
v 25.215088 -79.214806 4.690853
v 25.362671 -79.238731 4.688313
v 25.467262 -79.239212 4.545763
v 25.563816 -79.221901 4.409399
v 25.707003 -79.213165 4.405581
v 25.846188 -79.177032 4.397727
v 25.911945 -79.220383 4.263123
v 26.036613 -79.271210 4.246629
v 19.353359 -76.163689 4.921857
v 19.388180 -76.290756 4.886517
v 19.434742 -76.414520 4.852073
v 19.426949 -76.355659 4.617633
v 19.448479 -76.388359 4.486743
v 19.527275 -76.406013 4.376872
v 19.591766 -76.425598 4.255830
v 19.582970 -76.203026 4.205052
v 19.619392 -76.106789 4.130917
v 19.670349 -76.078156 4.023307
v 19.687492 -75.946564 3.986753
v 19.723873 -76.049187 3.900204
v 19.807989 -75.839043 3.757831
v 19.870277 -75.889503 3.669399
v 20.063866 -75.797691 3.485509
v 21.527485 -71.714355 2.777180
v 21.644764 -71.462418 2.718376
v 21.732533 -71.363991 2.698170
v 21.835289 -71.315933 2.682990
v 21.919601 -71.246964 2.638748
v 21.928989 -71.114594 2.573360
v 21.896896 -70.954002 2.489660
v 21.921837 -70.846596 2.363256
v 22.003773 -70.959442 2.405979
v 22.005165 -71.083977 2.497720
v 22.009405 -71.240387 2.584895
v 21.944473 -71.375816 2.688033
v 21.801830 -71.453651 2.737781
v 21.709511 -71.580696 2.772842
v 21.646946 -71.732910 2.805202
v 21.428375 -71.894073 2.814956
v 21.319508 -71.969025 2.829814
v 20.104561 -75.928978 3.436033
v 20.150497 -76.045738 3.431891
v 20.173857 -76.170319 3.471150
v 21.994783 -78.467285 3.995855
v 22.085503 -78.570732 3.986769
v 22.181190 -78.671341 3.971893
v 22.281769 -78.767509 3.943499
v 22.388985 -78.859558 3.931130
v 23.614910 -78.845863 4.779362
v 23.735054 -78.862587 4.831919
v 23.825455 -78.753647 4.830965
v 23.922314 -78.665749 4.777439
v 24.044434 -78.684189 4.822847
v 24.147415 -78.661682 4.743081
v 24.265617 -78.724350 4.787945
v 24.346027 -78.796982 4.703207
v 24.465965 -78.861855 4.743662
v 24.582691 -78.932457 4.781356
v 25.118797 -79.141983 4.834160
v 25.258984 -79.195190 4.835173
v 25.405567 -79.233566 4.828959
v 25.512201 -79.250336 4.682436
v 25.614485 -79.236122 4.541978
v 25.760410 -79.210732 4.535413
v 25.903360 -79.178452 4.527114
v 25.985355 -79.180206 4.382041
v 26.099333 -79.253883 4.392429
v 26.378119 -79.840302 3.856083
v 26.417603 -79.926491 3.782347
v 19.343981 -76.132782 5.054334
v 19.380039 -76.257179 5.021470
v 19.426189 -76.379272 4.986995
v 19.469450 -76.503723 4.951962
v 19.449673 -76.450768 4.718781
v 19.457474 -76.487000 4.588418
v 19.511459 -76.511124 4.468325
v 19.567900 -76.531563 4.344923
v 19.623928 -76.548996 4.217795
v 19.614342 -76.320824 4.166064
v 19.644291 -76.207520 4.081706
v 19.693703 -76.191673 3.954960
v 19.749512 -76.173927 3.825003
v 19.784489 -75.996803 3.774123
v 19.844139 -76.018677 3.652582
v 19.922432 -75.945251 3.578072
v 20.010662 -75.922607 3.498880
v 20.052391 -76.073410 3.514421
v 20.118877 -76.237099 3.573675
v 20.096977 -76.372490 3.522086
v 20.077133 -76.493195 3.473851
v 20.910034 -77.798172 3.830139
v 20.987268 -77.846741 3.929424
v 21.936016 -78.592957 3.989777
v 22.026493 -78.698578 3.982815
v 22.123064 -78.800926 3.976975
v 22.222721 -78.898491 3.958409
v 22.319721 -78.993332 3.943513
v 23.634720 -78.964119 4.834604
v 23.764048 -78.981667 4.883011
v 23.861759 -78.880424 4.872699
v 23.950867 -78.775017 4.861920
v 24.069023 -78.789047 4.914556
v 24.166889 -78.704620 4.875329
v 24.288475 -78.753685 4.919859
v 24.383503 -78.792725 4.834739
v 24.494608 -78.863861 4.883170
v 24.613159 -78.924004 4.923436
v 25.559246 -79.255318 4.811870
v 25.664034 -79.252068 4.670961
v 25.814394 -79.232330 4.661194
v 25.957523 -79.205475 4.657480
v 26.041805 -79.189095 4.519099
v 26.162741 -79.256905 4.519589
v 26.341402 -79.818016 3.993272
v 26.420034 -79.926949 3.937554
v 26.462811 -80.045845 3.845246
v 26.416010 -80.021271 3.684554
v 26.420107 -80.144630 3.709905
v 19.343964 -76.106026 5.185398
v 19.377964 -76.225029 5.154735
v 19.421202 -76.345711 5.121454
v 19.477106 -76.463295 5.085114
v 19.465828 -76.544548 4.818613
v 19.447220 -76.586464 4.686926
v 19.476494 -76.617729 4.554601
v 19.522816 -76.639664 4.425647
v 19.577942 -76.657249 4.298206
v 19.596436 -76.665344 4.160107
v 19.636166 -76.440315 4.123977
v 19.656826 -76.323334 4.032344
v 19.714725 -76.318184 3.911431
v 19.770931 -76.329414 3.800612
v 19.798061 -76.110367 3.719378
v 19.857616 -76.137146 3.627934
v 19.925747 -76.080444 3.560995
v 19.977810 -76.005424 3.538091
v 19.957039 -76.196671 3.604545
v 19.995518 -76.324097 3.595109
v 19.989124 -76.442757 3.566595
v 20.406559 -77.601494 3.652056
v 20.758751 -77.761398 3.844871
v 20.846796 -77.805046 3.955783
v 20.925653 -77.850426 4.057052
v 21.872322 -78.717209 3.992758
v 21.962280 -78.824844 3.984457
v 22.057629 -78.929352 3.981098
v 22.153164 -79.029526 3.954875
v 22.251179 -79.128929 3.951129
v 23.670868 -79.089714 4.866230
v 23.790817 -79.105232 4.933729
v 23.890144 -79.001083 4.934126
v 23.985786 -78.898972 4.918606
v 24.101677 -78.909988 4.983645
v 24.182545 -78.803833 4.976712
v 24.291616 -78.826859 5.025596
v 24.394772 -78.829636 4.973296
v 24.506500 -78.877251 5.027218
v 24.638641 -78.916786 5.066078
v 25.623360 -79.261513 4.924476
v 25.717056 -79.263367 4.793894
v 25.868526 -79.258392 4.786838
v 26.011536 -79.242661 4.783366
v 26.096924 -79.204193 4.649568
v 26.225128 -79.259308 4.634033
v 26.259418 -79.359795 4.533543
v 26.412504 -79.913673 4.095423
v 26.490982 -80.008896 4.020502
v 26.504074 -80.131203 3.961673
v 26.461006 -80.191185 3.824630
v 19.376396 -76.191620 5.289318
v 19.420319 -76.310448 5.255267
v 19.479965 -76.425629 5.218867
v 19.532326 -76.582237 5.046288
v 19.513544 -76.628807 4.913925
v 19.476395 -76.679832 4.785317
v 19.453125 -76.719292 4.647112
v 19.463108 -76.742455 4.503691
v 19.510189 -76.760826 4.370371
v 19.559601 -76.775345 4.238628
v 19.661739 -76.563339 4.084864
v 19.684292 -76.445824 3.995258
v 19.731232 -76.451202 3.871689
v 19.796558 -76.461998 3.743798
v 19.840734 -76.226845 3.705969
v 19.908005 -76.297668 3.653329
v 19.902676 -76.397942 3.650010
v 19.979336 -76.550423 3.527966
v 20.303993 -77.547386 3.569680
v 20.296398 -77.551727 3.683184
v 20.525223 -77.661011 3.702693
v 20.632954 -77.709030 3.775055
v 20.625101 -77.717705 3.899717
v 20.717484 -77.759941 3.985371
v 20.796070 -77.800041 4.088280
v 20.872654 -77.833076 4.192993
v 21.986053 -79.056198 3.976276
v 22.081678 -79.159721 3.949967
v 23.699280 -79.217758 4.897267
v 23.804043 -79.232437 4.987236
v 23.913147 -79.126717 4.989383
v 24.017725 -79.024010 4.974750
v 24.139820 -79.032867 5.039074
v 24.219563 -78.916512 5.055836
v 24.363194 -78.896805 5.113692
v 24.502743 -78.942184 5.149592
v 24.629578 -78.981987 5.189193
v 24.734653 -79.003693 5.255281
v 25.562336 -79.254028 5.040068
v 25.693359 -79.278633 5.038827
v 25.777384 -79.279602 4.914672
v 25.922775 -79.287666 4.912163
v 26.070145 -79.286209 4.912469
v 26.151180 -79.220177 4.770790
v 26.285511 -79.271698 4.743851
v 26.336117 -79.353889 4.628493
v 19.222862 -75.381592 5.834317
v 19.220537 -75.461159 5.748064
v 19.249947 -75.590599 5.782760
v 19.282654 -75.743652 5.602724
v 19.319885 -75.866013 5.597684
v 19.420979 -76.271690 5.388593
v 19.478737 -76.389061 5.352170
v 19.544865 -76.538544 5.179560
v 19.612558 -76.649361 5.135406
v 19.592314 -76.698456 5.000564
v 19.552834 -76.755539 4.870765
v 19.505928 -76.809166 4.739421
v 19.467567 -76.846176 4.597676
v 19.442802 -76.865372 4.448003
v 19.506063 -76.879021 4.314874
v 19.571114 -76.782013 4.099862
v 19.612350 -76.671593 4.023721
v 19.695141 -76.571854 3.954314
v 19.726131 -76.575699 3.828084
v 19.781891 -76.598190 3.716520
v 19.843788 -76.342758 3.710753
v 19.882919 -76.518356 3.630334
v 19.822563 -76.809273 3.620332
v 20.203957 -77.507431 3.643524
v 20.225636 -77.514526 3.771780
v 20.336887 -77.575668 3.781757
v 20.436962 -77.626747 3.771833
v 20.520107 -77.671616 3.832183
v 20.504974 -77.664986 3.953493
v 20.597355 -77.708260 4.024025
v 20.675365 -77.746979 4.117530
v 20.740852 -77.787453 4.222393
v 23.705212 -79.347633 4.947124
v 23.810902 -79.361824 5.045084
v 23.924133 -79.250420 5.052732
v 24.039993 -79.146248 5.037488
v 24.166916 -79.153641 5.094497
v 24.258141 -79.029350 5.117109
v 24.382139 -79.035545 5.179432
v 24.508442 -79.062531 5.221466
v 24.627205 -79.091461 5.274309
v 24.741196 -79.114830 5.339602
v 25.605259 -79.265396 5.151708
v 25.747572 -79.285095 5.160703
v 25.834297 -79.296539 5.039267
v 25.969593 -79.308998 5.043983
v 26.094669 -79.322449 5.068137
v 26.214706 -79.268097 4.866492
v 26.313156 -79.356743 4.835555
v 26.341263 -79.378586 4.736451
v 19.240391 -75.439102 5.951465
v 19.239063 -75.510521 5.864800
v 19.272755 -75.637543 5.897414
v 19.269064 -75.673523 5.700307
v 19.311836 -75.800163 5.714554
v 19.353670 -75.921288 5.719141
v 19.354412 -75.982994 5.585752
v 19.388905 -76.101189 5.560714
v 19.476303 -76.350204 5.483521
v 19.549374 -76.499168 5.314075
v 19.619461 -76.608368 5.272411
v 19.691551 -76.715508 5.225076
v 19.672035 -76.765579 5.088534
v 19.638378 -76.822128 4.954270
v 19.596603 -76.879593 4.819392
v 19.547192 -76.930466 4.684448
v 19.502533 -76.963615 4.542581
v 19.474407 -76.986931 4.396093
v 19.534004 -76.888802 4.176280
v 19.549847 -76.897560 4.037158
v 19.596016 -76.792694 3.965505
v 19.643906 -76.680481 3.893510
v 19.709770 -76.699272 3.785385
v 19.771332 -76.719421 3.694315
v 19.765562 -76.926041 3.677945
v 19.809685 -77.030678 3.629609
v 19.858597 -77.140526 3.589654
v 20.117592 -77.467430 3.730266
v 20.149727 -77.472122 3.863063
v 20.266735 -77.530815 3.890556
v 20.395576 -77.605217 3.894068
v 20.412258 -77.608803 4.015602
v 20.487740 -77.646049 4.083264
v 20.569260 -77.693871 4.139833
v 20.613575 -77.717834 4.239922
v 20.819702 -77.813515 4.323682
v 23.935081 -79.369766 5.117421
v 24.053440 -79.263107 5.106107
v 24.186588 -79.275002 5.152540
v 24.291386 -79.159142 5.151483
v 24.416592 -79.175957 5.197345
v 24.539154 -79.201149 5.247844
v 24.652250 -79.223709 5.317214
v 24.767612 -79.246605 5.378474
v 25.800926 -79.287582 5.280759
v 25.884502 -79.301079 5.166763
v 26.014799 -79.319496 5.179861
v 26.136555 -79.369682 5.196939
v 26.184391 -79.311913 4.984302
v 26.262112 -79.354218 4.921525
v 26.316786 -79.466782 4.925851
v 26.331799 -79.478111 4.792592
v 26.357162 -79.468124 4.681458
v 19.257896 -75.488373 6.085500
v 19.268051 -75.557304 5.981185
v 19.308384 -75.668159 6.006587
v 19.294212 -75.719765 5.814240
v 19.342159 -75.839783 5.839574
v 19.389061 -75.954788 5.852498
v 19.400005 -76.049362 5.716510
v 19.485836 -76.301842 5.611035
v 19.551048 -76.460411 5.446359
v 19.620937 -76.571823 5.409783
v 19.705288 -76.667702 5.361153
v 19.784386 -76.768806 5.308106
v 19.763874 -76.821793 5.171927
v 19.735058 -76.877144 5.034648
v 19.698643 -76.934593 4.895463
v 19.651093 -76.997650 4.761653
v 19.610977 -77.030746 4.619031
v 19.562460 -77.061470 4.478506
v 19.507244 -76.993385 4.255576
v 19.522345 -77.002403 4.116570
v 19.566490 -77.012337 3.984141
v 19.605373 -76.914429 3.908723
v 19.651733 -76.808266 3.844916
v 19.727470 -76.820297 3.733477
v 19.720100 -77.033241 3.737323
v 19.773926 -77.133690 3.689503
v 20.004757 -77.416542 3.677170
v 20.039284 -77.429054 3.815728
v 20.064857 -77.424980 3.948794
v 20.192539 -77.471344 4.001245
v 20.317669 -77.546982 4.005646
v 20.384886 -77.570946 4.140671
v 20.493612 -77.642021 4.216023
v 20.535702 -77.658646 4.348909
v 20.679169 -77.755127 4.342943
v 20.758862 -77.798668 4.453198
v 24.066967 -79.369240 5.183631
v 24.206381 -79.391930 5.217753
v 24.316757 -79.289703 5.198262
v 24.443651 -79.311157 5.243355
v 24.569664 -79.337563 5.286028
v 24.682819 -79.356140 5.354680
v 24.799721 -79.376213 5.414729
v 25.649284 -79.259628 5.484195
v 25.721355 -79.273918 5.383458
v 25.856861 -79.295349 5.400873
v 25.935625 -79.306419 5.293473
v 26.062777 -79.345306 5.308011
v 26.166080 -79.430344 5.312384
v 26.219898 -79.372185 5.101702
v 26.257017 -79.403076 5.005710
v 26.286537 -79.500092 5.071990
v 26.282858 -79.574684 4.843774
v 26.249367 -79.671165 4.770693
v 26.245987 -79.758018 4.701869
v 19.304056 -75.613121 6.080062
v 19.359211 -75.738037 6.105278
v 19.323919 -75.753532 5.944232
v 19.375763 -75.859978 5.976614
v 19.426029 -75.978447 5.986819
v 19.440460 -76.069260 5.869481
v 19.497524 -76.253632 5.740619
v 19.547741 -76.419899 5.574687
v 19.628284 -76.526924 5.540251
v 19.713692 -76.624901 5.497107
v 19.797771 -76.720802 5.443630
v 19.880444 -76.818893 5.387043
v 19.870174 -76.861313 5.246929
v 19.840248 -76.921257 5.112167
v 19.807886 -76.976784 4.972597
v 19.767405 -77.038994 4.836576
v 19.733532 -77.102798 4.690335
v 19.673817 -77.112473 4.539540
v 19.536354 -77.088295 4.337101
v 19.529209 -77.105263 4.198595
v 19.538780 -77.114197 4.061749
v 19.593216 -77.112518 3.951670
v 19.635647 -77.045044 3.855857
v 19.677505 -76.926270 3.790607
v 19.702843 -77.151360 3.793273
v 19.826523 -77.241020 3.661488
v 19.898529 -77.337006 3.669312
v 19.929495 -77.383713 3.784693
v 19.966778 -77.398384 3.896121
v 19.951485 -77.375816 4.018779
v 20.083069 -77.411621 4.076252
v 20.278362 -77.504272 4.102633
v 20.303606 -77.503197 4.226250
v 20.410633 -77.574226 4.290046
v 20.429663 -77.562279 4.422180
v 20.631550 -77.701859 4.453401
v 20.680500 -77.741890 4.565291
v 20.826958 -78.163460 4.635347
v 24.091848 -79.473068 5.262063
v 24.215015 -79.463478 5.330447
v 24.336838 -79.414055 5.259246
v 24.465248 -79.442978 5.298753
v 24.589611 -79.467354 5.350412
v 24.709129 -79.483406 5.409029
v 24.824829 -79.489227 5.457492
v 25.710934 -79.285629 5.597890
v 25.783134 -79.282959 5.500227
v 25.910606 -79.325409 5.521085
v 25.985199 -79.332512 5.417337
v 26.096592 -79.402336 5.426719
v 26.170132 -79.511475 5.416935
v 26.246244 -79.454605 5.205124
v 26.274544 -79.589462 5.178905
v 26.278458 -79.572395 4.964133
v 26.256821 -79.676376 4.914915
v 26.262768 -79.795486 4.842221
v 19.414600 -75.884132 6.107048
v 19.467607 -76.011292 6.110735
v 19.483860 -76.099106 5.997746
v 19.453335 -76.147774 5.773202
v 19.554733 -76.367027 5.699109
v 19.626472 -76.475533 5.664469
v 19.724052 -76.580528 5.637043
v 19.810308 -76.680511 5.574744
v 19.896332 -76.772972 5.518915
v 19.966049 -76.882896 5.468049
v 19.957535 -76.921600 5.330344
v 19.950195 -76.958794 5.186620
v 19.920166 -77.014336 5.049007
v 19.890049 -77.067848 4.912973
v 19.859299 -77.126129 4.787615
v 19.792919 -77.156059 4.564733
v 19.629665 -77.147072 4.402503
v 19.603432 -77.178688 4.270479
v 19.589180 -77.199409 4.140467
v 19.612476 -77.202560 4.010108
v 19.656445 -77.184425 3.895066
v 19.768967 -77.227768 3.754654
v 19.836319 -77.310646 3.772572
v 19.869938 -77.352531 3.893606
v 19.822330 -77.326904 3.998114
v 19.991947 -77.361710 4.158006
v 20.196980 -77.448273 4.147276
v 20.212780 -77.447319 4.290447
v 20.321325 -77.500443 4.363464
v 20.335033 -77.479713 4.501484
v 20.529247 -77.617241 4.468503
v 20.589622 -77.630997 4.565361
v 20.596897 -77.712227 4.667193
v 20.762817 -78.067139 4.692984
v 20.733215 -78.197914 4.730639
v 20.892876 -78.261848 4.578836
v 20.954142 -78.367989 4.514757
v 24.345234 -79.499649 5.368183
v 24.471310 -79.540459 5.407071
v 24.595781 -79.567795 5.453623
v 25.834505 -79.329781 5.613451
v 25.954725 -79.377724 5.646275
v 26.023693 -79.389534 5.537680
v 26.115376 -79.477158 5.537631
v 26.188356 -79.585411 5.521352
v 26.228710 -79.548035 5.297765
v 26.287806 -79.670441 5.278719
v 26.259912 -79.641006 5.053210
v 26.284924 -79.753593 5.002756
v 18.613174 -74.677193 6.217385
v 18.678221 -74.772644 6.256353
v 18.662552 -74.804550 6.385096
v 18.745815 -74.903000 6.436695
v 19.526558 -76.132362 6.120483
v 19.505974 -76.195442 5.882892
v 19.562542 -76.317581 5.826152
v 19.627014 -76.421097 5.788545
v 19.700596 -76.515060 5.760015
v 19.830465 -76.661598 5.703825
v 19.903675 -76.749405 5.650472
v 19.961342 -76.860558 5.601028
v 20.024529 -76.999168 5.418793
v 20.028778 -77.027916 5.275965
v 20.015532 -77.068092 5.132332
v 20.002800 -77.108803 4.987922
v 19.986675 -77.157799 4.853605
v 19.874157 -77.169083 4.665011
v 19.917305 -77.216118 4.548914
v 19.741795 -77.175369 4.439629
v 19.714462 -77.210312 4.314055
v 19.690807 -77.239807 4.194868
v 19.671383 -77.251152 4.084378
v 19.711784 -77.270119 3.983291
v 19.755630 -77.275185 3.867945
v 19.877853 -77.327209 4.129469
v 19.925179 -77.303383 4.274208
v 20.108120 -77.399605 4.210706
v 20.129219 -77.378319 4.349055
v 20.232292 -77.422607 4.430311
v 20.238132 -77.389023 4.570018
v 20.464611 -77.526237 4.560076
v 20.506598 -77.608932 4.668905
v 20.513174 -77.689552 4.771321
v 20.580677 -77.792809 4.766818
v 20.674809 -78.097832 4.790126
v 20.634026 -78.221703 4.826640
v 20.797291 -78.297134 4.671789
v 20.862379 -78.397209 4.611529
v 20.918188 -78.488777 4.547955
v 24.466509 -79.626953 5.524135
v 26.051895 -79.456329 5.659891
v 26.135197 -79.551514 5.644537
v 26.215618 -79.652992 5.624613
v 26.238323 -79.628662 5.400613
v 26.317789 -79.740410 5.388043
v 26.278601 -79.724777 5.151125
v 18.520277 -74.578865 6.293239
v 18.592045 -74.697433 6.340970
v 18.571440 -74.731056 6.463731
v 18.644867 -74.838890 6.515196
v 19.549473 -76.214233 6.019019
v 19.575214 -76.288536 5.937792
v 19.634045 -76.382896 5.914979
v 19.698757 -76.475601 5.883314
v 19.776793 -76.591919 5.756516
v 19.837051 -76.661095 5.838974
v 19.896225 -76.747833 5.784963
v 20.010216 -76.978630 5.555745
v 20.055962 -77.097183 5.510050
v 20.073093 -77.118034 5.368860
v 20.088305 -77.138908 5.223617
v 20.095005 -77.162155 5.072620
v 20.088142 -77.205078 4.922628
v 19.968300 -77.188774 4.743770
v 20.010368 -77.236153 4.644688
v 20.032503 -77.278122 4.520183
v 19.843094 -77.207047 4.463940
v 19.827648 -77.239403 4.350434
v 19.804047 -77.272530 4.227970
v 19.767868 -77.291595 4.103269
v 20.034132 -77.348877 4.273929
v 20.032398 -77.314522 4.388524
v 20.137096 -77.345497 4.485070
v 20.130592 -77.307449 4.621933
v 20.339607 -77.446800 4.638061
v 20.427238 -77.511574 4.688430
v 20.441113 -77.577454 4.784581
v 20.452337 -77.668198 4.886531
v 20.507290 -77.776192 4.876312
v 20.623280 -77.895561 4.770139
v 20.609482 -77.997269 4.831709
v 20.576317 -78.111786 4.882675
v 20.531067 -78.228638 4.922215
v 20.693447 -78.327332 4.765292
v 20.757126 -78.430351 4.703108
v 20.825157 -78.532890 4.633340
v 20.905865 -78.627197 4.548616
v 26.168535 -79.624817 5.748280
v 26.251026 -79.703941 5.720554
v 26.266077 -79.696747 5.506910
v 26.359812 -79.795456 5.506014
v 18.440451 -74.480896 6.390837
v 18.508587 -74.609192 6.421052
v 18.497944 -74.645317 6.545200
v 18.565079 -74.752724 6.598304
v 18.721165 -74.944832 6.563937
v 18.787342 -75.060905 6.603448
v 19.590160 -76.248833 6.134531
v 19.629768 -76.342232 6.040652
v 19.702835 -76.459541 6.006164
v 19.774220 -76.565392 5.863246
v 19.816607 -76.639267 5.966212
v 19.879425 -76.751862 5.935378
v 19.952559 -76.850761 5.729361
v 19.981913 -76.971596 5.686459
v 20.019024 -77.087402 5.647017
v 20.057037 -77.202530 5.599478
v 20.095379 -77.217567 5.459400
v 20.122995 -77.234375 5.318334
v 20.142651 -77.247025 5.171976
v 20.159382 -77.263283 5.018952
v 20.092323 -77.252274 4.766106
v 19.934052 -77.259155 4.421118
v 20.230385 -77.355667 4.723683
v 20.346798 -77.457954 4.787933
v 20.384964 -77.557594 4.898609
v 20.441849 -77.765808 4.990833
v 20.556681 -77.886391 4.861984
v 20.524467 -77.995621 4.929704
v 20.476839 -78.108078 4.973745
v 20.426468 -78.222076 5.014315
v 20.586369 -78.343788 4.863364
v 20.644928 -78.453087 4.800636
v 20.708508 -78.558228 4.734468
v 20.776077 -78.658417 4.663306
v 20.827862 -78.767090 4.601877
v 26.218557 -79.716713 5.842499
v 26.343708 -79.775200 5.755837
v 26.305912 -79.748772 5.621270
v 26.406567 -79.831635 5.628941
v 18.337482 -74.425148 6.498530
v 18.432182 -74.525307 6.514011
v 18.430012 -74.564964 6.623679
v 18.474537 -74.663292 6.676561
v 18.626400 -74.865662 6.647665
v 18.689896 -74.980972 6.693976
v 18.746134 -75.102966 6.733269
v 18.790493 -75.233467 6.763098
v 18.840700 -75.364639 6.786061
v 19.757290 -76.542610 5.966807
v 19.832741 -76.712334 6.067682
v 19.922260 -76.850868 5.849526
v 19.943218 -76.969910 5.809139
v 19.970123 -77.084656 5.782906
v 19.994453 -77.196312 5.735513
v 20.020500 -77.307579 5.671866
v 20.086315 -77.321320 5.541836
v 20.131414 -77.338860 5.405184
v 20.169376 -77.347908 5.266840
v 20.196297 -77.349228 5.122674
v 20.177534 -77.298546 4.867626
v 20.261677 -77.383888 4.852712
v 20.303722 -77.468872 4.955614
v 20.398502 -77.656487 5.001188
v 20.356567 -77.753220 5.099034
v 20.480865 -77.878471 4.965749
v 20.432594 -77.986969 5.024696
v 20.377457 -78.098175 5.065414
v 20.324257 -78.211807 5.105930
v 20.476685 -78.344940 4.959346
v 20.529940 -78.462563 4.901353
v 20.587208 -78.574165 4.839265
v 20.647076 -78.678841 4.773206
v 20.704628 -78.779579 4.708586
v 20.749504 -78.873932 4.653896
v 26.234823 -79.797066 5.958447
v 26.314199 -79.795715 5.877545
v 26.453075 -79.842873 5.740094
v 26.465044 -79.881538 5.510794
v 26.504677 -79.945259 5.387634
v 26.600504 -80.044228 5.373722
v 26.788595 -80.935616 4.985896
v 26.761875 -80.965630 4.865884
v 26.721937 -81.045868 4.798801
v 26.680553 -81.129120 4.736156
v 18.344299 -74.470047 6.623694
v 18.368353 -74.555168 6.740253
v 18.444050 -74.677505 6.803200
v 18.533173 -74.776558 6.727890
v 18.583282 -74.900047 6.772766
v 18.645649 -75.017799 6.821210
v 18.693222 -75.148262 6.858078
v 18.731159 -75.284714 6.882170
v 19.788074 -76.675011 6.183621
v 19.877863 -76.835571 6.055954
v 19.899902 -76.867813 5.957642
v 19.916267 -76.954315 5.911338
v 19.902779 -77.071854 5.924618
v 19.916649 -77.191032 5.868439
v 19.934807 -77.311531 5.809221
v 20.036869 -77.423416 5.600899
v 20.101746 -77.441010 5.481963
v 20.167034 -77.469246 5.346614
v 20.216717 -77.455017 5.204357
v 20.226147 -77.363174 4.977973
v 20.340645 -77.568283 5.013505
v 20.328712 -77.647278 5.097497
v 20.274063 -77.705109 5.198724
v 20.392330 -77.869102 5.068802
v 20.335239 -77.975418 5.119530
v 20.286804 -78.090393 5.165074
v 20.236336 -78.207634 5.208465
v 20.369007 -78.336174 5.051790
v 20.417160 -78.459717 4.999260
v 20.467880 -78.579063 4.942982
v 20.522209 -78.692322 4.882409
v 20.576851 -78.799423 4.817197
v 20.635656 -78.903366 4.749369
v 20.710571 -79.001457 4.665843
v 20.738598 -79.134811 4.616104
v 26.357361 -79.864029 5.965822
v 26.423704 -79.841164 5.857212
v 26.526384 -79.910439 5.811305
v 26.526003 -79.906998 5.648008
v 26.570189 -79.971329 5.505978
v 26.672291 -80.073318 5.509878
v 26.746483 -80.197273 5.458665
v 26.761248 -80.880524 5.153113
v 26.739710 -81.065353 4.944177
v 26.696011 -81.164909 4.854184
v 18.247208 -74.429703 6.739771
v 18.288792 -74.499687 6.837758
v 18.355648 -74.590820 6.881334
v 18.492691 -74.802650 6.852460
v 18.536243 -74.931854 6.896015
v 18.624737 -75.195107 6.972479
v 19.822952 -76.806389 6.163503
v 19.842672 -76.943054 6.132732
v 19.889118 -76.966896 6.019197
v 19.916946 -77.433670 5.809193
v 19.973637 -77.415756 5.714791
v 19.986397 -77.533524 5.652158
v 20.051125 -77.543449 5.549676
v 20.117666 -77.562630 5.446825
v 20.247173 -77.437721 5.077058
v 20.281115 -77.547791 5.123663
v 20.301954 -77.851387 5.170870
v 20.250401 -77.968933 5.221761
v 20.201534 -78.091721 5.265975
v 20.150944 -78.211220 5.310958
v 20.271591 -78.327461 5.148811
v 20.309998 -78.450745 5.093423
v 20.353374 -78.574600 5.041197
v 20.401937 -78.695183 4.987211
v 20.454624 -78.810570 4.926839
v 20.511177 -78.920593 4.858728
v 20.573135 -79.024429 4.784722
v 20.627333 -79.129555 4.715957
v 20.670708 -79.248825 4.652745
v 26.487432 -79.922729 5.945961
v 26.596703 -79.976395 5.740536
v 26.623211 -79.990929 5.619699
v 26.711857 -80.160782 5.592653
v 26.761433 -80.273384 5.580274
v 26.717894 -80.991394 5.197099
v 26.743385 -81.009384 5.079788
v 26.707308 -81.120583 5.053055
v 26.688000 -81.198746 4.983444
v 26.660049 -81.282066 4.903407
v 26.620955 -81.377457 4.837466
v 26.567909 -81.474228 4.924469
v 26.501183 -81.573898 4.876626
v 18.005074 -74.326263 6.815162
v 18.133877 -74.365532 6.815360
v 18.191502 -74.429688 6.884015
v 18.259018 -74.510292 6.960865
v 18.313236 -74.619728 7.012752
v 18.409340 -74.705650 6.932767
v 18.446087 -74.834572 6.975641
v 19.772724 -76.774529 6.274851
v 19.788471 -76.912872 6.244145
v 19.847143 -77.070709 6.073671
v 19.855934 -77.185364 6.009020
v 19.860832 -77.297043 5.951602
v 19.864735 -77.412956 5.908380
v 19.869244 -77.534637 5.861236
v 19.928429 -77.535904 5.754436
v 19.938843 -77.651917 5.701162
v 19.999464 -77.652725 5.605219
v 20.064442 -77.667526 5.510765
v 20.170151 -77.595901 5.352602
v 20.214394 -77.842331 5.278818
v 20.167999 -77.982140 5.322081
v 20.118164 -78.104134 5.368018
v 20.182606 -78.324501 5.250471
v 20.217392 -78.443474 5.194939
v 20.252142 -78.566902 5.141956
v 20.289291 -78.691345 5.087350
v 20.336796 -78.814049 5.031534
v 20.391682 -78.932205 4.968019
v 20.450050 -79.043297 4.894170
v 20.509541 -79.147682 4.820589
v 20.563095 -79.251358 4.749789
v 20.603870 -79.368538 4.686409
v 26.591881 -80.020737 5.873585
v 26.656836 -80.081032 5.703160
v 26.700033 -80.210869 5.707613
v 26.708843 -80.344398 5.684367
v 26.681271 -80.685768 5.522572
v 26.722017 -80.811409 5.315813
v 26.698660 -80.937233 5.324739
v 26.665672 -81.068214 5.272879
v 26.689383 -81.102165 5.158740
v 26.653990 -81.217697 5.111062
v 26.633280 -81.312454 5.040042
v 26.620749 -81.383293 4.957965
v 26.550665 -81.428757 5.060518
v 26.485809 -81.551849 5.000075
v 26.446087 -81.679596 4.817888
v 26.352604 -81.767174 4.849898
v 26.248222 -81.863983 4.866266
v 18.069687 -74.360458 6.930691
v 18.138363 -74.444366 7.012974
v 18.200497 -74.544334 7.080884
v 18.256210 -74.656647 7.134080
v 18.356495 -74.741539 7.056169
v 18.388111 -74.872696 7.092871
v 19.737885 -76.885918 6.354327
v 19.795753 -77.047218 6.199663
v 19.798523 -77.291565 6.085951
v 19.802231 -77.408310 6.030765
v 19.808495 -77.527809 5.974043
v 19.819412 -77.647598 5.911518
v 19.879395 -77.651237 5.802913
v 19.953598 -77.771362 5.647816
v 20.013645 -77.759270 5.564050
v 20.128693 -77.687531 5.412761
v 20.125088 -77.890953 5.388413
v 20.083836 -78.006035 5.426357
v 20.066311 -78.219482 5.413712
v 20.098740 -78.327347 5.355076
v 20.131430 -78.440483 5.299132
v 20.161888 -78.560059 5.245582
v 20.191860 -78.685051 5.191353
v 20.230854 -78.812691 5.135580
v 20.279778 -78.938782 5.072632
v 20.336264 -79.059830 5.000452
v 20.395924 -79.174843 4.923673
v 20.452869 -79.283226 4.847119
v 20.525276 -79.480957 4.732201
v 26.643299 -80.154488 5.836322
v 26.674658 -80.286301 5.807908
v 26.644827 -80.763557 5.610802
v 26.706133 -80.730156 5.413414
v 26.675060 -80.834267 5.465462
v 26.644451 -80.970734 5.473245
v 26.649590 -81.044830 5.381002
v 26.622356 -81.195190 5.229631
v 26.571920 -81.318245 5.171754
v 26.475727 -81.426239 5.182055
v 26.456121 -81.510178 5.102714
v 26.416807 -81.664185 4.939172
v 26.304356 -81.743103 4.979736
v 17.921329 -74.313446 6.961242
v 18.020557 -74.378624 7.054448
v 18.089642 -74.469849 7.140272
v 18.140232 -74.583168 7.200349
v 18.182968 -74.706444 7.241629
v 18.291800 -74.785332 7.170167
v 19.738846 -77.020485 6.317255
v 19.738615 -77.151237 6.267652
v 19.737701 -77.278786 6.215130
v 19.740093 -77.402252 6.157814
v 19.746540 -77.523872 6.094881
v 19.757946 -77.644691 6.028044
v 19.769707 -77.763756 5.958967
v 19.830536 -77.765549 5.848394
v 19.845085 -77.884064 5.786311
v 19.910831 -77.888016 5.685558
v 19.987152 -77.882820 5.576937
v 20.072239 -77.801308 5.474054
v 20.051838 -77.918335 5.481954
v 20.034363 -78.116295 5.472738
v 19.984673 -78.226784 5.516939
v 20.015320 -78.332954 5.458602
v 20.046795 -78.441742 5.402936
v 20.177334 -78.939423 5.177371
v 20.229324 -79.068962 5.105026
v 20.288708 -79.193611 5.024313
v 20.349163 -79.315620 4.941278
v 20.508503 -79.366943 4.775289
v 26.651527 -80.513443 5.867934
v 26.612398 -80.642113 5.850239
v 26.612167 -80.893929 5.587556
v 26.561808 -81.022331 5.576632
v 26.584339 -81.099167 5.470316
v 26.599354 -81.155106 5.351454
v 26.547991 -81.265953 5.309937
v 26.491385 -81.355057 5.269631
v 26.394646 -81.420013 5.294134
v 26.377529 -81.613083 5.069022
v 17.906883 -74.343414 7.083135
v 17.957825 -74.410683 7.187801
v 18.026363 -74.515778 7.262503
v 18.071262 -74.632919 7.312537
v 18.212257 -74.839767 7.269056
v 18.231556 -74.974373 7.293029
v 18.252331 -75.106712 7.323663
v 19.394548 -76.282135 7.243464
v 19.361557 -76.416176 7.217117
v 19.676834 -77.006454 6.446428
v 19.682117 -77.131546 6.385193
v 19.680519 -77.261299 6.337558
v 19.678028 -77.389709 6.282118
v 19.683672 -77.517418 6.218797
v 19.694942 -77.642319 6.149580
v 19.706440 -77.763687 6.077383
v 19.781624 -77.881577 5.893387
v 19.800817 -78.000122 5.834212
v 20.004293 -78.009537 5.530628
v 19.956165 -78.118423 5.575327
v 19.907356 -78.230217 5.618436
v 19.934132 -78.338280 5.560911
v 19.962170 -78.445404 5.504940
v 19.990128 -78.555595 5.451680
v 20.128021 -79.068619 5.210691
v 20.183840 -79.199860 5.128106
v 20.244446 -79.328087 5.043152
v 20.413902 -79.441803 4.848924
v 20.574192 -80.261253 4.507679
v 26.585804 -80.581848 5.956108
v 26.526035 -80.696564 5.939312
v 26.551752 -80.758469 5.824284
v 26.490963 -80.873734 5.797815
v 26.475906 -81.071541 5.667986
v 26.496157 -81.152885 5.555044
v 26.514603 -81.217964 5.437880
v 26.443371 -81.318588 5.379524
v 17.910374 -74.470032 7.302351
v 17.916336 -74.572380 7.381484
v 18.103821 -74.767601 7.336804
v 18.120804 -74.902611 7.354254
v 18.143124 -75.034912 7.380160
v 18.158516 -75.168922 7.402205
v 19.254238 -76.224487 7.347136
v 19.276295 -76.351158 7.316478
v 19.271996 -76.484138 7.289284
v 19.624557 -77.126984 6.491955
v 19.617615 -77.241814 6.454445
v 19.616291 -77.371887 6.403612
v 19.620358 -77.504379 6.341948
v 19.631737 -77.635887 6.273845
v 19.642822 -77.762253 6.200906
v 19.720181 -77.882507 6.008645
v 19.733467 -77.999969 5.942041
v 19.751190 -78.117180 5.881590
v 19.817169 -78.117149 5.777503
v 19.857487 -78.341850 5.662886
v 19.881599 -78.449631 5.607267
v 19.905312 -78.557663 5.553503
v 19.930614 -78.670082 5.501775
v 20.080235 -79.204132 5.247971
v 20.144615 -79.333481 5.148121
v 20.414028 -80.108429 4.679336
v 20.461800 -80.247276 4.605951
v 20.623123 -80.391991 4.443301
v 26.422977 -80.730339 6.014757
v 26.460287 -80.807434 5.912282
v 26.397038 -80.920807 5.884717
v 26.410461 -81.193008 5.643981
v 26.404764 -81.279488 5.516221
v 17.991056 -74.707794 7.397888
v 18.007298 -74.839043 7.419948
v 18.026367 -74.969742 7.434549
v 18.045734 -75.103592 7.450718
v 18.062836 -75.236862 7.472425
v 18.076923 -75.369637 7.498278
v 18.087410 -75.502556 7.525809
v 18.098152 -75.634590 7.559752
v 18.201485 -75.705215 7.522935
v 18.226429 -75.831261 7.574395
v 19.172264 -76.304565 7.426494
v 19.189419 -76.438660 7.382516
v 19.194082 -76.580482 7.342380
v 19.586117 -77.066650 6.591023
v 19.555233 -77.209412 6.570158
v 19.548145 -77.344856 6.521719
v 19.552837 -77.482491 6.461500
v 19.561272 -77.619926 6.394388
v 19.576855 -77.753967 6.326897
v 19.658558 -77.884300 6.131601
v 19.673252 -78.003136 6.062846
v 19.688723 -78.120293 5.997148
v 19.703455 -78.236214 5.934740
v 19.768494 -78.232681 5.825750
v 19.835720 -78.231148 5.720827
v 19.806923 -78.452339 5.710242
v 19.826530 -78.560951 5.657850
v 19.845604 -78.669823 5.605891
v 19.871498 -78.784950 5.553155
v 20.063854 -79.345634 5.242586
v 20.191349 -79.459618 5.072426
v 20.305519 -80.088783 4.784684
v 20.353462 -80.229454 4.706989
v 20.507057 -80.380989 4.540716
v 20.552238 -80.509933 4.479207
v 20.594322 -80.633675 4.413258
v 26.361134 -80.852287 5.996255
v 26.285868 -80.955780 5.954804
v 17.872990 -74.776123 7.481616
v 17.905254 -74.911125 7.498055
v 17.927437 -75.043465 7.504890
v 17.949120 -75.176689 7.519719
v 17.967834 -75.309204 7.539976
v 17.984634 -75.440369 7.566906
v 18.000858 -75.569679 7.601035
v 18.017944 -75.696693 7.643151
v 18.119629 -75.761581 7.608916
v 18.144241 -75.884171 7.663158
v 18.351742 -75.903587 7.538972
v 18.395107 -76.011009 7.609081
v 19.099133 -76.401558 7.479124
v 19.112034 -76.540245 7.434285
v 19.115417 -76.675575 7.386484
v 19.264488 -76.610336 7.261023
v 19.208895 -76.724945 7.276317
v 19.495707 -77.172386 6.684521
v 19.479918 -77.309486 6.638465
v 19.480087 -77.451584 6.575482
v 19.484982 -77.593781 6.509758
v 19.497185 -77.733131 6.445407
v 19.588326 -77.880409 6.256807
v 19.605377 -78.003036 6.189089
v 19.622665 -78.122314 6.121661
v 19.638660 -78.240074 6.055246
v 19.652086 -78.356888 5.991233
v 19.718727 -78.348579 5.878087
v 19.786449 -78.343300 5.768370
v 19.753736 -78.561745 5.764191
v 19.768085 -78.670006 5.717423
v 19.788506 -78.780510 5.663756
v 20.008354 -79.289124 5.324730
v 19.988941 -79.429749 5.315626
v 20.087021 -79.459785 5.185256
v 20.121304 -79.580978 5.115408
v 20.157520 -79.703300 5.039117
v 20.249428 -80.212151 4.806374
v 20.395134 -80.365738 4.640979
v 20.434372 -80.496620 4.577725
v 20.473568 -80.623070 4.513573
v 20.511772 -80.745491 4.443981
v 25.506607 -83.628799 4.434791
v 17.419270 -74.474632 7.840322
v 17.507526 -74.459389 7.720350
v 17.512989 -74.584602 7.738788
v 17.772936 -74.858223 7.566958
v 17.805840 -74.987442 7.573514
v 17.831779 -75.119965 7.581038
v 17.855986 -75.251976 7.594976
v 17.877398 -75.383057 7.614800
v 17.895794 -75.513000 7.639258
v 17.916639 -75.639450 7.676125
v 17.938248 -75.763168 7.722480
v 18.037653 -75.822830 7.690432
v 18.066360 -75.938446 7.753941
v 18.265621 -75.948334 7.635311
v 18.302765 -76.058472 7.704495
v 18.337456 -76.160965 7.784461
v 19.031929 -76.635918 7.489954
v 19.026821 -76.761650 7.444616
v 19.111143 -76.805267 7.342005
v 19.402897 -77.279434 6.765301
v 19.408978 -77.420654 6.687284
v 19.410686 -77.562950 6.623726
v 19.416540 -77.703232 6.561566
v 19.512524 -77.866554 6.382897
v 19.527782 -77.993942 6.317446
v 19.546711 -78.117302 6.251363
v 19.563620 -78.237503 6.182180
v 19.580631 -78.357697 6.113101
v 19.596607 -78.479263 6.043924
v 19.666615 -78.469109 5.931219
v 19.736660 -78.453522 5.818972
v 19.692268 -78.658699 5.836134
v 19.710127 -78.772377 5.782860
v 19.735973 -78.889061 5.723323
v 19.765934 -79.011040 5.662445
v 19.798283 -79.138145 5.603267
v 19.906075 -79.440094 5.423761
v 20.016644 -79.569130 5.240008
v 20.044449 -79.692329 5.163343
v 20.080669 -79.817184 5.086642
v 20.286797 -80.348862 4.739632
v 20.321419 -80.480858 4.677477
v 20.357590 -80.609314 4.615425
v 20.390118 -80.733154 4.544291
v 25.412405 -83.673836 4.518373
v 25.467674 -83.768196 4.415963
v 17.456974 -74.631180 7.850901
v 17.536297 -74.722710 7.745313
v 17.718048 -75.060730 7.666673
v 17.744202 -75.193787 7.671479
v 17.767811 -75.326340 7.680550
v 17.783745 -75.459328 7.687113
v 17.809444 -75.586700 7.715539
v 17.836582 -75.710411 7.755294
v 17.874359 -75.821045 7.819749
v 17.968121 -75.878403 7.786355
v 17.992672 -75.994255 7.849157
v 18.179844 -75.999832 7.725307
v 18.214138 -76.107384 7.798056
v 18.244156 -76.213875 7.874800
v 18.465233 -76.210457 7.779972
v 18.654053 -76.356857 7.845081
v 18.757673 -76.475037 7.786321
v 18.943188 -76.722054 7.551862
v 18.932350 -76.846619 7.506321
v 19.016125 -76.886803 7.405026
v 19.300156 -77.343376 6.872821
v 19.335419 -77.533417 6.735996
v 19.337883 -77.670227 6.676204
v 19.426559 -77.840172 6.502344
v 19.440277 -77.972603 6.442475
v 19.458496 -78.100945 6.380097
v 19.477531 -78.225426 6.312662
v 19.498547 -78.348015 6.242890
v 19.517990 -78.470367 6.169355
v 19.538712 -78.594177 6.095706
v 19.620655 -78.607788 5.964279
v 19.690454 -78.554344 5.866782
v 19.633606 -78.748772 5.905849
v 19.657597 -78.873962 5.844164
v 19.687325 -78.997185 5.782589
v 19.718250 -79.121780 5.722600
v 19.836212 -79.520004 5.504043
v 19.924282 -79.554100 5.367061
v 19.944267 -79.676720 5.296883
v 19.967625 -79.798958 5.219764
v 19.996651 -79.920540 5.150037
v 25.297249 -83.713615 4.570653
v 25.365892 -83.804222 4.493679
v 17.258377 -74.404373 8.074911
v 17.386955 -74.552124 7.949726
v 17.409389 -74.689758 7.968154
v 17.479496 -74.776176 7.860941
v 17.638878 -75.128311 7.770936
v 17.658617 -75.264381 7.768004
v 17.676323 -75.399437 7.766844
v 17.700470 -75.531296 7.778281
v 17.731728 -75.657089 7.805680
v 17.776768 -75.767632 7.859268
v 17.818180 -75.876015 7.923617
v 17.902515 -75.935814 7.886295
v 17.924534 -76.047295 7.956021
v 18.099522 -76.050858 7.819283
v 18.130817 -76.157417 7.892403
v 18.158381 -76.262955 7.971776
v 18.365299 -76.266106 7.864245
v 18.498009 -76.324471 7.865534
v 18.572306 -76.416382 7.933971
v 18.868015 -76.540810 7.697250
v 18.859608 -76.675438 7.653414
v 18.849731 -76.804634 7.612873
v 19.253704 -77.497879 6.856054
v 19.340971 -77.411003 6.784637
v 19.258488 -77.639145 6.786834
v 19.341999 -77.807114 6.619682
v 19.350025 -77.941879 6.563148
v 19.363884 -78.074318 6.504018
v 19.383318 -78.204140 6.440884
v 19.405270 -78.330925 6.372136
v 19.429321 -78.455681 6.299678
v 19.453411 -78.579483 6.223959
v 19.476685 -78.703941 6.149177
v 19.558426 -78.721970 6.027478
v 19.580875 -78.852676 5.964032
v 19.610180 -78.981415 5.903001
v 19.644367 -79.106712 5.845368
v 19.854439 -79.657829 5.431914
v 19.869339 -79.780457 5.358729
v 19.889248 -79.902649 5.286178
v 19.908560 -80.025604 5.224309
v 25.174835 -83.753433 4.595859
v 25.248325 -83.838799 4.541819
v 17.153648 -74.334015 8.090685
v 17.203781 -74.411194 8.207970
v 17.332932 -74.491333 8.045168
v 17.355545 -74.605156 8.073915
v 17.365818 -74.736694 8.095723
v 17.427628 -74.828621 7.983327
v 17.621758 -75.600479 7.877919
v 17.667492 -75.721001 7.911513
v 17.716354 -75.830566 7.962121
v 17.752068 -75.935249 8.004089
v 17.831333 -75.993576 7.988833
v 17.844490 -76.104706 8.056311
v 18.024212 -76.100525 7.919899
v 18.052155 -76.205353 7.991733
v 18.069805 -76.313545 8.067392
v 18.268856 -76.321098 7.951834
v 18.380171 -76.375397 7.937582
v 18.470268 -76.436249 7.918462
v 18.517342 -76.544571 7.937203
v 18.775730 -76.617088 7.738731
v 18.748421 -76.756584 7.720287
v 18.758743 -76.890182 7.670978
v 19.257576 -77.773552 6.732516
v 19.259785 -77.907700 6.677791
v 19.267765 -78.042542 6.620226
v 19.283272 -78.176842 6.559314
v 19.304512 -78.309036 6.493080
v 19.330494 -78.438606 6.422208
v 19.359394 -78.565704 6.347918
v 19.387348 -78.690941 6.271075
v 19.414925 -78.817047 6.196898
v 19.501335 -78.832428 6.081567
v 19.530727 -78.963440 6.019690
v 19.564398 -79.092300 5.961910
v 19.672966 -79.231361 5.787184
v 19.685133 -79.602417 5.702708
v 19.770821 -79.639839 5.564105
v 19.784536 -79.761581 5.497773
v 19.795391 -79.883522 5.424518
v 19.809364 -80.005882 5.354414
v 19.825748 -80.131348 5.295028
v 19.834751 -80.264557 5.248962
v 25.120539 -83.872940 4.564491
v 25.198719 -83.963051 4.523588
v 17.068645 -74.332222 8.200418
v 17.294262 -74.510010 8.157734
v 17.314663 -74.639725 8.200068
v 17.319668 -74.774780 8.222939
v 17.376953 -74.874664 8.109661
v 17.566235 -75.660851 7.996435
v 17.606724 -75.790024 8.017071
v 17.654408 -75.914505 8.051445
v 17.726482 -76.038071 8.080570
v 17.768997 -76.146805 8.141798
v 17.944817 -76.156708 8.022320
v 17.975880 -76.252983 8.077549
v 17.962898 -76.347130 8.164291
v 18.181797 -76.372444 8.047895
v 18.295177 -76.431450 8.028461
v 18.403616 -76.494514 7.996519
v 18.420643 -76.622261 8.011738
v 18.635765 -76.495033 7.868020
v 18.685223 -76.570557 7.800646
v 18.674660 -76.670334 7.776746
v 18.669662 -76.852844 7.755306
v 18.660110 -76.969055 7.729475
v 19.170094 -77.875885 6.787871
v 19.174057 -78.010941 6.730160
v 19.185093 -78.148468 6.669989
v 19.202812 -78.285606 6.604653
v 19.227615 -78.420700 6.534945
v 19.256729 -78.551994 6.460567
v 19.288948 -78.679840 6.384387
v 19.321846 -78.806007 6.309606
v 19.446434 -78.946396 6.132238
v 19.481205 -79.076881 6.074071
v 19.599224 -79.218979 5.906926
v 19.693878 -79.736565 5.627670
v 19.703430 -79.860062 5.555794
v 19.715416 -79.984161 5.486236
v 19.731232 -80.108986 5.422183
v 19.744091 -80.235802 5.363867
v 19.759823 -80.371895 5.312831
v 16.936031 -74.345276 8.259884
v 17.027115 -74.372665 8.312716
v 17.247639 -74.543358 8.277548
v 17.256870 -74.675003 8.319580
v 17.259983 -74.813751 8.341799
v 17.324642 -74.916374 8.234707
v 17.531971 -75.877106 8.097609
v 17.598465 -75.999924 8.137079
v 17.668526 -76.111328 8.193850
v 17.742496 -76.224876 8.248154
v 17.865969 -76.224800 8.135202
v 17.846935 -76.309189 8.228220
v 18.092159 -76.419075 8.141066
v 18.213264 -76.481529 8.120193
v 18.332355 -76.547836 8.091341
v 18.344429 -76.681602 8.108414
v 18.499111 -76.688499 7.917940
v 18.589214 -76.621742 7.850020
v 18.596624 -76.759445 7.816002
v 18.573084 -76.898232 7.820910
v 18.556763 -77.031906 7.793565
v 19.079182 -77.847107 6.894963
v 19.081551 -77.981346 6.835783
v 19.089184 -78.120026 6.775121
v 19.103954 -78.260880 6.710841
v 19.125111 -78.401009 6.640962
v 19.154060 -78.538338 6.568677
v 19.186718 -78.669746 6.493017
v 19.220657 -78.796272 6.415888
v 19.355072 -78.932877 6.240771
v 19.392017 -79.062157 6.181225
v 19.515856 -79.205727 6.018179
v 19.609673 -79.714455 5.754968
v 19.615025 -79.836243 5.680498
v 19.622208 -79.960243 5.609735
v 19.635277 -80.085403 5.544767
v 19.650623 -80.211685 5.484012
v 19.665123 -80.340187 5.424945
v 19.684814 -80.474655 5.371714
v 20.030308 -81.214775 4.783979
v 20.062035 -81.341522 4.695855
v 20.103760 -81.467743 4.616348
v 17.073517 -74.450706 8.403532
v 17.116646 -74.397858 8.292393
v 17.173656 -74.471909 8.324398
v 17.177336 -74.573227 8.405424
v 17.195732 -74.718010 8.434802
v 17.264500 -74.956490 8.355155
v 17.394047 -75.500740 8.256166
v 17.426727 -75.662079 8.210072
v 17.553766 -76.063591 8.249294
v 17.612196 -76.170090 8.313114
v 17.660904 -76.263062 8.382198
v 17.773594 -76.338310 8.324252
v 17.890949 -76.406013 8.276245
v 18.008434 -76.465408 8.234915
v 18.128624 -76.528984 8.209217
v 18.243858 -76.602913 8.172979
v 18.252583 -76.737000 8.193804
v 18.411865 -76.753403 8.004629
v 18.490303 -76.821770 7.907704
v 18.472866 -76.956833 7.891941
v 18.448730 -77.089119 7.853605
v 18.987331 -77.958153 6.937780
v 18.992977 -78.093529 6.875869
v 19.004814 -78.234131 6.811204
v 19.023224 -78.377632 6.741632
v 19.049736 -78.520958 6.669846
v 19.080830 -78.659393 6.595860
v 19.117052 -78.788307 6.521527
v 19.257008 -78.922241 6.344851
v 19.296268 -79.050179 6.283451
v 19.334553 -79.178734 6.228500
v 19.428333 -79.191635 6.126182
v 19.460945 -79.319771 6.069606
v 19.529339 -79.817123 5.800086
v 19.535637 -79.939438 5.730526
v 19.541672 -80.061943 5.661583
v 19.552040 -80.186386 5.596988
v 19.565731 -80.312492 5.536040
v 19.584518 -80.441376 5.481071
v 19.602085 -80.572739 5.428433
v 19.779587 -80.514999 5.262874
v 19.970146 -81.339592 4.809499
v 20.001640 -81.465340 4.724032
v 20.150124 -81.591972 4.546033
v 17.066208 -74.540794 8.506205
v 17.129463 -74.640144 8.506841
v 17.195301 -74.856369 8.455276
v 17.190319 -74.999710 8.462492
v 17.268932 -75.102188 8.360340
v 17.335621 -75.510262 8.416990
v 17.381693 -75.609344 8.327999
v 17.390022 -75.739380 8.323063
v 17.401627 -75.877838 8.322868
v 17.509489 -76.109398 8.361441
v 17.526718 -76.184189 8.460916
v 17.701073 -76.378479 8.430586
v 17.818634 -76.448242 8.382839
v 17.930527 -76.515511 8.334194
v 18.043812 -76.580116 8.297234
v 18.153770 -76.654770 8.255682
v 18.143272 -76.789131 8.253851
v 18.333504 -76.817169 8.103487
v 18.400166 -76.887192 7.995291
v 18.369183 -77.016296 7.959238
v 18.334440 -77.142509 7.908514
v 18.894714 -78.072319 6.975601
v 18.905193 -78.208351 6.909634
v 18.921890 -78.351097 6.839628
v 18.944962 -78.497490 6.765879
v 18.973984 -78.644012 6.691858
v 19.006954 -78.783318 6.620271
v 19.155918 -78.912697 6.446017
v 19.196886 -79.040726 6.380970
v 19.235203 -79.168648 6.326596
v 19.269245 -79.294868 6.273416
v 19.367977 -79.306267 6.173829
v 19.394556 -79.431580 6.113621
v 19.316525 -79.539452 6.151046
v 19.435665 -79.797333 5.908000
v 19.443575 -79.918861 5.840365
v 19.450977 -80.040916 5.774192
v 19.457115 -80.162849 5.707188
v 19.467598 -80.287003 5.644441
v 19.480598 -80.412247 5.584124
v 19.499138 -80.540138 5.530976
v 19.701637 -80.613029 5.324266
v 19.903721 -81.460663 4.835073
v 20.033905 -81.587814 4.642888
v 20.074753 -81.710030 4.572258
v 17.122658 -74.758469 8.561975
v 17.130363 -74.905449 8.562359
v 17.125202 -75.046227 8.573965
v 17.193836 -75.145126 8.471663
v 17.303566 -75.541931 8.560369
v 17.352928 -75.646515 8.448822
v 17.370369 -75.787704 8.456337
v 17.389748 -75.924942 8.461395
v 17.432240 -76.059258 8.468895
v 17.593338 -76.299347 8.502951
v 17.847456 -76.570168 8.424206
v 17.949282 -76.640350 8.370682
v 18.056427 -76.711868 8.328898
v 18.033436 -76.844093 8.307104
v 18.226440 -76.870682 8.170462
v 18.298920 -76.946625 8.068514
v 18.252857 -77.065392 8.009951
v 18.215839 -77.191910 7.958411
v 18.303593 -77.271057 7.855738
v 18.278536 -77.401878 7.806242
v 18.888340 -77.945389 7.038970
v 18.802816 -78.186371 7.009393
v 18.819912 -78.323883 6.938272
v 18.843533 -78.469788 6.864082
v 18.869673 -78.618408 6.787918
v 18.899178 -78.766563 6.715574
v 19.052031 -78.906776 6.548803
v 19.133801 -79.159485 6.422692
v 19.164680 -79.284294 6.371918
v 19.191704 -79.406570 6.317008
v 19.296070 -79.418465 6.216535
v 19.213585 -79.525864 6.255350
v 19.329224 -79.657669 6.080227
v 19.339344 -79.777184 6.009546
v 19.347218 -79.897926 5.941593
v 19.352684 -80.018280 5.874469
v 19.360863 -80.139961 5.810800
v 19.371675 -80.263275 5.749527
v 19.380947 -80.386208 5.686872
v 19.395061 -80.510902 5.629119
v 19.411049 -80.637779 5.575146
v 19.423084 -80.767365 5.525438
v 19.613560 -80.709869 5.383657
v 19.704155 -80.756622 5.290273
v 19.930313 -81.583679 4.752306
v 19.957573 -81.703804 4.671515
v 19.993565 -81.824043 4.599051
v 17.070580 -74.836662 8.655485
v 17.068115 -74.953636 8.671934
v 17.130016 -75.187515 8.591747
v 17.327999 -75.685089 8.580482
v 17.349918 -75.828300 8.589750
v 17.371159 -75.971115 8.593269
v 17.414764 -76.107193 8.592804
v 17.481346 -76.227852 8.599257
v 17.538944 -76.352692 8.613880
v 17.765614 -76.629082 8.509245
v 17.856300 -76.701134 8.445118
v 17.946659 -76.771805 8.378391
v 17.919266 -76.898972 8.348680
v 18.105587 -76.912598 8.209127
v 18.177576 -76.987350 8.109274
v 18.133358 -77.109840 8.053543
v 18.094439 -77.237274 8.003660
v 18.184132 -77.321678 7.907880
v 18.155396 -77.451454 7.859008
v 18.595604 -78.139503 7.208404
v 18.793823 -78.056923 7.075651
v 18.713917 -78.298828 7.038450
v 18.739946 -78.439270 6.960781
v 18.765659 -78.585808 6.885920
v 18.792063 -78.732262 6.813890
v 18.928741 -78.919876 6.644195
v 19.054794 -79.266106 6.471313
v 19.079454 -79.389717 6.419239
v 19.102032 -79.510452 6.360729
v 19.230129 -79.642197 6.185798
v 19.241901 -79.758484 6.111825
v 19.249310 -79.876770 6.039558
v 19.254154 -79.996651 5.971471
v 19.261505 -80.117615 5.908548
v 19.271027 -80.237740 5.845348
v 19.281654 -80.360535 5.783845
v 19.293022 -80.484016 5.726906
v 19.309261 -80.606659 5.670600
v 19.323307 -80.734497 5.616102
v 19.854740 -81.698441 4.784510
v 19.879566 -81.817207 4.704725
v 19.909481 -81.935135 4.627475
v 19.996132 -82.174309 4.495705
v 16.995617 -74.860649 8.769070
v 17.067429 -75.092720 8.689106
v 17.083904 -75.227112 8.720224
v 17.294235 -75.725952 8.708941
v 17.311138 -75.872520 8.715452
v 17.324039 -76.017799 8.711988
v 17.353912 -76.162392 8.712816
v 17.425339 -76.302284 8.688845
v 17.467205 -76.434166 8.689508
v 17.752934 -76.763283 8.499262
v 17.843182 -76.833542 8.434235
v 17.809238 -76.957603 8.390654
v 17.989952 -76.961281 8.251215
v 18.061111 -77.032890 8.152805
v 18.018593 -77.157883 8.102711
v 17.977631 -77.285103 8.055775
v 18.061188 -77.367798 7.956246
v 18.495892 -78.095520 7.306239
v 18.483616 -78.219276 7.259162
v 18.697945 -78.168388 7.109351
v 18.634247 -78.413971 7.056390
v 18.659664 -78.553024 6.980826
v 18.681004 -78.693169 6.907688
v 18.811813 -78.874153 6.746217
v 18.820694 -79.017761 6.693620
v 18.962383 -79.358414 6.520166
v 18.983816 -79.485786 6.465473
v 19.005348 -79.607491 6.402286
v 19.121941 -79.626442 6.294179
v 19.140339 -79.740631 6.218260
v 19.152401 -79.857239 6.141064
v 19.156052 -79.975449 6.067461
v 19.159958 -80.096176 6.001379
v 19.181622 -80.334137 5.876900
v 19.190662 -80.457878 5.820593
v 19.202633 -80.576797 5.766353
v 19.225073 -80.697418 5.705177
v 19.226261 -80.827904 5.657142
v 19.776226 -81.810310 4.819114
v 19.797207 -81.926941 4.737160
v 19.830029 -82.046326 4.664189
v 19.865156 -82.164146 4.589981
v 19.908516 -82.283539 4.522002
v 17.017159 -74.999191 8.763826
v 17.256058 -75.919067 8.832410
v 17.263660 -76.056664 8.832933
v 17.241474 -76.179497 8.829435
v 17.319586 -76.274391 8.771477
v 17.343689 -76.406822 8.751111
v 17.376221 -76.530418 8.725782
v 17.638893 -76.838821 8.545441
v 17.734230 -76.892807 8.470865
v 17.696110 -77.015709 8.426025
v 17.877758 -77.016800 8.295820
v 17.948162 -77.083366 8.199804
v 17.904819 -77.207504 8.153002
v 17.861008 -77.332542 8.107424
v 17.939861 -77.413345 8.007437
v 18.365219 -78.280792 7.320494
v 18.591324 -78.282066 7.147271
v 18.550797 -78.525726 7.076813
v 18.574640 -78.657616 7.003183
v 18.698639 -78.831314 6.840450
v 18.711403 -78.967339 6.782376
v 18.718296 -79.106232 6.733364
v 18.881805 -79.575325 6.509284
v 18.898640 -79.707420 6.440448
v 19.029865 -79.722580 6.326889
v 19.051899 -79.838562 6.243513
v 19.060833 -79.957092 6.167074
v 19.062069 -80.076721 6.094598
v 19.064217 -80.200172 6.030040
v 19.102501 -80.422501 5.902759
v 19.083466 -80.547867 5.866101
v 19.118315 -80.671028 5.792179
v 19.147129 -80.779480 5.729511
v 19.747013 -82.155685 4.695649
v 19.781124 -82.273613 4.619731
v 17.201870 -76.300346 8.834364
v 17.265993 -76.356232 8.791663
v 17.267471 -76.511765 8.758240
v 17.380501 -76.651894 8.701504
v 17.634369 -76.953056 8.489332
v 17.570675 -77.054375 8.460405
v 17.764740 -77.075378 8.339392
v 17.834185 -77.136917 8.246353
v 17.789360 -77.258438 8.201946
v 17.743462 -77.380486 8.156778
v 17.820421 -77.459091 8.060108
v 17.779629 -77.583054 8.011091
v 17.736061 -77.704002 7.956304
v 18.460476 -78.348549 7.221831
v 18.533747 -78.410385 7.138313
v 18.467606 -78.625214 7.098506
v 18.588333 -78.792229 6.934536
v 18.598263 -78.923538 6.872651
v 18.609375 -79.057457 6.819027
v 18.618019 -79.194054 6.771435
v 18.946381 -79.824417 6.341460
v 18.959972 -79.940475 6.263036
v 18.966566 -80.056892 6.188902
v 18.967140 -80.182381 6.118694
v 18.967720 -80.308884 6.054491
v 18.732555 -80.037010 6.378675
v 17.193008 -76.433350 8.808126
v 17.157833 -76.559395 8.764151
v 17.266644 -76.617264 8.729059
v 17.532078 -76.959938 8.530378
v 17.642593 -77.125938 8.378614
v 17.716896 -77.191017 8.291836
v 17.621151 -77.427116 8.197813
v 17.698391 -77.502701 8.106327
v 17.655487 -77.623871 8.055794
v 18.429790 -78.496094 7.183434
v 18.484741 -78.755684 7.026920
v 18.489080 -78.884697 6.964287
v 18.498711 -79.013527 6.902708
v 18.510048 -79.148300 6.848919
v 18.522289 -79.287819 6.807718
v 18.633778 -79.334801 6.732654
v 18.847982 -79.826118 6.416976
v 18.851460 -79.932106 6.354215
v 18.862194 -80.038651 6.283765
v 18.872375 -80.155464 6.208723
v 18.866104 -80.282982 6.143919
v 18.768150 -80.238747 6.238575
v 18.781586 -80.126450 6.292529
v 17.514507 -77.155098 8.409518
v 17.594418 -77.237350 8.330919
v 17.545589 -77.353470 8.279292
v 17.490200 -77.466469 8.221128
v 17.574200 -77.546249 8.147221
v 18.353691 -78.625259 7.184808
v 18.396690 -78.719589 7.108882
v 18.375256 -78.844780 7.064075
v 18.393284 -78.976868 6.989266
v 18.406166 -79.106148 6.928508
v 18.418686 -79.244186 6.878066
v 18.748840 -79.906090 6.443081
v 17.469059 -77.269196 8.350739
v 17.356163 -77.498390 8.227833
v 17.438625 -77.581123 8.162279
v 18.297653 -78.748695 7.166810
v 18.284641 -78.956490 7.073582
v 18.301025 -79.072784 7.010105
v 17.229761 -77.515533 8.234032
v 17.298763 -77.630814 8.157667
v -0.000000 0.000000 -0.000002
v 23.584637 -78.373375 -0.304338
v 23.472580 -78.451843 -0.333866
v 23.356400 -78.535027 -0.362839
v 23.679882 -78.438576 -0.232683
v 23.575113 -78.512093 -0.268595
v 23.465528 -78.592865 -0.300793
v 23.350414 -78.676422 -0.335789
v 23.047945 -77.271126 0.754507
v 23.672300 -78.575813 -0.203257
v 23.569630 -78.652519 -0.235853
v 23.459705 -78.734062 -0.271048
v 23.342594 -78.817932 -0.308428
v 23.008068 -77.146141 0.819572
v 23.019995 -77.260025 0.887882
v 23.671101 -78.714783 -0.168444
v 23.567310 -78.791580 -0.202019
v 23.008450 -77.120125 0.946381
v 23.999208 -78.276001 0.510157
v 24.111279 -78.350082 0.451853
v 23.677238 -78.849350 -0.128139
v 23.567898 -78.926506 -0.164803
v 23.955732 -78.257881 0.678644
v 24.073038 -78.329369 0.623648
v 24.195871 -78.389420 0.562429
v 24.220144 -78.425110 0.388157
v 24.200418 -78.491547 0.235680
v 22.952389 -72.770172 -1.299381
v 22.983753 -72.809952 -1.191488
v 22.810081 -75.912338 1.065453
v 22.842106 -76.045502 1.079773
v 23.002653 -77.588043 1.366602
v 23.036352 -77.865112 1.097263
v 23.128149 -77.960495 1.047621
v 23.905045 -78.239716 0.844580
v 24.024706 -78.311249 0.794632
v 24.139196 -78.391388 0.738081
v 24.267563 -78.439850 0.677160
v 24.310352 -78.457672 0.491463
v 24.296602 -78.533730 0.325857
v 24.319954 -78.687416 0.289448
v 22.952610 -72.640205 -1.327465
v 22.985264 -72.685539 -1.219730
v 23.009352 -72.724197 -1.108196
v 22.780025 -75.888153 1.211731
v 22.811066 -75.980492 1.172792
v 22.834246 -76.079170 1.210411
v 23.026127 -77.454308 1.421543
v 23.019741 -77.561737 1.506083
v 22.992563 -77.722679 1.309244
v 23.011250 -77.851517 1.250940
v 23.071802 -77.965134 1.196238
v 23.177088 -78.046013 1.153776
v 23.973211 -78.288902 0.961033
v 24.092588 -78.362442 0.911404
v 24.211210 -78.435928 0.858423
v 24.352161 -78.462410 0.808058
v 24.396414 -78.500175 0.602085
v 24.392738 -78.564323 0.417707
v 24.429661 -78.706985 0.393141
v 22.954157 -72.517166 -1.347397
v 22.983469 -72.562019 -1.246851
v 23.008167 -72.600166 -1.138582
v 22.793541 -75.987572 1.294092
v 23.034206 -77.435936 1.557035
v 22.992760 -77.530006 1.644554
v 23.005480 -77.693863 1.454502
v 23.007589 -77.824944 1.403135
v 23.032892 -77.951309 1.350513
v 23.111753 -78.055168 1.303127
v 23.236277 -78.107689 1.271101
v 24.038673 -78.338974 1.077415
v 24.163904 -78.398911 1.031132
v 24.287218 -78.455208 0.989729
v 24.419449 -78.450104 0.968218
v 24.466997 -78.532860 0.735703
v 24.475147 -78.618622 0.504887
v 24.521511 -78.761917 0.486174
v 24.361740 -78.803024 0.334330
v 22.977497 -72.436348 -1.271788
v 23.001488 -72.487122 -1.170652
v 22.669697 -73.245659 0.044390
v 22.667645 -73.349342 0.115551
v 22.995102 -77.408630 1.693647
v 22.943396 -77.491982 1.775555
v 22.993521 -77.660362 1.596136
v 22.993172 -77.791672 1.549835
v 23.008535 -77.921165 1.503546
v 23.057005 -78.042107 1.457531
v 23.158110 -78.131035 1.418224
v 23.294731 -78.159729 1.392294
v 24.368916 -78.440742 1.120897
v 24.503212 -78.462814 1.094624
v 24.473026 -78.481529 0.853436
v 24.584480 -78.536690 0.824743
v 24.499754 -78.574684 0.620335
v 24.563292 -78.682602 0.591925
v 24.441744 -78.851448 0.415682
v 22.994316 -72.397911 -1.187057
v 22.635971 -73.117538 0.097513
v 22.631540 -73.231499 0.175257
v 22.634081 -73.342865 0.248642
v 22.671734 -73.453117 0.186970
v 22.950108 -77.624664 1.728418
v 22.956566 -77.756386 1.687393
v 22.973831 -77.886139 1.648804
v 23.015261 -78.010185 1.609947
v 23.095707 -78.114670 1.572855
v 23.216536 -78.177078 1.541327
v 23.352932 -78.211113 1.511612
v 24.452387 -78.452827 1.242615
v 24.588257 -78.469147 1.209816
v 24.558681 -78.475395 0.955433
v 24.669413 -78.562531 0.935236
v 24.585752 -78.605331 0.706778
v 24.664202 -78.714516 0.683422
v 24.700731 -78.847404 0.682039
v 22.596123 -73.111824 0.233208
v 22.589809 -73.226837 0.308535
v 22.634830 -73.452461 0.318695
v 22.899141 -77.595367 1.851450
v 22.903807 -77.725517 1.816727
v 22.918694 -77.853020 1.783960
v 22.956543 -77.981026 1.750219
v 23.027401 -78.098938 1.717651
v 23.140015 -78.183510 1.687317
v 23.272072 -78.240257 1.654230
v 23.415966 -78.268417 1.622537
v 24.636803 -78.499054 1.068649
v 24.754480 -78.566185 1.046537
v 24.686550 -78.627342 0.802788
v 24.752029 -78.745758 0.782984
v 24.786634 -78.881393 0.780907
v 22.549328 -73.100777 0.365917
v 22.587700 -73.341751 0.379950
v 22.847870 -77.577385 1.970478
v 22.852587 -77.700768 1.944313
v 22.868479 -77.821793 1.922443
v 22.900061 -77.948753 1.885937
v 22.965723 -78.075165 1.855326
v 23.063749 -78.183762 1.824562
v 23.194719 -78.260010 1.791353
v 23.338451 -78.309967 1.755371
v 23.488096 -78.335480 1.721058
v 24.718880 -78.506691 1.180670
v 24.845594 -78.545280 1.155199
v 24.782570 -78.653595 0.914841
v 24.844213 -78.785057 0.869123
v 24.874178 -78.919907 0.880545
v 22.535969 -73.222336 0.435202
v 22.454569 -73.584679 0.898924
v 22.430574 -73.668701 0.983644
v 22.787634 -77.573524 2.097389
v 22.813168 -77.669792 2.053579
v 22.810291 -77.788971 2.076138
v 22.850885 -77.916168 2.025167
v 22.908182 -78.044991 1.987625
v 22.994356 -78.169243 1.957672
v 23.119972 -78.266045 1.924190
v 23.262602 -78.339310 1.885460
v 23.415085 -78.383286 1.846964
v 23.568357 -78.405045 1.812525
v 24.808321 -78.493851 1.288433
v 24.936600 -78.512566 1.256950
v 24.875311 -78.622780 1.040077
v 24.889685 -78.714653 0.961851
v 24.937613 -78.825562 0.960756
v 24.958214 -78.958244 0.982134
v 22.467670 -73.472412 0.823982
v 22.440191 -73.475601 0.939732
v 22.413099 -73.536758 1.021254
v 22.388390 -73.618401 1.102135
v 22.762058 -77.681488 2.167068
v 22.852118 -78.008972 2.105795
v 22.917641 -78.138672 2.098898
v 23.040140 -78.268967 2.045971
v 23.183514 -78.362144 2.008827
v 23.343456 -78.414513 1.973966
v 23.501097 -78.450325 1.936657
v 24.986841 -78.719917 1.059528
v 24.878595 -79.051575 0.919277
v 22.464613 -73.326447 0.784325
v 22.449543 -73.383263 0.901426
v 22.411726 -73.391045 1.034641
v 22.371361 -73.488358 1.139362
v 22.200130 -74.262230 1.661892
v 22.265495 -74.605476 1.723015
v 22.750595 -77.796379 2.230635
v 22.796644 -77.909431 2.167038
v 22.814608 -78.039299 2.234373
v 22.851372 -78.172760 2.205667
v 22.970709 -78.255875 2.167683
v 23.108168 -78.373764 2.140324
v 23.278545 -78.432579 2.098520
v 23.437548 -78.477280 2.063938
v 22.445314 -73.279709 0.933510
v 22.397980 -73.258423 1.071049
v 22.348522 -73.359215 1.165510
v 22.219818 -74.377182 1.674375
v 22.152815 -74.437706 1.768704
v 22.179832 -74.545509 1.796944
v 22.273010 -74.726189 1.748880
v 22.208162 -74.773338 1.852955
v 22.743967 -78.016464 2.370134
v 22.809275 -78.142273 2.322775
v 22.860489 -78.271996 2.269985
v 22.999786 -78.343513 2.257257
v 23.232889 -78.449249 2.225113
v 23.384495 -78.487129 2.192524
v 22.608084 -71.911652 0.032581
v 22.609238 -72.000908 0.090876
v 22.597658 -72.029556 0.195847
v 22.124950 -74.332214 1.739836
v 22.082214 -74.488380 1.865232
v 22.199829 -74.657799 1.825477
v 22.122065 -74.705711 1.924015
v 22.683651 -78.000381 2.498150
v 22.803497 -78.252335 2.410089
v 22.915529 -78.329636 2.358351
v 23.114271 -78.402275 2.269712
v 23.193771 -78.442848 2.360350
v 23.340433 -78.477890 2.325266
v 23.488079 -78.522255 2.291647
v 23.636568 -78.562653 2.256516
v 22.603111 -71.813133 -0.030159
v 22.594851 -71.801338 0.107725
v 22.596249 -71.902992 0.167404
v 22.578388 -71.927528 0.290760
v 22.581438 -72.064125 0.315649
v 22.107208 -74.593948 1.893240
v 22.040998 -74.633278 1.981373
v 22.465633 -76.656616 2.774965
v 22.781731 -78.100815 2.446394
v 22.844492 -78.189964 2.535891
v 22.932129 -78.294662 2.462368
v 23.043039 -78.387344 2.390982
v 23.149590 -78.425499 2.492785
v 23.292768 -78.469627 2.458067
v 23.439209 -78.516457 2.424335
v 23.583990 -78.569870 2.388296
v 23.726461 -78.622780 2.349094
v 23.871496 -78.659691 2.311964
v 24.019424 -78.676071 2.281244
v 22.596533 -71.705559 -0.084711
v 22.591404 -71.704979 0.046812
v 22.579670 -71.704460 0.167942
v 22.575710 -71.787575 0.254026
v 22.558079 -71.834534 0.385063
v 22.562357 -71.969543 0.414778
v 22.537252 -72.011551 0.538033
v 22.491545 -72.280617 0.784180
v 22.361464 -76.530922 2.821680
v 22.419117 -76.609879 2.917425
v 22.529282 -76.789352 2.743290
v 22.587072 -77.033218 2.801132
v 22.595736 -77.187820 2.826658
v 22.621073 -77.672470 2.853674
v 22.760363 -78.075218 2.579784
v 22.829018 -78.140511 2.673012
v 22.950687 -78.269714 2.568821
v 23.032349 -78.357063 2.535700
v 23.115103 -78.400841 2.629410
v 23.241867 -78.465836 2.589075
v 23.387960 -78.512001 2.556498
v 23.531076 -78.571785 2.520382
v 23.672991 -78.632011 2.481085
v 23.815020 -78.683769 2.440580
v 23.959684 -78.718155 2.403412
v 24.105759 -78.736938 2.371387
v 25.305359 -78.688461 2.054916
v 25.354570 -78.632240 1.899721
v 25.484766 -78.666115 1.841181
v 22.588886 -71.590874 -0.130491
v 22.587143 -71.599716 0.001007
v 22.572399 -71.608299 0.135778
v 22.557947 -71.636337 0.276903
v 22.550610 -71.717911 0.363718
v 22.526535 -71.741539 0.477201
v 22.532919 -71.875183 0.511232
v 22.499502 -71.918701 0.635197
v 22.504128 -72.059288 0.660231
v 22.465176 -72.117783 0.773779
v 22.415283 -72.173187 0.878004
v 22.430878 -72.299019 0.886877
v 22.398411 -72.367989 0.953094
v 22.235382 -76.412567 2.857971
v 22.285564 -76.504166 2.951347
v 22.346697 -76.581955 3.050056
v 22.517027 -76.728218 2.883516
v 22.575975 -76.867584 2.848419
v 22.613070 -76.954903 2.937149
v 22.623119 -77.094955 2.926323
v 22.626793 -77.228256 2.959431
v 22.635273 -77.574936 2.938017
v 22.678783 -77.693520 2.972193
v 22.669123 -77.789650 2.898102
v 22.748758 -78.054970 2.717909
v 22.831560 -78.112892 2.804266
v 22.911831 -78.216957 2.643690
v 23.006973 -78.304543 2.678522
v 23.084141 -78.378120 2.768261
v 23.187548 -78.471428 2.718695
v 23.328100 -78.525360 2.683956
v 23.471712 -78.583176 2.649130
v 23.617579 -78.639252 2.612741
v 23.759756 -78.698029 2.571737
v 23.899817 -78.752007 2.528974
v 24.044769 -78.782158 2.492943
v 24.190510 -78.790840 2.466570
v 24.818504 -78.761230 2.264999
v 24.958044 -78.751595 2.245905
v 25.358110 -78.746521 2.191860
v 25.443556 -78.679733 1.978378
v 25.567579 -78.720825 1.937439
v 25.005234 -79.793640 1.336063
v 24.905951 -79.899910 1.257292
v 23.783218 -80.756042 0.490557
v 22.579094 -71.490067 -0.041271
v 22.568312 -71.503326 0.091352
v 22.552103 -71.518387 0.224243
v 22.531555 -71.528122 0.340591
v 22.519365 -71.608589 0.429035
v 22.484350 -71.650574 0.563353
v 22.494408 -71.781532 0.603588
v 22.451494 -71.824158 0.725922
v 22.453808 -71.969887 0.753649
v 22.402679 -72.025757 0.865810
v 22.342688 -72.090645 0.972643
v 22.360123 -72.240715 0.978256
v 22.320484 -72.354813 1.059660
v 22.154442 -76.388626 2.979921
v 22.205803 -76.480186 3.074886
v 22.275499 -76.558144 3.175299
v 22.478207 -76.673737 3.024775
v 22.577465 -76.802635 2.996628
v 22.629919 -76.912231 3.057371
v 22.647873 -77.025620 3.050005
v 22.650858 -77.142090 3.040583
v 22.665201 -77.478851 3.025577
v 22.700945 -77.602448 3.054144
v 22.737177 -77.720787 3.090380
v 22.722712 -77.810120 3.016096
v 22.919416 -78.203362 2.754259
v 22.990570 -78.288582 2.824856
v 23.049961 -78.373512 2.904701
v 23.145662 -78.466484 2.851694
v 23.265722 -78.546127 2.807810
v 23.408024 -78.602585 2.774565
v 23.553495 -78.659828 2.739357
v 23.701000 -78.712540 2.702168
v 23.843264 -78.768944 2.660276
v 23.987473 -78.807961 2.622210
v 24.130547 -78.835167 2.589056
v 24.755535 -78.789352 2.396008
v 24.894669 -78.785851 2.378298
v 25.032482 -78.784561 2.358589
v 25.300209 -78.777145 2.322224
v 25.433439 -78.746994 2.314392
v 25.423229 -78.711334 2.093863
v 25.540939 -78.712402 2.067789
v 25.661381 -78.749405 2.044924
v 25.582289 -78.761292 1.804224
v 25.601460 -78.890244 1.820946
v 25.082626 -79.826675 1.444942
v 24.990870 -79.937675 1.365715
v 23.879885 -80.792473 0.580416
v 23.791697 -80.885239 0.528088
v 22.674200 -71.114899 -0.603805
v 22.625807 -71.160797 -0.492075
v 22.581369 -71.352936 -0.210361
v 22.578550 -71.376663 -0.079498
v 22.566519 -71.395477 0.051966
v 22.547308 -71.411400 0.183559
v 22.526958 -71.427719 0.315271
v 22.495531 -71.460281 0.449041
v 22.479177 -71.539368 0.535002
v 22.444456 -71.551651 0.649002
v 22.444754 -71.685303 0.689468
v 22.397467 -71.724869 0.810194
v 22.398813 -71.874664 0.843119
v 22.338446 -71.933739 0.954615
v 22.267088 -72.006699 1.054764
v 22.285341 -72.174400 1.071014
v 22.409138 -76.643913 3.159977
v 22.520590 -76.740059 3.141592
v 22.593279 -76.841026 3.130741
v 22.637411 -76.953987 3.191488
v 22.672991 -77.099800 3.157509
v 22.721857 -77.516663 3.144753
v 22.758705 -77.639885 3.174568
v 22.801603 -77.763138 3.204763
v 22.783916 -77.822746 3.121193
v 22.795832 -77.907387 3.069750
v 22.860994 -78.002892 3.127760
v 23.211927 -78.557251 2.935780
v 23.342941 -78.628410 2.898361
v 23.485054 -78.688232 2.863930
v 23.634848 -78.737366 2.828781
v 23.785631 -78.781433 2.791996
v 23.931641 -78.824150 2.754103
v 24.074518 -78.858093 2.719578
v 24.273970 -78.832901 2.569099
v 24.415171 -78.824532 2.553663
v 24.554873 -78.815750 2.539722
v 24.693789 -78.814308 2.524115
v 24.831852 -78.803337 2.509563
v 24.969538 -78.793182 2.493809
v 25.106388 -78.788727 2.476515
v 25.242037 -78.787285 2.460514
v 25.374809 -78.757973 2.444664
v 25.510954 -78.731171 2.430233
v 25.492714 -78.727783 2.194004
v 25.625782 -78.730072 2.175629
v 25.748388 -78.775909 2.155878
v 25.651731 -78.811584 1.923933
v 25.689869 -78.929443 1.935045
v 25.542311 -78.980560 1.731874
v 25.550644 -79.119293 1.771551
v 25.067869 -79.971077 1.481176
v 24.973240 -80.078560 1.397072
v 23.883053 -80.921310 0.616430
v 23.794617 -81.013023 0.566484
v 22.669069 -70.981865 -0.611120
v 22.634928 -71.033409 -0.503189
v 22.598652 -71.200951 -0.369598
v 22.582731 -71.235138 -0.242311
v 22.578270 -71.263329 -0.112289
v 22.566887 -71.286179 0.018137
v 22.545956 -71.305115 0.148533
v 22.524172 -71.321152 0.279699
v 22.492720 -71.339790 0.407839
v 22.461237 -71.354309 0.522991
v 22.449600 -71.436020 0.591509
v 22.406622 -71.439011 0.717899
v 22.398466 -71.579666 0.769791
v 22.344522 -71.619926 0.888544
v 22.340605 -71.775688 0.927002
v 22.269131 -71.837578 1.033226
v 22.193230 -71.910721 1.131815
v 21.958344 -72.914391 1.771124
v 21.990864 -73.021683 1.842562
v 22.029337 -73.109459 1.922510
v 22.037354 -73.185837 2.016949
v 22.572247 -76.941856 3.330820
v 22.655565 -77.053871 3.290003
v 22.702543 -77.180298 3.246311
v 22.774914 -77.560249 3.266733
v 22.819571 -77.680756 3.291309
v 22.848949 -77.896049 3.208662
v 22.907284 -78.020729 3.248264
v 23.163734 -78.563995 3.065214
v 23.282413 -78.646034 3.022838
v 23.419634 -78.712151 2.989950
v 23.567385 -78.763611 2.955332
v 23.721485 -78.804008 2.920092
v 23.873285 -78.840172 2.885414
v 24.019274 -78.876022 2.851318
v 24.216202 -78.873276 2.693384
v 24.356833 -78.863693 2.676838
v 24.495644 -78.850777 2.663189
v 24.633430 -78.836838 2.650530
v 24.770258 -78.820587 2.637873
v 24.905876 -78.799347 2.624685
v 25.177538 -78.769936 2.594427
v 25.312334 -78.752068 2.578346
v 25.447422 -78.729576 2.561779
v 25.583752 -78.709427 2.546501
v 25.571465 -78.724823 2.303837
v 25.710085 -78.722496 2.282892
v 25.727638 -78.856010 2.046080
v 25.772390 -78.974525 2.047953
v 25.627548 -79.011391 1.840643
v 25.644861 -79.118347 1.872204
v 25.598400 -79.220734 1.867567
v 23.882694 -81.049812 0.649485
v 23.791494 -81.139420 0.605066
v 22.668743 -70.852493 -0.608307
v 22.640669 -70.908203 -0.500345
v 22.609003 -71.080261 -0.388937
v 22.588673 -71.121094 -0.266640
v 22.579206 -71.152336 -0.137854
v 22.566263 -71.177086 -0.009262
v 22.545992 -71.198235 0.119684
v 22.522669 -71.214752 0.249781
v 22.492935 -71.230011 0.379364
v 22.457867 -71.252144 0.509890
v 22.419180 -71.306244 0.644516
v 22.366985 -71.327805 0.783609
v 22.356001 -71.469719 0.841726
v 22.294168 -71.511200 0.961744
v 22.279613 -71.672058 1.003071
v 22.203512 -71.733765 1.107916
v 22.123827 -71.804428 1.204941
v 21.967583 -72.653397 1.773159
v 21.993319 -72.785576 1.817835
v 22.026392 -72.889290 1.879072
v 22.060961 -72.975815 1.956711
v 22.093699 -73.054184 2.038643
v 22.497988 -76.940430 3.451687
v 22.588772 -77.043839 3.415007
v 22.672136 -77.143379 3.380724
v 22.731693 -77.250313 3.348038
v 22.755636 -77.370392 3.346071
v 22.866076 -77.804840 3.311697
v 22.907658 -77.926468 3.336430
v 22.948601 -78.042221 3.371874
v 23.127449 -78.562744 3.201992
v 23.220657 -78.654297 3.150795
v 23.351307 -78.733543 3.130339
v 23.505175 -78.792084 3.097521
v 23.658588 -78.829659 3.045794
v 23.811771 -78.860161 3.013225
v 23.961409 -78.893959 2.981079
v 24.160347 -78.902863 2.822996
v 24.300814 -78.905251 2.802183
v 24.438869 -78.889687 2.787670
v 24.575598 -78.869698 2.775362
v 24.710993 -78.844360 2.764387
v 25.649191 -78.714470 2.416607
v 25.827133 -78.887360 2.147827
v 25.838009 -79.024651 2.154812
v 25.710306 -79.052338 1.953163
v 25.689531 -79.177872 1.973265
v 25.648506 -79.297859 1.971620
v 24.047480 -81.004211 0.788334
v 23.962536 -81.089607 0.732920
v 22.629963 -70.788017 -0.499084
v 22.616741 -70.958260 -0.392967
v 22.594799 -71.008759 -0.282757
v 22.580488 -71.045837 -0.159138
v 22.566263 -71.069504 -0.032164
v 22.547398 -71.090454 0.094719
v 22.523087 -71.107246 0.221422
v 22.494061 -71.120369 0.349276
v 22.461206 -71.137779 0.476379
v 22.422586 -71.169243 0.605030
v 22.377691 -71.194328 0.731480
v 22.325653 -71.215317 0.853508
v 22.308083 -71.360481 0.908735
v 22.239943 -71.401466 1.028316
v 22.219351 -71.563820 1.073431
v 22.138941 -71.623093 1.178303
v 22.064251 -71.688484 1.281199
v 21.901329 -72.467216 1.591715
v 21.923265 -72.549095 1.690125
v 22.001951 -72.500633 1.788862
v 22.031681 -72.679085 1.879190
v 22.064371 -72.758736 1.936171
v 22.090038 -72.853233 1.981632
v 22.139000 -72.896065 2.072733
v 22.091463 -73.132759 2.133522
v 22.505823 -77.053757 3.527872
v 22.593756 -77.150612 3.497398
v 22.684919 -77.232010 3.477085
v 22.749979 -77.314056 3.446787
v 22.774214 -77.413040 3.480221
v 22.813105 -77.520493 3.501787
v 22.913279 -77.840424 3.431593
v 22.951057 -77.958382 3.464115
v 23.017717 -78.062477 3.489941
v 23.008272 -78.148422 3.413294
v 23.009228 -78.241760 3.350714
v 23.076237 -78.325569 3.409479
v 23.101978 -78.425301 3.388326
v 23.134405 -78.538040 3.344454
v 23.183979 -78.647865 3.292589
v 23.271814 -78.717331 3.244762
v 23.431835 -78.789970 3.195657
v 23.608068 -78.856293 3.165144
v 23.745972 -78.891830 3.150930
v 23.903399 -78.914925 3.105440
v 24.104727 -78.923882 2.955557
v 24.244886 -78.937050 2.933931
v 24.383215 -78.929474 2.916527
v 24.519051 -78.904724 2.903315
v 24.652977 -78.871796 2.892105
v 25.894203 -78.942467 2.268902
v 25.873581 -79.082237 2.252321
v 25.767014 -79.109138 2.065636
v 25.738762 -79.252029 2.093275
v 25.688726 -79.382904 2.069929
v 24.125528 -81.053093 0.869926
v 24.037931 -81.133904 0.814827
v 23.950888 -81.217705 0.762671
v 22.414293 -70.199966 -0.047726
v 22.607817 -70.838646 -0.384119
v 22.592920 -70.892761 -0.277994
v 22.585400 -70.950836 -0.184980
v 22.568895 -70.952248 -0.061558
v 22.549252 -70.982552 0.068909
v 22.526295 -70.994255 0.189182
v 22.499184 -71.007385 0.309267
v 22.466848 -71.002205 0.438137
v 22.428520 -71.031631 0.567907
v 22.387201 -71.066307 0.689444
v 22.337763 -71.073898 0.801970
v 22.276976 -71.105408 0.915770
v 22.259501 -71.251312 0.974194
v 22.186640 -71.292198 1.093153
v 22.161896 -71.452942 1.141531
v 22.080299 -71.508553 1.249048
v 22.008463 -71.567924 1.370472
v 22.000685 -71.762520 1.380846
v 21.952066 -71.842567 1.493749
v 21.937401 -71.990211 1.508016
v 21.885294 -72.336288 1.611958
v 21.943001 -72.415878 1.705610
v 22.024008 -72.362587 1.794670
v 22.036091 -72.576248 1.869440
v 22.099297 -72.613075 1.979450
v 22.134821 -72.742744 2.045933
v 22.143488 -73.001274 2.156134
v 22.506804 -77.170593 3.596279
v 22.618111 -77.245720 3.594784
v 22.708303 -77.334396 3.556959
v 22.754606 -77.443924 3.621250
v 22.835058 -77.562416 3.621672
v 22.973148 -77.870224 3.551025
v 23.041414 -77.978210 3.571585
v 23.121136 -78.083382 3.582592
v 23.083261 -78.154678 3.513977
v 23.088749 -78.243500 3.469921
v 23.162315 -78.352386 3.507650
v 23.178041 -78.491943 3.472910
v 23.198656 -78.617851 3.436247
v 23.265017 -78.717682 3.376510
v 23.366693 -78.789848 3.295067
v 23.512909 -78.840935 3.266476
v 23.646521 -78.900452 3.278868
v 23.766579 -78.933113 3.278255
v 23.858864 -78.934906 3.217546
v 24.046715 -78.939102 3.087860
v 24.185764 -78.959740 3.069994
v 24.324596 -78.962990 3.052200
v 24.460732 -78.937744 3.037682
v 24.594446 -78.902405 3.024529
v 25.811405 -79.158112 2.182957
v 25.806690 -79.269470 2.218388
v 25.767885 -79.370338 2.189793
v 24.200750 -81.107666 0.952034
v 24.110319 -81.183800 0.896673
v 24.025452 -81.264503 0.838797
v 23.938412 -81.346992 0.787045
v 22.415922 -70.115852 0.044540
v 22.439957 -70.289207 -0.112844
v 22.496758 -70.383339 -0.095930
v 22.529047 -70.476326 -0.060658
v 22.540468 -70.565819 -0.102266
v 22.576708 -70.771797 -0.249319
v 22.574892 -70.855682 -0.151861
v 22.558788 -70.839012 -0.036728
v 22.549688 -70.882896 0.043367
v 22.531696 -70.875610 0.148958
v 22.507765 -70.884232 0.265631
v 22.482714 -70.901772 0.369946
v 22.397661 -70.970604 0.654444
v 22.364988 -70.923210 0.740889
v 22.299557 -70.946503 0.869753
v 22.205606 -71.148079 1.037079
v 22.132593 -71.183792 1.157032
v 22.109261 -71.340195 1.208019
v 22.037107 -71.385803 1.319613
v 21.974148 -71.409538 1.434238
v 21.954184 -71.687790 1.476870
v 21.909874 -71.772453 1.596735
v 21.910923 -71.917000 1.610147
v 21.896997 -72.062645 1.616247
v 21.884089 -72.201996 1.615355
v 21.931013 -72.281555 1.721613
v 22.008751 -72.217949 1.802954
v 22.082403 -72.455910 1.902893
v 22.160456 -72.493935 2.023775
v 22.196884 -72.612411 2.109440
v 22.191715 -72.759308 2.154058
v 22.182703 -72.878159 2.189550
v 22.500807 -77.298729 3.656841
v 22.619595 -77.377525 3.628807
v 22.636099 -77.477364 3.701683
v 22.762449 -77.529396 3.731785
v 22.918333 -77.668678 3.624613
v 22.995945 -77.777023 3.633875
v 23.060638 -77.889473 3.655424
v 23.150814 -77.986748 3.657741
v 23.226576 -78.096779 3.662828
v 23.181723 -78.210220 3.577934
v 23.254564 -78.317924 3.615715
v 23.245367 -78.442238 3.577579
v 23.262613 -78.567093 3.552624
v 23.288330 -78.685036 3.518842
v 23.344341 -78.784782 3.458296
v 23.453173 -78.838425 3.408697
v 23.578299 -78.895058 3.420719
v 23.724173 -78.948730 3.398666
v 23.886324 -78.967491 3.342888
v 23.981987 -78.955605 3.217394
v 24.119133 -78.972588 3.207771
v 24.258282 -78.984428 3.192808
v 24.397141 -78.969307 3.177917
v 24.180092 -81.238930 0.982124
v 24.091484 -81.315063 0.923944
v 24.006748 -81.394722 0.865664
v 23.916122 -81.474174 0.817944
v 22.468037 -70.215622 0.061649
v 22.479290 -70.303055 0.001440
v 22.518248 -70.410851 0.043533
v 22.529163 -70.540031 0.058805
v 22.543709 -70.656914 -0.008657
v 22.558540 -70.753960 -0.088318
v 22.541727 -70.765938 0.066776
v 22.517115 -70.761711 0.214603
v 22.489262 -70.779732 0.343988
v 22.457331 -70.837265 0.469488
v 22.415358 -70.874176 0.606865
v 22.239111 -70.897423 0.964569
v 22.226816 -71.014252 0.987692
v 22.150957 -71.047928 1.105938
v 22.081120 -71.075020 1.223618
v 22.062136 -71.223717 1.274044
v 21.991177 -71.256874 1.384262
v 21.925716 -71.282913 1.499294
v 21.950043 -71.541328 1.499817
v 21.927683 -71.646049 1.582390
v 21.928331 -71.686653 1.708971
v 21.918547 -71.846367 1.716833
v 21.918446 -71.995041 1.723690
v 21.919250 -72.141273 1.726078
v 21.976751 -72.074394 1.820665
v 22.095053 -72.293663 1.880808
v 22.154148 -72.355278 1.979877
v 22.207668 -72.391235 2.075533
v 22.229361 -72.479187 2.125229
v 22.232105 -72.654617 2.240423
v 22.183651 -72.786690 2.293243
v 22.512688 -77.436600 3.646437
v 22.524223 -77.548378 3.717472
v 22.645399 -77.570526 3.793322
v 22.863199 -77.622917 3.734283
v 22.954927 -77.723320 3.737480
v 23.060263 -77.805374 3.749305
v 23.150616 -77.902977 3.756712
v 23.244919 -77.998093 3.757473
v 23.312193 -78.110275 3.769579
v 23.286398 -78.208321 3.681591
v 23.354355 -78.315979 3.710316
v 23.322504 -78.404503 3.657886
v 23.342299 -78.512955 3.653652
v 23.357109 -78.631042 3.644520
v 23.378416 -78.746277 3.610830
v 23.430576 -78.811913 3.537825
v 23.507717 -78.859207 3.526983
v 23.837984 -78.988785 3.464775
v 24.040640 -78.980759 3.341190
v 24.181892 -78.990341 3.332859
v 24.323580 -78.989342 3.320829
v 24.462296 -78.963165 3.307253
v 24.159988 -81.371819 1.011213
v 24.070782 -81.447044 0.952230
v 23.980265 -81.523163 0.898937
v 22.481569 -70.165237 0.173822
v 22.514946 -70.307526 0.145124
v 22.513628 -70.440849 0.177282
v 22.515902 -70.554955 0.197109
v 22.527245 -70.654663 0.140713
v 22.499876 -70.642357 0.295851
v 22.466860 -70.690804 0.436722
v 22.431177 -70.734093 0.566681
v 22.387384 -70.770081 0.694326
v 22.333843 -70.797409 0.808647
v 22.272482 -70.800613 0.914621
v 22.171066 -70.922157 1.064854
v 22.100126 -70.944260 1.176697
v 22.027615 -70.966797 1.289518
v 22.009350 -71.106644 1.337627
v 21.925446 -71.414284 1.563356
v 21.921162 -71.542328 1.635149
v 21.945740 -71.550888 1.765434
v 21.968300 -71.788765 1.815392
v 21.961752 -71.929283 1.824062
v 22.038223 -72.004189 1.912888
v 22.068743 -72.145744 1.893762
v 22.149986 -72.211121 1.975279
v 22.213987 -72.270866 2.074844
v 22.237112 -72.351707 2.193260
v 22.234909 -72.502625 2.243580
v 22.377632 -77.374062 3.636667
v 22.412111 -77.509117 3.636929
v 22.400263 -77.613914 3.738661
v 22.530056 -77.631149 3.824438
v 22.768211 -77.627785 3.827209
v 22.986254 -77.785782 3.851299
v 23.100161 -77.858627 3.868834
v 23.202074 -77.946869 3.873619
v 23.311182 -78.025490 3.879519
v 23.379406 -78.140846 3.886395
v 23.376482 -78.222267 3.786392
v 23.446594 -78.339928 3.804661
v 23.413395 -78.436050 3.734934
v 23.448307 -78.557785 3.742576
v 23.462641 -78.680634 3.731108
v 23.498289 -78.807632 3.667933
v 23.581253 -78.904579 3.595554
v 23.751282 -78.984978 3.527246
v 23.858995 -79.012367 3.595142
v 23.960228 -78.995705 3.468273
v 24.099060 -78.995850 3.466913
v 24.241842 -79.000031 3.460506
v 24.384415 -78.990692 3.450540
v 26.025385 -78.831490 3.182587
v 26.114388 -78.934258 2.988056
v 22.499374 -70.252815 0.244041
v 22.490040 -70.344978 0.300009
v 22.495928 -70.492294 0.301714
v 22.470846 -70.555885 0.415186
v 22.439739 -70.605652 0.533630
v 22.402788 -70.638847 0.655109
v 22.357677 -70.659828 0.769602
v 22.301474 -70.675888 0.877836
v 22.198631 -70.801735 1.025234
v 22.121439 -70.820602 1.132854
v 22.043434 -70.840752 1.239363
v 21.893339 -71.293015 1.652689
v 21.918383 -71.428604 1.700117
v 21.974039 -71.436646 1.825983
v 21.988447 -71.659378 1.832304
v 22.034622 -71.749733 1.901190
v 22.034073 -71.867180 1.912573
v 22.111374 -71.932739 1.998339
v 22.125399 -72.071213 1.988676
v 22.204386 -72.135094 2.074484
v 22.235062 -72.200455 2.184631
v 22.243975 -72.250229 2.298922
v 22.235088 -72.372543 2.330707
v 22.209660 -72.471870 2.394133
v 22.297270 -77.566528 3.635458
v 22.259556 -77.657394 3.714321
v 22.436953 -77.722893 3.828315
v 22.655706 -77.666191 3.893322
v 22.767607 -77.752365 3.888262
v 23.414747 -78.202324 4.004988
v 23.445620 -78.256264 3.897202
v 23.500450 -78.368607 3.905393
v 23.509050 -78.462112 3.829416
v 23.548721 -78.593155 3.851805
v 23.557312 -78.742760 3.801458
v 23.610300 -78.865379 3.736946
v 24.013641 -79.019203 3.594024
v 24.155512 -79.005577 3.593969
v 24.299116 -79.000336 3.589716
v 24.442635 -78.992340 3.581326
v 25.970377 -78.870781 3.311172
v 26.096684 -78.900543 3.271353
v 26.122248 -78.907692 3.127315
v 26.170988 -79.026802 3.070364
v 26.152222 -79.055435 2.928041
v 23.232180 -82.565117 0.681370
v 23.148151 -82.654816 0.640614
v 22.462503 -70.417358 0.417048
v 22.434114 -70.472244 0.530466
v 22.408180 -70.519897 0.625055
v 22.370817 -70.521538 0.728910
v 22.322626 -70.544479 0.842167
v 22.232574 -70.686966 0.987854
v 22.150890 -70.701828 1.094063
v 22.067272 -70.720116 1.197454
v 21.941462 -71.335579 1.772629
v 22.021339 -71.322777 1.870258
v 22.021736 -71.545441 1.881000
v 22.072193 -71.654030 1.940575
v 22.115030 -71.785408 1.995218
v 22.188326 -71.870232 2.084749
v 22.188276 -72.000923 2.081699
v 22.232847 -72.064987 2.184504
v 22.255327 -72.121941 2.293295
v 22.253002 -72.169327 2.411037
v 22.236273 -72.276146 2.410255
v 22.203695 -72.356468 2.468222
v 22.180752 -77.592743 3.657667
v 22.555187 -77.748550 3.888218
v 22.668447 -77.802399 3.948069
v 22.774151 -77.884254 3.940126
v 22.883137 -77.935875 3.989513
v 23.000740 -77.992813 4.030615
v 23.489609 -78.322128 4.006304
v 23.550604 -78.459740 3.974894
v 23.610609 -78.696716 3.924454
v 23.661661 -78.811668 3.856367
v 24.071177 -79.015450 3.721897
v 24.212172 -79.005081 3.722605
v 24.355097 -79.000435 3.720116
v 24.498951 -78.997040 3.713280
v 24.643402 -78.991913 3.701283
v 24.788254 -78.989830 3.682854
v 25.913940 -78.911201 3.438427
v 26.047609 -78.922867 3.405433
v 26.153727 -78.987602 3.353224
v 26.171791 -78.999672 3.211685
v 26.214800 -79.121529 3.156227
v 26.196451 -79.153442 3.016478
v 23.251093 -82.692154 0.724512
v 23.162537 -82.784439 0.680248
v 22.419504 -70.359726 0.533005
v 22.383448 -70.391708 0.662149
v 22.333342 -70.410568 0.798771
v 22.255789 -70.567062 0.951715
v 22.177395 -70.585304 1.057413
v 22.093346 -70.603050 1.160929
v 21.966347 -71.218796 1.793827
v 22.067490 -71.211914 1.909967
v 22.069050 -71.433273 1.927355
v 22.117628 -71.543137 1.982199
v 22.162485 -71.656059 2.036282
v 22.199615 -71.755585 2.084242
v 22.257277 -71.798302 2.174257
v 22.242867 -71.931488 2.183607
v 22.274956 -71.991600 2.288626
v 22.277708 -72.047050 2.402359
v 22.248005 -72.094193 2.517034
v 22.574638 -77.879791 3.922585
v 22.668562 -77.957237 3.945154
v 22.758904 -78.031242 3.992226
v 22.890741 -78.060570 4.036833
v 22.993586 -78.122032 4.091341
v 23.529974 -78.381073 4.110405
v 23.610325 -78.484016 4.111059
v 23.711561 -78.778320 3.983980
v 24.124725 -78.994797 3.849947
v 24.266048 -78.998047 3.852524
v 24.408901 -79.003227 3.851780
v 24.552595 -79.014679 3.845825
v 24.697964 -79.017822 3.834583
v 25.991291 -78.967354 3.529610
v 26.117449 -79.004341 3.488117
v 26.216146 -79.080238 3.432447
v 26.220419 -79.090134 3.292431
v 26.250265 -79.217804 3.245630
v 26.224104 -79.254532 3.107254
v 26.208647 -79.387894 3.056093
v 23.264063 -82.822853 0.764570
v 23.169321 -82.915359 0.720392
v 22.164618 -69.743805 0.753231
v 22.231951 -69.833130 0.663942
v 22.292671 -69.929413 0.720062
v 22.327852 -70.272766 0.772146
v 22.275242 -70.443169 0.915413
v 22.201120 -70.467049 1.023872
v 22.118395 -70.486916 1.127295
v 22.015354 -70.987366 1.781282
v 22.035667 -71.103210 1.848314
v 22.113903 -71.101982 1.954027
v 22.117733 -71.320648 1.969103
v 22.164648 -71.431488 2.027990
v 22.212374 -71.545227 2.082943
v 22.249308 -71.665108 2.137218
v 22.314692 -71.700378 2.254671
v 22.300348 -71.856560 2.276011
v 22.312666 -71.921143 2.390491
v 22.284840 -71.971489 2.507847
v 22.571291 -78.008598 3.947786
v 22.614746 -78.122238 3.952751
v 22.806698 -78.118530 4.020223
v 22.869297 -78.201187 4.036133
v 22.985943 -78.266403 4.120695
v 23.607370 -78.579857 4.004232
v 23.668861 -78.675224 4.035753
v 23.777256 -78.711563 4.087523
v 24.317410 -78.989128 3.982985
v 24.460268 -79.002991 3.984575
v 24.602598 -79.030205 3.980413
v 25.942284 -78.996590 3.661877
v 26.067398 -79.039711 3.613102
v 26.168621 -79.115822 3.554995
v 26.248760 -79.205170 3.481707
v 26.257463 -79.178535 3.364734
v 26.271273 -79.306793 3.359897
v 26.248245 -79.347603 3.200920
v 26.231205 -79.478645 3.152014
v 22.251471 -69.826691 0.805855
v 22.253847 -69.938477 0.860317
v 22.284792 -70.329659 0.880945
v 22.221727 -70.343483 0.986200
v 22.143808 -70.369591 1.093615
v 22.064550 -70.385887 1.198412
v 22.058542 -70.878220 1.831770
v 22.092903 -70.994926 1.884340
v 22.120913 -70.983543 2.010262
v 22.151222 -71.208633 2.018198
v 22.201904 -71.316963 2.078854
v 22.251387 -71.430077 2.135670
v 22.295563 -71.553680 2.188103
v 22.342798 -71.561287 2.304869
v 22.333849 -71.789749 2.373461
v 22.321430 -71.846420 2.494501
v 22.728058 -78.183678 3.974819
v 22.893719 -78.314163 4.027222
v 23.695078 -78.595955 4.136446
v 24.506765 -79.015236 4.118671
v 24.647932 -79.051582 4.116720
v 26.006548 -79.090752 3.734735
v 26.108183 -79.154266 3.673147
v 26.200474 -79.250954 3.616710
v 26.272013 -79.328697 3.511179
v 26.267973 -79.441444 3.288153
v 26.251413 -79.575821 3.247820
v 26.227407 -79.705933 3.224479
v 22.241871 -70.208824 0.940720
v 22.169903 -70.263367 1.056261
v 22.095301 -70.265602 1.159496
v 22.054205 -70.785233 1.928122
v 22.098387 -70.892555 1.943027
v 22.079998 -70.854683 2.060089
v 22.146406 -71.096367 2.077446
v 22.186283 -71.209190 2.145733
v 22.247564 -71.314865 2.207064
v 22.306166 -71.430809 2.255842
v 22.322430 -71.452980 2.384523
v 22.346540 -71.671654 2.364882
v 22.353010 -71.716202 2.477442
v 22.762148 -78.313789 3.960978
v 22.827295 -78.421722 4.034668
v 22.937841 -78.401649 4.095732
v 22.949343 -78.506737 4.180660
v 24.412035 -78.984306 4.246172
v 24.550064 -79.025070 4.254463
v 24.691301 -79.061249 4.255768
v 24.836609 -79.084618 4.249798
v 25.852846 -79.081673 3.917204
v 25.959595 -79.139320 3.868250
v 26.044352 -79.204880 3.798710
v 26.122541 -79.261627 3.727945
v 26.244524 -79.371613 3.623272
v 26.283136 -79.433205 3.423454
v 26.277653 -79.538048 3.358032
v 26.281759 -79.668533 3.362461
v 26.262529 -79.804771 3.316574
v 26.231153 -79.934830 3.296446
v 26.164154 -79.968468 3.183905
v 26.127922 -80.100586 3.174660
v 22.135887 -70.151108 1.095795
v 21.981665 -70.742355 2.029024
v 22.002949 -70.796249 2.156387
v 22.123816 -70.980637 2.129757
v 22.156719 -71.100983 2.199566
v 22.197172 -71.210335 2.272947
v 22.256439 -71.319412 2.348236
v 22.250389 -71.393959 2.452747
v 22.339294 -71.583069 2.433969
v 22.287279 -71.628052 2.545729
v 22.642376 -78.406914 3.958965
v 22.720339 -78.463051 3.991575
v 22.867844 -78.517029 4.093157
v 22.917521 -78.636574 4.134401
v 22.967367 -78.610809 4.268188
v 24.324392 -78.929886 4.360292
v 24.455116 -78.982002 4.379927
v 24.591953 -79.024765 4.391682
v 24.731627 -79.064774 4.396458
v 24.874098 -79.099068 4.393665
v 25.791866 -79.118141 4.040440
v 25.914570 -79.167778 4.007555
v 26.009464 -79.254539 3.953297
v 26.085829 -79.319839 3.837494
v 26.172729 -79.376007 3.729551
v 26.251286 -79.484497 3.675621
v 26.286776 -79.457924 3.552504
v 26.288651 -79.563919 3.469074
v 26.307278 -79.682823 3.515228
v 26.318993 -79.785286 3.438433
v 26.300097 -79.910049 3.406927
v 26.195761 -80.062431 3.283300
v 26.161747 -80.192169 3.271654
v 26.098373 -80.235977 3.164053
v 26.067739 -80.371300 3.157728
v 22.099247 -70.883530 2.205362
v 22.125149 -71.001328 2.237951
v 22.153439 -71.090561 2.319422
v 22.161386 -71.202225 2.387455
v 22.278368 -71.499016 2.503176
v 22.793360 -78.614883 4.073875
v 22.805443 -78.724846 4.127197
v 22.913733 -78.731277 4.227711
v 22.972569 -78.708900 4.365788
v 24.246502 -78.855354 4.460678
v 24.368235 -78.916245 4.490879
v 24.497477 -78.970932 4.513948
v 24.631081 -79.021545 4.530012
v 24.767223 -79.071342 4.539032
v 24.906666 -79.114151 4.540100
v 25.044243 -79.159409 4.536690
v 25.853348 -79.177025 4.144987
v 25.968996 -79.233437 4.116047
v 26.050516 -79.319870 4.088125
v 26.079994 -79.372971 3.962810
v 26.132740 -79.437126 3.857866
v 26.292681 -79.585968 3.601322
v 26.344612 -79.792610 3.579720
v 26.353796 -79.881317 3.510592
v 26.269438 -80.033707 3.394072
v 26.226887 -80.157898 3.381248
v 26.197458 -80.286652 3.367462
v 26.135189 -80.324875 3.260080
v 26.107239 -80.458069 3.252193
v 26.079857 -80.591576 3.246851
v 26.050121 -80.723282 3.245458
v 22.816568 -78.836899 4.198942
v 22.918776 -78.823639 4.328232
v 24.293974 -78.826347 4.582888
v 24.413313 -78.894768 4.619492
v 24.540491 -78.953064 4.647058
v 24.670170 -79.010323 4.668764
v 24.803923 -79.062981 4.682245
v 24.939743 -79.114571 4.688205
v 25.075268 -79.168274 4.690466
v 26.036610 -79.271202 4.246628
v 26.095863 -79.389481 4.192053
v 26.103008 -79.437920 4.076858
v 26.322363 -79.730721 3.825269
v 26.369757 -79.812653 3.722502
v 26.391884 -79.906815 3.633091
v 26.349787 -80.001244 3.526287
v 26.300138 -80.128029 3.492023
v 26.272808 -80.254822 3.474583
v 26.171461 -80.416245 3.355413
v 26.147577 -80.547791 3.344301
v 26.117201 -80.678368 3.341457
v 26.086025 -80.807907 3.341351
v 26.019777 -80.855232 3.245905
v 25.999924 -80.989426 3.258434
v 22.874973 -78.923355 4.293192
v 24.465971 -78.861855 4.743664
v 24.582693 -78.932465 4.781357
v 24.708042 -78.992592 4.809206
v 24.840239 -79.045120 4.825665
v 24.980810 -79.086205 4.830400
v 25.118797 -79.141983 4.834162
v 25.258989 -79.195198 4.835173
v 25.405567 -79.233574 4.828959
v 26.099333 -79.253883 4.392433
v 26.122000 -79.361649 4.313936
v 26.136147 -79.523170 4.175417
v 26.152412 -79.552467 4.075994
v 26.203554 -79.628517 3.999216
v 26.275446 -79.715858 3.951761
v 26.378119 -79.840302 3.856083
v 26.417606 -79.926491 3.782348
v 26.370531 -80.103157 3.599125
v 26.342514 -80.214798 3.594026
v 26.313131 -80.342163 3.575441
v 26.211332 -80.509216 3.447182
v 26.181471 -80.639984 3.437992
v 26.148455 -80.772751 3.434456
v 26.109785 -80.910408 3.425526
v 26.054792 -80.926743 3.334669
v 26.055927 -81.047813 3.381815
v 22.950008 -78.957909 4.392033
v 24.613159 -78.924004 4.923435
v 24.736238 -78.990692 4.953863
v 24.874401 -79.035980 4.968407
v 25.021217 -79.067535 4.971374
v 25.164637 -79.114250 4.973608
v 25.301260 -79.179855 4.973579
v 25.456100 -79.227951 4.969936
v 25.559250 -79.255310 4.811871
v 26.162745 -79.256897 4.519585
v 26.190125 -79.354858 4.425671
v 26.137936 -79.472885 4.267382
v 26.173672 -79.605606 4.278540
v 26.190195 -79.642952 4.142931
v 26.260973 -79.738403 4.082060
v 26.341406 -79.818016 3.993271
v 26.416018 -80.021286 3.684555
v 26.420115 -80.144638 3.709908
v 26.395018 -80.291939 3.703241
v 26.351753 -80.436684 3.665518
v 26.280218 -80.471863 3.555712
v 26.247023 -80.601959 3.539618
v 26.211096 -80.735413 3.528746
v 26.173014 -80.872910 3.521068
v 26.130730 -81.009132 3.504320
v 26.093241 -81.139801 3.486620
v 25.882738 -81.307404 3.173929
v 25.808477 -81.358551 3.080456
v 24.638647 -78.916794 5.066080
v 24.766546 -78.996758 5.105430
v 24.920856 -79.022400 5.104542
v 25.060427 -79.071693 5.112179
v 25.203257 -79.119080 5.113218
v 25.338320 -79.180542 5.111027
v 25.465935 -79.230278 5.128174
v 25.623358 -79.261513 4.924478
v 26.259424 -79.359802 4.533543
v 26.190617 -79.474648 4.356709
v 26.240633 -79.735451 4.222521
v 26.326078 -79.827919 4.163542
v 26.412502 -79.913673 4.095427
v 26.490986 -80.008896 4.020502
v 26.504080 -80.131218 3.961672
v 26.461008 -80.191185 3.824629
v 26.452406 -80.326645 3.829672
v 26.408016 -80.411148 3.764305
v 26.316214 -80.566551 3.648417
v 26.275793 -80.697807 3.627891
v 26.237177 -80.834915 3.617384
v 26.199381 -80.969383 3.610102
v 26.163658 -81.098465 3.599421
v 26.127653 -81.224701 3.590446
v 25.848583 -81.440231 3.176708
v 25.731262 -81.405685 2.988110
v 25.042345 -82.275093 2.365561
v 24.629578 -78.981987 5.189193
v 24.734650 -79.003693 5.255285
v 24.849257 -78.939034 5.212332
v 24.972658 -79.006279 5.238392
v 25.093821 -79.104462 5.257832
v 25.245070 -79.157990 5.242727
v 25.376205 -79.211517 5.245855
v 25.562336 -79.254036 5.040068
v 26.336119 -79.353889 4.628498
v 26.262897 -79.474983 4.456799
v 26.214193 -79.596214 4.403885
v 26.234283 -79.700653 4.338797
v 26.298014 -79.816338 4.325670
v 26.396378 -79.913017 4.253351
v 26.483025 -80.001869 4.186026
v 26.537230 -80.109200 4.116499
v 26.504095 -80.256462 3.931509
v 26.492292 -80.377846 3.935236
v 26.451788 -80.458641 3.877393
v 26.389626 -80.539726 3.779056
v 26.341452 -80.666870 3.732420
v 26.299555 -80.801392 3.714132
v 26.267097 -80.934814 3.714662
v 26.234255 -81.059860 3.713703
v 26.198534 -81.183403 3.706390
v 26.160107 -81.307709 3.693207
v 25.768972 -81.487762 3.083246
v 25.689680 -81.531639 2.988878
v 25.349758 -82.023506 2.644653
v 25.279398 -82.115440 2.569193
v 25.204813 -82.204880 2.505180
v 25.132786 -82.279938 2.456705
v 25.031397 -82.385643 2.387598
v 18.979889 -74.969826 5.829641
v 19.056625 -75.011887 5.931154
v 24.741198 -79.114822 5.339605
v 24.847271 -79.003807 5.344820
v 24.971863 -79.066948 5.367628
v 25.078222 -79.112839 5.419407
v 25.181871 -79.134956 5.358809
v 25.296118 -79.196831 5.386663
v 25.514397 -79.255554 5.254293
v 25.605263 -79.265388 5.151707
v 25.747574 -79.285103 5.160703
v 26.309355 -79.503334 4.579033
v 26.245375 -79.589958 4.509300
v 26.228727 -79.722633 4.463636
v 26.295547 -79.834717 4.462785
v 26.370457 -79.917976 4.405830
v 26.462622 -80.003380 4.348774
v 26.540667 -80.100563 4.277214
v 26.552113 -80.228729 4.061161
v 26.534887 -80.340752 4.020941
v 26.516256 -80.466949 4.027719
v 26.453163 -80.570290 3.935064
v 26.399073 -80.657623 3.855762
v 26.354595 -80.771553 3.813120
v 26.332249 -80.900047 3.820667
v 26.309958 -81.017555 3.833072
v 26.274950 -81.137085 3.827511
v 26.237082 -81.269318 3.822229
v 26.183046 -81.397491 3.783958
v 26.120474 -81.437935 3.682373
v 25.809635 -81.571045 3.179752
v 25.730364 -81.616409 3.085167
v 25.430040 -82.057014 2.792303
v 25.347996 -82.148270 2.693419
v 25.272533 -82.245224 2.627083
v 25.191984 -82.332565 2.566635
v 25.104296 -82.402863 2.482370
v 25.015711 -82.494751 2.416048
v 24.939867 -82.602608 2.371132
v 23.532980 -84.131203 1.429787
v 18.978928 -74.942429 5.941168
v 19.004465 -74.988960 6.047972
v 24.767612 -79.246605 5.378473
v 24.855270 -79.139076 5.403818
v 24.969582 -79.177902 5.454897
v 25.080263 -79.206406 5.526354
v 25.193758 -79.133652 5.493633
v 25.304855 -79.193863 5.544613
v 25.439987 -79.239731 5.363108
v 25.581387 -79.259247 5.369951
v 25.660925 -79.270386 5.267750
v 25.800928 -79.287582 5.280757
v 26.331795 -79.478111 4.792593
v 26.357162 -79.468124 4.681459
v 26.305273 -79.570145 4.709101
v 26.257259 -79.656097 4.615191
v 26.264791 -79.792267 4.581343
v 26.331877 -79.906380 4.554665
v 26.420818 -80.000114 4.511557
v 26.515694 -80.099556 4.458384
v 26.589556 -80.207230 4.349586
v 26.587660 -80.220436 4.202400
v 26.578888 -80.351807 4.131538
v 26.574171 -80.485512 4.168589
v 26.513355 -80.597649 4.076054
v 26.455288 -80.686768 3.989227
v 26.406988 -80.756699 3.914762
v 26.383728 -80.853027 3.905771
v 26.394276 -80.951447 3.967216
v 26.355635 -81.082695 3.954060
v 26.315090 -81.205826 3.945000
v 26.237000 -81.381844 3.878487
v 26.142923 -81.527649 3.779781
v 25.478479 -82.156395 2.913237
v 25.408224 -82.182640 2.804121
v 25.344385 -82.276878 2.751978
v 25.269732 -82.374619 2.694027
v 25.188194 -82.460518 2.620197
v 25.103128 -82.544022 2.541874
v 25.019253 -82.634537 2.480474
v 24.455118 -83.148842 2.056734
v 18.915241 -74.909645 6.022903
v 18.929361 -74.964142 6.145708
v 24.799713 -79.376205 5.414726
v 24.879873 -79.273552 5.445370
v 24.990194 -79.304115 5.516731
v 25.102678 -79.329407 5.581762
v 25.185369 -79.219872 5.616226
v 25.308849 -79.279549 5.652727
v 25.396038 -79.217209 5.470528
v 25.513550 -79.246071 5.474483
v 25.649282 -79.259636 5.484192
v 25.721350 -79.273911 5.383457
v 26.282852 -79.574684 4.843775
v 26.249372 -79.671173 4.770693
v 26.245987 -79.758026 4.701869
v 26.295326 -79.863342 4.695936
v 26.368675 -79.975227 4.666607
v 26.463739 -80.064827 4.632969
v 26.552176 -80.156807 4.610874
v 26.590864 -80.197678 4.486521
v 26.625834 -80.352936 4.275923
v 26.623911 -80.511703 4.290400
v 26.568045 -80.628593 4.202425
v 26.504599 -80.733772 4.113731
v 26.442511 -80.818237 4.011477
v 26.290394 -81.327927 3.957365
v 26.264057 -81.455208 3.973917
v 26.202734 -81.494087 3.876663
v 25.693069 -81.967346 3.173906
v 25.606533 -82.007668 3.062504
v 25.555685 -82.130646 3.042356
v 25.423971 -82.279793 2.885122
v 25.357973 -82.392731 2.833004
v 25.279772 -82.505127 2.771909
v 25.181757 -82.586288 2.664780
v 25.095682 -82.677094 2.596087
v 25.012346 -82.765732 2.535461
v 24.936632 -82.727013 2.422552
v 24.848612 -82.815178 2.364466
v 24.760326 -82.903893 2.309551
v 24.673328 -82.993767 2.258039
v 24.592396 -83.086121 2.205160
v 24.507977 -83.176453 2.156855
v 24.443441 -83.274986 2.096819
v 24.388411 -83.247055 2.000360
v 24.319548 -83.344612 1.945459
v 23.871777 -83.915985 1.659916
v 23.816692 -84.015434 1.599401
v 23.744352 -84.113182 1.540592
v 23.635250 -84.179016 1.515186
v 23.549782 -84.275017 1.479910
v 23.448513 -84.245392 1.388887
v 24.824831 -79.489243 5.457492
v 24.911404 -79.406509 5.483610
v 25.022350 -79.438339 5.546560
v 25.131006 -79.457787 5.621424
v 25.202175 -79.352715 5.668465
v 25.321747 -79.396851 5.720249
v 25.429041 -79.269516 5.578354
v 25.579222 -79.256767 5.584438
v 25.710939 -79.285629 5.597893
v 26.328241 -79.919884 4.812920
v 26.418148 -80.027748 4.803028
v 26.618238 -80.221642 4.726276
v 26.643770 -80.257111 4.586716
v 26.645744 -80.299721 4.434654
v 26.674925 -80.424500 4.405247
v 26.672884 -80.547783 4.404074
v 26.622179 -80.649536 4.334126
v 26.557478 -80.778069 4.244415
v 26.474133 -80.874611 4.115076
v 26.434919 -81.022362 4.099524
v 26.383921 -81.159248 4.063517
v 25.734726 -82.054108 3.268574
v 25.647840 -82.098824 3.157894
v 25.581238 -82.221512 3.148937
v 25.514700 -82.344948 3.128027
v 25.439428 -82.378181 2.981416
v 25.381697 -82.495651 2.932203
v 25.322458 -82.611374 2.897818
v 25.245241 -82.629311 2.779613
v 25.171196 -82.717506 2.723097
v 25.088804 -82.809898 2.664658
v 24.925373 -82.851158 2.472870
v 24.833006 -82.937622 2.411348
v 24.740839 -83.026947 2.357754
v 24.651133 -83.116867 2.308722
v 24.568502 -83.208801 2.257105
v 24.492149 -83.302910 2.202219
v 24.433849 -83.402885 2.137602
v 24.380829 -83.374298 2.037735
v 23.934916 -83.943703 1.748787
v 23.890167 -84.048546 1.690468
v 23.828028 -84.141777 1.629082
v 23.713961 -84.224869 1.604877
v 23.631252 -84.269951 1.551188
v 23.599346 -84.344986 1.550173
v 23.468925 -84.348709 1.425316
v 19.361319 -75.672203 6.259829
v 24.902826 -79.542191 5.544468
v 25.234739 -79.483589 5.702660
v 25.354305 -79.524506 5.755432
v 25.425970 -79.348145 5.679426
v 25.519814 -79.284630 5.671680
v 25.639544 -79.301262 5.695894
v 25.757576 -79.354767 5.703403
v 25.834503 -79.329773 5.613449
v 25.954733 -79.377739 5.646275
v 26.598854 -80.200462 4.852362
v 26.697962 -80.327904 4.701923
v 26.701870 -80.371452 4.551096
v 26.713673 -80.500496 4.526598
v 26.689486 -80.644684 4.491271
v 26.577141 -80.881439 4.344301
v 26.510242 -80.927765 4.221163
v 26.484804 -81.059952 4.239738
v 26.436726 -81.133209 4.170193
v 26.409800 -81.247368 4.179205
v 26.382368 -81.369583 4.185102
v 26.352743 -81.494987 4.181942
v 26.030611 -81.913139 3.789079
v 25.958853 -81.885422 3.578781
v 25.887682 -81.941490 3.476957
v 25.810890 -81.999512 3.375124
v 25.769817 -82.135910 3.369373
v 25.682583 -82.186523 3.259083
v 25.616835 -82.311974 3.251684
v 25.548494 -82.435410 3.235258
v 25.464504 -82.472000 3.086744
v 25.408203 -82.593941 3.045849
v 25.342432 -82.714561 3.004532
v 25.254972 -82.729507 2.861351
v 25.174473 -82.836914 2.803291
v 25.082932 -82.944443 2.742493
v 25.001961 -82.890381 2.597591
v 24.906557 -82.970337 2.520016
v 24.810007 -83.060310 2.458317
v 24.719683 -83.152847 2.407997
v 24.631233 -83.243301 2.361099
v 24.552118 -83.336288 2.307228
v 24.482496 -83.432358 2.247238
v 24.421925 -83.531349 2.183268
v 23.956039 -84.068893 1.801682
v 23.905355 -84.189339 1.742420
v 23.819460 -84.241180 1.674948
v 23.725433 -84.338165 1.706301
v 23.658712 -84.325485 1.605606
v 23.623873 -84.449341 1.615431
v 23.533907 -84.404694 1.498556
v 19.298172 -75.540070 6.297798
v 19.337761 -75.621567 6.390345
v 19.411634 -75.802773 6.232422
v 19.458878 -75.931557 6.226955
v 19.513563 -76.056938 6.230742
v 25.259638 -79.606186 5.761396
v 25.374895 -79.637383 5.826128
v 25.446463 -79.441422 5.765841
v 25.548618 -79.374611 5.738899
v 25.675106 -79.392639 5.789068
v 25.868921 -79.390259 5.714162
v 25.951725 -79.462051 5.777308
v 26.051891 -79.456322 5.659893
v 26.135197 -79.551521 5.644540
v 26.641565 -80.228363 4.959909
v 26.686270 -80.279572 4.847357
v 26.763643 -80.378082 4.824295
v 26.758623 -80.438866 4.667057
v 26.537706 -80.993347 4.319279
v 26.528589 -81.109901 4.365612
v 26.470156 -81.190666 4.282890
v 26.445036 -81.318207 4.302408
v 26.411467 -81.444786 4.301203
v 26.369465 -81.574692 4.288845
v 26.040979 -81.997704 3.892385
v 25.979939 -81.961609 3.680801
v 25.922802 -82.018639 3.573347
v 25.849915 -82.078476 3.471876
v 25.807175 -82.214127 3.473505
v 25.715563 -82.268471 3.366068
v 25.653534 -82.396347 3.361143
v 25.485086 -82.560188 3.203321
v 25.432089 -82.689041 3.155945
v 25.358391 -82.812607 3.103109
v 25.266186 -82.832474 2.952314
v 25.185160 -82.944412 2.895550
v 25.111788 -83.059761 2.858080
v 24.976410 -83.007889 2.637608
v 24.875494 -83.090172 2.562517
v 24.789488 -83.187546 2.509956
v 24.708437 -83.282623 2.461319
v 24.624491 -83.374146 2.412989
v 24.544470 -83.466370 2.359484
v 24.479300 -83.563583 2.295326
v 24.415272 -83.661560 2.231373
v 24.353781 -83.628334 2.127417
v 23.953300 -84.189812 1.853594
v 23.860584 -84.293358 1.761301
v 19.250145 -75.508583 6.419207
v 19.281807 -75.597382 6.514397
v 19.401798 -75.743286 6.363342
v 19.458284 -75.865295 6.348314
v 19.505846 -75.991302 6.345470
v 19.561720 -76.113258 6.347408
v 19.570715 -76.177582 6.238859
v 25.266582 -79.706703 5.855246
v 25.384287 -79.740494 5.911200
v 25.575815 -79.478355 5.805172
v 25.969589 -79.582321 5.857898
v 26.067810 -79.542297 5.765570
v 26.168543 -79.624817 5.748280
v 26.718912 -80.319168 5.013603
v 26.795839 -80.451363 4.925922
v 26.798431 -80.508568 4.777819
v 26.584341 -81.003189 4.426096
v 26.578196 -81.132942 4.482569
v 26.515171 -81.240585 4.399608
v 26.488298 -81.386124 4.424850
v 26.433619 -81.527893 4.401640
v 26.378874 -81.658958 4.390718
v 25.996977 -82.039833 3.784349
v 25.945751 -82.092117 3.676455
v 25.885162 -82.154724 3.574610
v 25.848936 -82.287498 3.585058
v 25.760088 -82.348221 3.472652
v 25.701107 -82.476410 3.470159
v 25.619408 -82.603348 3.473265
v 25.504160 -82.643044 3.316423
v 25.451115 -82.790703 3.265640
v 25.362051 -82.914063 3.190735
v 25.276369 -82.931091 3.045132
v 25.194807 -83.046631 2.997162
v 25.125294 -83.168282 2.960054
v 25.024151 -83.082817 2.744440
v 24.936541 -83.118584 2.657974
v 24.861231 -83.211716 2.620703
v 24.786974 -83.312210 2.574507
v 24.708412 -83.408875 2.525017
v 24.624634 -83.502075 2.474430
v 24.547047 -83.596680 2.416147
v 24.477476 -83.693451 2.351551
v 24.406969 -83.789742 2.287611
v 23.920063 -84.291214 1.885519
v 23.855553 -84.381348 1.842791
v 19.183920 -75.500870 6.538351
v 19.211542 -75.593315 6.630768
v 19.363806 -75.704208 6.492973
v 19.435831 -75.817909 6.475029
v 19.495655 -75.937553 6.466249
v 19.552752 -76.057602 6.464262
v 19.606529 -76.178894 6.462387
v 19.616789 -76.236450 6.350538
v 25.263235 -79.787773 5.960489
v 25.384180 -79.819672 6.013815
v 25.496321 -79.679810 5.871391
v 25.601652 -79.599899 5.850780
v 25.726999 -79.632492 5.888481
v 26.090141 -79.643036 5.852337
v 26.218561 -79.716705 5.842498
v 26.782906 -80.438004 5.070410
v 26.833124 -80.589333 4.880443
v 26.828840 -80.729454 4.867649
v 26.797272 -80.858238 4.863560
v 26.686821 -81.027206 4.666330
v 26.634703 -81.019051 4.543177
v 26.632719 -81.150238 4.617851
v 26.563669 -81.266762 4.522928
v 26.537369 -81.395012 4.564606
v 26.483858 -81.497612 4.521492
v 26.431177 -81.619667 4.500498
v 26.000082 -82.129768 3.882908
v 25.963079 -82.154984 3.777639
v 25.915339 -82.223328 3.693087
v 25.886486 -82.348328 3.711179
v 25.805304 -82.417374 3.588249
v 25.753878 -82.543159 3.588802
v 25.711472 -82.665222 3.605103
v 25.534227 -82.730537 3.414781
v 25.493990 -82.844505 3.402557
v 25.430099 -82.921120 3.335735
v 25.276808 -83.031044 3.136595
v 25.201071 -83.151291 3.095539
v 25.137018 -83.274918 3.059813
v 24.954535 -83.211105 2.729736
v 24.876772 -83.324455 2.694212
v 24.799191 -83.429771 2.648088
v 24.719862 -83.531082 2.595181
v 24.636551 -83.628334 2.540293
v 24.558859 -83.725632 2.478121
v 24.484455 -83.822639 2.411938
v 24.407433 -83.917747 2.346067
v 18.840700 -75.364639 6.786064
v 18.901379 -75.486153 6.821417
v 19.306410 -75.684067 6.616611
v 19.395048 -75.783714 6.599033
v 19.474396 -75.891640 6.588614
v 19.537085 -76.009369 6.585650
v 19.591406 -76.128639 6.583465
v 19.638323 -76.252228 6.571386
v 19.656939 -76.305222 6.454863
v 19.629532 -76.297379 6.245632
v 25.260101 -79.850334 6.073555
v 25.379723 -79.886452 6.122480
v 25.504473 -79.792984 5.945822
v 25.619030 -79.724998 5.904211
v 25.746723 -79.761429 5.918888
v 26.600504 -80.044228 5.373722
v 26.670128 -80.158096 5.348576
v 26.821810 -80.539543 4.995094
v 26.839664 -80.674171 5.002136
v 26.817377 -80.815514 4.992754
v 26.788601 -80.935631 4.985895
v 26.761881 -80.965637 4.865887
v 26.680552 -81.129128 4.736158
v 26.613894 -81.266098 4.645346
v 26.578022 -81.327019 4.608723
v 26.529530 -81.486237 4.657032
v 26.469999 -81.586960 4.618931
v 26.379255 -81.746765 4.494425
v 25.948179 -82.266129 3.838480
v 25.911335 -82.406471 3.838175
v 25.846300 -82.477989 3.711060
v 25.798000 -82.604736 3.717708
v 25.753799 -82.736290 3.728695
v 25.626421 -82.723022 3.520889
v 25.575455 -82.834038 3.511871
v 25.511629 -82.957947 3.489548
v 25.424295 -83.040375 3.397064
v 25.346403 -83.018929 3.271307
v 25.277521 -83.139748 3.222847
v 25.214132 -83.260422 3.190380
v 25.153988 -83.383308 3.153490
v 25.055384 -83.295662 2.934069
v 24.975195 -83.318115 2.810005
v 24.898069 -83.435181 2.772356
v 24.819418 -83.545441 2.724592
v 24.737659 -83.650452 2.671034
v 24.654165 -83.751648 2.613241
v 24.576101 -83.852165 2.547293
v 24.497166 -83.949577 2.477676
v 24.411133 -84.043152 2.407515
v 24.050478 -84.417336 2.093187
v 18.731161 -75.284714 6.882173
v 18.777071 -75.419586 6.898436
v 18.840384 -75.547836 6.930236
v 19.219442 -75.685028 6.745411
v 19.333895 -75.767891 6.717840
v 19.425268 -75.860237 6.711575
v 19.503624 -75.961044 6.708414
v 19.564199 -76.080399 6.727201
v 19.615309 -76.211121 6.713045
v 19.649515 -76.339035 6.671713
v 19.675341 -76.383324 6.554203
v 19.668789 -76.365341 6.344147
v 19.687790 -76.422485 6.233881
v 25.264822 -79.911873 6.188352
v 25.383890 -79.949791 6.234737
v 25.500456 -79.873062 6.048420
v 25.634911 -79.850891 5.977198
v 25.783997 -79.867889 5.987141
v 25.916019 -79.888863 6.021566
v 26.038774 -79.898323 6.076208
v 26.672297 -80.073318 5.509880
v 26.746483 -80.197281 5.458666
v 26.810844 -80.564445 5.105169
v 26.761248 -80.880524 5.153112
v 26.696005 -81.164902 4.854185
v 26.652445 -81.249580 4.757780
v 26.593655 -81.376305 4.702991
v 26.561018 -81.479897 4.792522
v 26.497755 -81.574928 4.747967
v 26.414709 -81.704437 4.604712
v 25.960131 -82.343170 3.963537
v 25.924728 -82.474556 3.960901
v 25.871767 -82.539940 3.836926
v 25.825819 -82.671722 3.842386
v 25.776903 -82.804787 3.849463
v 25.671909 -82.797188 3.620277
v 25.620220 -82.925598 3.614403
v 25.569691 -83.048981 3.615257
v 25.485960 -83.096321 3.511692
v 25.349056 -83.124466 3.326633
v 25.301802 -83.249771 3.323732
v 25.231302 -83.373276 3.277998
v 25.169857 -83.494461 3.244364
v 25.074839 -83.403374 3.025608
v 24.991890 -83.424637 2.897840
v 24.919914 -83.545425 2.855177
v 24.843267 -83.659554 2.805084
v 24.761402 -83.768082 2.750589
v 24.677124 -83.873528 2.691610
v 24.594578 -83.974876 2.623487
v 24.504765 -84.071686 2.544586
v 24.413038 -84.168167 2.461323
v 24.320095 -84.135460 2.341728
v 24.230804 -84.229912 2.268772
v 24.221817 -84.354652 2.306005
v 24.133972 -84.447151 2.227732
v 23.326849 -85.418213 1.713076
v 23.285458 -85.553856 1.690565
v 23.203194 -85.672867 1.682886
v 23.109570 -85.785217 1.674641
v 18.624735 -75.195107 6.972479
v 18.654047 -75.342834 7.001332
v 18.718309 -75.491066 6.998020
v 18.782215 -75.619568 7.029969
v 18.962244 -75.605415 6.874640
v 19.167662 -75.736656 6.884475
v 19.267990 -75.771019 6.823328
v 19.356016 -75.841682 6.834848
v 19.446421 -75.923416 6.839056
v 19.515005 -76.010109 6.831203
v 19.583462 -76.157310 6.809294
v 19.624876 -76.314606 6.787549
v 19.671469 -76.468872 6.652442
v 19.698809 -76.438950 6.438150
v 19.714411 -76.499672 6.323568
v 19.740164 -76.547195 6.206577
v 25.492857 -79.931091 6.161804
v 25.609388 -79.925774 6.097034
v 25.713203 -79.926201 6.055067
v 25.824411 -79.958130 6.082607
v 25.946577 -79.974533 6.122066
v 26.066084 -79.978493 6.176685
v 26.660046 -81.282059 4.903408
v 26.620949 -81.377449 4.837463
v 26.567905 -81.474228 4.924471
v 26.501181 -81.573898 4.876623
v 26.443985 -81.663033 4.704405
v 26.394976 -81.763748 4.724924
v 26.314148 -81.857994 4.737650
v 26.232510 -81.957680 4.734713
v 26.145332 -82.061058 4.727900
v 25.704086 -82.870621 3.733192
v 25.655552 -83.002090 3.730572
v 25.608156 -83.134438 3.728367
v 25.530878 -83.182327 3.616319
v 25.402836 -83.169968 3.417662
v 25.384129 -83.287727 3.456291
v 25.308504 -83.378250 3.397881
v 25.245884 -83.489532 3.367050
v 25.093393 -83.510658 3.116495
v 25.010925 -83.531204 2.986422
v 24.940428 -83.653358 2.942474
v 24.864832 -83.769981 2.892311
v 24.782511 -83.882179 2.838016
v 24.697926 -83.989616 2.778671
v 24.605408 -84.101990 2.701880
v 24.495680 -84.197838 2.591799
v 24.402288 -84.296127 2.507235
v 24.316483 -84.261162 2.386890
v 24.308397 -84.388092 2.421719
v 24.214241 -84.479553 2.343639
v 24.069801 -84.545540 2.155010
v 23.399054 -85.360840 1.827923
v 23.336168 -85.491615 1.828829
v 23.302204 -85.627296 1.814636
v 23.247082 -85.758400 1.790415
v 23.156288 -85.877655 1.776554
v 18.542202 -75.232986 7.081923
v 18.543421 -75.360306 7.119974
v 18.620489 -75.450058 7.072457
v 18.654411 -75.577080 7.105099
v 18.905069 -75.672699 6.980367
v 19.255884 -75.819397 6.939434
v 19.356224 -75.900719 6.965751
v 19.458891 -75.987617 6.962932
v 19.539421 -76.102646 6.911068
v 19.584190 -76.239830 6.886727
v 19.592680 -76.378738 6.889397
v 19.636734 -76.427803 6.771458
v 19.642843 -76.555199 6.750042
v 19.695833 -76.516914 6.533041
v 19.717276 -76.578941 6.414026
v 19.747463 -76.635971 6.299191
v 25.971996 -80.048355 6.228262
v 26.446087 -81.679596 4.817886
v 26.352610 -81.767181 4.849897
v 26.248224 -81.863991 4.866268
v 26.153650 -81.979408 4.835556
v 26.051355 -82.070198 4.827990
v 25.727253 -82.939445 3.851564
v 25.684202 -83.075775 3.848145
v 25.643015 -83.213211 3.839876
v 25.566389 -83.271492 3.718195
v 25.456528 -83.213203 3.520342
v 25.470335 -83.317909 3.596048
v 25.384346 -83.386444 3.509415
v 25.329876 -83.485985 3.488571
v 25.183475 -83.605194 3.339233
v 25.108995 -83.618080 3.208897
v 25.028784 -83.636749 3.076780
v 24.957624 -83.758423 3.034098
v 24.880672 -83.875610 2.986429
v 24.802383 -83.989799 2.932669
v 24.723127 -84.110832 2.879835
v 24.635324 -84.197800 2.798059
v 24.559847 -84.230316 2.701944
v 24.481245 -84.340027 2.641365
v 24.379444 -84.426773 2.540419
v 24.286484 -84.515259 2.458637
v 24.136330 -84.574562 2.270994
v 24.082628 -84.676704 2.191568
v 23.988186 -84.546936 2.047443
v 23.419121 -85.436440 1.934099
v 23.373272 -85.563065 1.945629
v 23.340982 -85.705544 1.942268
v 23.276579 -85.849846 1.892544
v 18.542871 -75.491508 7.165540
v 18.553339 -75.623795 7.209229
v 18.737196 -75.689850 7.118328
v 18.850147 -75.733673 7.094768
v 19.338415 -75.971939 7.096437
v 19.460175 -76.077583 7.058385
v 19.527658 -76.196114 7.030714
v 19.540836 -76.325676 7.008396
v 19.534710 -76.455460 6.981080
v 19.594282 -76.508720 6.867350
v 19.587103 -76.640160 6.834961
v 19.675598 -76.596512 6.631404
v 19.698765 -76.646873 6.509651
v 19.727684 -76.734245 6.394808
v 19.737888 -76.885918 6.354326
v 26.055538 -81.984787 4.931440
v 25.951519 -82.064476 4.924950
v 25.697451 -83.142952 3.969595
v 25.663988 -83.282471 3.961347
v 25.599325 -83.349442 3.831198
v 25.516180 -83.404892 3.712553
v 25.424974 -83.455742 3.603864
v 25.363512 -83.578613 3.587644
v 25.267927 -83.597786 3.465011
v 25.200964 -83.711037 3.438921
v 25.119858 -83.723503 3.306528
v 25.043659 -83.741219 3.170258
v 24.971830 -83.860924 3.129534
v 24.898109 -83.977638 3.084019
v 24.833961 -84.092850 3.036165
v 24.775803 -84.207664 3.014597
v 24.684267 -84.252487 2.902676
v 24.583420 -84.329712 2.791403
v 24.512362 -84.435074 2.737644
v 24.437170 -84.486336 2.653311
v 24.353189 -84.560989 2.567905
v 24.217775 -84.611237 2.373928
v 24.133268 -84.703415 2.312159
v 24.092722 -84.801643 2.228298
v 24.033783 -84.642883 2.093334
v 23.965681 -84.671196 2.007814
v 23.972826 -84.763657 1.964891
v 23.972990 -84.859863 1.996988
v 23.981867 -84.948303 2.071804
v 23.426182 -85.610168 2.070601
v 23.418264 -85.735786 2.084970
v 23.359144 -85.822601 1.999241
v 18.475412 -75.676857 7.304391
v 18.652475 -75.694748 7.176818
v 18.751184 -75.796249 7.200475
v 19.372807 -76.074097 7.164524
v 19.459999 -76.166481 7.168860
v 19.501057 -76.277008 7.128263
v 19.472292 -76.397598 7.119807
v 19.531414 -76.591377 6.944084
v 19.517635 -76.727486 6.908597
v 19.632248 -76.682869 6.722567
v 19.664972 -76.720673 6.608348
v 19.691681 -76.759331 6.503805
v 25.705235 -83.206726 4.094545
v 25.670622 -83.345001 4.088423
v 25.626801 -83.421478 3.951723
v 25.550653 -83.484665 3.824232
v 25.462595 -83.538559 3.705086
v 25.398409 -83.666527 3.690008
v 25.295034 -83.695358 3.567465
v 25.225021 -83.811897 3.541355
v 25.136072 -83.827606 3.405727
v 25.053888 -83.843307 3.268856
v 24.987583 -83.962585 3.227177
v 24.926525 -84.080795 3.182094
v 24.867844 -84.195900 3.146124
v 24.811264 -84.312096 3.126747
v 24.729078 -84.331963 3.012968
v 24.643660 -84.388298 2.916780
v 24.568649 -84.476456 2.842772
v 24.490402 -84.560287 2.770937
v 24.414097 -84.621506 2.683632
v 24.274395 -84.649750 2.488861
v 24.214851 -84.744331 2.411663
v 24.150696 -84.834915 2.346365
v 24.115557 -84.914070 2.277573
v 24.035257 -84.785469 2.089012
v 23.492628 -85.660561 2.188429
v 23.478022 -85.789993 2.202944
v 23.405418 -85.869827 2.104940
v 23.389448 -85.994026 2.134188
v 18.394156 -75.729225 7.395238
v 18.596521 -75.755241 7.256439
v 18.667688 -75.869789 7.305501
v 19.332684 -76.140572 7.268228
v 19.394548 -76.282135 7.243464
v 19.361559 -76.416176 7.217116
v 19.471678 -76.539787 7.049062
v 19.456923 -76.678795 7.011127
v 19.567667 -76.771660 6.798769
v 19.615932 -76.812523 6.690916
v 19.653011 -76.843231 6.577106
v 19.694452 -76.865341 6.461390
v 19.676834 -77.006454 6.446430
v 25.640203 -83.485603 4.078636
v 25.578737 -83.558304 3.942884
v 25.495909 -83.619286 3.814249
v 25.433046 -83.750496 3.798731
v 25.328993 -83.789597 3.670801
v 25.257626 -83.909782 3.643698
v 25.158176 -83.928635 3.506449
v 25.070154 -83.945580 3.367283
v 25.008829 -84.065346 3.323975
v 24.951750 -84.185127 3.282583
v 24.889410 -84.302147 3.252411
v 24.830183 -84.422699 3.227261
v 24.756845 -84.434860 3.114029
v 24.689602 -84.446869 3.015491
v 24.628050 -84.527939 2.955976
v 24.555647 -84.618401 2.888554
v 24.463743 -84.707863 2.815691
v 24.342932 -84.695053 2.592520
v 24.291960 -84.789452 2.510452
v 24.234222 -84.883316 2.442354
v 24.179541 -84.971703 2.368540
v 24.102781 -85.039009 2.282122
v 24.060385 -84.914879 2.181673
v 24.026598 -85.017807 2.176434
v 23.785027 -85.351433 2.165318
v 23.672138 -85.433296 2.172535
v 23.666729 -85.525795 2.262732
v 23.583620 -85.610504 2.260061
v 23.571447 -85.729843 2.306311
v 23.463469 -85.921547 2.224861
v 23.450449 -86.047432 2.259481
v 23.382559 -86.103951 2.177919
v 23.331085 -86.208412 2.157022
v 23.268524 -86.324959 2.137175
v 18.522627 -75.807625 7.352018
v 18.585217 -75.922333 7.408826
v 19.254238 -76.224487 7.347136
v 19.415548 -76.503365 7.142212
v 19.398472 -76.627075 7.110424
v 19.492132 -76.860039 6.870097
v 19.545298 -76.905182 6.760852
v 19.593882 -76.940773 6.649654
v 25.630899 -83.540260 4.209520
v 25.600786 -83.625671 4.066671
v 25.531160 -83.696060 3.928286
v 25.468672 -83.828560 3.912933
v 25.365765 -83.878212 3.778240
v 25.291994 -84.012344 3.753674
v 25.183182 -84.026680 3.602316
v 25.090618 -84.046432 3.464121
v 25.026266 -84.167397 3.420547
v 24.967403 -84.289291 3.381796
v 24.901012 -84.408165 3.352133
v 24.838820 -84.531113 3.319883
v 24.768677 -84.547363 3.198021
v 24.697659 -84.554176 3.077475
v 24.629280 -84.655540 3.016466
v 24.555500 -84.749390 2.951094
v 24.472994 -84.845619 2.897510
v 24.387754 -84.734673 2.703293
v 24.348541 -84.825554 2.631805
v 24.316637 -84.924896 2.548998
v 24.257210 -85.020279 2.476913
v 24.180458 -85.102753 2.406912
v 24.093359 -85.176598 2.339609
v 23.875488 -85.355171 2.262850
v 23.772877 -85.443153 2.259899
v 23.773392 -85.544449 2.349295
v 23.673288 -85.632492 2.345480
v 23.674616 -85.739746 2.423042
v 23.526064 -85.851631 2.298071
v 23.526306 -85.971611 2.357624
v 23.495237 -86.115967 2.371611
v 23.416708 -86.177299 2.271008
v 23.371456 -86.304565 2.251963
v 18.438284 -75.858337 7.444026
v 25.583206 -83.586075 4.332733
v 25.607475 -83.686142 4.195799
v 25.558580 -83.766251 4.050207
v 25.498974 -83.899864 4.035101
v 25.403318 -83.955879 3.897053
v 25.341221 -84.078819 3.899845
v 25.194118 -84.130356 3.682501
v 25.109100 -84.147736 3.552950
v 25.043859 -84.271667 3.511559
v 24.976078 -84.392365 3.478621
v 24.919609 -84.516426 3.441061
v 24.850655 -84.637070 3.408048
v 24.776941 -84.656136 3.281622
v 24.706518 -84.667236 3.150082
v 24.636520 -84.773560 3.093142
v 24.566710 -84.873566 3.030916
v 24.482313 -84.970039 2.975105
v 24.388288 -84.833061 2.775345
v 24.359249 -84.946045 2.692507
v 24.310057 -85.050209 2.614937
v 24.230379 -85.136917 2.548443
v 24.155752 -85.216232 2.469700
v 24.062551 -85.285362 2.396658
v 23.961863 -85.365791 2.360699
v 23.867575 -85.454933 2.353561
v 23.867075 -85.553360 2.450436
v 23.771902 -85.646255 2.439945
v 23.764690 -85.744003 2.532015
v 23.593126 -85.843399 2.396734
v 23.599674 -85.936752 2.470356
v 23.568151 -86.049530 2.477419
v 23.457355 -86.253258 2.369240
v 25.506609 -83.628799 4.434790
v 25.555998 -83.732117 4.318317
v 25.561251 -83.827843 4.179459
v 25.501810 -83.961792 4.166698
v 25.431335 -84.025467 4.026640
v 25.366901 -84.149948 4.028121
v 25.267927 -84.133957 3.796139
v 25.196032 -84.238640 3.764391
v 25.121433 -84.253578 3.638160
v 25.056362 -84.377228 3.600979
v 24.993330 -84.499489 3.567305
v 24.924807 -84.616867 3.535661
v 24.830225 -84.719788 3.515728
v 24.767204 -84.752609 3.382828
v 24.707081 -84.774208 3.240568
v 24.643835 -84.885345 3.187580
v 24.574711 -84.988617 3.118580
v 24.490767 -85.090820 3.049152
v 24.404039 -84.954849 2.839624
v 24.350729 -85.063927 2.764656
v 24.290333 -85.167244 2.692821
v 24.188477 -85.264755 2.629368
v 24.100706 -85.326385 2.526457
v 24.029503 -85.378487 2.458736
v 23.955618 -85.463905 2.457088
v 23.957129 -85.551857 2.561453
v 23.863623 -85.647110 2.547409
v 23.851215 -85.738747 2.643900
v 23.674671 -85.845276 2.509670
v 23.653780 -85.967171 2.589455
v 23.609440 -86.115967 2.582644
v 25.467682 -83.768211 4.415964
v 25.506186 -83.870056 4.301956
v 25.445013 -83.999626 4.291510
v 25.431187 -84.085693 4.159075
v 25.364174 -84.207527 4.161558
v 25.280928 -84.218620 3.903189
v 25.200102 -84.345444 3.843042
v 25.132784 -84.362381 3.721498
v 25.070930 -84.486389 3.688726
v 24.999672 -84.602783 3.662880
v 24.919558 -84.710541 3.637842
v 24.828972 -84.797997 3.618284
v 24.787729 -84.849243 3.493296
v 24.705389 -84.870956 3.350229
v 24.642618 -84.992966 3.298406
v 24.559315 -85.099419 3.193546
v 24.474173 -85.206108 3.130535
v 24.410419 -85.076347 2.911768
v 24.343033 -85.181015 2.843544
v 24.248747 -85.265152 2.795057
v 24.171507 -85.371429 2.741188
v 24.121922 -85.369972 2.631891
v 24.046028 -85.443497 2.572388
v 23.952400 -85.638763 2.663227
v 23.935450 -85.722740 2.762627
v 23.748295 -85.841827 2.625618
v 23.736101 -85.936737 2.717529
v 23.678169 -86.064163 2.695229
v 23.572638 -86.258087 2.575172
v 23.530087 -86.398125 2.572006
v 23.479563 -86.528748 2.577400
v 25.365900 -83.804230 4.493681
v 25.427582 -83.906197 4.409552
v 25.381247 -84.038452 4.409531
v 25.394905 -84.130882 4.290007
v 25.328373 -84.253235 4.287336
v 25.304298 -84.271774 4.044788
v 25.247051 -84.336853 3.953510
v 25.197382 -84.451950 3.931986
v 25.140650 -84.472527 3.809580
v 25.073095 -84.592110 3.786837
v 24.994879 -84.704079 3.764423
v 24.818933 -84.918266 3.649811
v 24.684887 -84.937355 3.497602
v 24.625021 -85.061920 3.440765
v 24.586744 -85.107262 3.323574
v 24.516130 -85.205811 3.275692
v 24.413288 -85.197701 2.986704
v 24.330004 -85.298172 2.928232
v 24.233610 -85.388931 2.881540
v 24.133369 -85.495964 2.819212
v 24.102892 -85.443848 2.690050
v 24.041620 -85.538330 2.685577
v 24.036341 -85.617393 2.790154
v 23.829859 -85.825928 2.740469
v 23.802450 -85.907227 2.840528
v 23.745628 -86.032242 2.813936
v 23.646967 -86.200317 2.678659
v 23.615820 -86.337418 2.668007
v 23.575531 -86.471703 2.669626
v 23.533522 -86.599373 2.690363
v 25.248327 -83.838791 4.541822
v 25.321390 -83.936531 4.485693
v 25.282450 -84.068413 4.505121
v 25.331165 -84.168655 4.408142
v 25.266073 -84.292137 4.398188
v 25.294512 -84.330566 4.166948
v 25.248755 -84.403145 4.053076
v 25.190411 -84.533798 4.041315
v 25.136663 -84.573402 3.913303
v 25.065063 -84.689743 3.894472
v 24.981516 -84.799438 3.868480
v 24.699602 -84.985497 3.669365
v 24.624245 -85.025620 3.568129
v 24.555300 -85.187744 3.417357
v 24.463030 -85.287735 3.380171
v 24.431023 -85.305672 3.227533
v 24.385916 -85.306145 3.077181
v 24.301468 -85.408127 3.021494
v 24.196585 -85.493332 2.972612
v 24.102652 -85.594284 2.926979
v 24.006384 -85.699379 2.891394
v 23.904921 -85.803551 2.862558
v 23.869219 -85.880363 2.963480
v 23.792120 -85.995728 2.940248
v 23.715261 -86.160736 2.791218
v 23.691319 -86.289612 2.773287
v 23.673695 -86.419586 2.750605
v 23.626846 -86.546165 2.770376
v 23.573629 -86.659447 2.814642
v 25.198723 -83.963051 4.523586
v 25.144400 -84.080406 4.507278
v 25.216261 -84.185936 4.473265
v 25.143600 -84.284355 4.420422
v 25.261431 -84.379448 4.279172
v 25.229269 -84.462456 4.162516
v 25.110376 -84.649055 4.029951
v 25.039732 -84.768341 4.012613
v 24.618408 -85.095901 3.674444
v 24.573584 -85.140778 3.547451
v 24.369249 -85.379066 3.337267
v 24.333538 -85.393608 3.179459
v 24.232105 -85.476524 3.128994
v 24.144274 -85.573051 3.078527
v 24.054899 -85.671783 3.033537
v 23.961754 -85.773598 2.995066
v 23.902910 -85.835266 3.096916
v 23.825325 -85.949188 3.066686
v 23.759441 -86.124535 2.917408
v 23.760830 -86.252464 2.889755
v 23.756742 -86.379723 2.859058
v 23.705544 -86.488426 2.842529
v 23.661970 -86.582611 2.897352
v 23.612003 -86.694618 2.953773
v 25.082382 -84.186081 4.462541
v 25.016930 -84.286774 4.416218
v 25.180319 -84.398682 4.362003
v 25.176741 -84.501411 4.265715
v 24.603651 -85.175087 3.779514
v 24.534311 -85.208183 3.657419
v 24.453127 -85.317154 3.639853
v 24.268064 -85.461754 3.290163
v 24.170696 -85.546577 3.240166
v 24.081829 -85.638504 3.188835
v 23.991545 -85.732925 3.139151
v 23.822279 -85.880676 3.189705
v 23.776087 -86.076195 3.046850
v 23.758404 -86.209030 3.026852
v 23.753632 -86.340271 3.000164
v 23.731012 -86.472412 2.962605
v 23.652697 -86.553726 3.030647
v 23.619816 -86.648521 3.108286
v 23.592173 -86.760658 3.058092
v 25.071066 -84.392311 4.391722
v 25.087969 -84.513161 4.345602
v 24.963556 -84.595001 4.334858
v 24.508419 -85.269455 3.776028
v 23.906326 -85.772377 3.232927
v 23.759832 -86.007637 3.165617
v 23.732445 -86.148323 3.152927
v 23.714735 -86.288460 3.130009
v 23.696316 -86.425667 3.091367
v 23.640274 -86.516891 3.168968
v 23.593575 -86.621674 3.243782
v 23.580456 -86.755577 3.184742
v 23.528818 -86.859039 3.085236
v 24.990459 -84.473198 4.343462
v 24.870367 -84.452728 4.333969
v 24.883484 -84.707504 4.291723
v 23.671824 -86.221748 3.248031
v 23.654514 -86.373169 3.216476
v 23.606346 -86.476601 3.293319
v 23.569855 -86.594498 3.366112
v 23.511463 -86.734512 3.309912
v 23.482689 -86.852699 3.209768
v 24.821333 -84.571915 4.288517
v 23.635530 -86.139862 3.359625
v 23.610456 -86.311539 3.348143
v 23.552916 -86.432671 3.414272
v 23.491928 -86.538147 3.440450
v 23.467575 -86.663528 3.423559
v 23.397663 -86.845070 3.315660
v 23.604120 -86.039330 3.464784
v 23.580416 -86.212814 3.469893
v 23.571215 -86.323776 3.435097
v 23.479240 -86.445869 3.508512
v 23.389866 -86.554108 3.489673
v 23.398281 -86.754829 3.383739
v 23.540854 -86.337997 3.507952
v 23.507593 -86.374664 3.633682
v 23.333345 -86.687889 3.452297
v 23.273066 -86.805618 3.406929
v 23.392065 -86.437492 3.564898
v 23.289152 -86.499855 3.533376
v 23.275709 -86.605980 3.504593
v 23.387192 -86.360634 3.631514
v 23.299318 -86.389771 3.592619
v 23.159943 -86.564140 3.551199
v 23.315420 -86.295235 3.677870
v 23.206295 -86.313126 3.652212
v 23.188334 -86.431480 3.591480
v 23.083509 -86.455795 3.591284
v 23.248611 -86.036446 3.757080
v 23.249182 -86.182953 3.712812
v 23.118357 -86.221962 3.681679
v 23.088577 -86.345100 3.635056
v 22.966366 -86.401077 3.613771
v 23.148764 -86.108261 3.723177
v 22.995476 -86.252632 3.658384
v 22.875872 -86.283562 3.638540
v 22.832235 -86.410652 3.603542
v 23.098692 -85.983185 3.749802
v 23.037851 -86.119217 3.703060
v 0.000000 -0.000000 0.000008
v 21.785154 -76.083046 -0.958351
v 21.799128 -75.963951 -0.976818
v 21.903854 -76.070999 -1.017548
v 21.684219 -76.022232 -0.912407
v 21.922079 -75.921555 -1.029140
v 21.840408 -76.195335 -0.963367
v 21.707096 -76.165138 -0.913876
v 21.693443 -75.884613 -0.922020
v 21.814692 -75.831398 -0.993809
v 22.035007 -76.007202 -1.039925
v 21.959890 -76.198952 -0.995953
v 21.764650 -76.296432 -0.923820
v 21.587542 -76.108070 -0.857826
v 21.575680 -75.955963 -0.854313
v 21.710871 -75.749657 -0.939102
v 21.934530 -75.786369 -1.059055
v 22.047359 -75.874931 -1.072014
v 22.030296 -76.127716 -1.020302
v 22.087049 -76.247894 -1.017361
v 21.928448 -76.317215 -0.975113
v 21.629309 -76.262093 -0.867226
v 21.498301 -76.212639 -0.806763
v 21.474640 -76.043076 -0.800598
v 21.822474 -75.697495 -1.024429
v 21.941849 -75.650162 -1.090309
v 22.060349 -75.738892 -1.106113
v 22.160387 -75.963310 -1.072277
v 22.141516 -76.102921 -1.044991
v 22.236155 -76.199249 -1.052372
v 22.072464 -76.390350 -1.002560
v 21.450226 -75.886917 -0.810066
v 21.722942 -75.612572 -0.963326
v 21.825151 -75.562149 -1.054131
v 21.940340 -75.513680 -1.123032
v 22.064444 -75.601265 -1.141792
v 22.176430 -75.824516 -1.101822
v 22.287390 -75.911804 -1.097252
v 22.266142 -76.055298 -1.073792
v 22.369619 -76.143578 -1.072723
v 22.207413 -76.336601 -1.034031
v 22.191029 -76.472656 -1.018032
v 22.068638 -76.529121 -0.993309
v 21.936977 -75.374008 -1.149822
v 22.059978 -75.461716 -1.176697
v 22.186434 -75.685066 -1.142136
v 22.303102 -75.767685 -1.130856
v 22.414730 -75.851814 -1.118065
v 22.394585 -75.998802 -1.094799
v 22.502214 -76.084885 -1.084995
v 22.344490 -76.282967 -1.054653
v 22.323639 -76.419937 -1.037205
v 22.306095 -76.557419 -1.019577
v 22.178234 -76.613098 -1.003185
v 21.952763 -76.593880 -0.962280
v 22.057066 -75.317673 -1.195965
v 22.187452 -75.541641 -1.173668
v 22.310522 -75.618774 -1.154629
v 22.427734 -75.698181 -1.134579
v 22.523582 -75.936615 -1.104713
v 22.633093 -76.022636 -1.086952
v 22.480076 -76.226181 -1.067299
v 22.458796 -76.365143 -1.051079
v 22.439354 -76.502312 -1.032486
v 22.420757 -76.639008 -1.012493
v 22.289751 -76.695580 -1.000957
v 22.055628 -76.671928 -0.979698
v 21.932375 -76.728630 -0.943985
v 21.940836 -75.230087 -1.157623
v 22.061293 -75.172058 -1.196995
v 22.183273 -75.397873 -1.198811
v 22.308233 -75.469666 -1.164295
v 22.649849 -75.869141 -1.110455
v 22.761513 -75.955925 -1.096668
v 22.614223 -76.166458 -1.066673
v 22.594236 -76.307045 -1.052200
v 22.574825 -76.445206 -1.037266
v 22.556131 -76.582146 -1.019970
v 22.537441 -76.717278 -0.995384
v 22.404278 -76.775375 -0.990852
v 22.162966 -76.753387 -0.986916
v 22.037798 -76.809937 -0.960682
v 21.913992 -76.861145 -0.919556
v 22.067720 -75.027428 -1.193420
v 22.181479 -75.253746 -1.213329
v 22.305588 -75.326981 -1.195053
v 22.431446 -75.399490 -1.180500
v 22.546265 -75.487511 -1.215290
v 22.772564 -75.797607 -1.121323
v 22.886377 -75.880722 -1.104225
v 22.747841 -76.102974 -1.069466
v 22.730696 -76.245224 -1.049587
v 22.712181 -76.384293 -1.034572
v 22.693813 -76.521545 -1.018063
v 22.675825 -76.658257 -1.001663
v 22.655794 -76.792313 -0.971283
v 22.521065 -76.852257 -0.970024
v 22.275301 -76.834198 -0.984276
v 22.148026 -76.891876 -0.969341
v 22.022354 -76.946091 -0.939190
v 22.071274 -74.883842 -1.191189
v 22.185266 -75.108810 -1.216625
v 22.304457 -75.186676 -1.228397
v 22.423359 -75.262955 -1.239132
v 22.543200 -75.336334 -1.236317
v 22.664536 -75.398331 -1.204205
v 22.782173 -75.476532 -1.195877
v 23.008520 -75.797386 -1.111015
v 22.878674 -76.031113 -1.072975
v 22.867031 -76.176117 -1.048843
v 22.851154 -76.316864 -1.029240
v 22.831821 -76.450386 -1.003841
v 22.791946 -76.722954 -0.950287
v 22.775469 -76.859314 -0.932060
v 22.638214 -76.926414 -0.938629
v 22.390835 -76.912155 -0.968327
v 22.262646 -76.972176 -0.967201
v 22.135366 -77.028885 -0.948894
v 22.009266 -77.081894 -0.917267
v 21.884813 -77.130531 -0.873169
v 22.071459 -74.741447 -1.188496
v 22.188442 -74.963577 -1.224033
v 22.306236 -75.042084 -1.243980
v 22.417608 -75.121559 -1.280094
v 22.528023 -75.204262 -1.313683
v 22.653406 -75.264908 -1.280258
v 22.788631 -75.306381 -1.246975
v 22.900354 -75.406334 -1.213974
v 23.017504 -75.481262 -1.179119
v 23.128222 -75.712868 -1.109814
v 23.004206 -75.949692 -1.073448
v 22.999369 -76.097404 -1.046654
v 22.988461 -76.240402 -1.021721
v 22.968737 -76.377747 -0.984428
v 22.507759 -76.988609 -0.944515
v 22.379450 -77.049644 -0.947708
v 22.252052 -77.109253 -0.944542
v 22.124844 -77.165321 -0.925491
v 21.998829 -77.217453 -0.891895
v 21.873379 -77.266220 -0.850430
v 22.069344 -74.600014 -1.191364
v 22.190197 -74.818481 -1.222191
v 22.307041 -74.895370 -1.251816
v 22.421398 -74.973351 -1.281574
v 22.522375 -75.051178 -1.342319
v 22.641552 -75.124741 -1.342442
v 22.745596 -75.179062 -1.304470
v 22.912518 -75.272514 -1.260891
v 23.013855 -75.328568 -1.219501
v 23.146925 -75.546883 -1.145947
v 23.251076 -75.642647 -1.085243
v 23.124489 -75.863609 -1.073936
v 23.124477 -76.012146 -1.043613
v 23.120752 -76.157837 -1.017887
v 23.103218 -76.295326 -0.969528
v 22.628967 -77.061531 -0.914627
v 22.497541 -77.126518 -0.923386
v 22.370527 -77.187485 -0.926128
v 22.243452 -77.246162 -0.919037
v 22.116348 -77.301605 -0.899109
v 21.990051 -77.353508 -0.866329
v 21.864574 -77.402344 -0.824959
v 22.190975 -74.674904 -1.211735
v 22.307373 -74.748878 -1.248142
v 22.420137 -74.824257 -1.286701
v 22.533287 -74.900757 -1.315513
v 22.639650 -74.975464 -1.348793
v 22.756468 -75.046806 -1.334278
v 22.867489 -75.145195 -1.311646
v 23.001532 -75.187973 -1.286545
v 23.115644 -75.239899 -1.231945
v 23.127493 -75.386528 -1.181469
v 23.243547 -75.411995 -1.128059
v 23.239910 -75.779366 -1.051971
v 23.240133 -75.923935 -1.025814
v 23.243862 -76.072121 -1.007462
v 23.235918 -76.216789 -0.972755
v 22.620140 -77.199684 -0.892963
v 22.490845 -77.265106 -0.903088
v 22.363958 -77.325096 -0.900227
v 22.236950 -77.382965 -0.890411
v 22.109806 -77.438103 -0.870625
v 21.983227 -77.490044 -0.839210
v 21.855257 -77.540466 -0.808029
v 22.189106 -74.532707 -1.210533
v 22.308222 -74.605003 -1.241787
v 22.415663 -74.678932 -1.298481
v 22.522631 -74.755684 -1.348049
v 22.631062 -74.834892 -1.387005
v 22.752348 -74.905670 -1.377678
v 22.869638 -74.983055 -1.361454
v 22.985685 -75.051971 -1.343636
v 23.103724 -75.104233 -1.298195
v 23.212006 -75.149696 -1.231476
v 23.219585 -75.279839 -1.163486
v 23.308363 -75.297005 -1.050739
v 23.271967 -75.521683 -1.093628
v 23.340696 -75.696075 -0.992462
v 23.341089 -75.836929 -0.980568
v 23.347826 -75.984749 -0.970387
v 23.358751 -76.136871 -0.959259
v 23.337654 -76.278534 -0.906120
v 22.741001 -77.271652 -0.859631
v 22.613087 -77.340797 -0.875240
v 22.486450 -77.402573 -0.875450
v 22.359642 -77.462387 -0.871193
v 22.232450 -77.520370 -0.862499
v 22.104866 -77.575607 -0.844345
v 21.976974 -77.628311 -0.818340
v 21.847862 -77.679390 -0.791889
v 21.720472 -77.726738 -0.751259
v 22.184389 -74.392784 -1.229553
v 22.301174 -74.465218 -1.259117
v 22.410866 -74.538460 -1.311443
v 22.513073 -74.615456 -1.375690
v 22.619154 -74.695572 -1.426548
v 22.742855 -74.767487 -1.425415
v 22.863428 -74.839607 -1.405903
v 22.979128 -74.909454 -1.382267
v 23.093420 -74.969131 -1.347515
v 23.200560 -75.016144 -1.285244
v 23.287981 -75.172882 -1.128677
v 23.331787 -75.166611 -1.012276
v 23.314381 -75.431328 -1.011425
v 23.332197 -75.562874 -0.994423
v 23.394855 -75.606163 -0.875916
v 23.434452 -75.749382 -0.896446
v 23.430012 -75.899384 -0.885334
v 23.424818 -76.049370 -0.879063
v 23.430588 -76.192543 -0.848446
v 22.859652 -77.340439 -0.818497
v 22.736912 -77.414742 -0.846249
v 22.610788 -77.477905 -0.847183
v 22.484421 -77.539894 -0.846783
v 22.357483 -77.600098 -0.843471
v 22.229824 -77.659042 -0.839912
v 22.101486 -77.714104 -0.821064
v 21.972692 -77.767166 -0.797607
v 21.842373 -77.819160 -0.778072
v 21.715399 -77.866890 -0.737206
v 21.594862 -77.910507 -0.679245
v 22.063633 -74.176811 -1.234390
v 22.179794 -74.253677 -1.254749
v 22.294352 -74.327759 -1.282162
v 22.405067 -74.401047 -1.327477
v 22.503918 -74.478355 -1.397198
v 22.603491 -74.559830 -1.469582
v 22.733238 -74.628372 -1.458241
v 22.856480 -74.698586 -1.441410
v 22.973553 -74.767021 -1.413860
v 23.086859 -74.831146 -1.381908
v 23.193338 -74.884003 -1.323563
v 23.279116 -75.048264 -1.187630
v 23.332750 -75.063370 -1.073540
v 23.341715 -75.058540 -0.939854
v 23.328823 -75.346291 -0.906864
v 23.351084 -75.471870 -0.885872
v 23.368139 -75.512115 -0.758675
v 23.458729 -75.673035 -0.810257
v 23.478844 -75.815437 -0.822163
v 23.478039 -75.979454 -0.794731
v 23.460783 -76.093933 -0.757889
v 23.453211 -76.227524 -0.715935
v 22.857044 -77.479111 -0.794231
v 22.735098 -77.549408 -0.810894
v 22.610331 -77.614197 -0.815670
v 22.484520 -77.677406 -0.819782
v 22.357273 -77.738289 -0.818817
v 22.229004 -77.797043 -0.813145
v 22.099859 -77.852814 -0.798084
v 21.969936 -77.907013 -0.781406
v 21.839363 -77.959541 -0.763485
v 21.712660 -78.007797 -0.722900
v 21.940697 -74.100395 -1.214424
v 22.057451 -74.037552 -1.252949
v 22.176683 -74.113747 -1.274914
v 22.291048 -74.189529 -1.301941
v 22.401165 -74.263855 -1.342693
v 22.501593 -74.340172 -1.406166
v 22.604660 -74.417999 -1.469582
v 22.725693 -74.492752 -1.493431
v 22.850307 -74.560051 -1.468082
v 22.967182 -74.626183 -1.430710
v 23.078112 -74.691139 -1.393131
v 23.175228 -74.750305 -1.331932
v 23.267555 -74.921928 -1.223354
v 23.312635 -74.949326 -1.108265
v 23.331272 -74.973846 -0.995083
v 23.333193 -75.383766 -0.777489
v 23.399727 -75.632690 -0.730278
v 23.445129 -75.754234 -0.729244
v 23.472095 -75.877144 -0.741211
v 23.459522 -75.979385 -0.672012
v 23.448982 -76.111954 -0.630623
v 22.976734 -77.545410 -0.748825
v 22.857941 -77.618065 -0.769684
v 22.735643 -77.685181 -0.776890
v 22.611147 -77.750244 -0.783314
v 22.485155 -77.813812 -0.788410
v 22.358145 -77.876274 -0.793655
v 22.229181 -77.935234 -0.787743
v 22.099388 -77.991959 -0.776669
v 21.969166 -78.046913 -0.762547
v 21.838655 -78.099861 -0.745266
v 21.711205 -78.148834 -0.707012
v 21.590425 -78.194725 -0.650356
v 21.930563 -73.965233 -1.226067
v 22.049652 -73.900246 -1.268829
v 22.172865 -73.974251 -1.291710
v 22.289104 -74.050629 -1.319481
v 22.401220 -74.125778 -1.353687
v 22.501900 -74.201874 -1.412918
v 22.605894 -74.278610 -1.469135
v 22.721310 -74.354103 -1.502941
v 22.844856 -74.423302 -1.485386
v 22.963722 -74.488541 -1.446518
v 23.074724 -74.554153 -1.398788
v 23.132618 -74.631943 -1.301876
v 23.251553 -74.797691 -1.239384
v 23.284815 -74.834557 -1.121979
v 23.307816 -74.874802 -0.996628
v 23.097103 -77.611122 -0.705364
v 22.980745 -77.685570 -0.728065
v 22.860168 -77.755028 -0.737514
v 22.736784 -77.821358 -0.743870
v 22.611645 -77.886208 -0.749916
v 22.485353 -77.950218 -0.756233
v 22.358212 -78.013550 -0.763641
v 22.228821 -78.073341 -0.759995
v 22.099045 -78.132103 -0.756599
v 21.968460 -78.188286 -0.749176
v 21.837887 -78.240433 -0.725906
v 21.710751 -78.288673 -0.683517
v 21.588358 -78.335060 -0.629410
v 22.167341 -73.836243 -1.308926
v 22.286385 -73.911720 -1.336857
v 22.398838 -73.987846 -1.371513
v 22.503693 -74.063690 -1.420280
v 22.604137 -74.140022 -1.478378
v 22.717699 -74.215454 -1.510937
v 22.839355 -74.287376 -1.502537
v 22.916515 -74.363655 -1.420506
v 23.002359 -74.437195 -1.350155
v 23.079298 -74.513817 -1.268272
v 23.225588 -74.683334 -1.247391
v 23.251789 -74.713394 -1.138645
v 23.242048 -74.771385 -1.016766
v 23.448725 -77.404022 -0.329540
v 23.217842 -77.674904 -0.657845
v 23.103140 -77.749985 -0.681377
v 22.983671 -77.822388 -0.694901
v 22.861206 -77.891609 -0.703674
v 22.736458 -77.957809 -0.709602
v 22.610359 -78.022522 -0.714752
v 22.483232 -78.086525 -0.720371
v 22.355284 -78.150200 -0.727600
v 22.226883 -78.213608 -0.735859
v 22.097532 -78.274139 -0.736710
v 21.966721 -78.329720 -0.726849
v 21.835831 -78.380165 -0.698742
v 21.707331 -78.428284 -0.658314
v 21.582796 -78.475319 -0.608883
v 22.161953 -73.698044 -1.321564
v 22.282637 -73.772980 -1.352707
v 22.397194 -73.849350 -1.387779
v 22.506067 -73.925179 -1.428959
v 22.604750 -74.001434 -1.486862
v 22.715281 -74.076904 -1.519714
v 22.834154 -74.150391 -1.512383
v 22.889696 -74.233536 -1.410824
v 22.955540 -74.312538 -1.324799
v 23.020552 -74.390991 -1.239010
v 23.161497 -74.599030 -1.170731
v 23.227009 -74.641739 -1.043541
v 23.451035 -77.412094 -0.212250
v 23.488239 -77.487350 -0.380756
v 23.337538 -77.734222 -0.592205
v 23.225830 -77.811028 -0.624687
v 23.107670 -77.886375 -0.648823
v 22.985741 -77.959396 -0.662380
v 22.860994 -78.028290 -0.668545
v 22.734791 -78.094269 -0.672531
v 22.607725 -78.159248 -0.678314
v 22.479485 -78.223549 -0.684986
v 22.351994 -78.289833 -0.700684
v 22.224905 -78.357307 -0.716648
v 22.095932 -78.418869 -0.718185
v 21.830276 -78.520500 -0.674465
v 21.700851 -78.568527 -0.634899
v 21.575172 -78.616043 -0.589054
v 21.254646 -78.341026 -0.460056
v 21.162868 -78.254158 -0.397408
v 21.063351 -78.168320 -0.355530
v 20.978460 -78.091988 -0.283470
v 20.894316 -78.029381 -0.201218
v 22.042864 -73.625740 -1.282928
v 22.157604 -73.559029 -1.329758
v 22.277533 -73.634285 -1.367500
v 22.394703 -73.710625 -1.403221
v 22.505455 -73.786873 -1.444157
v 22.606537 -73.863029 -1.498314
v 22.715755 -73.938210 -1.530617
v 22.793972 -74.021118 -1.464828
v 22.865076 -74.103012 -1.393902
v 22.922640 -74.184883 -1.306915
v 22.976055 -74.265640 -1.217068
v 23.080992 -74.469879 -1.146568
v 23.131443 -74.539238 -1.047306
v 23.491749 -77.487366 -0.286503
v 23.538485 -77.555023 -0.354656
v 23.351536 -77.867805 -0.558880
v 23.232283 -77.945236 -0.593586
v 23.111277 -78.022255 -0.614330
v 22.987944 -78.095589 -0.626678
v 22.861946 -78.164566 -0.631920
v 22.734386 -78.230621 -0.635704
v 22.606268 -78.295891 -0.643566
v 22.478333 -78.361725 -0.657326
v 22.350821 -78.429970 -0.675884
v 22.224651 -78.501305 -0.687740
v 22.095684 -78.561539 -0.695068
v 21.958759 -78.610001 -0.674206
v 21.823866 -78.660782 -0.651886
v 21.693474 -78.709221 -0.615257
v 21.149282 -78.398582 -0.399677
v 21.042204 -78.313927 -0.383186
v 20.954670 -78.237564 -0.310089
v 20.890556 -78.174416 -0.210033
v 21.926214 -73.558052 -1.253830
v 22.038727 -73.484352 -1.292847
v 22.149931 -73.418404 -1.341393
v 22.271910 -73.495209 -1.379387
v 22.391121 -73.571648 -1.416859
v 22.503616 -73.648674 -1.460647
v 22.610409 -73.724922 -1.508831
v 22.721231 -73.800354 -1.541634
v 22.783840 -73.886612 -1.454887
v 22.845110 -73.972221 -1.373806
v 22.898714 -74.056709 -1.289879
v 22.944143 -74.138481 -1.199970
v 23.024330 -74.347229 -1.123344
v 23.065401 -74.429222 -1.027862
v 23.040901 -74.409737 -0.892891
v 23.489925 -77.509804 -0.183109
v 23.528601 -77.557449 -0.259651
v 23.580416 -77.627808 -0.296661
v 23.353004 -77.999359 -0.531246
v 23.236240 -78.081024 -0.559319
v 23.116020 -78.157410 -0.576153
v 22.992172 -78.230980 -0.589355
v 22.865097 -78.300758 -0.597477
v 22.735876 -78.366493 -0.600521
v 22.607428 -78.432106 -0.611649
v 22.480915 -78.498093 -0.630497
v 22.355963 -78.568680 -0.651306
v 22.238308 -78.660721 -0.663040
v 22.087090 -78.699654 -0.674042
v 21.950996 -78.750244 -0.652969
v 21.817245 -78.801567 -0.633938
v 21.685825 -78.849815 -0.599228
v 21.566858 -78.757179 -0.572754
v 21.448162 -78.804222 -0.512676
v 21.331758 -78.853310 -0.451279
v 21.925585 -73.414291 -1.263599
v 22.029186 -73.342537 -1.308796
v 22.140327 -73.280968 -1.359993
v 22.263643 -73.356667 -1.394463
v 22.386885 -73.432510 -1.428013
v 22.502216 -73.510002 -1.472370
v 22.613218 -73.587234 -1.519768
v 22.729063 -73.663811 -1.549191
v 22.783875 -73.749870 -1.452968
v 22.837166 -73.838493 -1.361050
v 22.884233 -73.928154 -1.272766
v 22.923006 -74.013931 -1.186291
v 22.983023 -74.220139 -1.103725
v 23.015158 -74.307556 -1.002174
v 22.995281 -74.266808 -0.878132
v 23.024918 -74.474907 -0.762562
v 22.979818 -74.542923 -0.658356
v 23.481478 -77.554733 -0.068607
v 23.538960 -77.608086 -0.177971
v 23.607901 -77.710579 -0.211945
v 23.448086 -78.052971 -0.470737
v 23.356243 -78.134850 -0.491390
v 23.242878 -78.214432 -0.514492
v 23.122673 -78.291985 -0.538235
v 22.996813 -78.365799 -0.553219
v 22.868118 -78.435684 -0.561764
v 22.738285 -78.502083 -0.567917
v 22.611420 -78.568512 -0.584919
v 22.488459 -78.635139 -0.609833
v 22.378748 -78.695084 -0.634293
v 22.197044 -78.787521 -0.658241
v 22.078899 -78.838943 -0.651592
v 21.946085 -78.891380 -0.636086
v 21.812164 -78.940865 -0.611645
v 21.559179 -78.897552 -0.554958
v 21.439695 -78.944550 -0.495758
v 21.320627 -78.994003 -0.440041
v 22.379295 -73.294533 -1.446445
v 22.500881 -73.370781 -1.480270
v 22.617086 -73.448975 -1.520771
v 22.787655 -73.610901 -1.454224
v 22.837271 -73.699341 -1.351742
v 22.879372 -73.795059 -1.253860
v 22.912199 -73.892632 -1.165615
v 22.953859 -74.089790 -1.090935
v 22.995205 -74.351387 -0.770504
v 22.971745 -74.418015 -0.657475
v 22.933855 -74.481209 -0.545330
v 23.542681 -77.688637 -0.048374
v 23.642324 -77.802361 -0.108521
v 23.491316 -78.169624 -0.415874
v 23.367218 -78.263733 -0.443481
v 23.246010 -78.344193 -0.466652
v 23.123316 -78.423622 -0.492771
v 22.998941 -78.500916 -0.518417
v 22.868715 -78.571175 -0.528564
v 22.738583 -78.639076 -0.541309
v 22.612600 -78.708000 -0.568478
v 22.484501 -78.774841 -0.601463
v 22.336720 -78.821907 -0.632710
v 22.213909 -78.914200 -0.636841
v 22.078480 -78.976303 -0.627525
v 21.941307 -79.028938 -0.611748
v 21.805305 -79.079094 -0.588749
v 21.679808 -78.989441 -0.579716
v 21.551247 -79.037613 -0.539780
v 21.429571 -79.085144 -0.485596
v 21.309954 -79.135010 -0.432068
v 22.792271 -73.469566 -1.458748
v 22.840797 -73.554977 -1.351021
v 22.883930 -73.646088 -1.230091
v 22.909691 -73.764999 -1.135212
v 22.935541 -73.977669 -1.093258
v 22.966318 -74.309776 -0.673805
v 22.935097 -74.334290 -0.545063
v 23.586922 -77.812431 0.047367
v 23.689083 -77.895241 -0.006466
v 23.789392 -77.976242 -0.052959
v 23.796213 -77.999207 -0.186001
v 23.481827 -78.313820 -0.373703
v 23.363354 -78.396202 -0.398911
v 23.242033 -78.478539 -0.425430
v 23.119881 -78.559494 -0.456234
v 22.993135 -78.636436 -0.480560
v 22.862473 -78.707962 -0.497650
v 22.732332 -78.777649 -0.520817
v 22.603439 -78.847244 -0.554955
v 22.471584 -78.912552 -0.589836
v 22.342817 -78.981377 -0.611748
v 22.208492 -79.053085 -0.614326
v 22.068947 -79.112534 -0.601406
v 21.930920 -79.166702 -0.586819
v 21.673601 -79.128281 -0.556492
v 21.544580 -79.177368 -0.521706
v 21.422232 -79.225616 -0.471634
v 21.303234 -79.275940 -0.419533
v 21.204227 -79.047852 -0.384350
v 22.847687 -73.407310 -1.356445
v 22.883888 -73.494522 -1.246281
v 22.913193 -73.651794 -1.110813
v 22.930176 -73.875275 -1.046795
v 23.634993 -77.912628 0.138325
v 23.747187 -77.978600 0.087307
v 23.847057 -78.063789 0.036987
v 23.882278 -78.069016 -0.105305
v 23.819344 -78.122307 -0.218689
v 23.808729 -78.250282 -0.215973
v 23.472580 -78.451836 -0.333862
v 23.356396 -78.535011 -0.362831
v 23.236382 -78.617722 -0.394634
v 22.982199 -78.774239 -0.447674
v 22.850782 -78.846161 -0.470654
v 22.721098 -78.916580 -0.502476
v 22.592056 -78.985458 -0.539257
v 22.463894 -79.054626 -0.571995
v 22.331587 -79.125099 -0.587036
v 22.193596 -79.191277 -0.584621
v 22.055223 -79.250427 -0.573322
v 21.796429 -79.218491 -0.566929
v 21.664591 -79.269081 -0.543346
v 21.536835 -79.318321 -0.508263
v 21.415836 -79.366669 -0.457897
v 21.299015 -79.417053 -0.404209
v 21.192484 -79.189636 -0.380440
v 21.096880 -79.102661 -0.315590
v 22.895117 -73.352074 -1.243843
v 22.906450 -73.559364 -1.151962
v 23.694939 -77.992401 0.235142
v 23.808260 -78.059402 0.186672
v 23.901676 -78.149101 0.134502
v 23.936890 -78.156815 -0.011604
v 23.927641 -78.195396 -0.156036
v 23.889811 -78.325935 -0.134884
v 23.350412 -78.676422 -0.335785
v 23.228388 -78.759064 -0.368576
v 23.099525 -78.838058 -0.393513
v 22.967508 -78.912910 -0.416141
v 22.836491 -78.985008 -0.445015
v 22.708403 -79.055832 -0.481895
v 22.581074 -79.126213 -0.518543
v 22.451866 -79.197433 -0.549469
v 22.317083 -79.266502 -0.564014
v 22.179779 -79.330582 -0.559658
v 21.920204 -79.306252 -0.560917
v 21.787464 -79.359726 -0.547626
v 21.656586 -79.411232 -0.529831
v 21.530382 -79.460289 -0.493309
v 21.411129 -79.508461 -0.441475
v 21.296486 -79.558617 -0.384930
v 21.191711 -79.330536 -0.360065
v 21.092453 -79.245499 -0.302372
v 21.011213 -79.158966 -0.225113
v 22.914854 -73.443497 -1.134876
v 23.761625 -78.060043 0.342663
v 23.867657 -78.138794 0.290695
v 23.959541 -78.230568 0.238033
v 23.990324 -78.241196 0.088974
v 23.976450 -78.278175 -0.047592
v 23.965628 -78.409569 -0.051128
v 23.342594 -78.817932 -0.308422
v 23.218018 -78.900696 -0.341492
v 23.086224 -78.978653 -0.363655
v 22.952332 -79.051926 -0.383793
v 22.822338 -79.123871 -0.415657
v 22.696709 -79.195648 -0.456882
v 22.570120 -79.266998 -0.496166
v 22.441624 -79.338829 -0.532543
v 22.306898 -79.406837 -0.544117
v 22.045248 -79.390854 -0.550087
v 21.912813 -79.447487 -0.537369
v 21.781704 -79.501747 -0.525990
v 21.651409 -79.554131 -0.512497
v 21.524511 -79.603577 -0.479969
v 21.406029 -79.651413 -0.425701
v 21.292105 -79.701302 -0.365837
v 21.188257 -79.471809 -0.346424
v 21.094341 -79.386627 -0.282578
v 21.009939 -79.302910 -0.208420
v 20.910686 -79.220520 -0.157928
v 20.816750 -79.141365 -0.103352
v 23.822367 -78.134529 0.451115
v 23.925713 -78.217644 0.398273
v 24.032595 -78.295601 0.344238
v 24.050867 -78.320808 0.189911
v 24.035816 -78.360703 0.051922
v 24.048183 -78.492188 0.030048
v 23.336483 -78.958611 -0.280743
v 23.209499 -79.041313 -0.311600
v 23.075405 -79.117569 -0.327873
v 22.940981 -79.189430 -0.345802
v 22.811722 -79.260986 -0.379478
v 22.686796 -79.332954 -0.424179
v 22.562973 -79.405571 -0.471714
v 22.436087 -79.477684 -0.509487
v 22.173302 -79.471016 -0.537964
v 22.041378 -79.531586 -0.525677
v 21.910486 -79.588806 -0.512638
v 21.779879 -79.643661 -0.501347
v 21.649630 -79.696899 -0.489891
v 21.521301 -79.747475 -0.462273
v 21.182989 -79.614532 -0.334133
v 21.086590 -79.528580 -0.277245
v 20.997570 -79.445618 -0.208622
v 20.900568 -79.363937 -0.153683
v 20.799463 -79.284676 -0.108116
v 22.851042 -72.809647 -1.476147
v 24.129461 -78.382668 0.289211
v 24.110065 -78.434578 0.146179
v 24.124186 -78.566879 0.123596
v 24.037191 -78.624580 0.035088
v 23.453901 -79.009827 -0.206196
v 23.335346 -79.096016 -0.247856
v 23.206934 -79.178284 -0.274174
v 23.072365 -79.254051 -0.286892
v 22.937639 -79.325027 -0.304180
v 22.807541 -79.395737 -0.342403
v 22.680410 -79.467079 -0.389820
v 22.562290 -79.542313 -0.448093
v 22.304552 -79.545845 -0.518898
v 22.173388 -79.610985 -0.515392
v 22.042864 -79.672188 -0.503296
v 21.912373 -79.729843 -0.488281
v 21.781645 -79.785316 -0.476067
v 21.651167 -79.839302 -0.464699
v 21.180803 -79.756851 -0.306519
v 21.076105 -79.671661 -0.270073
v 20.983685 -79.586952 -0.211121
v 20.892788 -79.504608 -0.147678
v 22.771042 -72.617668 -1.589123
v 22.846495 -72.671463 -1.504051
v 22.908516 -72.857430 -1.374557
v 24.200418 -78.491539 0.235687
v 24.220360 -78.628036 0.203567
v 24.114922 -78.699745 0.121586
v 24.008686 -78.754227 0.053249
v 23.460911 -79.144539 -0.174152
v 23.340019 -79.230797 -0.210743
v 23.209288 -79.312553 -0.230061
v 23.074636 -79.388847 -0.244743
v 22.934259 -79.457542 -0.263981
v 22.799068 -79.527748 -0.304852
v 22.676346 -79.601707 -0.360004
v 22.560698 -79.677994 -0.418034
v 22.436672 -79.614967 -0.482498
v 22.307491 -79.684242 -0.494019
v 22.177696 -79.750084 -0.491993
v 22.047512 -79.811928 -0.480492
v 21.916946 -79.870621 -0.466122
v 21.785912 -79.927368 -0.454731
v 21.654644 -79.982346 -0.444538
v 21.524429 -80.033424 -0.418167
v 22.766365 -72.481583 -1.617710
v 22.840380 -72.539383 -1.537434
v 22.907404 -72.722351 -1.405148
v 22.952391 -72.770172 -1.299374
v 24.296604 -78.533722 0.325859
v 24.319956 -78.687408 0.289452
v 24.197767 -78.769753 0.197365
v 24.082672 -78.834953 0.131363
v 23.980860 -78.869652 0.072300
v 23.465466 -79.276581 -0.133156
v 23.344479 -79.363304 -0.167210
v 23.215517 -79.445068 -0.187233
v 23.073797 -79.530472 -0.198338
v 22.914505 -79.590302 -0.230106
v 22.786478 -79.663368 -0.274727
v 22.671419 -79.739258 -0.335361
v 22.438383 -79.751579 -0.450798
v 22.311821 -79.821472 -0.463814
v 22.183208 -79.887688 -0.463108
v 22.053465 -79.950409 -0.453629
v 21.922976 -80.010422 -0.441372
v 21.791759 -80.068802 -0.432400
v 21.659912 -80.125168 -0.423790
v 21.529114 -80.177246 -0.397655
v 22.781914 -72.350616 -1.674305
v 22.843201 -72.407402 -1.569767
v 22.906815 -72.576317 -1.437195
v 22.952608 -72.640205 -1.327457
v 24.267950 -78.848999 0.265587
v 24.153124 -78.913353 0.203670
v 24.022728 -78.976059 0.136433
v 23.470160 -79.408157 -0.089401
v 23.352219 -79.494949 -0.122398
v 23.231785 -79.576408 -0.142345
v 23.126163 -79.648735 -0.145958
v 23.013409 -79.653549 -0.176853
v 22.904308 -79.738106 -0.193520
v 22.770973 -79.802147 -0.249126
v 22.562014 -79.817841 -0.392021
v 22.442060 -79.890945 -0.423031
v 22.316505 -79.959480 -0.432999
v 22.188709 -80.024986 -0.431335
v 22.059690 -80.088272 -0.423767
v 21.929724 -80.149651 -0.414543
v 21.798874 -80.209320 -0.406639
v 21.667437 -80.266762 -0.396374
v 21.536896 -80.319992 -0.370358
v 22.832003 -72.280334 -1.615379
v 22.886580 -72.475494 -1.495071
v 22.926683 -72.458572 -1.429070
v 22.954151 -72.517151 -1.347393
v 24.361740 -78.803017 0.334339
v 24.337061 -78.927864 0.354317
v 24.231894 -78.987564 0.285484
v 24.119005 -79.046791 0.227062
v 23.585314 -79.453796 -0.007946
v 23.473139 -79.541222 -0.044754
v 23.358574 -79.627800 -0.075745
v 23.230808 -79.720871 -0.094021
v 23.063824 -79.770088 -0.123135
v 22.960810 -79.858223 -0.135292
v 22.667700 -79.881546 -0.304119
v 22.562084 -79.958290 -0.354603
v 22.446398 -80.031105 -0.389313
v 22.321392 -80.097862 -0.397671
v 22.194597 -80.162956 -0.398411
v 22.066505 -80.226524 -0.392925
v 21.937298 -80.288475 -0.384415
v 21.807299 -80.349388 -0.378632
v 21.676943 -80.406197 -0.360180
v 21.546886 -80.461121 -0.337734
v 22.832710 -72.140793 -1.634518
v 22.874542 -72.327148 -1.542725
v 22.896973 -72.390762 -1.492607
v 22.930929 -72.360359 -1.424694
v 22.952454 -72.422928 -1.363708
v 22.977501 -72.436363 -1.271786
v 24.441738 -78.851440 0.415691
v 24.316427 -79.057304 0.377800
v 24.207706 -79.116020 0.314671
v 24.101315 -79.178505 0.261204
v 23.582615 -79.586235 0.039486
v 23.167309 -79.848053 -0.079685
v 23.063028 -79.920036 -0.084084
v 22.917912 -79.984741 -0.116951
v 22.676456 -80.022194 -0.263767
v 22.570257 -80.098434 -0.316078
v 22.452625 -80.169876 -0.347939
v 22.327499 -80.235672 -0.356300
v 22.202757 -80.302628 -0.368698
v 22.075165 -80.366592 -0.366669
v 21.946407 -80.429176 -0.361237
v 21.816818 -80.490074 -0.352943
v 21.686758 -80.547874 -0.335197
v 21.556980 -80.603485 -0.312031
v 21.430077 -80.657356 -0.276337
v 21.307703 -80.714798 -0.233719
v 22.822220 -71.990196 -1.692974
v 22.878052 -72.240723 -1.539246
v 22.902773 -72.311066 -1.485886
v 22.923803 -72.233482 -1.425457
v 22.955294 -72.337769 -1.339741
v 22.994312 -72.397911 -1.187050
v 24.700733 -78.847404 0.682043
v 24.295212 -79.183998 0.405243
v 24.190809 -79.244545 0.346882
v 24.089996 -79.311638 0.297699
v 23.990311 -79.387306 0.254562
v 23.890274 -79.466957 0.210766
v 23.272881 -79.843971 -0.052441
v 23.215359 -79.971191 -0.045795
v 23.067440 -80.051109 -0.056057
v 22.689964 -80.156158 -0.219337
v 22.580877 -80.235092 -0.272446
v 22.463459 -80.308540 -0.309864
v 22.340702 -80.377945 -0.334122
v 22.214466 -80.444580 -0.345882
v 22.086061 -80.508179 -0.344162
v 21.957142 -80.571342 -0.343361
v 21.827251 -80.631912 -0.332214
v 21.697130 -80.689987 -0.313820
v 21.568054 -80.745872 -0.287930
v 21.442257 -80.800995 -0.251987
v 21.321602 -80.859879 -0.208710
v 22.885983 -72.146194 -1.522728
v 22.913631 -72.082336 -1.445717
v 22.956736 -72.246300 -1.307735
v 22.976233 -72.323387 -1.240707
v 24.786634 -78.881393 0.780914
v 24.275936 -79.310974 0.435394
v 24.178127 -79.374161 0.380566
v 24.081642 -79.444443 0.334732
v 23.983286 -79.520020 0.294323
v 23.883032 -79.598183 0.253761
v 23.783396 -79.680443 0.209740
v 23.680494 -79.767159 0.168842
v 23.577250 -79.859573 0.123665
v 23.365313 -79.903786 -0.004307
v 23.348240 -80.039253 0.014576
v 23.209257 -80.112442 -0.017361
v 22.698902 -80.287483 -0.170151
v 22.591146 -80.369072 -0.226028
v 22.475462 -80.445549 -0.268585
v 22.353729 -80.517403 -0.297935
v 22.227499 -80.585098 -0.313389
v 22.098928 -80.649818 -0.319298
v 21.969234 -80.713249 -0.321632
v 21.838518 -80.773300 -0.309643
v 21.708166 -80.831406 -0.291306
v 21.579422 -80.887825 -0.264935
v 21.454838 -80.943840 -0.227192
v 21.336281 -81.003036 -0.180328
v 22.681009 -71.570236 -1.904350
v 22.736374 -71.721642 -1.896416
v 22.874454 -71.747017 -1.864075
v 22.875666 -71.746376 -1.709629
v 22.873774 -72.029671 -1.564026
v 22.907835 -71.943909 -1.473892
v 22.943762 -72.134933 -1.328007
v 24.845592 -78.545280 1.155205
v 24.874176 -78.919891 0.880550
v 24.706291 -78.982826 0.706537
v 24.169346 -79.504868 0.415703
v 24.074484 -79.576241 0.374332
v 23.977980 -79.651932 0.334351
v 23.882341 -79.731979 0.289303
v 23.782656 -79.815926 0.246292
v 23.682150 -79.906464 0.198883
v 23.471870 -79.954529 0.066139
v 23.459373 -80.089371 0.096428
v 23.334513 -80.170647 0.048935
v 22.605129 -80.503189 -0.185467
v 22.490007 -80.581627 -0.228889
v 22.368322 -80.655640 -0.258968
v 22.242195 -80.725105 -0.276421
v 22.112722 -80.790321 -0.284706
v 21.981619 -80.853767 -0.287365
v 21.850519 -80.914246 -0.281322
v 21.719131 -80.971672 -0.265926
v 21.589966 -81.028442 -0.239708
v 21.467041 -81.085030 -0.198784
v 22.743464 -71.435936 -1.931435
v 22.803980 -71.597305 -1.926643
v 22.861542 -71.589935 -1.853943
v 22.879469 -71.630013 -1.764408
v 22.874796 -71.871025 -1.610863
v 24.936596 -78.512566 1.256956
v 24.875311 -78.622787 1.040083
v 24.792542 -79.012962 0.815722
v 24.160191 -79.634163 0.457249
v 24.067375 -79.706604 0.417267
v 23.973162 -79.783371 0.375549
v 23.879879 -79.865746 0.327274
v 23.783581 -79.953720 0.276596
v 23.577452 -80.000923 0.144592
v 23.569614 -80.138702 0.173794
v 23.447021 -80.223953 0.130402
v 23.323048 -80.303368 0.092640
v 22.730530 -80.554253 -0.099995
v 22.621365 -80.637268 -0.150784
v 22.504446 -80.716499 -0.189247
v 22.383123 -80.792351 -0.219810
v 22.254284 -80.862038 -0.239353
v 22.120220 -80.926689 -0.248257
v 21.988266 -80.992325 -0.252857
v 21.857454 -81.052666 -0.251389
v 21.724953 -81.110222 -0.239857
v 21.597658 -81.168610 -0.212318
v 21.475233 -81.227005 -0.176052
v 21.356260 -81.288223 -0.136501
v 22.822605 -71.297516 -1.918816
v 22.870771 -71.468414 -1.917232
v 22.876936 -71.505989 -1.796181
v 22.892544 -71.541649 -1.691120
v 22.891211 -71.647148 -1.668930
v 22.897461 -71.722473 -1.591308
v 22.911184 -71.804832 -1.486912
v 25.027847 -78.488403 1.362352
v 24.967892 -78.600616 1.147476
v 24.986841 -78.719902 1.059534
v 24.878597 -79.051575 0.919285
v 24.246111 -79.696762 0.536560
v 24.154984 -79.764244 0.497742
v 24.063463 -79.837692 0.457806
v 23.970583 -79.916122 0.413517
v 23.876648 -80.000542 0.362995
v 23.680489 -80.046753 0.224136
v 23.676773 -80.185623 0.251060
v 23.558786 -80.275215 0.206635
v 23.437290 -80.359360 0.167770
v 23.196810 -80.376472 0.072868
v 23.071026 -80.446938 0.065914
v 22.953819 -80.523506 0.037373
v 22.848639 -80.605125 -0.015224
v 22.745970 -80.688805 -0.071018
v 22.636074 -80.770393 -0.116154
v 22.522827 -80.849174 -0.154980
v 22.401394 -80.935112 -0.176300
v 22.259464 -81.006615 -0.196121
v 22.123281 -81.076263 -0.207336
v 21.992859 -81.148705 -0.212673
v 21.852247 -81.191154 -0.219269
v 21.725697 -81.250641 -0.208969
v 21.601820 -81.310936 -0.188766
v 21.479662 -81.370148 -0.157753
v 21.361292 -81.430565 -0.117416
v 22.865915 -71.390862 -1.825439
v 22.886684 -71.413925 -1.722420
v 22.906300 -71.593033 -1.585541
v 22.918447 -71.669106 -1.482147
v 25.119341 -78.511383 1.468830
v 25.048019 -78.583084 1.258442
v 25.072937 -78.687622 1.181927
v 24.240793 -79.825119 0.576885
v 24.151037 -79.894211 0.539303
v 24.059946 -79.968842 0.497967
v 23.968491 -80.049408 0.448608
v 23.780123 -80.092110 0.305752
v 23.779137 -80.229782 0.333336
v 23.671923 -80.323647 0.278763
v 23.551966 -80.411087 0.242104
v 23.317610 -80.439026 0.135143
v 23.200918 -80.515915 0.103214
v 23.082777 -80.588860 0.082935
v 22.970871 -80.664612 0.050003
v 22.860346 -80.741913 0.013905
v 22.756676 -80.822693 -0.034569
v 22.653641 -80.902634 -0.081345
v 22.550827 -80.979446 -0.112274
v 22.472397 -81.056587 -0.123432
v 22.379566 -81.065865 -0.150154
v 22.227818 -81.116066 -0.175282
v 22.101870 -81.191574 -0.180843
v 21.956665 -81.275543 -0.188133
v 21.850824 -81.331940 -0.187523
v 21.729691 -81.393013 -0.178162
v 21.606604 -81.453568 -0.162567
v 21.483925 -81.513290 -0.136112
v 22.869022 -71.268173 -1.770634
v 22.902388 -71.318863 -1.642765
v 22.906652 -71.457497 -1.604984
v 22.923599 -71.518372 -1.470921
v 25.202957 -78.565506 1.562792
v 25.117060 -78.567116 1.357729
v 25.152103 -78.664330 1.298229
v 25.168903 -78.792603 1.238254
v 25.187979 -79.080879 1.284643
v 25.041916 -79.256783 1.172771
v 24.236975 -79.953941 0.619226
v 24.147745 -80.024193 0.581142
v 24.056599 -80.099762 0.536545
v 23.874512 -80.137047 0.392353
v 23.874630 -80.271957 0.423241
v 23.775217 -80.365288 0.365864
v 23.665518 -80.456879 0.319321
v 23.436310 -80.496513 0.205147
v 23.322302 -80.577957 0.170666
v 23.207285 -80.654861 0.142094
v 23.090227 -80.727890 0.120640
v 22.974152 -80.800659 0.096275
v 22.867350 -80.878326 0.053349
v 22.769869 -80.959076 -0.000198
v 22.668293 -81.038048 -0.037918
v 22.566357 -81.117607 -0.062298
v 22.445091 -81.188950 -0.087051
v 22.315302 -81.154747 -0.140415
v 22.206305 -81.227539 -0.148281
v 22.085932 -81.305138 -0.158920
v 21.981422 -81.400810 -0.155964
v 21.861826 -81.469574 -0.153156
v 21.738552 -81.532188 -0.143902
v 21.614382 -81.593262 -0.126644
v 21.491545 -81.652863 -0.099762
v 21.366758 -81.572235 -0.092056
v 22.824743 -71.164856 -1.850563
v 22.898766 -71.198112 -1.673992
v 22.922163 -71.358513 -1.514275
v 25.196043 -78.617348 1.429558
v 25.246883 -78.738243 1.383205
v 25.266966 -79.056229 1.371075
v 25.125891 -79.164780 1.232458
v 25.125759 -79.286774 1.282558
v 24.948664 -79.488503 1.155668
v 24.857330 -79.589096 1.082626
v 24.235165 -80.083344 0.662601
v 24.144455 -80.153229 0.623009
v 23.965170 -80.182816 0.482025
v 23.960947 -80.313255 0.521618
v 23.870527 -80.404175 0.461044
v 23.771736 -80.496559 0.407055
v 23.556135 -80.547348 0.276718
v 23.445824 -80.634178 0.239391
v 23.333267 -80.716133 0.207359
v 23.217436 -80.792953 0.182121
v 23.100700 -80.866737 0.158306
v 22.988274 -80.941315 0.125023
v 22.881435 -81.018036 0.084187
v 22.780779 -81.097595 0.037659
v 22.455898 -81.333099 -0.040554
v 22.336281 -81.289307 -0.094704
v 22.223576 -81.371841 -0.106182
v 22.112379 -81.454147 -0.117912
v 21.995865 -81.534370 -0.122768
v 21.872671 -81.603165 -0.113899
v 21.748611 -81.667679 -0.101597
v 21.624451 -81.730247 -0.084923
v 21.501249 -81.791527 -0.061901
v 21.372982 -81.713249 -0.062695
v 22.754848 -70.747543 -1.813438
v 22.875683 -71.093124 -1.757069
v 22.919321 -71.093964 -1.630814
v 22.921387 -71.216736 -1.565540
v 25.281969 -78.664085 1.521433
v 25.352352 -78.767166 1.499397
v 25.218180 -79.189545 1.360025
v 25.195375 -79.317398 1.384327
v 25.037611 -79.386627 1.220896
v 25.032585 -79.517761 1.266056
v 24.939362 -79.624184 1.192492
v 24.842136 -79.724464 1.116238
v 24.051571 -80.229919 0.575111
v 23.957951 -80.443192 0.561855
v 23.867445 -80.533150 0.504581
v 23.670044 -80.589745 0.358868
v 23.567924 -80.682053 0.313251
v 23.461491 -80.770500 0.273369
v 23.347708 -80.852509 0.245506
v 23.232428 -80.930832 0.218052
v 23.114407 -81.004807 0.195660
v 22.998047 -81.078156 0.169060
v 22.892490 -81.156693 0.124104
v 22.788050 -81.235847 0.080975
v 22.678911 -81.312653 0.048710
v 22.569632 -81.388596 0.023415
v 22.461390 -81.467491 0.004005
v 22.347324 -81.418968 -0.059586
v 22.235283 -81.502991 -0.070137
v 22.123100 -81.587326 -0.081532
v 22.004803 -81.665581 -0.082474
v 21.882607 -81.735535 -0.071877
v 21.759434 -81.802254 -0.059578
v 21.635866 -81.867416 -0.046700
v 21.512653 -81.930717 -0.027527
v 21.381914 -81.853477 -0.029510
v 21.258938 -81.775398 -0.018009
v 22.007257 -70.666580 -0.497505
v 22.824062 -70.642647 -1.749733
v 22.790970 -70.884514 -1.865723
v 22.869722 -70.932152 -1.789375
v 22.921501 -70.967453 -1.684021
v 22.942934 -71.095474 -1.513210
v 25.244974 -78.850044 1.324299
v 25.358749 -78.998550 1.471777
v 25.320415 -79.141388 1.467163
v 25.274746 -79.275063 1.471764
v 25.122147 -79.413643 1.333134
v 25.117447 -79.540268 1.379341
v 25.021633 -79.652489 1.303825
v 24.923923 -79.761055 1.226494
v 23.775949 -80.626823 0.448746
v 23.681229 -80.721352 0.398151
v 23.579172 -80.813210 0.356850
v 23.473858 -80.902321 0.318359
v 23.362738 -80.986649 0.286385
v 23.243866 -81.063385 0.267624
v 23.123411 -81.136848 0.249138
v 23.008970 -81.213425 0.215656
v 22.901201 -81.292839 0.171814
v 22.795738 -81.372871 0.127182
v 22.686264 -81.450111 0.093567
v 22.573030 -81.523987 0.074654
v 22.465998 -81.603210 0.047318
v 22.354155 -81.551552 -0.016708
v 22.243446 -81.635193 -0.031456
v 22.129990 -81.717674 -0.040802
v 22.012495 -81.795540 -0.041073
v 21.892105 -81.867836 -0.032394
v 21.770494 -81.937592 -0.023785
v 21.647789 -82.005188 -0.013893
v 21.524300 -82.071167 -0.001614
v 21.391754 -81.994316 -0.000637
v 21.265425 -81.916855 0.007065
v 21.146334 -81.838989 0.025284
v 21.972599 -70.589363 -0.366455
v 22.857702 -70.543251 -1.654457
v 22.883764 -70.776421 -1.811893
v 22.921925 -70.843948 -1.718628
v 22.949291 -70.993172 -1.587833
v 22.969944 -70.960571 -1.490925
v 25.523781 -78.854866 1.705574
v 25.321524 -78.859283 1.420502
v 25.411865 -79.095207 1.565763
v 25.364517 -79.224472 1.567883
v 25.215410 -79.423866 1.460470
v 25.192310 -79.572601 1.488693
v 25.100716 -79.680466 1.411888
v 25.005234 -79.793633 1.336069
v 24.905949 -79.899902 1.257296
v 23.783216 -80.756035 0.490566
v 23.690067 -80.850250 0.441673
v 23.591084 -80.942947 0.399071
v 23.372841 -81.115685 0.337738
v 23.254959 -81.193596 0.318344
v 23.134127 -81.267479 0.300941
v 23.018963 -81.345253 0.268028
v 22.912169 -81.427055 0.221687
v 22.803810 -81.507141 0.180298
v 22.693851 -81.585388 0.145134
v 22.582485 -81.662262 0.116734
v 22.472603 -81.739891 0.089504
v 22.360123 -81.685585 0.022320
v 22.249998 -81.767754 0.003834
v 22.136076 -81.848343 -0.003605
v 22.019510 -81.926071 -0.002880
v 21.901134 -82.000816 0.001968
v 21.781185 -82.073280 0.006786
v 21.659267 -82.143013 0.014233
v 21.535769 -82.211487 0.019035
v 21.400911 -82.136017 0.018295
v 21.272339 -82.057808 0.030746
v 21.150600 -81.979294 0.047428
v 21.038240 -81.901016 0.079201
v 22.064400 -70.537422 -0.454002
v 22.096731 -70.594002 -0.544975
v 22.162775 -70.582336 -0.625980
v 22.257900 -70.513893 -0.666332
v 22.943205 -70.695290 -1.688313
v 22.991205 -70.848503 -1.619423
v 23.001944 -70.821144 -1.472996
v 25.582287 -78.761261 1.804232
v 25.601461 -78.890244 1.820949
v 25.487328 -79.065620 1.664419
v 25.457455 -79.179626 1.666201
v 25.319130 -79.358292 1.568518
v 25.282862 -79.490776 1.574442
v 25.258911 -79.625259 1.592821
v 25.172098 -79.717239 1.516954
v 25.082623 -79.826675 1.444950
v 23.381374 -81.242661 0.388733
v 23.263657 -81.319786 0.373562
v 23.144184 -81.394745 0.355812
v 23.033382 -81.476273 0.316837
v 22.929516 -81.560997 0.266331
v 22.822292 -81.643700 0.221004
v 22.709587 -81.722839 0.186985
v 22.594839 -81.799660 0.160194
v 22.482244 -81.876869 0.131943
v 22.365774 -81.820496 0.063473
v 22.254902 -81.900337 0.043911
v 22.141815 -81.979996 0.033245
v 22.026838 -82.058434 0.029629
v 21.909851 -82.134354 0.032700
v 21.790915 -82.207863 0.038425
v 21.670147 -82.279953 0.040859
v 21.547720 -82.351204 0.037094
v 21.410608 -82.277481 0.032700
v 21.278151 -82.199738 0.042900
v 21.153904 -82.120132 0.064529
v 21.041166 -82.039879 0.100693
v 20.933781 -81.962959 0.140205
v 22.047197 -70.477371 -0.338123
v 22.156954 -70.447327 -0.417973
v 22.173405 -70.511147 -0.534950
v 22.947634 -70.597237 -1.569695
v 22.987034 -70.723953 -1.563438
v 22.992392 -70.672829 -1.441730
v 25.748386 -78.775902 2.155886
v 25.542311 -78.980560 1.731878
v 25.550644 -79.119286 1.771561
v 25.506973 -79.258217 1.766472
v 25.413353 -79.305901 1.668087
v 25.375340 -79.433792 1.669567
v 25.345058 -79.561508 1.678860
v 25.320473 -79.689758 1.697197
v 25.238852 -79.763336 1.620962
v 25.156578 -79.862000 1.553766
v 25.067863 -79.971069 1.481184
v 24.973240 -80.078552 1.397085
v 24.869064 -80.175636 1.311708
v 24.768955 -80.264839 1.228081
v 23.388115 -81.368736 0.436806
v 23.272215 -81.445908 0.423782
v 23.155085 -81.521980 0.406189
v 23.050850 -81.607330 0.359356
v 22.947842 -81.693832 0.308880
v 22.841806 -81.778679 0.261456
v 22.728909 -81.859673 0.225758
v 22.612196 -81.937485 0.198944
v 22.495739 -82.014061 0.173454
v 22.372997 -81.955986 0.105892
v 22.262770 -82.035461 0.079617
v 22.149839 -82.114342 0.065006
v 22.035339 -82.192482 0.058426
v 21.918592 -82.268036 0.062912
v 21.800152 -82.341736 0.070198
v 21.680538 -82.415245 0.070549
v 21.559923 -82.488350 0.065094
v 21.422199 -82.417625 0.052647
v 21.286306 -82.341194 0.057472
v 21.157768 -82.261482 0.077885
v 21.041395 -82.180244 0.114407
v 20.933825 -82.101074 0.156570
v 22.030111 -70.404495 -0.228058
v 22.143866 -70.386795 -0.294727
v 22.255690 -70.389351 -0.361977
v 22.262367 -70.443420 -0.500481
v 22.358349 -70.437325 -0.565357
v 22.435863 -70.403069 -0.632145
v 25.447416 -78.729568 2.561787
v 25.583755 -78.709419 2.546509
v 25.710089 -78.722504 2.282896
v 25.824022 -78.805832 2.267315
v 25.598400 -79.220734 1.867576
v 25.466047 -79.385071 1.766968
v 25.430702 -79.512817 1.771650
v 25.400639 -79.640991 1.782618
v 25.234631 -79.896805 1.667021
v 25.151842 -79.996140 1.599493
v 25.059803 -80.120201 1.521849
v 24.952156 -80.219734 1.417322
v 24.848482 -80.312622 1.333204
v 24.745823 -80.395836 1.259827
v 23.496105 -81.407936 0.507507
v 23.389496 -81.492874 0.485744
v 23.277977 -81.572617 0.468769
v 23.164938 -81.650726 0.448853
v 23.066406 -81.738380 0.398407
v 22.967339 -81.826828 0.345264
v 22.864504 -81.913895 0.294041
v 22.749903 -81.995811 0.261982
v 22.632641 -82.075066 0.234158
v 22.513721 -82.151924 0.210663
v 22.383984 -82.092682 0.146103
v 22.274723 -82.172638 0.111649
v 22.161085 -82.250877 0.093319
v 22.045319 -82.327568 0.087849
v 21.927853 -82.401825 0.094662
v 21.809450 -82.475090 0.103374
v 21.691114 -82.549812 0.101589
v 21.573090 -82.625351 0.089951
v 21.435547 -82.556732 0.076050
v 21.298077 -82.481255 0.080917
v 21.165361 -82.402328 0.096424
v 21.043995 -82.320763 0.129837
v 20.932480 -82.240349 0.169655
v 22.126249 -70.306793 -0.178112
v 22.241810 -70.318817 -0.227329
v 22.360075 -70.418266 -0.421452
v 22.481598 -70.408134 -0.485569
v 25.515390 -78.697380 2.678425
v 25.647427 -78.681160 2.669758
v 25.649191 -78.714470 2.416611
v 25.784960 -78.736031 2.392488
v 25.888920 -78.831947 2.378452
v 25.827133 -78.887360 2.147833
v 25.648504 -79.297859 1.971630
v 25.556360 -79.340500 1.865221
v 25.516298 -79.466438 1.865463
v 25.480654 -79.595367 1.871944
v 25.448427 -79.725830 1.883335
v 25.163670 -80.115593 1.658230
v 25.100262 -80.214577 1.610342
v 25.019396 -80.275520 1.522480
v 24.922993 -80.362312 1.435585
v 24.822163 -80.448456 1.363121
v 23.591377 -81.442703 0.576756
v 23.490662 -81.530846 0.552086
v 23.384365 -81.614830 0.535538
v 23.274691 -81.694908 0.521309
v 23.173515 -81.780441 0.485348
v 23.080502 -81.869904 0.432346
v 22.984989 -81.959656 0.378448
v 22.884216 -82.048012 0.327782
v 22.771034 -82.131477 0.295246
v 22.653917 -82.211998 0.267872
v 22.533155 -82.289063 0.248451
v 22.401609 -82.231361 0.177708
v 22.289896 -82.310753 0.143936
v 22.174788 -82.388412 0.123604
v 22.056866 -82.463310 0.120228
v 21.937864 -82.535553 0.130245
v 21.818800 -82.607895 0.140598
v 21.701645 -82.684410 0.132664
v 21.587486 -82.763161 0.106361
v 21.450375 -82.695610 0.097363
v 21.312738 -82.620316 0.108833
v 21.175703 -82.543091 0.116798
v 21.049162 -82.461586 0.146332
v 20.933790 -82.380013 0.185871
v 20.825905 -82.301636 0.226856
v 22.339323 -70.247536 -0.159393
v 22.350946 -70.338150 -0.295460
v 22.435795 -70.423027 -0.328247
v 25.586967 -78.680191 2.799791
v 25.724289 -78.681221 2.798052
v 25.730787 -78.707397 2.541943
v 25.862989 -78.756157 2.494940
v 25.960155 -78.856735 2.492874
v 25.894207 -78.942474 2.268904
v 25.873581 -79.082230 2.252333
v 25.688723 -79.382881 2.069939
v 25.603445 -79.420067 1.963283
v 25.560900 -79.549286 1.962067
v 25.525898 -79.681183 1.972557
v 25.091904 -80.344498 1.642887
v 24.993416 -80.415459 1.535467
v 24.897211 -80.502388 1.463472
v 24.813953 -80.584412 1.385033
v 23.676531 -81.477180 0.643448
v 23.579193 -81.564781 0.617188
v 23.478411 -81.651688 0.597404
v 23.372391 -81.734619 0.586777
v 23.271856 -81.821236 0.561218
v 23.182747 -81.911591 0.512802
v 23.093403 -82.002213 0.460602
v 23.001123 -82.092827 0.407650
v 22.900717 -82.181641 0.361656
v 22.789198 -82.266113 0.330746
v 22.673300 -82.347717 0.304890
v 22.554668 -82.426674 0.282551
v 22.419672 -82.369011 0.214237
v 22.306149 -82.448242 0.181793
v 22.189571 -82.525482 0.160999
v 22.069447 -82.598640 0.159222
v 21.949013 -82.669899 0.167816
v 21.829260 -82.742287 0.175240
v 21.713642 -82.820137 0.158878
v 21.600763 -82.900360 0.131729
v 21.464533 -82.836334 0.101608
v 21.328436 -82.760239 0.129578
v 21.189505 -82.682991 0.141426
v 21.056355 -82.602959 0.161777
v 20.937309 -82.520218 0.202721
v 20.826094 -82.440208 0.243408
v 20.721096 -82.364426 0.285534
v 22.439472 -70.347977 -0.212097
v 25.763008 -78.695297 2.684891
v 25.852285 -78.724380 2.631771
v 25.938623 -78.786629 2.584467
v 26.012041 -78.887939 2.630405
v 25.959007 -78.948158 2.398933
v 25.923496 -79.069588 2.346224
v 25.874292 -79.207962 2.314896
v 25.811411 -79.158112 2.182962
v 25.806690 -79.269455 2.218395
v 25.767885 -79.370338 2.189798
v 25.642048 -79.504944 2.055874
v 25.602707 -79.634430 2.061457
v 25.419382 -80.075638 1.979164
v 25.333866 -80.173706 1.904146
v 25.256615 -80.267532 1.839599
v 25.182602 -80.364136 1.775469
v 25.118538 -80.468796 1.722662
v 25.050297 -80.469795 1.622703
v 24.975897 -80.552139 1.560429
v 24.896425 -80.651672 1.491573
v 24.804688 -80.716309 1.400913
v 23.755577 -81.515144 0.706240
v 23.660103 -81.600365 0.677105
v 23.561739 -81.686539 0.655355
v 23.461031 -81.772934 0.640623
v 23.362993 -81.861168 0.621790
v 23.274000 -81.952408 0.584839
v 23.189629 -82.044167 0.537079
v 23.102962 -82.135368 0.487919
v 23.012711 -82.226227 0.438431
v 22.913256 -82.315247 0.397198
v 22.803627 -82.400269 0.369534
v 22.690512 -82.483047 0.344624
v 22.574598 -82.563263 0.320992
v 22.438889 -82.506149 0.252758
v 22.323328 -82.584961 0.224068
v 22.204390 -82.660919 0.206692
v 22.083263 -82.733963 0.201622
v 21.961805 -82.805260 0.205975
v 21.841978 -82.878372 0.206367
v 21.725794 -82.954865 0.192261
v 21.608326 -83.028633 0.189259
v 21.479134 -82.975906 0.128460
v 21.342653 -82.899689 0.144478
v 21.204252 -82.822807 0.162754
v 21.069082 -82.742859 0.186363
v 20.942804 -82.660934 0.219112
v 20.827314 -82.579651 0.259174
v 20.720453 -82.501724 0.302196
v 23.578304 -78.895058 3.420725
v 23.724171 -78.948730 3.398674
v 25.866180 -78.717094 2.790386
v 25.955822 -78.776848 2.703985
v 26.028982 -78.865906 2.773911
v 26.012854 -78.998459 2.538254
v 25.977062 -79.059059 2.443432
v 25.945807 -79.177185 2.432844
v 25.914064 -79.305763 2.429802
v 25.842865 -79.350311 2.313965
v 25.800520 -79.475494 2.290119
v 25.723671 -79.484291 2.166855
v 25.674902 -79.586029 2.142038
v 25.659801 -79.696503 2.175375
v 25.563936 -80.085571 2.206425
v 25.485962 -80.142197 2.102367
v 25.405634 -80.213913 2.019756
v 25.332251 -80.303291 1.957268
v 25.258949 -80.395172 1.895538
v 25.189043 -80.491074 1.836937
v 25.052765 -80.580093 1.669125
v 24.983761 -80.678940 1.609541
v 24.918924 -80.782372 1.569698
v 24.846691 -80.772339 1.491449
v 23.733068 -81.638641 0.738945
v 23.635677 -81.720749 0.713985
v 23.537470 -81.808067 0.694496
v 23.444719 -81.901009 0.674437
v 23.355719 -81.992287 0.650555
v 23.274809 -82.085747 0.609064
v 23.193476 -82.178085 0.564560
v 23.110222 -82.269478 0.517265
v 23.019926 -82.359688 0.473713
v 22.920538 -82.448746 0.439930
v 22.816149 -82.536041 0.412697
v 22.706915 -82.619484 0.389206
v 22.592010 -82.698448 0.368416
v 22.456736 -82.641457 0.297501
v 22.339399 -82.719528 0.272942
v 22.219101 -82.794930 0.257099
v 22.098249 -82.869186 0.246460
v 21.976589 -82.941551 0.244339
v 21.857046 -83.015717 0.237370
v 21.740208 -83.091568 0.224133
v 21.624302 -83.167664 0.211838
v 21.492086 -83.102669 0.188362
v 21.358723 -83.033257 0.183437
v 21.219656 -82.960960 0.187611
v 21.082663 -82.882721 0.208931
v 20.952085 -82.801414 0.239170
v 20.831387 -82.719551 0.276890
v 20.720907 -82.639870 0.319420
v 20.617922 -82.564232 0.365383
v 21.787397 -69.875893 0.257313
v 21.922766 -69.953232 0.207317
v 22.037392 -69.934296 0.259632
v 23.656948 -78.944870 3.517897
v 25.958292 -78.734802 2.943106
v 25.985172 -78.770203 2.822964
v 26.057999 -78.837738 2.905056
v 26.065720 -78.963890 2.734264
v 26.052803 -79.019051 2.659050
v 25.999439 -79.125580 2.526035
v 25.984200 -79.244667 2.542900
v 25.949808 -79.377312 2.542933
v 25.875664 -79.439339 2.417797
v 25.826366 -79.583061 2.389112
v 25.741730 -79.594910 2.250755
v 25.732746 -79.726181 2.304335
v 25.604523 -80.165268 2.311361
v 25.529915 -80.219284 2.212486
v 25.462374 -80.258522 2.125185
v 25.402752 -80.342560 2.078243
v 25.330803 -80.431252 2.016901
v 25.259302 -80.523277 1.953911
v 25.123194 -80.595589 1.779962
v 25.055763 -80.700592 1.722143
v 24.989967 -80.803566 1.669920
v 24.921322 -80.911980 1.624508
v 24.846741 -80.889793 1.534292
v 23.605919 -81.838829 0.752377
v 23.514856 -81.933899 0.733961
v 23.432503 -82.029282 0.714832
v 23.354380 -82.124374 0.680000
v 23.278593 -82.219376 0.639572
v 23.200649 -82.311829 0.596134
v 23.118044 -82.402603 0.551758
v 23.026600 -82.492165 0.513416
v 22.929655 -82.583214 0.484463
v 22.828117 -82.670219 0.461262
v 22.719097 -82.752434 0.440384
v 22.603176 -82.828537 0.422878
v 22.472467 -82.774605 0.347881
v 22.353792 -82.852348 0.325268
v 22.235163 -82.929817 0.304516
v 22.114971 -83.005318 0.289413
v 21.993837 -83.079285 0.279831
v 21.874039 -83.154022 0.268845
v 21.755970 -83.229767 0.255444
v 21.638062 -83.305229 0.244900
v 21.505600 -83.241135 0.212486
v 21.370714 -83.172318 0.201984
v 21.234152 -83.099190 0.211067
v 21.097031 -83.022301 0.231216
v 20.963179 -82.942093 0.258614
v 21.789358 -69.776344 0.357128
v 21.914242 -69.850952 0.300877
v 22.031460 -69.850189 0.370186
v 22.134970 -69.885757 0.305904
v 23.581253 -78.904587 3.595558
v 23.699236 -78.965500 3.651499
v 23.751282 -78.984985 3.527252
v 23.858994 -79.012360 3.595146
v 26.100683 -78.957123 2.851719
v 26.107574 -79.083313 2.776432
v 26.045412 -79.146446 2.640585
v 26.024063 -79.301743 2.654980
v 25.990192 -79.440674 2.659510
v 25.912931 -79.510651 2.532154
v 25.882532 -79.638062 2.531452
v 25.813522 -79.700676 2.426022
v 25.772514 -79.799370 2.409601
v 25.675291 -80.126572 2.413357
v 25.570513 -80.298721 2.314217
v 25.483559 -80.362305 2.209215
v 25.403273 -80.464928 2.137550
v 25.328485 -80.557426 2.072155
v 25.256569 -80.651573 2.007629
v 25.190609 -80.620392 1.892359
v 25.125040 -80.721924 1.831644
v 25.057159 -80.824699 1.775652
v 24.990919 -80.930405 1.721872
v 24.921547 -81.038277 1.668871
v 24.845924 -81.016899 1.572300
v 24.331343 -81.362808 1.160149
v 24.235535 -81.433929 1.100384
v 24.142199 -81.506454 1.040077
v 23.580696 -81.945755 0.789610
v 23.517998 -82.056160 0.794542
v 23.434078 -82.154686 0.755062
v 23.364998 -82.253105 0.718981
v 23.291552 -82.348137 0.679396
v 23.214115 -82.440987 0.635340
v 23.129108 -82.530144 0.594692
v 23.041868 -82.620300 0.556770
v 22.956383 -82.725677 0.543297
v 22.847462 -82.812782 0.521572
v 22.733196 -82.897369 0.503899
v 22.605274 -82.958328 0.476192
v 22.482471 -82.904327 0.402058
v 22.366316 -82.984489 0.378391
v 22.251694 -83.064903 0.350891
v 22.132473 -83.141548 0.332497
v 22.012905 -83.217590 0.314617
v 21.892683 -83.292877 0.300900
v 21.772766 -83.368042 0.289185
v 21.652739 -83.442398 0.281067
v 21.518976 -83.378654 0.243275
v 21.384253 -83.310020 0.230373
v 21.247883 -83.238274 0.231583
v 21.111248 -83.162186 0.250725
v 20.975506 -83.082985 0.276516
v 20.848162 -83.000313 0.316200
v 20.728643 -82.918312 0.357254
v 20.618696 -82.838829 0.401237
v 20.516907 -82.763176 0.449528
v 20.417048 -82.691666 0.498875
v 20.316280 -82.621887 0.550404
v 21.913187 -69.773071 0.412163
v 22.032488 -69.766800 0.466511
v 22.171816 -69.799644 0.393707
v 23.610298 -78.865372 3.736953
v 23.721613 -78.921547 3.793018
v 23.805822 -78.993263 3.722683
v 24.013641 -79.019196 3.594032
v 26.158546 -79.182327 2.879032
v 26.091352 -79.229324 2.758430
v 26.067924 -79.370308 2.769497
v 26.039661 -79.503609 2.781153
v 25.958534 -79.573303 2.657633
v 25.922760 -79.708450 2.653904
v 25.845787 -79.768005 2.531593
v 25.725304 -80.176239 2.520859
v 25.648201 -80.241486 2.417025
v 25.620571 -80.367012 2.424888
v 25.543867 -80.426445 2.329470
v 25.469650 -80.504120 2.251261
v 25.397968 -80.594978 2.185507
v 25.189859 -80.749054 1.943504
v 25.124514 -80.849266 1.881664
v 25.056917 -80.951302 1.824404
v 24.989586 -81.056190 1.768520
v 24.918003 -81.161774 1.713978
v 24.843609 -81.140465 1.612576
v 24.414047 -81.426262 1.258535
v 24.316681 -81.497940 1.196701
v 24.220621 -81.569756 1.134148
v 24.127338 -81.642441 1.070526
v 23.625370 -82.000885 0.850414
v 23.509302 -82.177055 0.830164
v 23.455351 -82.272881 0.808884
v 23.388241 -82.373848 0.768988
v 23.232180 -82.565117 0.681377
v 23.148151 -82.654785 0.640621
v 23.071562 -82.732155 0.606609
v 22.950584 -82.834351 0.577518
v 22.839098 -82.921722 0.557446
v 22.707506 -83.019531 0.540962
v 22.490128 -83.035683 0.456245
v 22.380423 -83.118103 0.427708
v 22.267405 -83.199150 0.399334
v 22.150564 -83.277748 0.375397
v 22.033106 -83.355797 0.350403
v 21.913834 -83.432503 0.330318
v 21.792898 -83.507736 0.317665
v 21.671486 -83.581970 0.307465
v 21.533503 -83.516579 0.273964
v 21.397669 -83.449165 0.251892
v 21.261637 -83.377274 0.253086
v 21.123869 -83.303062 0.262302
v 20.988640 -83.224022 0.292412
v 20.859682 -83.141296 0.334984
v 20.736517 -83.058418 0.377304
v 20.621531 -82.977608 0.419640
v 20.515816 -82.900063 0.465610
v 20.415804 -82.826553 0.515148
v 20.315804 -82.756165 0.565933
v 20.213331 -82.685867 0.617319
v 21.923519 -69.701309 0.527969
v 22.035458 -69.702354 0.590530
v 22.127365 -69.754868 0.516140
v 23.661659 -78.811676 3.856373
v 23.776297 -78.874596 3.913391
v 23.850706 -78.962296 3.831283
v 23.932323 -79.014694 3.719872
v 24.071175 -79.015450 3.721895
v 26.196444 -79.153427 3.016485
v 26.185892 -79.288132 2.970228
v 26.129448 -79.302032 2.856340
v 26.127235 -79.424835 2.909046
v 26.085989 -79.571404 2.895929
v 26.004051 -79.640045 2.774855
v 25.964857 -79.779900 2.764465
v 25.699112 -80.308258 2.527250
v 25.671843 -80.438095 2.535566
v 25.598652 -80.491058 2.442259
v 25.528570 -80.556870 2.361965
v 25.463507 -80.639519 2.296831
v 25.393431 -80.727173 2.233324
v 25.120493 -80.976845 1.930063
v 25.053143 -81.077766 1.871206
v 24.985863 -81.181084 1.813593
v 24.912174 -81.284233 1.759840
v 24.405127 -81.561287 1.299442
v 24.305635 -81.633667 1.237257
v 24.207897 -81.705719 1.173202
v 23.162531 -82.784416 0.680258
v 23.050953 -82.854790 0.634258
v 22.941860 -82.942780 0.610968
v 22.830788 -83.030510 0.592175
v 22.738121 -83.135170 0.588478
v 22.611113 -83.089149 0.526604
v 22.504263 -83.169456 0.503723
v 22.396229 -83.251991 0.474258
v 22.284742 -83.333992 0.444065
v 22.170748 -83.414696 0.414078
v 22.055696 -83.494568 0.382671
v 21.938503 -83.573013 0.353859
v 21.816828 -83.648727 0.338680
v 21.693054 -83.721962 0.332596
v 21.550571 -83.655678 0.300938
v 21.412329 -83.588455 0.275208
v 21.275831 -83.516212 0.276367
v 21.137569 -83.443497 0.278320
v 21.002121 -83.365097 0.307102
v 20.872749 -83.282379 0.352787
v 20.747145 -83.198845 0.397907
v 20.627419 -83.116959 0.439674
v 20.517605 -83.037613 0.484810
v 20.414684 -82.962273 0.531933
v 20.314110 -82.890648 0.580986
v 20.213303 -82.820183 0.633764
v 21.944502 -69.654495 0.649218
v 22.040535 -69.667847 0.738052
v 22.140091 -69.747276 0.633871
v 23.711561 -78.778320 3.983984
v 23.840515 -78.818626 4.027517
v 23.902815 -78.923996 3.951660
v 23.985909 -78.992073 3.845535
v 24.124725 -78.994774 3.849955
v 24.266047 -78.998032 3.852531
v 26.224104 -79.254524 3.107264
v 26.208647 -79.387886 3.056097
v 26.164213 -79.518120 3.020744
v 26.125448 -79.653183 3.001308
v 26.046572 -79.712288 2.883356
v 26.009119 -79.852959 2.872001
v 25.922421 -79.916664 2.752665
v 25.885101 -80.050171 2.744903
v 25.747572 -80.379921 2.635048
v 25.718557 -80.514641 2.640577
v 25.645527 -80.570862 2.548203
v 25.527781 -80.686584 2.414356
v 25.463846 -80.770233 2.345755
v 25.046940 -81.203972 1.916615
v 24.978867 -81.305328 1.858759
v 23.757307 -82.218018 1.042129
v 23.169317 -82.915352 0.720402
v 23.067249 -83.000099 0.689405
v 22.965973 -83.086960 0.661541
v 22.865374 -83.175980 0.640799
v 22.628241 -83.217400 0.576561
v 22.520267 -83.300331 0.551338
v 22.412031 -83.384567 0.520855
v 22.302851 -83.468529 0.487068
v 22.192329 -83.551559 0.451023
v 22.080282 -83.633316 0.413433
v 21.964365 -83.713036 0.380707
v 21.841606 -83.788773 0.366631
v 21.715263 -83.859818 0.369293
v 21.569649 -83.793983 0.333122
v 21.428669 -83.728394 0.298504
v 21.290550 -83.655663 0.298687
v 21.016710 -83.505486 0.325527
v 20.886982 -83.423111 0.370880
v 20.759136 -83.339676 0.416828
v 20.635458 -83.257027 0.459171
v 20.521339 -83.176094 0.504330
v 20.414927 -83.098808 0.550163
v 20.312582 -83.025566 0.597115
v 20.212994 -82.954178 0.650732
v 22.164618 -69.743797 0.753239
v 22.231949 -69.833122 0.663946
v 23.777256 -78.711563 4.087532
v 23.960167 -78.871849 4.066383
v 24.034992 -78.965050 3.970968
v 24.175373 -78.980225 3.978008
v 24.317402 -78.989113 3.982994
v 24.460266 -79.002983 3.984583
v 26.231201 -79.478638 3.152021
v 26.197348 -79.610626 3.122339
v 26.161484 -79.742355 3.103559
v 26.088541 -79.792175 2.985996
v 26.054127 -79.931091 2.974367
v 25.971052 -79.991173 2.861914
v 25.935871 -80.127296 2.855417
v 25.766541 -80.590576 2.742353
v 25.689547 -80.649376 2.645704
v 25.605000 -80.711601 2.542215
v 25.529709 -80.808502 2.464245
v 25.459698 -80.895813 2.390154
v 25.390953 -80.856705 2.278549
v 23.977304 -82.102440 1.153652
v 23.871632 -82.157928 1.092690
v 23.856375 -82.272560 1.134214
v 23.751354 -82.333878 1.091871
v 23.278698 -82.952988 0.808004
v 23.182966 -83.044289 0.770447
v 23.080854 -83.129692 0.743006
v 22.988142 -83.221146 0.703321
v 22.756380 -83.262413 0.634781
v 22.642147 -83.344124 0.626419
v 22.533312 -83.429695 0.600998
v 22.427938 -83.516769 0.566139
v 22.323353 -83.603561 0.525696
v 22.217916 -83.689003 0.481510
v 22.107248 -83.771942 0.442169
v 21.991104 -83.852524 0.410175
v 21.865692 -83.926575 0.404995
v 21.737902 -83.996284 0.411968
v 21.589952 -83.930222 0.375153
v 21.446463 -83.865273 0.337940
v 21.306002 -83.794853 0.324207
v 21.168896 -83.720665 0.331230
v 21.033409 -83.644096 0.351845
v 20.902058 -83.563210 0.391037
v 20.645267 -83.397575 0.477676
v 20.525803 -83.315735 0.521042
v 20.415787 -83.236504 0.567207
v 20.312420 -83.161034 0.615345
v 20.213003 -83.088280 0.668791
v 23.695076 -78.595947 4.136454
v 23.820026 -78.640198 4.175451
v 23.906456 -78.744408 4.150856
v 24.012928 -78.841202 4.188036
v 24.085670 -78.930923 4.091431
v 24.224323 -78.964882 4.105301
v 24.365891 -78.984871 4.114185
v 24.506765 -79.015244 4.118671
v 26.251408 -79.575813 3.247827
v 26.227406 -79.705933 3.224485
v 26.195593 -79.835594 3.201771
v 26.127226 -79.877518 3.086229
v 26.094780 -80.013878 3.074587
v 26.019272 -80.069664 2.964603
v 25.984818 -80.206543 2.958946
v 25.919802 -80.478737 2.950176
v 25.842775 -80.533867 2.845249
v 25.815687 -80.667053 2.846056
v 25.742720 -80.721970 2.747194
v 25.665352 -80.780235 2.657146
v 25.594425 -80.852066 2.573984
v 25.523266 -80.935493 2.499275
v 25.386732 -80.984802 2.319580
v 25.312967 -81.075661 2.252653
v 24.070469 -82.171982 1.273886
v 23.965490 -82.225281 1.206234
v 23.930210 -82.342056 1.246185
v 23.837782 -82.375710 1.180319
v 23.298321 -83.080795 0.862267
v 23.200188 -83.172043 0.830074
v 23.092773 -83.255241 0.807808
v 22.887215 -83.312302 0.673624
v 22.769627 -83.390282 0.681858
v 22.657047 -83.474052 0.668476
v 22.548782 -83.560814 0.644516
v 22.449392 -83.650993 0.601498
v 22.350882 -83.740097 0.552605
v 22.245272 -83.826256 0.510857
v 22.133934 -83.909531 0.475098
v 22.014189 -83.988274 0.455353
v 21.887856 -84.060692 0.455090
v 21.759993 -84.130791 0.460960
v 21.611069 -84.065361 0.421978
v 21.465496 -83.999344 0.386780
v 21.323391 -83.931030 0.363857
v 21.184658 -83.858604 0.361099
v 20.917704 -83.702499 0.414082
v 20.787195 -83.620544 0.456329
v 20.533556 -83.455635 0.539814
v 20.417747 -83.375275 0.582905
v 20.310707 -83.297913 0.629583
v 20.211966 -83.223213 0.685242
v 23.779284 -78.557983 4.259903
v 23.901377 -78.618675 4.266037
v 23.990847 -78.716415 4.272770
v 24.074669 -78.820625 4.305630
v 24.136814 -78.911858 4.214487
v 24.272781 -78.953545 4.233898
v 24.412035 -78.984306 4.246179
v 26.262526 -79.804771 3.316583
v 26.231157 -79.934837 3.296450
v 26.164158 -79.968468 3.183912
v 26.127922 -80.100586 3.174667
v 26.063095 -80.151474 3.064327
v 26.028965 -80.287827 3.059286
v 25.995888 -80.423828 3.055206
v 25.965326 -80.559464 3.051422
v 25.890255 -80.613174 2.948347
v 25.863468 -80.746346 2.949486
v 25.793051 -80.798096 2.852068
v 25.722467 -80.851662 2.761116
v 25.654047 -80.912216 2.677997
v 25.583221 -80.983017 2.603024
v 25.450462 -81.022820 2.426514
v 25.377798 -81.112389 2.356703
v 25.304512 -81.204071 2.290020
v 24.159861 -82.230743 1.405336
v 24.049625 -82.308197 1.342373
v 23.980867 -82.420235 1.333035
v 23.881145 -82.479103 1.265133
v 23.315035 -83.203468 0.928055
v 23.209875 -83.291801 0.901527
v 23.097422 -83.373344 0.879347
v 22.997013 -83.346527 0.767817
v 22.898445 -83.439598 0.730101
v 22.779428 -83.515915 0.733494
v 22.668879 -83.601898 0.717419
v 22.567709 -83.693214 0.682806
v 22.472530 -83.785316 0.635935
v 22.376230 -83.875687 0.586220
v 22.272778 -83.963150 0.542591
v 22.156973 -84.044533 0.519119
v 22.034428 -84.120316 0.510155
v 21.908474 -84.192711 0.509899
v 21.781912 -84.265236 0.509499
v 21.632811 -84.201180 0.467148
v 21.485531 -84.134048 0.434406
v 21.342148 -84.064392 0.412949
v 21.202387 -83.993530 0.402523
v 21.066509 -83.918747 0.412910
v 20.933296 -83.841026 0.439457
v 20.802721 -83.759987 0.479298
v 20.420887 -83.515076 0.596306
v 20.308722 -83.436111 0.640495
v 20.206955 -83.359604 0.694662
v 20.112865 -83.284584 0.759594
v 24.042900 -78.718826 4.379908
v 24.133987 -78.787102 4.423849
v 24.189850 -78.894302 4.341373
v 24.324390 -78.929886 4.360300
v 26.098373 -80.235977 3.164059
v 25.909298 -80.827866 3.051883
v 25.840473 -80.878258 2.955532
v 25.772778 -80.928940 2.864761
v 25.706446 -80.983246 2.780962
v 25.638924 -81.043396 2.702751
v 25.509356 -81.063202 2.530081
v 25.439299 -81.150719 2.456593
v 25.369099 -81.242340 2.386780
v 25.297083 -81.334808 2.321728
v 24.154482 -82.358574 1.476257
v 24.063908 -82.446220 1.431129
v 23.975887 -82.539574 1.377295
v 23.219240 -83.411537 0.969339
v 23.117443 -83.498505 0.924036
v 23.004377 -83.466599 0.830265
v 22.899120 -83.554184 0.802488
v 22.787844 -83.639549 0.787918
v 22.686796 -83.732407 0.756269
v 22.587616 -83.825256 0.722630
v 22.497311 -83.919342 0.671814
v 22.400360 -84.010239 0.625481
v 22.293213 -84.096573 0.591034
v 22.176153 -84.176819 0.572334
v 22.052444 -84.250526 0.568611
v 21.928701 -84.325562 0.561539
v 21.804197 -84.400940 0.553123
v 21.655033 -84.337669 0.509663
v 21.506382 -84.271095 0.475227
v 21.360931 -84.201561 0.451290
v 21.220282 -84.128525 0.444633
v 21.083632 -84.054535 0.449474
v 20.949951 -83.978172 0.470196
v 20.818678 -83.898621 0.504837
v 20.687880 -83.817009 0.545074
v 20.308781 -83.575417 0.650925
v 20.202833 -83.497108 0.703255
v 20.108946 -83.420654 0.769899
v 24.246504 -78.855347 4.460682
v 26.197453 -80.286652 3.367466
v 25.886606 -80.960907 3.058029
v 25.819851 -81.010529 2.966057
v 25.754108 -81.061699 2.880281
v 25.687418 -81.115356 2.799202
v 25.565992 -81.110664 2.627260
v 25.494343 -81.190605 2.551582
v 25.424383 -81.281631 2.481348
v 25.356136 -81.375061 2.416805
v 25.288363 -81.467743 2.353027
v 23.225782 -83.530609 1.028765
v 23.019073 -83.589645 0.873821
v 22.912889 -83.679878 0.840685
v 22.797525 -83.763237 0.837904
v 22.700546 -83.859924 0.806255
v 22.611120 -83.957397 0.762032
v 22.521093 -84.052536 0.713390
v 22.420773 -84.142990 0.674150
v 22.308136 -84.226006 0.651321
v 22.190170 -84.304863 0.635843
v 22.071672 -84.384262 0.617367
v 21.948435 -84.459679 0.609146
v 21.826277 -84.537094 0.594917
v 21.678001 -84.475113 0.548149
v 21.528379 -84.409828 0.509575
v 21.380369 -84.340424 0.483994
v 21.236849 -84.267914 0.471794
v 21.098814 -84.192841 0.476704
v 20.200237 -83.635773 0.711079
v 20.105114 -83.557503 0.778976
v 20.012554 -83.480476 0.849762
v 26.272808 -80.254799 3.474592
v 26.237724 -80.380035 3.462749
v 26.171457 -80.416252 3.355421
v 25.934536 -81.043610 3.161234
v 25.865597 -81.093658 3.066866
v 25.798628 -81.144073 2.977489
v 25.730886 -81.195000 2.892046
v 25.615448 -81.171379 2.721285
v 25.544491 -81.235329 2.642565
v 25.474627 -81.320435 2.571398
v 25.410412 -81.416183 2.512451
v 25.345577 -81.508423 2.452995
v 25.278711 -81.599976 2.389565
v 25.214859 -81.692841 2.322811
v 25.140921 -81.784256 2.263599
v 25.058792 -81.874146 2.212570
v 24.976215 -81.964455 2.163723
v 24.893261 -82.054070 2.116982
v 24.807020 -82.141418 2.074348
v 24.338808 -82.449905 1.698318
v 24.248161 -82.537621 1.647175
v 23.340040 -83.577713 1.138386
v 23.130835 -83.620003 0.958332
v 23.017408 -83.706200 0.930779
v 22.914040 -83.795525 0.904718
v 22.810713 -83.888664 0.887310
v 22.725204 -83.990669 0.844942
v 22.636547 -84.089340 0.803738
v 22.540119 -84.183151 0.766588
v 22.433825 -84.270821 0.737915
v 22.319885 -84.352959 0.717245
v 22.202868 -84.433189 0.698143
v 22.085600 -84.513786 0.677086
v 21.968840 -84.594994 0.652798
v 21.849949 -84.674896 0.630634
v 21.701578 -84.612839 0.585308
v 21.550997 -84.547997 0.546230
v 21.401136 -84.480408 0.511993
v 21.254210 -84.409164 0.489441
v 21.112303 -84.334229 0.488277
v 20.978260 -84.256081 0.514442
v 20.201384 -83.775513 0.721651
v 20.101480 -83.695343 0.786531
v 20.006557 -83.617470 0.854916
v 19.900639 -83.539925 0.907871
v 26.313131 -80.342163 3.575449
v 26.211332 -80.509216 3.447189
v 25.911968 -81.174545 3.169029
v 25.842405 -81.226913 3.074363
v 25.770334 -81.276810 2.985170
v 25.658318 -81.246269 2.809324
v 25.585854 -81.300484 2.727747
v 25.520695 -81.349075 2.653183
v 25.468372 -81.446114 2.612890
v 25.408541 -81.543907 2.559242
v 25.342627 -81.637589 2.494453
v 25.276991 -81.731216 2.426991
v 25.211081 -81.824112 2.359562
v 25.131172 -81.914040 2.303194
v 25.043644 -82.003136 2.256399
v 24.960243 -82.093925 2.209972
v 24.876514 -82.181007 2.164864
v 24.794500 -82.268196 2.116119
v 24.728224 -82.232933 2.027019
v 24.651096 -82.326447 1.977932
v 24.579704 -82.423645 1.924877
v 24.501411 -82.519463 1.877213
v 24.423103 -82.486664 1.790417
v 24.337648 -82.578743 1.740643
v 24.249319 -82.669174 1.690588
v 23.222778 -83.650673 1.059221
v 23.111696 -83.732094 1.019411
v 23.015900 -83.820030 0.987719
v 22.929804 -83.915161 0.943899
v 22.841785 -84.018967 0.914551
v 22.751413 -84.119667 0.891479
v 22.656107 -84.215553 0.863071
v 22.554283 -84.307861 0.833168
v 22.444166 -84.393791 0.809460
v 22.328548 -84.475555 0.788696
v 22.215471 -84.560295 0.759739
v 22.106739 -84.647530 0.720711
v 21.991405 -84.730667 0.692926
v 21.725721 -84.750755 0.622368
v 21.422838 -84.618752 0.548271
v 21.273872 -84.550423 0.509991
v 21.127270 -84.476845 0.491943
v 20.988220 -84.398705 0.513306
v 20.209696 -83.914902 0.741438
v 20.102320 -83.833725 0.798933
v 20.002062 -83.754868 0.861713
v 19.899771 -83.676964 0.920982
v 19.793428 -83.597321 0.976398
v 26.280220 -80.471855 3.555719
v 25.882734 -81.307404 3.173937
v 25.808483 -81.358559 3.080460
v 25.695513 -81.325638 2.896402
v 25.619175 -81.377663 2.806320
v 25.539614 -81.430275 2.713926
v 25.483627 -81.561852 2.681252
v 25.408529 -81.667801 2.604328
v 25.343235 -81.766853 2.536474
v 25.279142 -81.861839 2.467106
v 25.204348 -81.952263 2.404125
v 25.120348 -82.041214 2.349327
v 25.033188 -82.132912 2.304462
v 24.950901 -82.223320 2.259678
v 24.870459 -82.308578 2.205599
v 24.786264 -82.395035 2.153065
v 24.709873 -82.356789 2.072260
v 24.642992 -82.453239 2.013559
v 24.573425 -82.550369 1.958378
v 24.498837 -82.646889 1.907621
v 24.420187 -82.614044 1.826382
v 24.335400 -82.707199 1.779285
v 24.248768 -82.799095 1.730268
v 23.285511 -83.717163 1.147186
v 23.187164 -83.757446 1.090605
v 23.096107 -83.838257 1.089811
v 23.026356 -83.933037 1.037685
v 22.950945 -84.035988 0.990629
v 22.866720 -84.141037 0.974735
v 22.772432 -84.237671 0.960346
v 22.668816 -84.332558 0.937225
v 22.563253 -84.424736 0.911503
v 22.450953 -84.511528 0.885902
v 22.339497 -84.598907 0.853848
v 22.233749 -84.689545 0.810387
v 22.128157 -84.779655 0.765043
v 22.013794 -84.864845 0.734720
v 21.872574 -84.811264 0.670309
v 21.749662 -84.888428 0.659542
v 21.446571 -84.757675 0.583130
v 21.295523 -84.690178 0.541756
v 21.146004 -84.618797 0.511646
v 20.999859 -84.542206 0.507557
v 19.894411 -83.814522 0.925648
v 19.787699 -83.735504 0.980251
v 25.731256 -81.405678 2.988117
v 25.652153 -81.452530 2.893776
v 25.571320 -81.503922 2.794334
v 25.537275 -81.623535 2.793406
v 25.468170 -81.700348 2.711613
v 25.406561 -81.800667 2.649710
v 25.344767 -81.897835 2.586252
v 25.280970 -81.990387 2.515366
v 25.202103 -82.078026 2.452572
v 25.117748 -82.165947 2.400917
v 25.042345 -82.275093 2.365564
v 24.956518 -82.368149 2.307056
v 24.862568 -82.437584 2.238789
v 24.708263 -82.486954 2.101824
v 24.640528 -82.582497 2.043512
v 24.568314 -82.678116 1.990353
v 24.493170 -82.773773 1.940348
v 24.416775 -82.741287 1.860386
v 24.333200 -82.835159 1.814293
v 23.323744 -83.819633 1.211128
v 23.219732 -83.848999 1.137396
v 23.134594 -83.971214 1.130733
v 22.983974 -84.145088 1.054897
v 22.922226 -84.266853 1.019413
v 22.793909 -84.360397 1.012871
v 22.679962 -84.450600 1.010187
v 22.561773 -84.537041 0.994442
v 22.450384 -84.629532 0.960833
v 22.346855 -84.724716 0.914295
v 22.252373 -84.820961 0.853943
v 22.149416 -84.913322 0.804207
v 22.033316 -84.998520 0.779009
v 21.894005 -84.945961 0.714325
v 21.772297 -85.024513 0.701708
v 21.624063 -84.963310 0.653368
v 21.471609 -84.897095 0.616529
v 21.318726 -84.829208 0.578522
v 21.167580 -84.759689 0.540691
v 21.018110 -84.685425 0.523037
v 20.876921 -84.605064 0.548435
v 19.891720 -83.952423 0.933733
v 19.785486 -83.873482 0.989391
v 25.689678 -81.531631 2.988886
v 25.613249 -81.575516 2.891987
v 25.583097 -81.700378 2.895582
v 25.520483 -81.736366 2.809126
v 25.471184 -81.829170 2.765968
v 25.414120 -81.929832 2.712738
v 25.349762 -82.023506 2.644657
v 25.279392 -82.115433 2.569201
v 25.204811 -82.204880 2.505186
v 25.132780 -82.279930 2.456716
v 25.031397 -82.385651 2.387604
v 24.930841 -82.491753 2.318413
v 24.783035 -82.525497 2.184990
v 24.711040 -82.618172 2.129004
v 24.636600 -82.711525 2.075842
v 24.563021 -82.806137 2.023003
v 24.486864 -82.900780 1.973408
v 24.412930 -82.868423 1.893000
v 24.328960 -82.962044 1.849171
v 23.621489 -83.823219 1.434866
v 23.549528 -83.919861 1.400185
v 23.257256 -83.949745 1.198761
v 23.079275 -84.237389 1.073662
v 23.034143 -84.357613 1.070807
v 22.909573 -84.390663 1.049896
v 22.818119 -84.494438 1.070671
v 22.678057 -84.573120 1.078562
v 22.562347 -84.665894 1.055136
v 22.465778 -84.764893 1.000513
v 22.370508 -84.862099 0.943100
v 22.274927 -84.957726 0.884804
v 22.166443 -85.048309 0.848125
v 21.914402 -85.080307 0.760290
v 21.794844 -85.160637 0.743553
v 21.647858 -85.100609 0.693365
v 21.496969 -85.036545 0.650208
v 21.343525 -84.968910 0.613291
v 21.190950 -84.900108 0.573944
v 21.039482 -84.827538 0.548073
v 20.893452 -84.748283 0.559505
v 19.893965 -84.090485 0.948412
v 19.786810 -84.011200 1.003399
v 25.543892 -81.826332 2.882647
v 25.490107 -81.939789 2.844223
v 25.430042 -82.057007 2.792309
v 24.939871 -82.602615 2.371130
v 24.858692 -82.567497 2.274250
v 24.781603 -82.655449 2.220497
v 24.706911 -82.746948 2.164717
v 24.628761 -82.839050 2.112783
v 24.556610 -82.934074 2.057449
v 24.406475 -82.994858 1.927196
v 24.091789 -83.371590 1.734577
v 24.011427 -83.464668 1.688036
v 23.709808 -83.849632 1.502972
v 23.635506 -83.940651 1.463528
v 23.568804 -84.014130 1.430462
v 23.184515 -84.212807 1.172607
v 23.161673 -84.335037 1.135323
v 23.107136 -84.455666 1.128696
v 22.975332 -84.479141 1.087742
v 22.921965 -84.593391 1.113777
v 22.793081 -84.633026 1.121895
v 22.677504 -84.712395 1.126308
v 22.580235 -84.808578 1.084372
v 22.494524 -84.905769 1.019238
v 22.400730 -85.002190 0.962244
v 22.297096 -85.096107 0.921007
v 22.051199 -85.133057 0.826351
v 21.934669 -85.215576 0.806522
v 21.818716 -85.297943 0.782646
v 21.671709 -85.237663 0.734224
v 21.521923 -85.175072 0.687818
v 21.368725 -85.108253 0.649809
v 21.215357 -85.040146 0.609703
v 21.062498 -84.968979 0.578018
v 20.912708 -84.891457 0.576721
v 25.571743 -81.918175 2.968895
v 25.519798 -82.036362 2.938349
v 25.478474 -82.156395 2.913239
v 24.856043 -82.691780 2.319096
v 24.772861 -82.780090 2.264576
v 24.691895 -82.870972 2.210291
v 24.615713 -82.964516 2.154918
v 24.539103 -83.058342 2.102016
v 24.455120 -83.148842 2.056741
v 24.169456 -83.406677 1.816668
v 24.089334 -83.499695 1.771887
v 24.008993 -83.592323 1.727301
v 23.723661 -83.976898 1.528225
v 23.640030 -84.059242 1.484631
v 23.264364 -84.321274 1.246429
v 23.219698 -84.443184 1.202072
v 23.156206 -84.558945 1.196665
v 23.047050 -84.576912 1.145332
v 22.999081 -84.697845 1.173737
v 22.890068 -84.701172 1.150295
v 22.799650 -84.769188 1.167690
v 22.700695 -84.855522 1.158300
v 22.613319 -84.949852 1.107090
v 22.529657 -85.045700 1.042179
v 22.429375 -85.140717 0.998707
v 22.184986 -85.183830 0.898014
v 22.072056 -85.269089 0.874886
v 21.957710 -85.352196 0.851843
v 21.842999 -85.434944 0.826033
v 21.696301 -85.375053 0.774555
v 21.546764 -85.312859 0.728151
v 21.394138 -85.247253 0.687773
v 21.240496 -85.179886 0.646900
v 21.086721 -85.109856 0.611649
v 20.934109 -85.034721 0.597332
v 25.555685 -82.130646 3.042362
v 25.502861 -82.255661 3.017769
v 25.423969 -82.279785 2.885128
v 24.936632 -82.727005 2.422556
v 24.848612 -82.815178 2.364473
v 24.673325 -82.993759 2.258043
v 24.592396 -83.086121 2.205170
v 24.507973 -83.176453 2.156862
v 24.319553 -83.344612 1.945465
v 24.242722 -83.439644 1.898126
v 24.162148 -83.532898 1.854971
v 24.082392 -83.625557 1.811316
v 24.002031 -83.716919 1.767624
v 23.315596 -84.457085 1.300514
v 23.256855 -84.559471 1.267904
v 23.196224 -84.661179 1.256504
v 23.106846 -84.686859 1.215647
v 23.059206 -84.811394 1.233912
v 22.931887 -84.808662 1.194080
v 22.838655 -84.898865 1.205198
v 22.742058 -84.990471 1.190729
v 22.655548 -85.085884 1.138010
v 22.566795 -85.181686 1.081898
v 22.459982 -85.274628 1.052826
v 22.321302 -85.232208 0.972284
v 22.209797 -85.320045 0.949917
v 22.097540 -85.405518 0.925215
v 21.983103 -85.488594 0.900766
v 21.867353 -85.570572 0.876665
v 21.721146 -85.512108 0.818020
v 21.571283 -85.449455 0.772871
v 21.419729 -85.385704 0.727394
v 21.266405 -85.319725 0.683626
v 21.112009 -85.250618 0.646215
v 20.958057 -85.176331 0.628424
v 24.433849 -83.402885 2.137608
v 24.380833 -83.374298 2.037739
v 24.310181 -83.471115 1.984138
v 24.232468 -83.565681 1.937401
v 24.151518 -83.658752 1.894535
v 24.070238 -83.749565 1.852478
v 23.351925 -84.580017 1.352339
v 23.272165 -84.683998 1.326857
v 23.178177 -84.789642 1.299580
v 23.106443 -84.917389 1.305237
v 22.981642 -84.921867 1.240601
v 22.892128 -85.023399 1.232363
v 22.795795 -85.120178 1.220633
v 22.710178 -85.217949 1.167809
v 22.603989 -85.310791 1.143429
v 22.494377 -85.403442 1.120918
v 22.351055 -85.366150 1.030987
v 22.239725 -85.454941 1.006613
v 22.127592 -85.541580 0.977474
v 22.013029 -85.625763 0.949007
v 21.895527 -85.707466 0.925177
v 21.746231 -85.648003 0.867313
v 21.595791 -85.585243 0.821049
v 21.444307 -85.521538 0.775854
v 21.292040 -85.457932 0.726294
v 21.137577 -85.390045 0.686329
v 20.982843 -85.317924 0.659851
v 24.421925 -83.531349 2.183273
v 24.371349 -83.502174 2.078533
v 24.295551 -83.596870 2.027819
v 24.217375 -83.691322 1.980185
v 24.133926 -83.784050 1.937767
v 24.051151 -83.873611 1.893829
v 23.444773 -84.613235 1.444439
v 23.364775 -84.701347 1.404163
v 23.287052 -84.803368 1.383640
v 23.217180 -84.911148 1.380550
v 23.034254 -85.035706 1.288984
v 22.947899 -85.143623 1.275862
v 22.857786 -85.246620 1.250660
v 22.753958 -85.341866 1.234226
v 22.642599 -85.433258 1.220341
v 22.532080 -85.527550 1.198481
v 22.384617 -85.496109 1.098717
v 22.274536 -85.587715 1.066734
v 22.160776 -85.675583 1.034832
v 22.044693 -85.760971 1.003733
v 21.927153 -85.844414 0.973890
v 21.773834 -85.784775 0.915068
v 21.620316 -85.719154 0.875671
v 21.468561 -85.655800 0.829166
v 21.316702 -85.593102 0.778145
v 21.163221 -85.527870 0.731270
v 21.008326 -85.458237 0.696756
v 20.855255 -85.380890 0.691597
v 24.353779 -83.628334 2.127426
v 24.283005 -83.724686 2.070881
v 24.198423 -83.817062 2.024952
v 24.114491 -83.909805 1.978008
v 24.029165 -84.008270 1.916883
v 23.450310 -84.742279 1.490639
v 23.376808 -84.809280 1.456230
v 23.326200 -84.906410 1.461952
v 23.148867 -85.027374 1.375938
v 23.082047 -85.147285 1.354918
v 23.004427 -85.261528 1.330282
v 22.909187 -85.366241 1.315670
v 22.801626 -85.462257 1.307182
v 22.689056 -85.555626 1.296091
v 22.577066 -85.651413 1.275078
v 22.422501 -85.622536 1.170794
v 22.312603 -85.716736 1.131689
v 22.196795 -85.806549 1.095795
v 22.078409 -85.893738 1.062418
v 21.960251 -85.979240 1.028597
v 21.805494 -85.923439 0.955242
v 21.647207 -85.855232 0.924560
v 21.492619 -85.787964 0.888367
v 21.340223 -85.725471 0.837124
v 21.189217 -85.665054 0.777399
v 21.034328 -85.596703 0.739433
v 20.879812 -85.522346 0.722658
v 24.343035 -83.756996 2.175842
v 24.265352 -83.850464 2.120800
v 24.182047 -83.942078 2.070616
v 24.102276 -84.032043 2.020914
v 24.036968 -84.112984 1.977270
v 23.258577 -85.015999 1.462196
v 23.192169 -85.133408 1.454609
v 23.130564 -85.255669 1.428574
v 23.057020 -85.374130 1.401857
v 22.961355 -85.481636 1.389740
v 22.853079 -85.580147 1.383701
v 22.740618 -85.677322 1.372328
v 22.627090 -85.774513 1.350836
v 22.466755 -85.747589 1.241804
v 22.351467 -85.841476 1.199804
v 22.233221 -85.934433 1.158119
v 22.111860 -86.023903 1.125961
v 21.995554 -86.112206 1.084862
v 21.839993 -86.060715 0.997057
v 20.905500 -85.663017 0.756184
v 20.755129 -85.582619 0.765755
v 24.331921 -83.884232 2.230257
v 24.250095 -83.976425 2.173405
v 24.167046 -84.068649 2.118677
v 24.086906 -84.158875 2.059437
v 23.247772 -85.236961 1.526794
v 23.186501 -85.362038 1.502392
v 23.105228 -85.479271 1.488787
v 23.011568 -85.589905 1.476684
v 22.904411 -85.692413 1.469221
v 22.794861 -85.794594 1.453495
v 22.679453 -85.904808 1.431112
v 22.508780 -85.868820 1.310768
v 22.384249 -85.963684 1.264057
v 22.266251 -86.060402 1.222534
v 24.324875 -84.010468 2.287094
v 24.238821 -84.102982 2.224945
v 24.151340 -84.196907 2.160988
v 23.346048 -85.201698 1.636215
v 23.291801 -85.331520 1.615076
v 23.237459 -85.461388 1.590397
v 23.155209 -85.579613 1.581266
v 23.063828 -85.693665 1.568218
v 22.957247 -85.797729 1.561586
v 22.854086 -85.900948 1.550648
v 22.772049 -86.013283 1.545601
v 22.529667 -85.990746 1.368153
v 22.413490 -86.090263 1.322916
v 24.320091 -84.135452 2.341736
v 24.230806 -84.229889 2.268782
v 23.390350 -85.289429 1.720428
v 23.326843 -85.418213 1.713083
v 23.285454 -85.553856 1.690569
v 23.203194 -85.672867 1.682888
v 23.109570 -85.785202 1.674646
v 23.011333 -85.895515 1.662497
v 22.916046 -86.004471 1.653530
v 22.821951 -86.119240 1.647137
v 22.646456 -86.029221 1.459831
v 23.156288 -85.877647 1.776562
v 22.689087 -86.133369 1.536570
v 23.940817 -85.175499 2.181160
v 23.875008 -85.259911 2.174679
v 23.312452 -86.090683 2.072201
v 23.239809 -86.209625 2.045269
v 24.102777 -85.039009 2.282129
v 24.022388 -85.127487 2.232765
v 23.980425 -85.253418 2.277920
v 23.785027 -85.351440 2.165323
v 23.382557 -86.103943 2.177927
v 23.331085 -86.208405 2.157028
v 23.268526 -86.324951 2.137177
v 24.093357 -85.176590 2.339615
v 23.875483 -85.355164 2.262857
v 24.062550 -85.285370 2.396662
v 23.961863 -85.365791 2.360704
v 0.000000 0.000000 0.000002
v 21.693443 -75.884621 -0.922024
v 21.575682 -75.955971 -0.854319
v 21.710871 -75.749672 -0.939110
v 21.586193 -75.813347 -0.868538
v 21.602026 -75.673645 -0.902489
v 21.450224 -75.886917 -0.810076
v 21.480272 -75.734253 -0.854221
v 21.489456 -75.593956 -0.895971
v 21.722942 -75.612587 -0.963333
v 21.363850 -75.766693 -0.798206
v 21.377659 -75.637421 -0.845285
v 21.306854 -75.659973 -0.759146
v 21.379604 -75.504349 -0.867085
v 21.494305 -75.456467 -0.919590
v 21.292038 -75.544746 -0.774143
v 21.284548 -75.421028 -0.792612
v 21.384859 -75.374771 -0.883869
v 21.505230 -75.319221 -0.923193
v 21.620501 -75.257156 -0.965658
v 21.440212 -76.850548 -0.739174
v 21.341393 -76.724167 -0.746216
v 21.212933 -76.713211 -0.689739
v 21.136358 -76.561043 -0.478134
v 21.220615 -76.170700 -0.454716
v 21.219810 -76.029480 -0.430450
v 21.201008 -75.885162 -0.381519
v 21.305662 -75.293915 -0.802399
v 21.403154 -75.241302 -0.885048
v 21.506300 -75.178909 -0.941456
v 21.618675 -75.118011 -0.981840
v 21.415625 -76.983269 -0.710247
v 21.300591 -76.858925 -0.720726
v 21.179276 -76.846138 -0.646221
v 21.148390 -76.700539 -0.564615
v 21.114668 -76.691177 -0.428085
v 21.164082 -76.436264 -0.410871
v 21.168980 -76.291061 -0.341215
v 21.189920 -76.134941 -0.337265
v 21.192078 -76.016113 -0.325556
v 21.276415 -77.005753 -0.672615
v 21.151211 -76.964706 -0.587420
v 21.127735 -76.825333 -0.512651
v 21.119829 -76.820313 -0.369905
v 21.132301 -76.566185 -0.350395
v 21.127872 -76.441277 -0.276754
v 21.162029 -76.215805 -0.221193
v 21.176666 -76.086372 -0.250546
v 21.173254 -75.944572 -0.228054
v 21.179695 -75.811897 -0.293413
v 21.264662 -75.286484 -0.481440
v 21.315180 -77.159988 -0.635181
v 21.210016 -77.114357 -0.601099
v 21.125008 -76.945763 -0.448620
v 21.125443 -76.945808 -0.311682
v 21.129089 -76.696602 -0.292439
v 21.122053 -76.570641 -0.216087
v 21.074675 -76.458023 -0.138121
v 21.105450 -76.325600 -0.203846
v 21.051722 -76.211792 -0.131981
v 21.110882 -76.089874 -0.175404
v 21.171370 -75.806046 -0.203451
v 21.226089 -75.388107 -0.411684
v 21.279886 -75.144051 -0.447124
v 21.267576 -77.281815 -0.585823
v 21.146124 -77.190063 -0.522631
v 21.132303 -77.060623 -0.518486
v 21.111197 -77.084564 -0.399611
v 21.100462 -77.063072 -0.254120
v 21.122269 -76.829437 -0.231159
v 21.091747 -76.709267 -0.170555
v 21.044153 -76.597198 -0.112535
v 20.957342 -76.514084 -0.061193
v 21.047541 -76.335640 -0.113821
v 20.968246 -76.279572 -0.077393
v 21.011835 -76.071045 -0.095547
v 21.184607 -75.482819 -0.340437
v 21.296877 -75.290359 -0.367609
v 21.253366 -77.444328 -0.569847
v 21.146818 -77.334084 -0.533466
v 21.095650 -77.243393 -0.426073
v 21.064335 -77.179947 -0.318344
v 21.056982 -76.955696 -0.175505
v 21.026318 -76.834610 -0.105375
v 21.007629 -76.711868 -0.092222
v 20.930700 -76.636040 -0.050900
v 20.843000 -76.560638 0.007114
v 20.964132 -76.395065 -0.068037
v 20.868729 -76.306313 -0.008007
v 20.925848 -76.170792 -0.049419
v 20.919781 -76.030045 -0.014370
v 21.071863 -75.979935 -0.138067
v 21.172865 -75.606339 -0.281195
v 21.281704 -75.402336 -0.288715
v 21.629873 -74.566330 -1.012840
v 21.249254 -77.605019 -0.560040
v 21.137577 -77.500076 -0.497869
v 21.071840 -77.369766 -0.448635
v 21.025148 -77.321564 -0.329870
v 21.022943 -77.145081 -0.218445
v 21.009832 -77.070267 -0.162991
v 20.969326 -76.932518 -0.102612
v 20.910997 -76.765495 -0.054773
v 20.826797 -76.686920 0.013124
v 20.759577 -76.619186 0.104574
v 20.866070 -76.442451 0.002729
v 20.797737 -76.381729 0.075048
v 20.835909 -76.202797 0.036768
v 20.841145 -76.096786 0.039293
v 20.991331 -75.943481 -0.063614
v 21.072481 -75.850433 -0.127260
v 21.178005 -75.722801 -0.273237
v 21.177330 -75.483124 -0.236746
v 21.232861 -75.266136 -0.287899
v 21.292637 -75.052521 -0.332609
v 21.515116 -74.490761 -0.984362
v 21.627937 -74.425804 -1.026049
v 21.732971 -74.365311 -1.082813
v 21.042643 -77.487144 -0.376066
v 20.951515 -77.421982 -0.269194
v 20.980772 -77.224701 -0.255461
v 20.914415 -77.166649 -0.161900
v 20.906101 -77.022675 -0.119642
v 20.865797 -76.893356 -0.072142
v 20.816162 -76.801598 0.004383
v 20.751896 -76.758194 0.098843
v 20.686871 -76.690552 0.192970
v 20.775011 -76.490219 0.097321
v 20.716394 -76.390160 0.179989
v 20.780567 -76.281677 0.104961
v 20.773956 -76.157768 0.128193
v 20.782558 -76.028610 0.141739
v 20.846067 -75.987251 0.058182
v 20.902802 -75.910744 0.025234
v 20.970047 -75.818230 -0.030939
v 21.191120 -75.688797 -0.207270
v 21.156239 -75.599281 -0.150864
v 21.149466 -75.508934 -0.168154
v 21.175829 -75.355614 -0.236380
v 21.292414 -75.174492 -0.331251
v 21.179665 -74.933266 -0.337114
v 21.380869 -74.500374 -0.960949
v 21.415668 -74.397850 -0.962730
v 21.513285 -74.346420 -0.986170
v 21.625397 -74.293060 -1.024336
v 21.728258 -74.229958 -1.096992
v 21.107138 -77.662285 -0.554258
v 21.091972 -77.597878 -0.442747
v 20.965193 -77.550171 -0.289438
v 20.926655 -77.303429 -0.214399
v 20.830608 -77.268311 -0.118725
v 20.818407 -77.140717 -0.072035
v 20.800745 -77.015945 -0.025965
v 20.764044 -76.900146 0.059212
v 20.679358 -76.857811 0.185015
v 20.617359 -76.770309 0.274698
v 20.694262 -76.544075 0.193802
v 20.634201 -76.460114 0.279163
v 20.711597 -76.240112 0.203716
v 20.712566 -76.098862 0.222303
v 20.722178 -75.963135 0.234489
v 20.810337 -75.892685 0.138666
v 20.879696 -75.792534 0.063871
v 20.948635 -75.676437 -0.002462
v 21.026957 -75.735283 -0.080015
v 21.103642 -75.724998 -0.145731
v 21.123596 -75.426712 -0.187960
v 21.099201 -75.322914 -0.185055
v 21.146576 -75.233086 -0.224659
v 21.206797 -75.141960 -0.274588
v 21.164705 -75.021469 -0.263905
v 21.108976 -74.906731 -0.237131
v 21.326494 -74.411148 -0.870260
v 21.408293 -74.310623 -0.880629
v 21.539755 -74.240311 -0.904236
v 21.629581 -74.170151 -1.015797
v 21.590425 -78.194733 -0.650358
v 21.478687 -78.239357 -0.579601
v 21.117271 -77.691208 -0.430794
v 21.055235 -77.648697 -0.354719
v 20.965986 -77.685570 -0.276480
v 20.873978 -77.504463 -0.202227
v 20.850445 -77.389282 -0.168203
v 20.763441 -77.369965 -0.061247
v 20.759098 -77.251167 -0.009041
v 20.748667 -77.131989 0.033485
v 20.739349 -77.024582 0.070288
v 20.695444 -76.978920 0.146456
v 20.599810 -76.904022 0.276726
v 20.612778 -76.615562 0.295660
v 20.553837 -76.509155 0.377037
v 20.645012 -76.317322 0.279795
v 20.646770 -76.174889 0.296120
v 20.647509 -76.035545 0.315493
v 20.651497 -75.904633 0.335346
v 20.727793 -75.835411 0.250717
v 20.802067 -75.760147 0.174429
v 20.861454 -75.675095 0.105385
v 21.041893 -75.605827 -0.092035
v 21.065739 -75.395699 -0.152964
v 21.056677 -75.208168 -0.153147
v 21.113316 -75.104820 -0.204634
v 21.088867 -74.990402 -0.194231
v 21.040352 -74.884987 -0.149101
v 21.247629 -74.403061 -0.453861
v 21.588358 -78.335068 -0.629410
v 21.472666 -78.380913 -0.564909
v 20.961355 -77.810814 -0.248758
v 20.883364 -77.627312 -0.205523
v 20.804504 -77.584564 -0.133110
v 20.777412 -77.487045 -0.102758
v 20.693995 -77.474838 -0.001848
v 20.684294 -77.351326 0.047438
v 20.677591 -77.230499 0.100225
v 20.675547 -77.104103 0.140429
v 20.614855 -77.028923 0.234964
v 20.528206 -77.000122 0.336889
v 20.534184 -76.856743 0.357273
v 20.549540 -76.729721 0.357611
v 20.514559 -76.639534 0.408587
v 20.571196 -76.377037 0.367462
v 20.577787 -76.243034 0.373545
v 20.577549 -76.108223 0.391136
v 20.574810 -75.976166 0.414927
v 20.575945 -75.848221 0.440840
v 20.652855 -75.777412 0.358156
v 20.725714 -75.707771 0.279961
v 20.790604 -75.632362 0.209305
v 20.899925 -75.581505 0.048473
v 21.083427 -75.493492 -0.138994
v 21.040274 -75.318344 -0.141350
v 21.063459 -74.770935 -0.196144
v 21.186892 -74.481148 -0.396816
v 21.284369 -74.290504 -0.479174
v 21.807520 -73.896103 -1.180473
v 21.924843 -73.830681 -1.236773
v 22.045025 -73.763412 -1.276575
v 21.966721 -78.329720 -0.726858
v 21.835827 -78.380165 -0.698751
v 21.582796 -78.475327 -0.608887
v 21.465242 -78.522110 -0.548164
v 21.360584 -78.430031 -0.500860
v 20.889814 -77.892403 -0.191170
v 20.881718 -77.756943 -0.190586
v 20.794039 -77.697258 -0.118488
v 20.710022 -77.612244 -0.044668
v 20.629692 -77.571968 0.064760
v 20.617302 -77.446861 0.107990
v 20.603245 -77.321800 0.158463
v 20.598076 -77.188187 0.204596
v 20.522709 -77.143097 0.302912
v 20.442595 -77.095680 0.399649
v 20.465996 -76.541283 0.476965
v 20.490042 -76.420776 0.462616
v 20.501257 -76.300163 0.461836
v 20.506176 -76.177605 0.468590
v 20.507584 -76.050209 0.493235
v 20.499121 -75.923996 0.522007
v 20.577499 -75.719917 0.463747
v 20.651583 -75.647079 0.382742
v 20.720919 -75.574821 0.307995
v 20.844921 -75.549484 0.147062
v 20.884186 -75.458618 0.086174
v 21.117865 -74.839836 -0.280548
v 21.184855 -74.390541 -0.342766
v 21.236847 -74.295006 -0.369511
v 21.691841 -73.829147 -1.154852
v 21.802931 -73.763786 -1.204395
v 21.923286 -73.695297 -1.245163
v 22.095934 -78.418877 -0.718187
v 21.963726 -78.471268 -0.701637
v 21.830273 -78.520515 -0.674467
v 21.575172 -78.616043 -0.589058
v 21.353739 -78.571678 -0.482002
v 21.254646 -78.341049 -0.460064
v 20.894318 -78.029388 -0.201221
v 20.812569 -77.970131 -0.107889
v 20.797054 -77.831871 -0.113951
v 20.705746 -77.764023 -0.042797
v 20.627838 -77.703590 0.041803
v 20.563183 -77.658531 0.146513
v 20.551418 -77.536476 0.174170
v 20.526457 -77.415169 0.214592
v 20.518147 -77.283562 0.261765
v 20.436462 -77.242676 0.361959
v 20.359045 -77.194626 0.463737
v 20.367283 -77.044510 0.497953
v 20.378073 -76.559662 0.578224
v 20.402607 -76.452850 0.560843
v 20.414001 -76.342682 0.561142
v 20.423218 -76.237770 0.561607
v 20.432695 -76.121536 0.563719
v 20.421310 -76.001495 0.594812
v 20.497869 -75.798492 0.547787
v 20.492054 -75.667244 0.558647
v 20.576435 -75.587341 0.481184
v 20.650837 -75.511665 0.403162
v 20.782173 -75.498268 0.237818
v 20.838446 -75.416267 0.172815
v 20.880796 -75.331062 0.100439
v 21.008919 -75.265587 -0.111002
v 21.143333 -74.857841 -0.363428
v 21.151308 -74.295883 -0.286776
v 21.254791 -74.178085 -0.393009
v 21.666761 -73.697868 -1.181553
v 21.803286 -73.633530 -1.227505
v 22.042862 -73.625740 -1.282930
v 22.095688 -78.561546 -0.695074
v 21.958759 -78.610001 -0.674200
v 21.457193 -78.663422 -0.530046
v 21.343473 -78.712738 -0.465015
v 21.251610 -78.484146 -0.437498
v 21.149282 -78.398590 -0.399683
v 21.042206 -78.313919 -0.383183
v 20.954670 -78.237564 -0.310091
v 20.890556 -78.174423 -0.210039
v 20.820782 -78.113800 -0.110487
v 20.741945 -78.050148 -0.016716
v 20.721554 -77.906334 -0.029282
v 20.626963 -77.843292 0.040697
v 20.555349 -77.785133 0.134773
v 20.482147 -77.617386 0.231180
v 20.452419 -77.514481 0.274437
v 20.440123 -77.384491 0.320841
v 20.356834 -77.345078 0.421848
v 20.278482 -77.294037 0.526598
v 20.284609 -77.141724 0.568193
v 20.293098 -76.996925 0.601368
v 20.303848 -76.479614 0.666016
v 20.331030 -76.383659 0.643167
v 20.310085 -76.279716 0.674326
v 20.355373 -76.178810 0.640285
v 20.357840 -76.082458 0.652798
v 20.421844 -75.882790 0.634317
v 20.398466 -75.753471 0.633356
v 20.399401 -75.618156 0.643850
v 20.489145 -75.532242 0.567137
v 20.575199 -75.450882 0.494780
v 20.719122 -75.436821 0.328547
v 20.780237 -75.359474 0.255423
v 20.836714 -75.280807 0.184490
v 20.877378 -75.214310 0.114140
v 21.000849 -75.337654 -0.104477
v 21.093918 -74.730446 -0.268805
v 21.100880 -74.376732 -0.236959
v 21.174482 -74.188393 -0.311413
v 21.597591 -73.789047 -1.146500
v 21.697119 -73.565720 -1.212912
v 21.926212 -73.558060 -1.253834
v 21.566860 -78.757179 -0.572752
v 21.448162 -78.804230 -0.512678
v 21.331757 -78.853302 -0.451282
v 21.244488 -78.625862 -0.415112
v 21.143480 -78.541252 -0.376421
v 21.033396 -78.462166 -0.381250
v 20.937021 -78.384399 -0.332478
v 20.890991 -78.324234 -0.223085
v 20.819338 -78.262314 -0.125610
v 20.737547 -78.200012 -0.034645
v 20.656233 -78.135529 0.056793
v 20.650902 -77.986084 0.061373
v 20.559940 -77.922417 0.137831
v 20.467653 -77.859406 0.216654
v 20.388254 -77.792274 0.310640
v 20.364605 -77.489601 0.375849
v 20.282045 -77.445381 0.481300
v 20.202888 -77.393623 0.590843
v 20.204576 -77.238297 0.635792
v 20.210917 -77.085594 0.676908
v 20.208683 -76.544952 0.767431
v 20.239286 -76.394745 0.736986
v 20.287369 -76.146950 0.741735
v 20.329781 -75.982094 0.711508
v 20.346195 -75.838608 0.739019
v 20.310886 -75.705116 0.732512
v 20.342926 -75.574249 0.755817
v 20.409218 -75.482033 0.660568
v 20.502104 -75.399292 0.592688
v 20.651299 -75.372696 0.420238
v 20.719599 -75.295639 0.343555
v 20.780779 -75.217598 0.266237
v 20.839539 -75.143234 0.185797
v 20.892897 -75.097778 0.087614
v 20.912617 -75.245644 0.040558
v 20.920980 -75.471664 0.023111
v 21.027077 -75.378654 -0.125965
v 20.974571 -75.284569 -0.068512
v 21.116055 -74.449272 -0.284645
v 21.075865 -74.319664 -0.195955
v 21.095860 -74.208443 -0.229248
v 21.503355 -73.713120 -1.148878
v 21.571150 -73.590614 -1.175762
v 21.629795 -73.471298 -1.168150
v 21.819427 -73.497665 -1.233057
v 21.925589 -73.414307 -1.263605
v 22.029186 -73.342537 -1.308802
v 22.140329 -73.280968 -1.359999
v 22.263639 -73.356674 -1.394472
v 22.613214 -73.587219 -1.519772
v 22.729063 -73.663818 -1.549191
v 21.231293 -78.767006 -0.400518
v 21.130936 -78.685333 -0.356323
v 21.025684 -78.607437 -0.357086
v 20.922417 -78.533226 -0.346487
v 20.855022 -78.468330 -0.261381
v 20.818562 -78.411789 -0.146830
v 20.737240 -78.351654 -0.056263
v 20.644424 -78.286751 0.024454
v 20.555407 -78.218246 0.109947
v 20.567228 -78.069374 0.138296
v 20.472456 -78.002235 0.213528
v 20.387686 -77.935516 0.299925
v 20.309624 -77.871918 0.391409
v 20.309845 -77.730377 0.405472
v 20.297440 -77.588669 0.437544
v 20.213598 -77.541252 0.549007
v 20.130789 -77.495514 0.658132
v 20.126860 -77.337990 0.700644
v 20.133629 -77.179192 0.748003
v 20.163445 -76.440239 0.846739
v 20.225834 -76.288101 0.820410
v 20.243221 -76.146179 0.868044
v 20.271093 -76.041664 0.812284
v 20.284878 -75.921318 0.834455
v 20.275650 -75.791275 0.849264
v 20.301828 -75.662437 0.868372
v 20.373775 -75.444916 0.781073
v 20.458126 -75.362930 0.712042
v 20.576155 -75.314651 0.515123
v 20.651400 -75.234299 0.439802
v 20.718048 -75.155251 0.359594
v 20.781603 -75.077377 0.276604
v 20.842558 -75.011002 0.185806
v 20.899704 -74.947418 0.072371
v 21.002800 -75.407578 -0.097570
v 20.972784 -75.368523 -0.063601
v 20.944288 -75.321037 -0.018015
v 21.050959 -74.265343 -0.144938
v 21.479338 -73.594627 -1.074978
v 21.543755 -73.483040 -1.096682
v 21.595552 -73.361809 -1.103899
v 21.727804 -73.449234 -1.211824
v 21.802559 -73.350044 -1.238293
v 21.899769 -73.257050 -1.280779
v 22.012903 -73.188530 -1.329876
v 22.137558 -73.144638 -1.382851
v 22.255533 -73.220505 -1.415165
v 22.379295 -73.294533 -1.446444
v 22.500877 -73.370781 -1.480276
v 22.617088 -73.448982 -1.520777
v 22.734692 -73.527184 -1.555658
v 22.787653 -73.610901 -1.454220
v 21.217089 -78.907303 -0.391134
v 21.109068 -78.826126 -0.357426
v 21.003883 -78.752083 -0.339869
v 20.915596 -78.673904 -0.352079
v 20.825396 -78.626022 -0.291912
v 20.813549 -78.562073 -0.174452
v 20.759283 -78.501312 -0.063828
v 20.663776 -78.438950 0.021181
v 20.565151 -78.371819 0.101465
v 20.478828 -78.302719 0.191818
v 20.475117 -78.151321 0.203958
v 20.385759 -78.082848 0.287792
v 20.305422 -78.016014 0.380537
v 20.228792 -77.951324 0.477995
v 20.233818 -77.814041 0.487333
v 20.228302 -77.677162 0.509682
v 20.141212 -77.641167 0.619051
v 20.058559 -77.605576 0.721502
v 20.052946 -77.444115 0.764238
v 20.057394 -77.282051 0.812612
v 20.171299 -76.362732 0.946354
v 20.201626 -76.230698 0.951311
v 20.229317 -76.010414 0.919764
v 20.236687 -75.883202 0.958927
v 20.250898 -75.750160 0.979675
v 20.265331 -75.603088 0.997654
v 20.334616 -75.532631 0.882660
v 20.355764 -75.407120 0.891073
v 20.403685 -75.321808 0.832066
v 20.517443 -75.271309 0.629755
v 20.582891 -75.183121 0.547508
v 20.650122 -75.098976 0.465528
v 20.712994 -75.017036 0.379774
v 20.778166 -74.942368 0.292128
v 20.841885 -74.884880 0.192238
v 21.038017 -75.432182 -0.122435
v 20.979080 -75.441040 -0.061897
v 20.948488 -75.417168 -0.019749
v 20.827868 -74.678696 0.245127
v 21.038086 -74.385048 -0.122747
v 21.392580 -73.515427 -0.338837
v 21.462862 -73.510788 -0.472824
v 21.497393 -73.490494 -0.605133
v 21.509409 -73.463333 -0.741472
v 21.502964 -73.499367 -0.997906
v 21.543972 -73.389549 -0.999418
v 21.582268 -73.264656 -1.022882
v 21.680164 -73.352669 -1.183928
v 21.712229 -73.252876 -1.206894
v 21.780531 -73.213997 -1.246237
v 21.906689 -73.145767 -1.303141
v 22.038532 -73.064522 -1.360516
v 22.247871 -73.082932 -1.438461
v 22.369944 -73.157211 -1.469356
v 22.494917 -73.232399 -1.498402
v 22.617058 -73.310364 -1.529118
v 22.736517 -73.390343 -1.559002
v 22.792267 -73.469559 -1.458752
v 21.106098 -78.961372 -0.324793
v 21.009197 -78.871704 -0.264551
v 20.880392 -78.785957 -0.259005
v 20.785616 -78.703499 -0.196325
v 20.783045 -78.651909 -0.088022
v 20.672733 -78.594391 0.002987
v 20.581535 -78.516106 0.103086
v 20.494986 -78.452873 0.195499
v 20.389456 -78.233543 0.276838
v 20.303171 -78.163902 0.365713
v 20.223150 -78.095253 0.461847
v 20.146631 -78.024574 0.563047
v 20.150650 -77.880592 0.579065
v 20.162971 -77.758347 0.578680
v 20.077169 -77.774124 0.678072
v 19.988544 -77.713463 0.785870
v 19.980209 -77.552383 0.825233
v 19.981964 -77.391220 0.874220
v 20.126583 -76.423210 1.069918
v 20.159037 -76.289276 1.060379
v 20.207603 -76.105690 0.976656
v 20.193958 -75.997658 1.058847
v 20.211048 -75.849129 1.086863
v 20.219231 -75.710724 1.106726
v 20.193336 -75.578331 1.122580
v 20.298285 -75.447098 0.976831
v 20.312725 -75.294121 0.948372
v 20.517429 -75.143677 0.662107
v 20.583805 -75.053528 0.579184
v 20.644615 -74.965126 0.492352
v 20.708799 -74.881439 0.405830
v 20.778009 -74.797470 0.310373
v 21.017563 -75.484421 -0.090872
v 20.964951 -75.525490 -0.028149
v 21.356739 -73.407776 -0.258413
v 21.440971 -73.398163 -0.384356
v 21.494135 -73.385483 -0.516203
v 21.524649 -73.364914 -0.650635
v 21.510733 -73.449837 -0.880169
v 21.557381 -73.308372 -0.904173
v 21.581717 -73.174850 -0.939844
v 21.634384 -73.241905 -1.131462
[truncated: 3,222,659 more chars]
