# Supplementary material for: A Ceratopsian Dinosaur from the Lower Cretaceous of Western North America, and the Biogeography of Neoceratopsia
Source: PLoS One. 2014 Dec 10;9(12):e112055. doi: 10.1371/journal.pone.0112055 (PMC4262212; doi:10.1371/journal.pone.0112055)
Supplement: File S7 — Surface scans of elements from the lower jaw of Aquilops americanus , OMNH 34557 (holotype). (ZIP) [file pone.0112055.s007.zip › Predentary/Predentary.mtl]

newmtl Predentary_0
map_Kd Predentary_T1.jpg
newmtl Predentary_1
map_Kd Predentary_T2.jpg
newmtl Predentary_2
map_Kd Predentary_T3.jpg
newmtl Predentary_3
map_Kd Predentary_T4.jpg
newmtl Predentary_4
map_Kd Predentary_T5.jpg
newmtl Predentary_5
map_Kd Predentary_T6.jpg
newmtl Predentary_6
map_Kd Predentary_T7.jpg
newmtl Predentary_7
map_Kd Predentary_T8.jpg
newmtl Predentary_8
map_Kd Predentary_T9.jpg
newmtl Predentary_9
map_Kd Predentary_T10.jpg
newmtl Predentary_10
map_Kd Predentary_T11.jpg
newmtl Predentary_11
map_Kd Predentary_T12.jpg
newmtl Predentary_12
map_Kd Predentary_T13.jpg
newmtl Predentary_13
map_Kd Predentary_T14.jpg
newmtl Predentary_14
map_Kd Predentary_T15.jpg
