# Supplementary material for: A Ceratopsian Dinosaur from the Lower Cretaceous of Western North America, and the Biogeography of Neoceratopsia
Source: PLoS One. 2014 Dec 10;9(12):e112055. doi: 10.1371/journal.pone.0112055 (PMC4262212; doi:10.1371/journal.pone.0112055)
Supplement: File S7 — Surface scans of elements from the lower jaw of Aquilops americanus , OMNH 34557 (holotype). (ZIP) [file pone.0112055.s007.zip › readme.txt]

SPECIMEN INFORMATION:
Aquilops americanus, holotype (OMNH 34557; Sam Noble Oklahoma Museum of Natural History, Norman, Oklahoma, USA).

Elements of the lower jaw were scanned using a NextEngine 3D Scanner HD Model 2020i with MultiDrive attachment (NextEngine, Inc., Santa Monica, California, USA).

Each element was scanned in two separate passes, to capture the full external geometry. Each scan spanned a full 360 degrees divided into 8 divisions. The macro range setting was used, with target color set for "neutral" and with 160,000 points/in^2. The two intial scans were aligned with a combination of automatic and manual alignment, and then fused to create a water-tight model (texture blending=10 pixels; resolution ratio=0.9; tolerance=0.0003").

All scans were processed within ScanStudio HD PRO 1.3.2 (ShapeTools LLC and NextEngine, Inc.), and exported in both .OBJ and .STL formats. The individual components were imported into Meshlab 1.3.2 (www.meshlab.org), where they were manually reassembled and exported as a single STL file. Digitization was completed by Andrew A. Farke at the Raymond M. Alf Museum of Paleontology.

Information for each segment of the digital jaw model follows:

POSTERIOR DENTARY (LARGER PIECE)
The final resulting model had 38,155 points and 58,313 triangles.

CRANIAL DENTARY (SMALLER PIECE)
The final resulting model had 19,924 points and 31,088 triangles.

PREDENTARY
The final resulting model had 33,361 points and 51,750 triangles.
