# Supplementary material for: A Ceratopsian Dinosaur from the Lower Cretaceous of Western North America, and the Biogeography of Neoceratopsia
Source: PLoS One. 2014 Dec 10;9(12):e112055. doi: 10.1371/journal.pone.0112055 (PMC4262212; doi:10.1371/journal.pone.0112055)
Supplement: File S8 — Surface scan of the cranium of Aquilops americanus , OMNH 34557 (holotype). (ZIP) [file pone.0112055.s008.zip]

Archive with 2 entries (2 files):
- OMNH34557_cranium.stl
- readme.txt
