# Supplementary material for: A Ceratopsian Dinosaur from the Lower Cretaceous of Western North America, and the Biogeography of Neoceratopsia
Source: PLoS One. 2014 Dec 10;9(12):e112055. doi: 10.1371/journal.pone.0112055 (PMC4262212; doi:10.1371/journal.pone.0112055)
Supplement: File S8 — Surface scan of the cranium of Aquilops americanus , OMNH 34557 (holotype). (ZIP) [file pone.0112055.s008.zip › readme.txt]

SPECIMEN INFORMATION:
Aquilops americanus, holotype (OMNH 34557; Sam Noble Oklahoma Museum of Natural History, Norman, Oklahoma, USA).

The cranium was scanned using a HDI Advance R3x structured-light 3D scanner (LMI Technologies, Inc., Delta, British Columbia, Canada). Digitization was completed by Gary Wisser, from the scientific visualization center at Western University of Health Sciences (Pomona, California, USA).

After scanning and assembly of the model, the resulting STL file was downsampled in Meshlab 1.3.2 (www.meshlab.org), for ease of digital transfer. Visual inspection showed that this did not significantly degrade the display of morphological features (e.g., teeth). The final STL file had 200,000 vertices and 400,000 faces. Units are in millimeters.
