# Supplementary material for: A Ceratopsian Dinosaur from the Lower Cretaceous of Western North America, and the Biogeography of Neoceratopsia
Source: PLoS One. 2014 Dec 10;9(12):e112055. doi: 10.1371/journal.pone.0112055 (PMC4262212; doi:10.1371/journal.pone.0112055)
Supplement: File S9 — Color surface scan of the cranium of Aquilops americanus , OMNH 34557 (holotype). (ZIP) [file pone.0112055.s009.zip › 85_final_(4).mtl]

newmtl texturemap
map_Kd 85_final_(4).bmp
