# Supplementary material for: A Ceratopsian Dinosaur from the Lower Cretaceous of Western North America, and the Biogeography of Neoceratopsia
Source: PLoS One. 2014 Dec 10;9(12):e112055. doi: 10.1371/journal.pone.0112055 (PMC4262212; doi:10.1371/journal.pone.0112055)
Supplement: File S9 — Color surface scan of the cranium of Aquilops americanus , OMNH 34557 (holotype). (ZIP) [file pone.0112055.s009.zip › 85_final_(4).obj]

mtllib 85_final_(4).mtl
v -65.829292 -19.659670 520.751831
v -79.618910 -46.544658 515.166431
v -71.818142 -14.717864 504.719499
v -66.776469 0.298504 472.810039
v -58.026473 -19.295013 506.754151
v -87.075141 -33.616250 498.521128
v -66.001175 -28.286158 525.139995
v -78.011706 -6.570869 499.381037
v -58.021953 -19.445794 506.720214
v -60.870564 -40.631115 515.366836
v -65.863670 -20.266565 521.005493
v -87.790520 -33.579121 498.452332
v -76.423150 -23.452830 521.469660
v -83.586540 -2.881612 490.814074
v -86.909169 -12.291366 500.456550
v -67.757033 -22.721340 524.088839
v -87.644178 -33.624109 498.471580
v -87.524875 -33.631681 498.449765
v -83.756786 -9.567592 499.226144
v -84.133293 -8.492920 499.055530
v -67.643481 -22.728598 523.978365
v -82.661644 -1.892020 489.389964
v -87.410736 -33.628017 498.423827
v -82.725027 -2.121180 489.280998
v -87.257701 -33.616809 498.446051
v -67.891795 -22.931077 524.217860
v -73.403134 3.275262 480.330917
v -63.274227 -39.920708 515.735618
v -88.705889 -28.819062 501.355212
v -67.536250 -22.684582 523.476217
v -61.561113 -25.226294 514.438739
v -73.709399 3.157871 479.041521
v -88.112711 -33.303317 498.369021
v -73.609181 3.099281 479.511886
v -83.174825 -25.549035 517.171057
v -83.753890 -24.733933 515.919484
v -86.006724 -5.202352 495.304634
v -82.863960 -25.764261 517.559203
v -58.655325 -16.938410 503.872210
v -89.109260 -28.550149 500.515591
v -68.198280 -22.255211 522.945740
v -68.381147 -22.305634 523.000284
v -83.134061 -25.770927 517.233754
v -65.676796 -19.518463 520.708862
v -83.486436 3.838522 467.490894
v -83.773170 5.539398 474.451147
v -83.242889 3.806896 467.385562
v -60.107183 -12.465838 496.308020
v -88.309137 -32.759336 498.449347
v -60.095546 -12.000229 495.871733
v -89.195581 -28.593659 500.747666
v -89.314333 -28.195848 500.668884
v -58.045086 -11.962820 499.343678
v -59.566259 -10.821477 495.366752
v -77.521966 -31.285458 502.191562
v -89.168957 -28.404068 500.720357
v -59.807963 -11.987566 496.200768
v -66.272461 -21.920252 521.006177
v -63.245114 -40.274006 515.306236
v -88.843628 -27.191086 500.197002
v -66.226997 -22.047495 520.990368
v -63.618651 -40.209231 515.382840
v -89.074945 -28.287238 500.574328
v -66.683420 -52.055698 522.281541
v -89.760338 -23.046883 495.443115
v -67.285758 -51.691528 521.935704
v -78.545557 -37.593320 509.510036
v -87.604597 -18.921190 501.133266
v -87.556513 -20.005394 501.814797
v -66.100461 -22.217389 520.918283
v -71.425676 -28.991732 506.396842
v -69.402553 6.635992 470.636190
v -59.262649 -13.314487 501.701659
v -66.171683 -22.149550 520.973219
v -65.951797 -21.876633 520.737000
v -87.383549 -17.590832 500.902715
v -56.936810 -23.492266 515.133508
v -66.118973 -21.794060 520.854248
v -74.979121 -26.974920 500.268229
v -78.456312 -15.563204 509.528020
v -66.118973 -21.876633 520.836182
v -78.981835 -14.966565 509.404154
v -59.674325 -23.524482 509.863350
v -63.422190 -16.681677 512.257125
v -66.134239 -22.043812 520.854248
v -63.730482 -17.043748 512.282420
v -77.656548 -24.451878 518.702332
v -66.220075 4.986841 467.605075
v -66.205199 4.995686 467.761264
v -65.951797 -22.043812 520.726379
v -85.331469 -11.679811 501.981306
v -66.118973 -22.043812 520.839050
v -66.118973 -22.099426 520.854248
v -65.951797 -22.210991 520.759949
v -85.402911 -11.650750 501.734283
v -66.071159 -22.210991 520.854248
v -85.394648 -12.380984 500.509314
v -71.344583 6.113758 466.477368
v -66.453331 -21.876633 521.181213
v -65.283081 -20.225517 520.687073
v -81.657471 -12.220530 510.375156
v -64.614365 -19.536137 520.355591
v -88.865563 -27.849529 500.438318
v -64.614365 -19.534016 520.352661
v -78.991154 -7.754673 499.538766
v -85.297494 -12.541623 500.450528
v -65.964172 -22.297669 520.833826
v -85.447537 -12.573051 500.283591
v -85.241242 -12.393282 500.624093
v -64.550262 -19.536137 520.352661
v -65.850222 -22.538968 520.867888
v -85.762492 -11.995386 500.403240
v -85.539165 -12.284129 500.427991
v -64.948730 -19.536137 520.390076
v -64.781548 -19.532722 520.352661
v -68.615564 -5.949571 486.261240
v -87.724059 -11.176008 488.903193
v -64.948730 -19.484352 520.352661
v -88.239069 -11.973868 489.991863
v -63.269109 -39.844658 515.866376
v -66.308397 2.966954 469.204903
v -64.948730 -19.340832 520.185486
v -65.100189 -19.201778 520.185486
v -64.948730 -19.317890 520.018311
v -68.386086 3.701653 473.877106
v -88.015811 -11.162003 488.836151
v -66.274948 3.032944 469.196106
v -89.220638 -31.068111 498.230387
v -64.614365 -19.468624 520.185486
v -89.623390 -23.046883 496.613373
v -67.306332 -21.933952 522.374537
v -67.392116 -21.871497 522.333524
v -87.579484 -14.516683 481.942131
v -66.277139 3.036915 469.068876
v -82.785230 -21.959389 513.032600
v -67.432070 -21.879618 522.450768
v -82.971817 -22.084504 512.970570
v -68.361588 3.534477 474.044281
v -86.021072 -31.740158 498.452332
v -81.666225 -16.167324 483.050476
v -67.488852 -21.845785 522.350896
v -64.781548 -19.429081 520.185486
v -89.227015 -24.949258 498.608210
v -74.452061 10.784785 470.843982
v -67.582614 -21.834035 522.418851
v -70.136031 5.415937 466.161061
v -64.907433 -19.368958 520.185486
v -66.338789 2.865551 469.377255
v -89.787516 -29.284961 498.509851
v -67.476350 -21.877500 522.259357
v -67.587526 -21.862489 522.305110
v -67.703714 -21.865137 522.359589
v -63.611298 -25.220200 524.445557
v -89.835160 -28.640970 498.344756
v -82.416579 -16.169710 482.966565
v -68.758259 -12.034311 485.710737
v -60.123951 -5.997467 491.460723
v -64.874863 -19.368958 520.018311
v -89.503865 -23.307675 497.510979
v -71.134323 8.706444 473.709930
v -72.887080 -27.356373 523.931463
v -67.306063 -21.920692 522.232945
v -65.283081 -19.201778 520.402466
v -74.425605 10.724256 470.970269
v -65.283081 -19.161415 520.352661
v -67.298963 -21.985136 522.046250
v -74.368887 10.984229 470.478292
v -86.838124 -33.588827 498.976600
v -59.649384 -23.134780 509.710160
v -74.432949 10.661314 471.057195
v -72.880965 -27.469966 524.031575
v -59.693663 -24.572943 509.846246
v -66.282196 3.032944 469.363281
v -59.477271 -24.287499 510.027571
v -66.442932 2.698586 469.363281
v -79.827606 -29.417465 522.358826
v -74.655513 10.558806 470.886413
v -60.147547 -24.049042 509.599803
v -80.002945 -28.563770 521.690125
v -66.395054 6.260393 467.575667
v -58.805139 -18.781683 506.071361
v -74.050320 11.008395 470.402197
v -65.115906 -19.323715 520.352661
v -65.224953 -19.201778 520.352661
v -80.161957 -28.994095 521.857300
v -66.130241 6.468502 467.260771
v -67.459937 -21.951616 522.132239
v -66.360214 2.698586 469.530457
v -65.450256 -19.201778 520.480713
v -65.617439 -19.201778 520.383484
v -58.866975 -18.611686 506.000547
v -88.855232 -23.046883 494.347839
v -65.450256 -19.120377 520.352661
v -65.617439 -19.190948 520.352661
v -68.258636 3.367302 474.044281
v -80.274307 -28.898125 521.690125
v -74.366255 10.911284 470.671996
v -62.628947 -44.007219 518.129095
v -66.348869 2.531410 469.697632
v -80.169800 -28.563770 521.522949
v -89.691124 -23.046883 495.086639
v -64.622065 -15.427662 505.457344
v -79.448544 -42.825671 518.071301
v -67.790756 -29.637993 524.197815
v -68.147812 3.200119 474.044281
v -66.453331 2.531410 469.562683
v -76.681725 -25.721737 498.452332
v -78.835690 -42.611351 518.412931
v -84.930744 -23.053189 492.994722
v -65.283081 -19.368958 520.516724
v -72.927032 7.881111 469.028931
v -59.677610 -21.318611 507.767538
v -79.827606 -28.698616 522.024475
v -59.728561 -21.836447 508.541461
v -66.287827 2.698586 469.697632
v -65.115906 -19.536137 520.467346
v -67.792879 -21.864707 522.451509
v -59.804423 -21.316349 508.296323
v -59.473687 -21.080555 508.213958
v -72.471756 8.884186 473.658478
v -59.631770 -21.165732 508.290568
v -72.806107 7.846687 469.028931
v -65.115906 -19.187469 520.185486
v -79.649010 -28.898125 522.358826
v -69.295364 7.226616 472.372498
v -69.935319 6.296410 470.160810
v -67.863212 -21.965079 522.343264
v -72.471756 8.832764 473.709930
v -65.283081 -19.085835 520.185486
v -63.169301 -15.022989 511.783961
v -79.122620 -28.396591 522.358826
v -72.806107 7.881111 469.057343
v -58.252638 -14.298733 501.200786
v -65.115906 -19.168449 520.018311
v -58.230496 -14.533137 501.229322
v -66.309998 2.865761 469.530457
v -65.283081 -19.073402 520.018311
v -74.495067 10.925248 470.539450
v -78.155815 -31.238621 523.887329
v -74.520796 10.827847 470.690571
v -65.611376 -24.493275 521.987781
v -69.907420 6.216932 470.088439
v -89.688003 -30.955342 495.419065
v -66.453331 -28.062233 522.718384
v -76.316856 -33.579121 524.762085
v -68.961006 -32.872486 527.875732
v -63.778477 -24.891006 524.030640
v -56.226975 -26.651897 517.757993
v -63.778477 -24.885845 524.020874
v -66.257568 -27.895054 522.693176
v -75.982498 -33.411942 524.753784
v -68.819832 -32.743229 527.875732
v -65.450256 -19.075249 520.185486
v -79.827606 -30.737087 522.395508
v -74.479599 10.974969 470.411520
v -69.236572 7.212402 472.205322
v -56.556975 -26.858450 517.184603
v -75.982498 -33.077583 524.754883
v -71.301498 -34.582191 527.173340
v -70.219986 6.361795 470.128703
v -81.897339 -28.396591 498.452332
v -78.824532 -26.003971 498.452332
v -74.540494 10.936880 470.404746
v -69.352753 7.713936 472.038147
v -70.771619 5.662567 466.062809
v -61.280846 -41.346279 515.815610
v -75.648140 -33.244762 524.827698
v -65.450256 -19.065880 520.018311
v -82.168098 -23.046883 493.370087
v -70.087873 6.220771 470.080975
v -72.973289 8.048294 469.064941
v -55.340314 -24.830959 514.689667
v -80.113907 -30.737087 522.024475
v -55.549345 -24.874210 514.729389
v -75.480965 -33.579121 524.942017
v -66.286148 3.032944 469.405731
v -75.313782 -33.579121 525.052124
v -59.977809 -22.995195 518.886298
v -74.601906 10.843434 470.466153
v -64.614365 -19.703316 520.495483
v -89.554326 -27.862873 498.434695
v -76.992954 -40.182780 525.947111
v -65.951797 -20.539207 521.068848
v -63.778477 -25.034519 524.197815
v -68.437351 -22.301573 523.355371
v -66.502469 2.722507 469.241781
v -64.781548 -19.703316 520.478210
v -66.118973 -27.783672 522.693176
v -75.815323 -32.743229 524.759827
v -69.796898 6.192368 470.032013
v -72.806107 8.048294 469.132202
v -65.846985 -20.539207 521.021423
v -75.648140 -32.910404 524.799805
v -64.948730 -19.703316 520.484009
v -67.998306 -22.305247 521.925733
v -66.583079 2.536214 469.387874
v -68.793823 -32.629772 527.708557
v -66.118973 -20.539207 521.076782
v -75.480965 -32.743229 524.860352
v -69.967187 6.177870 470.026980
v -68.376045 -22.275792 523.473282
v -72.160095 8.215469 474.044281
v -80.496315 -28.730946 521.369324
v -69.295364 7.436371 471.870972
v -66.286148 -20.594730 521.021423
v -65.951797 -20.706387 521.060669
v -66.288773 2.865761 469.697632
v -65.951797 -20.873566 521.028503
v -75.237518 -32.743229 525.033691
v -72.527557 -27.250439 524.006442
v -80.641068 -29.065304 521.355774
v -64.766932 -48.435721 519.789163
v -73.641998 -0.899010 469.363281
v -62.942585 -21.542278 520.725525
v -66.670334 -28.396591 522.860352
v -70.676728 9.852504 469.880196
v -71.061054 9.460163 469.658868
v -72.412211 -27.089581 523.957638
v -66.118973 -20.706387 521.105713
v -77.654282 -31.405800 524.474182
v -58.253991 -11.657408 498.445266
v -58.793046 -11.955906 497.352932
v -62.942585 -21.486973 520.687073
v -66.331284 3.032944 469.697632
v -58.274734 -11.621865 497.165368
v -77.593269 -31.238621 524.532166
v -66.134583 -27.895054 522.860352
v -69.777740 -34.247833 528.711609
v -72.638931 7.845848 469.028931
v -76.261232 -37.876497 526.459225
v -66.118973 -20.873566 521.105652
v -66.153792 8.366190 466.040803
v -66.286148 -20.873566 521.102905
v -67.260874 -22.044827 521.831956
v -69.945527 6.148894 469.859160
v -66.047888 8.223791 466.223713
v -65.951797 -20.372028 521.051208
v -66.361282 -20.706387 521.021423
v -66.481186 -28.062233 522.693176
v -69.796898 -23.046883 498.303864
v -65.841003 -20.372028 521.021423
v -66.126273 8.336358 466.178551
v -75.815323 -31.740158 524.774292
v -65.951797 -20.240784 521.021423
v -72.638931 7.881111 469.073425
v -66.118973 -27.881351 522.860352
v -66.453331 1.026802 471.802124
v -80.539429 -28.563770 521.188599
v -66.118973 -20.372028 521.025085
v -73.108582 -27.616522 524.071746
v -61.288066 -34.513028 525.100970
v -66.118973 -20.204849 520.951965
v -60.721432 -35.218596 524.906538
v -69.629715 -34.190544 528.711609
v -66.118973 -20.362133 521.021423
v -61.593883 -34.808932 525.529504
v -80.765640 -28.898125 521.188599
v -66.790219 2.343709 469.482394
v -72.471756 7.881111 469.039429
v -66.127106 -20.372028 521.021423
v -71.595064 -39.567633 529.726301
v -80.997849 -28.898125 520.932068
v -69.629715 -34.080654 528.670105
v -66.753385 -22.229077 522.085590
v -80.903221 -28.563770 520.854248
v -70.346246 6.249531 470.034283
v -71.087735 5.251809 466.121270
v -71.894537 -27.701055 524.229253
v -70.683925 6.587030 469.828922
v -70.092961 6.160466 469.991523
v -93.574502 -7.833455 477.972424
v -63.770416 -24.885845 524.030640
v -66.272790 6.205919 467.492583
v -67.405404 -22.161777 521.532056
v -63.062088 -21.207920 520.352661
v -75.313782 -31.405800 524.776245
v -86.013199 -1.648056 470.360291
v -70.240681 6.186260 470.019144
v -66.027106 -19.848858 520.731589
v -72.638931 8.048294 469.180695
v -66.453331 -20.852589 521.021423
v -65.975136 -27.727879 522.860352
v -73.029045 -41.078044 529.884910
v -62.608231 -21.624172 520.519897
v -62.703125 -21.542278 520.519897
v -79.493240 -31.071445 522.716187
v -70.339072 6.182442 469.990649
v -63.611298 -24.806538 524.030640
v -78.322998 -39.597542 522.557434
v -67.584442 -22.119841 521.897544
v -72.549637 8.048294 469.196106
v -66.084467 6.489559 467.041924
v -72.471756 8.035347 469.196106
v -68.626648 -32.580082 527.875732
v -86.992770 -7.278175 496.364534
v -66.658173 -28.229412 522.693176
v -70.159053 6.118066 469.867391
v -66.107567 -20.037674 520.854248
v -69.629715 -34.247833 528.725159
v -79.134855 -46.766178 515.089997
v -66.453331 1.264297 471.703796
v -62.775406 -21.484009 520.519897
v -79.117075 -46.818092 515.240538
v -87.913994 -12.681824 477.053497
v -57.654087 -51.300026 527.875732
v -72.471756 8.048294 469.202667
v -70.340648 6.118107 469.882499
v -68.335932 -17.210659 511.853208
v -81.185852 -29.399662 520.687073
v -71.970215 8.187996 474.044281
v -73.140465 -32.576050 525.132690
v -66.118973 -20.052528 520.854248
v -80.663498 -14.103504 477.053497
v -74.173750 10.809668 470.926724
v -78.490173 -30.737087 523.514465
v -66.279556 -28.062233 523.027527
v -66.640534 1.291684 471.966152
v -68.459473 -32.455109 527.875732
v -73.180727 -50.546604 525.217328
v -68.459473 -32.408871 527.832947
v -71.803040 8.171661 474.044281
v -81.272369 -28.730946 520.519897
v -81.332207 -28.730946 520.440552
v -72.973289 8.215469 469.067932
v -67.369781 -29.232483 524.030640
v -81.359796 -28.661262 520.362324
v -66.476776 3.701653 469.530457
v -67.332421 -22.116759 521.243563
v -66.453331 3.673759 469.530457
v -95.317703 -1.648056 474.044281
v -67.790756 -30.068375 525.049500
v -69.128189 7.045219 472.162018
v -74.249714 10.679311 471.146250
v -91.530090 -13.852074 481.516052
v -72.806107 8.215469 469.140381
v -73.123351 -50.465253 525.294876
v -62.844448 -21.375099 520.352661
v -79.827606 -1.648056 470.612152
v -66.453331 3.701653 469.484528
v -86.759720 -13.350536 477.053497
v -74.979431 -26.891987 524.169189
v -68.961006 6.733109 472.372498
v -66.118530 2.364227 470.199188
v -66.243253 -20.103144 520.732273
v -78.155815 -30.402729 523.750671
v -71.970215 8.382652 473.910828
v -69.295364 -34.080654 528.678711
v -63.003761 -19.201778 511.826599
v -95.375732 -1.648056 474.880188
v -69.128189 -32.843552 527.374207
v -66.118973 2.364227 470.359406
v -86.347557 -13.593826 477.053497
v -66.484161 3.534477 469.697632
v -94.948730 -1.648056 473.208405
v -66.122353 2.364227 470.366364
v -90.694199 -8.820908 483.740631
v -78.322998 -29.901196 523.456360
v -81.686027 -28.982721 519.892386
v -67.917267 2.865761 473.877106
v -79.347190 -46.650283 514.796833
v -70.460177 6.203044 469.947894
v -72.548255 -27.694976 524.244200
v -66.159470 2.197052 470.366364
v -78.155815 -30.068375 523.679260
v -66.453331 3.456062 469.697632
v -78.155815 -30.235554 523.714355
v -72.693512 0.023735 469.028931
v -66.453331 3.534477 469.658447
v -74.985977 -31.405800 524.866516
v -71.725067 -20.873566 518.179382
v -70.626829 6.293298 469.844750
v -95.375191 -1.648056 475.533356
v -71.079333 6.294845 466.392130
v -68.093798 -17.209563 511.851974
v -66.118973 2.364227 470.196136
v -63.956855 -48.434918 530.540830
v -66.659943 3.701653 469.697632
v -66.118973 2.362389 470.199188
v -79.337733 -46.679401 514.940981
v -66.620514 3.685562 469.697632
v -77.604950 -38.928825 524.197815
v -68.378387 -32.408871 527.875732
v -66.620514 3.701653 469.679626
v -68.451126 -17.173450 511.871008
v -70.466678 6.139060 469.859624
v -80.329132 -14.101265 477.053497
v -66.188644 2.197052 470.199188
v -70.550898 6.181745 469.847427
v -80.161957 -14.072773 477.053497
v -73.647010 10.855413 470.770106
v -66.501198 -20.372028 520.687073
v -66.036080 -18.815706 517.498447
v -71.265105 6.091127 466.409880
v -79.827606 -13.857231 477.053497
v -66.286148 2.075966 470.199188
v -67.790756 2.698586 473.797180
v -70.611376 6.189090 469.773485
v -77.487106 -37.925758 524.406982
v -95.334915 -1.648056 475.883240
v -73.245102 -50.584100 525.345109
v -66.181848 3.214246 469.030961
v -77.925087 -37.424221 523.863403
v -73.813171 10.440098 471.571801
v -66.220784 3.192509 469.210952
v -79.128552 -46.666389 514.844573
v -68.451448 -22.660113 521.989971
v -69.462540 -33.913475 528.609436
v -67.875992 -32.408871 527.875732
v -66.258560 2.029869 470.366364
v -64.293983 -14.427205 503.800783
v -67.162190 -22.037524 522.331244
v -72.685737 8.349064 469.142312
v -95.435776 -2.651123 477.053497
v -66.286148 2.029869 470.298737
v -95.403435 -2.483944 477.053497
v -71.134323 -33.913475 526.662964
v -77.363131 -38.178183 524.531739
v -66.149735 3.391004 469.093042
v -66.286148 1.998901 470.366364
v -69.629715 -34.415009 528.748901
v -74.746703 -2.167772 470.115166
v -79.312702 -46.737588 515.136833
v -91.028549 -16.694103 490.050385
v -62.415789 -38.168847 521.096331
v -77.090698 -37.734747 524.751952
v -73.324316 -50.735080 525.393988
v -79.479540 -46.594497 514.818726
v -66.942776 -22.354693 522.474889
v -66.118973 -21.040741 521.081909
v -66.192230 3.342550 469.206113
v -62.961391 -19.536137 512.160950
v -65.875476 -19.569620 520.576968
v -72.471756 8.215469 469.243683
v -71.143261 5.776535 466.206128
v -79.734955 -12.681824 477.053497
v -73.291428 -50.709120 525.199488
v -63.109764 -24.618828 524.030640
v -79.623779 -12.514645 477.053497
v -77.021434 -38.242866 524.947748
v -66.286148 -21.040741 521.114624
v -69.873978 6.209328 469.697632
v -75.388428 -40.934967 528.377258
v -66.253769 3.200119 469.363281
v -64.067520 -25.220200 524.030640
v -75.480965 -40.767792 528.275146
v -68.439232 5.039085 473.041199
v -69.964081 6.209328 469.639404
v -68.488638 -22.847991 521.404723
v -66.173775 2.364227 470.032013
v -67.167022 -21.990947 522.166747
v -67.641586 -29.566837 524.532166
v -65.861113 -18.185642 517.269961
v -66.118973 -21.207920 521.046936
v -62.273872 -11.177219 501.006775
v -66.258194 3.367302 469.363281
v -69.462540 7.379578 472.668182
v -75.053592 -3.177273 470.941797
v -77.517586 -37.591400 524.364990
v -66.286148 -21.207920 521.107544
v -77.487106 -37.591400 524.391907
v -66.799328 1.180089 472.300540
v -63.455111 -56.656818 529.538432
v -67.580843 -22.322725 521.212880
v -67.080728 -22.025965 522.006177
v -66.271011 2.197052 470.032013
v -77.319923 -37.424221 524.511963
v -69.128189 -33.913475 528.619751
v -79.479416 -46.564559 514.672887
v -84.842957 -14.236111 477.053497
v -76.818390 -48.290817 519.777161
v -67.456406 3.438179 473.041199
v -77.487106 -37.089867 524.444519
v -67.510498 3.534477 473.041199
v -79.680444 -46.420326 514.604706
v -65.951797 -27.591347 522.693176
v -63.611298 -20.539207 520.611938
v -66.128103 3.516323 469.019140
v -63.611298 -20.678074 520.687073
v -63.754528 -20.539207 520.687073
v -77.611343 -36.922688 524.364990
v -66.392636 -22.427896 521.971708
v -91.162529 -16.526928 489.759033
v -71.475133 5.433906 466.309672
v -77.654282 -36.588329 524.326416
v -72.304573 8.215469 474.058899
v -64.002243 -25.387379 524.197815
v -84.283279 -14.353607 477.053497
v -66.286148 -21.375099 521.087280
v -65.683134 -19.225256 520.193800
v -64.128721 -48.668340 530.440030
v -91.025391 -16.526928 490.093414
v -80.179108 -45.969480 514.924137
v -66.258162 3.558238 469.268855
v -70.089575 6.147595 469.710686
v -73.247602 -50.611796 525.533967
v -63.441288 -20.873566 520.687073
v -66.286148 -21.542278 521.054993
v -72.137398 8.057854 474.211456
v -74.487293 10.423722 471.418210
v -77.162400 -37.158907 524.581872
v -70.643186 6.261042 466.120871
v -79.323120 -46.757996 515.260975
v -67.348602 3.200119 473.041199
v -67.025899 -22.103463 522.217033
v -63.611298 -20.706387 520.699158
v -70.269991 6.139925 469.686827
v -67.957932 -30.068375 524.862183
v -62.942585 -19.454002 511.993774
v -62.498249 -37.813860 521.243381
v -66.289320 3.740811 469.103583
v -63.444122 -20.873566 520.689087
v -73.747011 -40.333950 529.521518
v -76.917671 -37.355493 524.729714
v -72.644695 -28.159288 524.400426
v -79.191703 -46.827142 515.368568
v -76.791927 -37.177003 524.704523
v -70.083836 6.266023 469.520590
v -57.760056 -51.467205 527.848694
v -76.484032 -47.512482 516.841919
v -76.739075 -37.089867 524.699341
v -73.610497 0.692444 468.025848
v -69.528610 7.546761 472.706848
v -79.326065 -12.320896 477.053497
v -66.470398 1.862694 470.366364
v -79.371105 -46.762878 515.426778
v -63.276943 -24.996452 524.532166
v -71.690246 -20.820410 518.095742
v -66.847717 1.695518 472.038147
v -65.864326 -27.560699 522.860352
v -76.596533 -37.235304 524.825140
v -66.118973 -21.709457 520.881226
v -76.667868 -37.031003 524.733791
v -71.635864 8.158226 474.044281
v -63.444122 -56.587601 529.714661
v -84.341415 -1.648056 470.140137
v -76.507851 -37.010805 524.784943
v -71.635864 8.215469 473.996918
v -83.839882 -1.648056 470.154633
v -79.201550 -46.848243 515.511180
v -77.152748 -36.922688 524.627930
v -77.152748 -36.755508 524.645447
v -71.803040 -20.539207 517.893677
v -56.422630 -49.462593 526.872620
v -63.444122 -20.706387 520.555847
v -63.444122 -20.869896 520.687073
v -70.383428 5.845867 466.007350
v -90.957695 -16.694103 490.260590
v -74.309444 10.581345 471.255688
v -74.812248 -26.390450 523.876709
v -66.734726 3.994635 467.699901
v -76.818390 -36.755508 524.703857
v -63.611298 -56.506561 529.881836
v -65.784622 -27.393520 522.804993
v -62.238425 -22.857924 520.933002
v -65.918042 -18.813138 517.257430
v -66.286148 3.200119 469.466064
v -71.301498 5.206261 466.191406
v -64.112839 -25.554558 524.187012
v -76.222418 -40.833141 528.019644
v -66.787689 1.716026 470.366364
v -67.289223 -21.207920 520.565979
v -70.298431 8.549828 472.927917
v -66.954865 1.611221 472.372498
v -76.985565 -36.421150 524.703979
v -71.236734 5.395348 466.177616
v -72.137398 -34.918465 526.872620
v -74.207818 10.316545 471.706311
v -79.346671 -46.826992 515.650458
v -76.369632 -37.249518 524.944005
v -76.288592 -37.075225 524.864993
v -66.621763 -22.513755 522.354915
v -74.213320 10.473309 471.471718
v -66.412292 1.026802 471.703796
v -88.186523 -1.648056 470.003479
v -59.329998 -14.271025 499.001342
v -73.140465 -1.514435 470.366364
v -79.179231 -46.899985 515.689860
v -79.083051 -46.945499 515.838669
v -63.473415 -56.482555 529.881836
v -66.954865 1.862694 470.128967
v -71.284882 5.206261 466.186890
v -66.382553 3.200119 469.697632
v -73.641998 0.234344 468.360229
v -63.109764 -19.201778 512.158020
v -72.471756 0.692444 468.608002
v -79.889602 -46.461203 515.744108
v -67.122040 1.784286 470.199188
v -79.570140 -46.701217 515.667958
v -71.171517 -14.948146 504.485483
v -74.477890 -31.572979 525.200806
v -71.533965 -55.283732 527.551493
v -69.440109 7.379578 473.041199
v -64.176025 -25.387379 524.030640
v -70.750174 6.368275 469.655203
v -74.693748 10.257168 471.520423
v -75.313782 -36.086796 525.366638
v -74.477890 -26.557629 523.887939
v -76.316856 -36.922688 524.795410
v -81.354166 -27.974005 520.057752
v -64.280014 -25.528191 524.030640
v -62.270468 -22.288988 520.618677
v -66.453331 2.364227 469.706818
v -71.635864 5.279556 466.354065
v -76.149673 -36.878403 524.866516
v -70.494137 6.137561 469.716383
v -68.039856 3.200119 473.709930
v -71.468681 5.206261 466.252380
v -76.124809 -36.755508 524.866516
v -56.455730 -49.628242 526.872620
v -74.875612 10.054100 471.715501
v -76.316856 -36.588329 524.793518
v -67.299318 -21.590386 520.695124
v -75.146606 -8.421848 475.716064
v -69.640900 -33.579121 527.708557
v -91.697266 -14.079056 481.734497
v -66.082794 -21.709457 520.854248
v -70.655995 6.217398 469.577784
v -66.914429 1.862694 472.038147
v -70.611306 6.172128 469.686823
v -76.122940 -36.421150 524.866516
v -64.300034 -25.554558 524.030640
v -66.453816 -22.677231 522.383560
v -65.967801 -18.548724 517.504101
v -71.134323 8.215469 473.921082
v -70.670609 6.220222 469.673206
v -78.444946 -37.591400 523.027527
v -67.925537 3.200119 473.542755
v -76.011070 -36.983756 525.008639
v -66.620514 2.197052 469.746674
v -76.054559 -44.099853 525.123029
v -93.101581 -9.801100 479.470651
v -69.516617 7.546761 473.041199
v -71.803040 -20.706387 518.052124
v -67.456406 -21.542278 520.601807
v -80.085525 -46.185692 515.528651
v -70.691543 6.261851 469.533332
v -66.453331 -21.207920 521.106689
v -70.764472 6.345854 469.523524
v -75.637817 -41.269325 528.377258
v -73.140465 -0.979340 469.698242
v -66.954865 1.993904 472.038147
v -71.365560 -14.852334 504.442407
v -68.129044 3.367302 473.709930
v -56.517475 -49.795422 526.872620
v -72.471756 0.525269 468.727783
v -75.951508 -36.922688 525.033691
v -69.689311 -55.199664 529.075738
v -66.620514 -21.207920 521.040649
v -90.912781 -16.694103 490.427765
v -70.608420 6.207887 469.556541
v -68.004545 -22.556283 521.396385
v -67.006104 1.862694 472.372498
v -75.982498 -36.755508 524.972046
v -72.699478 -0.979340 469.864838
v -75.849823 -36.905238 525.160606
v -65.763603 -18.531040 517.150111
v -92.031624 -14.395443 482.236023
v -66.001568 -19.061405 517.262222
v -88.587448 -1.648056 470.032013
v -81.629721 -4.361987 491.365973
v -73.809181 -0.310623 468.743835
v -75.648140 -36.324127 525.200867
v -70.295033 8.723225 472.520852
v -62.183669 -49.803603 530.425028
v -70.298431 8.702736 472.539673
v -64.090254 -14.785977 503.857507
v -76.162163 -8.502365 497.616425
v -66.994385 2.197052 472.038147
v -79.994781 -17.529995 487.855804
v -62.056209 -22.722185 520.725357
v -75.129288 -46.117496 524.197815
v -71.467773 -55.312305 527.039795
v -66.461838 3.824710 467.884707
v -78.698860 -46.733295 515.197992
v -75.648140 -41.436501 528.450378
v -66.179966 4.079092 467.770779
v -66.007552 -18.318018 517.528098
v -65.911894 -18.366051 517.389198
v -74.812248 -46.451851 524.126282
v -67.010559 2.364227 472.038147
v -70.422551 6.306586 469.400350
v -71.464498 -55.312266 527.073400
v -70.184158 8.549828 472.539673
v -71.371201 -34.916546 527.541382
v -74.343826 -26.891987 524.030640
v -78.322998 -35.752438 523.656128
v -69.458282 8.048294 471.703796
v -87.490118 -2.230654 479.522302
v -70.121257 4.682293 466.503398
v -66.453331 -21.375099 521.123230
v -64.354635 -48.749424 530.361761
v -70.624368 6.388949 469.268774
v -71.134323 8.048294 474.047791
v -70.616791 9.051361 473.041199
v -75.515949 -24.760155 522.935272
v -95.015472 -1.480873 477.053497
v -70.627859 6.300543 469.408216
v -69.423752 8.048294 471.870972
v -61.772339 -11.344398 500.900299
v -63.778477 -20.998268 520.854248
v -70.744828 6.361306 469.388120
v -56.501411 -49.628242 526.705444
v -94.630035 -0.812157 477.053497
v -73.406547 -50.981175 525.272919
v -77.319923 -48.290817 519.324097
v -67.289223 -20.694836 520.352661
v -63.913268 -48.729280 530.581409
v -62.450500 -37.626562 521.106034
v -75.313782 -36.747723 526.705444
v -77.802017 -35.418083 524.197815
v -77.813477 -35.250900 524.197815
v -77.819153 -35.083725 524.197815
v -66.310651 -22.077315 521.158790
v -66.620514 -21.375099 521.094666
v -82.703078 -4.275233 492.173958
v -62.107654 -23.669359 523.307339
v -66.165772 -19.090225 517.681740
v -66.233398 2.531410 469.864838
v -71.480292 -55.302350 526.998597
v -69.412216 8.048294 472.038147
v -75.313782 -36.755508 526.711365
v -72.137398 8.549828 473.865601
v -66.453331 -21.709457 521.137573
v -76.999466 -36.086796 524.699341
v -66.069565 3.991062 467.896297
v -76.818390 -36.086796 524.744019
v -74.645073 -1.110046 469.196106
v -74.662324 10.375596 471.258457
v -66.286148 2.698586 469.701660
v -74.214494 -26.764151 523.854190
v -75.146606 7.379578 468.218445
v -66.072372 3.892922 468.030617
v -73.471632 -39.831335 529.464329
v -75.168928 7.837844 468.253248
v -66.222473 2.698586 469.864838
v -75.208216 8.242506 468.325737
v -79.827606 -17.405884 487.920074
v -69.577011 8.215469 471.703796
v -75.146606 8.549828 468.392883
v -66.846901 1.058704 472.503733
v -72.304573 8.565407 473.877106
v -75.187708 8.801805 468.470618
v -76.985565 -35.919617 524.701416
v -86.520562 -2.304074 479.823749
v -72.304573 8.717003 473.797577
v -76.312569 -44.288992 524.357662
v -69.462540 8.058945 471.703796
v -74.843519 10.185125 471.256239
v -66.620514 -21.542278 521.139404
v -69.462540 8.119255 471.870972
v -75.146606 -0.725716 468.861755
v -70.514114 9.051361 472.874023
v -66.116166 -18.900253 517.739577
v -75.982498 -23.715595 521.965881
v -65.979688 4.054708 467.995461
v -77.062347 -35.083725 524.699341
v -78.986730 -46.854169 515.482534
v -66.139877 2.531410 470.032013
v -72.137398 8.717003 473.781006
v -63.109764 -19.470474 512.495300
v -66.373585 6.193474 466.820916
v -64.229062 -52.430506 523.525264
v -62.283026 -23.697620 523.372478
v -76.613423 -44.144972 523.985900
v -71.635864 -35.077381 527.708557
v -71.594008 -55.255464 527.924350
v -66.920987 1.377131 472.570061
v -66.166214 2.698586 470.032013
v -76.323436 -44.186166 527.077835
v -73.307383 -50.870562 525.571010
v -66.243070 4.260603 467.691118
v -77.654282 -15.472523 481.901672
v -75.982498 -35.983665 524.866516
v -57.425701 -51.253170 527.374207
v -75.146606 8.215469 473.857697
v -70.520988 5.299687 466.116550
v -66.109714 4.292105 467.795191
v -75.982498 -35.752438 524.831604
v -66.787689 -21.542278 521.089966
v -63.349533 -25.220200 524.699341
v -75.815323 -36.281715 525.033691
v -81.271299 -3.697303 490.416654
v -66.123225 -19.019329 517.533874
v -67.456406 -29.399662 524.535095
v -69.964081 8.215469 473.017212
v -73.207541 -50.676880 525.661596
v -76.329517 -43.948856 526.759947
v -64.394688 -14.864600 504.174121
v -66.286148 2.865761 469.721863
v -67.456406 -20.776875 520.352661
v -62.446868 -37.099127 521.240200
v -62.376799 -37.161780 520.921381
v -85.678848 4.425926 477.053497
v -72.137398 0.190910 468.972809
v -63.784062 -49.138197 530.604317
v -85.344482 4.409988 477.053497
v -66.273682 2.865761 469.864838
v -66.943002 -22.048797 521.873367
v -66.013348 4.126758 467.886777
v -90.192657 -9.672615 484.283966
v -67.757034 2.698586 473.709930
v -67.080666 -22.019991 521.818017
v -75.480965 -35.821785 525.033691
v -69.564224 -33.411942 527.541382
v -75.425697 -35.752438 525.033691
v -68.487358 -33.913475 528.544434
v -91.195724 -13.517715 489.768707
v -66.933561 -21.756605 521.144327
v -66.373352 3.032944 469.864838
v -60.624779 -30.068375 522.191650
v -71.134323 -34.844273 527.708557
v -67.623581 -20.873566 520.341431
v -69.486511 8.048294 472.372498
v -86.865097 -8.000832 497.114899
v -66.779209 -22.038059 521.649321
v -70.131256 8.382652 472.954712
v -72.137398 0.358086 468.862915
v -66.908646 -21.542278 521.021423
v -73.400250 -51.146189 525.147372
v -75.648140 -35.418083 524.827942
v -66.962729 -22.020058 521.701098
v -77.654282 -15.068966 481.232941
v -69.462540 8.048294 472.313934
v -67.378845 -20.539207 520.185486
v -66.964787 -21.625426 521.021900
v -77.988640 -38.260113 523.491882
v -59.264664 -30.904266 520.258362
v -75.381119 -35.250900 524.866516
v -66.268318 2.865761 470.032013
v -66.031136 4.264489 468.021149
v -71.268723 7.559329 469.025054
v -68.269724 -55.015420 528.079883
v -75.313782 -35.129990 524.866516
v -56.422630 -49.293884 527.183167
v -75.146606 3.032944 468.696625
v -66.286148 2.886780 470.032013
v -69.430817 8.048294 472.205322
v -71.260135 7.702138 469.134452
v -75.313782 -35.602768 525.033691
v -56.589809 -49.795422 526.637573
v -79.218590 -48.226734 517.428406
v -66.620514 2.364227 469.582794
v -79.849054 -45.129525 511.930547
v -89.411110 2.698586 477.053497
v -76.985565 -34.749367 524.747681
v -66.620514 2.245537 469.697632
v -75.346184 -37.803309 527.234899
v -70.821793 6.647274 466.416088
v -73.093071 -40.128754 529.731308
v -60.960188 -22.902373 520.281133
v -77.152748 -34.415009 524.678589
v -66.118973 2.531410 470.098480
v -79.429148 -46.506025 514.396121
v -68.793823 5.295166 473.877106
v -71.639994 -14.710561 504.442330
v -67.556000 2.531410 473.542755
v -73.159619 -50.596442 525.645280
v -75.693695 -23.534943 522.102234
v -75.547836 -23.450920 522.108032
v -87.016266 -7.968075 496.947723
v -63.444122 -25.700733 525.033691
v -66.086872 -18.817757 517.667001
v -69.588585 8.215469 472.205322
v -63.444122 -25.554558 524.885925
v -79.392929 -48.200111 517.594238
v -66.157455 2.698586 470.199188
v -73.310185 -39.760355 529.545306
v -75.815323 5.742294 477.053497
v -75.402473 -23.444607 522.441895
v -75.329453 -23.372435 522.408386
v -66.118973 2.605484 470.199188
v -67.202520 -29.325613 524.738989
v -75.648140 -39.597542 527.801758
v -68.149906 -55.107587 528.121794
v -67.305969 3.032944 473.041199
v -66.630174 -22.061322 521.575689
v -67.623581 -20.580490 520.018311
v -69.964081 8.342033 472.706848
v -66.039718 3.819131 468.205052
v -82.669632 4.516289 477.053497
v -66.135834 2.531410 470.366364
v -69.629715 8.215469 472.338379
v -76.852158 -23.957109 520.943787
v -66.118973 2.531410 470.315491
v -71.803040 -0.006714 469.028931
v -66.618072 -22.155003 521.768715
v -63.322197 -25.554558 525.033691
v -65.970145 4.039600 468.186652
v -75.146606 4.203194 468.953918
v -72.198074 -35.418083 527.708557
v -76.233261 -23.089457 520.787354
v -69.802551 8.215469 472.706848
v -73.288041 -28.373379 524.405218
v -75.576424 -23.413984 521.109253
v -71.635864 0.023735 468.949219
v -75.146606 4.537544 468.932434
v -63.276943 -25.509476 525.033691
v -75.146606 4.869926 468.861755
v -66.106201 2.531410 470.199188
v -63.444122 -9.744095 500.291290
v -80.830673 4.472054 477.053497
v -69.521912 7.881111 472.539673
v -76.353599 -23.631330 521.581625
v -66.055921 3.708996 468.389487
v -71.468681 8.717003 473.732758
v -65.979045 3.883277 468.345617
v -69.948752 3.087598 467.720929
v -90.192657 -9.590248 484.242157
v -72.304573 -35.542137 527.708557
v -75.123452 9.718952 468.950947
v -68.867355 6.376511 473.542755
v -79.827606 -17.301132 487.752899
v -75.179256 9.968487 469.257846
v -63.276943 -25.554558 525.068787
v -77.457031 -20.372028 491.263641
v -75.057442 10.256960 469.467955
v -66.286148 2.854782 470.199188
v -80.845097 -44.988291 511.405847
v -59.070038 -14.635686 499.237263
v -77.107336 -43.612719 527.385013
v -76.027931 -23.669682 521.879028
v -66.810556 -20.359452 520.393571
v -63.109764 -25.554558 525.121582
v -80.731476 -45.057396 511.452057
v -75.098942 10.152378 470.292380
v -71.301498 8.385284 473.877106
v -75.108562 9.986592 470.817567
v -67.623581 -25.721737 522.831970
v -70.984230 6.543686 469.028931
v -63.109764 -25.387379 525.036011
v -80.580184 -45.054049 511.431401
v -66.008147 4.025377 468.423419
v -70.760671 4.652427 466.366764
v -75.146606 9.727196 471.703796
v -70.967148 6.532318 469.028931
v -69.665115 8.048294 472.706848
v -69.629715 8.048294 472.635834
v -75.146606 9.552895 471.956909
v -75.146606 9.352432 472.205322
v -75.146606 9.385719 472.152069
v -75.146606 9.261360 472.372498
v -70.955542 6.570769 469.076653
v -75.146606 9.218544 472.464081
v -63.109764 -25.383503 525.033691
v -66.807249 -22.078067 521.803545
v -79.730026 -46.360757 514.428604
v -63.109764 -25.220200 524.916260
v -75.610482 -37.039155 526.685309
v -71.164253 0.023735 469.028931
v -64.311020 -14.733402 503.955749
v -70.891915 6.563064 469.182494
v -75.815323 -39.229881 527.541382
v -67.348328 2.364227 473.375580
v -86.973778 -7.833652 496.947723
v -66.382837 4.271879 468.473386
v -76.316856 -24.049953 521.808838
v -71.499974 -20.604423 517.901533
v -67.122040 -21.040741 520.552246
v -71.973410 -21.315624 518.485370
v -70.830755 6.486701 468.988042
v -66.706803 -18.447013 517.766970
v -68.400369 -54.780565 527.808448
v -61.599856 -22.714934 520.404797
v -72.745861 -40.436998 529.836699
v -66.483063 3.200119 469.864838
v -70.768722 6.460128 469.193523
v -67.392746 2.698586 473.208405
v -57.161359 -50.796428 526.758736
v -73.140465 10.802841 470.867889
v -75.369856 5.730266 476.967152
v -62.437203 -36.998070 521.211640
v -75.146606 5.842644 476.719147
v -66.110937 4.262293 468.225242
v -77.487106 -34.415009 524.470093
v -71.468681 0.190910 468.803345
v -69.651016 7.881111 472.874023
v -75.635551 -37.356140 526.882837
v -93.870583 -0.091187 477.053497
v -66.580643 3.367302 469.864838
v -65.431938 -45.999867 529.903518
v -71.052955 6.650615 469.040623
v -75.146606 7.045219 475.128052
v -72.794453 -39.544495 529.642002
v -74.143539 -46.822479 524.699341
v -79.827606 -17.697174 488.253357
v -79.052105 -46.149736 513.862604
v -93.283218 0.358086 477.053497
v -64.209517 -14.885744 504.015258
v -72.336426 -35.585258 527.708557
v -71.803040 0.358086 468.752625
v -66.055434 -18.647192 517.685830
v -67.156037 -22.050657 521.661427
v -67.456406 -34.916546 528.429749
v -86.849091 -7.950878 497.114899
v -69.737640 8.048294 472.874023
v -71.321693 7.713936 469.028931
v -66.080848 4.162862 468.339685
v -82.457825 -1.648056 488.505219
v -68.459473 -32.299049 527.708557
v -76.187157 -25.430701 522.737128
v -70.972077 6.672485 469.168239
v -66.614319 3.200119 470.032013
v -82.335281 -1.648056 488.829468
v -67.345291 2.531410 473.208405
v -77.487106 -20.372028 491.269165
v -69.683266 7.881111 473.041199
v -66.961342 -28.730946 522.860352
v -70.856651 6.540502 469.334654
v -57.242879 -50.957366 526.864111
v -75.813760 -37.615597 526.945346
v -67.074126 -21.332437 520.759427
v -68.682551 -54.749788 527.859531
v -72.596730 -31.764176 524.706246
v -70.810205 6.446170 469.385348
v -66.620514 3.367302 469.898468
v -78.060610 -42.261888 521.115227
v -77.400925 -33.746300 524.532166
v -63.276943 -21.040741 520.644409
v -68.455629 -17.295958 511.841508
v -81.426888 -1.648056 488.839569
v -63.276943 -21.097759 520.687073
v -63.317238 -21.040741 520.687073
v -70.919480 6.728843 469.346876
v -75.815323 -26.434544 523.863403
v -70.119110 8.549828 472.205322
v -75.967568 -26.515482 523.841611
v -71.352854 -14.532839 503.766665
v -75.741013 -26.390450 523.863403
v -66.954865 -28.551373 522.693176
v -57.760056 -51.608963 527.541382
v -77.654282 -20.372028 491.373657
v -89.022415 -1.648056 479.158905
v -78.337570 -47.295191 516.483386
v -73.578806 -40.373055 529.639031
v -63.109764 -21.207920 520.572266
v -75.782664 -37.258426 526.701291
v -66.954865 3.639084 469.864838
v -63.194916 -21.207920 520.687073
v -71.506617 7.758566 468.874652
v -72.988471 -32.165005 525.027180
v -73.008548 -32.342012 525.062507
v -66.614807 -21.709457 521.188599
v -79.326065 -46.786209 519.104492
v -70.103798 8.536007 472.289023
v -88.235772 -1.601586 479.166636
v -59.108715 -14.822137 499.396129
v -79.326065 -46.953388 519.123413
v -78.734456 -47.673038 516.904382
v -61.605160 -22.519554 520.185486
v -67.280220 -34.916546 528.377258
v -76.779068 -8.502365 498.452332
v -77.216243 -43.422139 527.468334
v -70.658638 6.512989 469.025071
v -76.484032 -8.640934 498.452332
v -70.149002 8.549828 472.372498
v -66.979877 4.718194 468.403288
v -67.924749 -54.925533 527.885640
v -71.301498 5.039085 466.206573
v -66.683557 -21.670593 521.189800
v -79.493240 -46.786209 519.030945
v -76.818390 -34.080654 524.791626
v -76.315659 -39.597542 527.374207
v -67.790756 2.865761 473.597351
v -70.621226 6.473626 469.130379
v -75.931448 -37.566359 526.838743
v -61.875870 -25.387379 524.030640
v -66.433283 -21.928095 521.185135
v -66.461983 -21.876633 521.188599
v -75.768144 -26.015834 523.512823
v -68.544509 -17.428623 511.824194
v -70.212120 8.700684 472.209410
v -86.948097 -1.638349 479.489815
v -76.818390 -33.746300 524.766235
v -71.635864 7.713936 468.714386
v -75.313782 -9.257027 498.452332
v -71.301498 4.871902 466.234131
v -61.939514 -22.210991 520.255371
v -76.628663 -43.951523 528.066375
v -75.889804 -37.420265 526.733033
v -71.677094 7.881111 468.861755
v -62.014923 -22.210991 520.352661
v -66.590026 -21.820097 521.230928
v -77.691422 -8.168007 498.452332
v -66.787689 3.701653 469.734344
v -70.559875 6.543686 469.028931
v -77.763947 -8.000832 498.452332
v -77.319923 -8.292294 498.452332
v -64.308256 -48.926064 530.385463
v -68.343460 -31.740158 526.872620
v -77.634598 -7.666473 498.452332
v -86.740372 -7.666473 497.114899
v -73.976357 0.358086 468.189301
v -68.909496 -54.762241 527.917355
v -77.151120 -41.507435 527.899853
v -77.669052 -26.724808 522.358826
v -76.052409 -37.603877 526.714301
v -72.415871 -0.310623 469.363281
v -76.706351 -43.116564 524.208793
v -71.669968 7.713936 468.694580
v -69.462540 -33.746300 528.496460
v -70.465607 6.574799 469.028931
v -62.277651 -36.643193 520.664670
v -63.700848 -21.040741 520.854248
v -66.954865 3.530647 470.032013
v -66.635201 -21.950536 521.379746
v -71.468681 5.039085 466.258301
v -68.652200 -17.439574 511.831162
v -67.456406 -25.888916 522.630188
v -61.605160 -22.430977 520.018311
v -64.078176 -48.957655 530.472072
v -66.001334 -27.707836 523.765874
v -66.787689 3.376411 470.032013
v -71.804708 7.992741 469.007103
v -75.480965 -9.126156 498.285156
v -66.954865 -28.829037 523.027527
v -62.317918 -36.341780 520.834472
v -72.304573 -0.644981 469.689148
v -71.537433 -14.467946 503.822190
v -67.122040 3.676781 470.032013
v -80.357562 -45.089131 511.540246
v -71.970215 8.014473 469.028931
v -71.468681 4.871902 466.278412
v -81.833740 -1.648056 483.610748
v -79.493240 -46.953388 519.037476
v -66.348580 4.584892 468.170914
v -82.984241 -3.962599 491.979821
v -94.204941 -9.672615 479.619781
v -66.760513 -21.981420 521.488288
v -72.137398 0.692444 468.663147
v -87.528532 -1.923749 479.379722
v -63.444122 -21.245369 520.854248
v -81.723846 -1.648056 483.907806
v -94.204941 -9.798748 479.728333
v -71.042012 6.836305 469.145383
v -61.932640 -25.220200 524.030640
v -76.501825 -24.020851 521.542151
v -81.628761 -1.648056 484.576508
v -63.945656 -20.037674 520.539063
v -66.723831 3.534477 469.864838
v -58.945338 -14.448925 499.217049
v -69.087576 -54.748270 527.832326
v -70.093369 8.549828 472.038147
v -68.471497 3.534477 474.378632
v -61.519554 -22.500504 519.993557
v -66.620514 3.534477 469.810486
v -66.932209 -21.998741 521.535432
v -67.093025 2.364227 472.706848
v -76.731877 -43.959600 527.501998
v -79.660423 -46.786209 518.953491
v -75.313782 -26.542793 524.030640
v -69.964081 8.481598 471.703796
v -91.167015 -15.691036 490.093414
v -75.146606 -3.429089 490.427765
v -63.778477 -20.372028 520.627197
v -73.816866 11.054805 469.823715
v -68.626648 -21.889053 498.786682
v -76.603464 -44.087308 527.444200
v -73.809181 1.026802 467.794006
v -72.416327 -13.889652 503.913471
v -63.109764 -21.375099 520.735779
v -62.396157 -36.789946 521.023493
v -79.660423 -46.953388 518.943298
v -79.609360 -31.740158 522.526001
v -66.814529 -28.730946 523.194702
v -67.019058 1.862694 472.874023
v -63.945656 -20.204849 520.619751
v -70.148728 8.600521 472.086885
v -63.945656 -20.372028 520.673889
v -70.298431 2.865761 467.818237
v -76.940248 -43.742287 527.538589
v -66.913432 -21.816194 521.215841
v -62.426755 -36.904799 521.161394
v -69.629715 -33.746300 528.380859
v -73.976357 1.026802 467.793396
v -89.124032 -20.640734 498.307407
v -66.896866 3.367302 470.199188
v -66.773095 -21.848508 521.287894
v -66.787689 3.252563 470.199188
v -77.765968 -44.780067 513.164001
v -66.830492 5.739198 466.823812
v -67.064957 2.029869 472.874023
v -63.276943 -21.410278 520.854248
v -68.626648 5.373436 473.383240
v -68.002876 -55.224902 528.197366
v -83.003990 -4.155727 492.190857
v -66.628952 -20.372028 520.519897
v -72.471756 7.875153 469.028931
v -77.714963 -15.005227 480.242973
v -70.369884 6.754120 466.172126
v -70.034787 8.540198 471.883741
v -61.321256 -22.687664 520.107978
v -62.408743 -36.738680 521.204650
v -72.445923 7.881111 469.028931
v -68.603641 -17.634057 511.779744
v -66.787689 -28.698784 523.194702
v -66.962081 -21.892119 521.275062
v -71.583551 -55.242809 526.793797
v -80.830673 -1.648056 488.400726
v -70.157019 8.743720 471.845181
v -66.923340 3.367302 470.366364
v -75.815323 -29.232483 524.483459
v -66.926107 -21.937203 521.373471
v -78.205180 -45.057770 519.237063
v -66.718658 -28.563770 523.027527
v -62.382082 -36.619473 521.046580
v -72.304573 0.890442 468.527405
v -82.402771 -1.648056 486.582672
v -71.096031 -34.749367 527.541382
v -67.289223 2.056969 474.211456
v -63.152119 -21.542278 520.854248
v -71.970215 -35.206657 527.374207
v -67.122174 -21.998236 521.288804
v -79.158890 -39.764717 520.908020
v -66.682648 -28.563770 523.194702
v -64.112839 -20.037674 520.610168
v -71.468681 4.704727 466.306946
v -78.155815 -33.746300 523.993591
v -67.169639 4.772008 468.500133
v -94.372116 -1.648056 478.052002
v -77.487106 -20.204849 491.132019
v -77.487106 -20.365658 491.263641
v -77.593076 -42.247457 522.757369
v -62.359272 -36.462513 521.040930
v -83.024582 -6.997761 498.452332
v -67.899571 -55.119668 528.133262
v -73.412065 -39.533676 529.365400
v -82.836807 -6.940399 498.452332
v -72.304573 7.845604 468.861755
v -69.796898 7.867996 473.375580
v -70.828276 6.554732 469.537236
v -76.311234 -39.263184 527.207031
v -72.549977 10.821467 470.136510
v -67.623581 -21.040741 520.440613
v -70.796951 6.401188 469.505374
v -67.572205 1.026802 470.700714
v -72.137398 1.026802 468.484741
v -80.830673 -45.114426 516.590576
v -66.415262 -22.187163 521.518654
v -66.620514 3.059006 470.366364
v -64.280014 -20.037674 520.630005
v -79.660423 -46.451851 518.793640
v -62.367529 -36.570618 521.231867
v -82.168098 -6.579208 498.452332
v -72.137398 -35.333523 527.541382
v -92.031624 -14.019253 481.725342
v -81.833740 -6.463581 498.452332
v -77.649979 -20.204849 491.263641
v -66.574719 -22.043825 521.485657
v -71.803040 7.713936 468.633728
v -62.333019 -36.431192 521.224214
v -71.656630 -14.564560 504.090656
v -69.917007 8.382652 472.372498
v -75.146606 -4.322906 492.243652
v -77.095817 -43.625667 527.193670
v -67.019782 4.893891 467.194643
v -75.313782 -42.606750 529.229370
v -67.019180 3.534477 470.199188
v -66.954865 3.441414 470.199188
v -78.155815 -31.740158 523.954102
v -92.198799 -14.154671 481.901672
v -88.388378 -15.937681 498.291731
v -66.478678 -22.000324 521.311864
v -64.112839 -20.204849 520.650330
v -69.728058 -33.746300 528.210083
v -71.970215 7.713936 468.590942
v -66.721489 4.758626 468.268917
v -81.499390 -6.459911 498.452332
v -92.076324 -14.019253 481.734497
v -71.970215 7.811813 468.694580
v -88.333922 -15.745083 498.549404
v -71.970215 1.026802 468.506775
v -62.089951 -25.554558 524.532166
v -68.075150 -31.405800 526.872620
v -80.663498 -45.448784 516.755249
v -66.809128 -28.730946 523.361877
v -81.332207 -6.479332 498.452332
v -67.623581 -26.056091 522.672119
v -62.478316 -38.714714 521.624039
v -75.146606 -2.084923 486.415466
v -67.014755 3.534477 470.366364
v -68.737123 -17.505753 511.842495
v -72.304573 -35.354885 527.374207
v -76.915878 -43.220586 526.544331
v -69.010803 6.710869 473.542755
v -80.663498 -6.784607 498.452332
v -72.973289 10.909424 470.199188
v -67.662621 -22.900802 524.104779
v -75.982498 -27.037315 524.197815
v -72.137398 7.800293 468.694580
v -83.171173 -3.988548 492.114136
v -80.830673 -6.638210 498.452332
v -69.796898 8.353577 472.038147
v -67.104897 3.701653 470.366364
v -67.097648 -22.025418 521.417725
v -80.598679 -45.615959 516.841919
v -61.772339 -22.352470 520.185486
v -65.719215 -27.226341 522.693176
v -74.143539 0.692444 467.969635
v -61.896172 -22.210991 520.185486
v -67.636425 -22.784727 524.026386
v -72.304573 -0.143448 469.237946
v -67.205640 -22.076708 521.485476
v -80.663498 -45.615959 516.716431
v -67.059158 3.032944 471.703796
v -67.548493 -22.901556 524.005851
v -72.304573 -35.418083 527.486816
v -67.067687 -22.030717 521.563764
v -90.405121 -9.003899 483.907806
v -80.725952 -45.448784 516.674744
v -72.137398 0.359978 468.861755
v -61.939514 -22.086315 520.018311
v -68.795809 -17.634171 511.832620
v -65.591476 -27.059162 522.693176
v -71.468681 -55.145126 526.573792
v -77.621750 -15.022320 480.062714
v -62.424778 -40.412118 527.738647
v -69.828888 8.382652 471.870972
v -71.468681 -55.238968 526.705444
v -77.152748 -33.411942 524.664124
v -66.177901 4.629356 467.890075
v -92.365982 -1.648056 478.823486
v -66.787689 -28.704742 523.361877
v -73.729847 -27.683088 524.082606
v -71.803040 -0.152832 469.196106
v -91.864441 -1.648056 478.720337
v -76.818390 -33.411942 524.777222
v -92.508041 -14.186428 482.068848
v -65.668312 -27.226341 522.860352
v -76.484032 -40.099075 527.584229
v -79.788864 -46.953388 518.848083
v -71.803040 6.041023 467.524323
v -72.449539 -35.752438 527.708557
v -67.790756 -21.049355 520.352661
v -72.129608 5.958565 467.524323
v -66.111451 -22.653661 521.751060
v -91.197861 -13.183361 489.591858
v -72.053802 6.005981 467.440735
v -72.220985 5.897827 467.607910
v -85.846024 -11.838657 498.452332
v -67.052559 2.865761 472.205322
v -72.280853 5.874977 467.607910
v -85.277394 -11.739534 498.458724
v -70.047578 7.351533 466.369016
v -76.818390 -33.077583 524.838379
v -77.024280 -43.501398 526.846297
v -72.278961 5.856527 467.648588
v -67.727880 -55.113466 528.100233
v -84.753029 -11.296698 498.486551
v -61.677356 -35.513458 525.866270
v -84.630179 -11.063482 498.412336
v -75.146606 -6.559189 494.440033
v -74.477890 -46.619820 524.364990
v -67.910622 -21.207920 520.352661
v -72.394375 5.814511 467.553895
v -71.207260 6.627274 467.106384
v -68.891816 -17.734609 511.804438
v -84.606018 -10.842861 498.452332
v -64.112839 -19.688347 520.352661
v -72.137398 5.972328 467.440735
v -58.930691 -14.593829 499.312803
v -65.950833 -23.005247 521.804030
v -71.468681 0.525269 468.594849
v -62.809755 -56.581399 529.202610
v -76.934631 -32.743229 524.866516
v -76.818390 -32.932537 524.866516
v -77.775893 -15.110544 480.057131
v -71.301498 6.485306 467.189972
v -69.957474 7.449061 466.400231
v -84.937962 -9.900088 498.360210
v -91.195724 -9.505436 484.604370
v -72.302994 5.874977 467.440735
v -67.957932 -21.207920 520.300842
v -65.985669 -22.890561 521.793497
v -76.818390 -32.743229 524.890625
v -66.197480 4.871225 467.875556
v -76.316856 -26.963364 524.030640
v -84.847091 -8.629144 498.429955
v -72.388168 5.826233 467.524323
v -84.948383 -8.308064 498.301314
v -57.091343 -50.790981 526.872620
v -67.957932 -21.293720 520.352661
v -71.888153 -35.083725 527.207031
v -90.359833 -9.338257 484.051453
v -71.886627 6.072212 467.357147
v -64.447189 -19.536137 520.330444
v -64.280014 -19.587795 520.352661
v -76.818390 -32.408871 524.896851
v -62.942585 -9.773575 499.789734
v -71.260986 6.627274 466.939209
v -85.329137 -1.598369 480.110273
v -64.447189 -19.545635 520.352661
v -71.301498 6.574745 466.939209
v -66.200535 4.819391 467.749073
v -58.835257 -15.042730 501.150559
v -76.393127 -32.408871 524.866516
v -71.381989 6.460098 467.022797
v -75.815323 -32.408871 524.770020
v -71.323227 6.543686 466.939209
v -72.053802 6.012878 467.357147
v -67.122040 -20.706387 520.409180
v -66.056297 -18.488836 517.700458
v -77.331387 -43.372603 527.192934
v -67.790756 -21.375099 520.506226
v -67.790756 -21.437923 520.519897
v -71.186974 6.710869 466.855621
v -77.492659 -43.005402 527.222957
v -68.203869 -54.877699 527.912552
v -66.954865 -20.771816 520.519897
v -71.160080 6.710869 466.772034
v -71.217911 6.627274 466.747681
v -77.152748 -32.074512 524.764771
v -69.844055 7.514988 466.349233
v -71.278618 6.543686 466.772034
v -83.522496 -7.146216 498.379523
v -77.487106 -31.740158 524.581482
v -90.359833 -9.393009 484.074982
v -73.455532 -31.082077 525.103611
v -71.310051 6.543686 466.855621
v -72.064377 5.958565 467.189972
v -70.298431 8.215469 473.404510
v -80.329132 -7.073292 498.452332
v -80.161957 -7.137249 498.452332
v -76.818390 -32.010292 524.866516
v -66.792165 -28.694390 523.463632
v -71.384743 6.432092 466.887661
v -79.827606 -46.619034 518.812988
v -77.487106 -31.405800 524.603394
v -66.173888 4.936111 467.759405
v -77.358265 -43.327796 527.058011
v -79.326065 -7.114185 498.452332
v -69.776855 7.594728 466.411159
v -77.380324 -43.255761 526.974433
v -70.384615 10.206653 471.874830
v -77.152748 -31.405800 524.749634
v -66.190253 5.111681 467.663113
v -65.875826 -22.972046 521.469572
v -75.480965 -32.074512 524.804260
v -71.635864 -55.207802 526.705444
v -64.447189 -19.505474 520.185486
v -70.303393 10.148567 471.748041
v -78.155815 -38.928825 523.005432
v -70.324495 10.155892 471.809496
v -71.188657 6.572947 466.669387
v -84.310189 -1.571219 481.277034
v -72.273224 5.874977 467.357147
v -79.827606 -46.735413 518.848083
v -77.821457 -6.060268 498.452332
v -64.112839 -19.665771 520.185486
v -71.376083 0.692444 468.527405
v -61.939514 -22.533501 520.519897
v -66.264985 4.778802 468.000364
v -64.280014 -19.556854 520.185486
v -77.769814 -47.056933 516.152365
v -72.223068 5.874977 467.273560
v -69.629715 7.713936 473.340881
v -57.258522 -51.063309 527.039795
v -71.095163 -14.901813 503.998619
v -66.787689 1.530548 470.533539
v -77.544067 -15.022320 479.728333
v -72.304573 5.847580 467.357147
v -70.799973 -34.582191 527.593140
v -77.199516 -6.830582 498.452332
v -72.365128 5.791382 467.357147
v -77.216881 -6.496223 498.452332
v -66.404542 4.961627 468.018942
v -58.930305 -15.076809 501.127167
v -77.654282 -6.066425 498.452332
v -77.487106 -6.142658 498.452332
v -66.048386 -18.381041 517.633873
v -66.787689 1.528336 470.535248
v -64.338974 -19.536137 520.185486
v -77.250350 -43.481180 527.212759
v -73.062022 -39.307239 529.489988
v -87.634521 -11.845932 498.452332
v -71.301498 0.525269 468.599915
v -71.786919 -55.145126 526.705444
v -69.796898 6.710869 469.101410
v -77.821457 -26.526649 521.857300
v -72.625601 5.707602 467.786480
v -75.313782 -27.059162 524.239014
v -70.324689 10.059045 471.891970
v -63.945656 -56.530132 529.881836
v -76.651215 -28.563770 524.477844
v -73.976357 -27.226341 523.930176
v -62.185467 -38.093667 520.254242
v -66.922456 -18.350726 517.166691
v -69.394997 7.379578 473.542755
v -77.250952 -43.464256 527.049763
v -89.858307 -1.648056 478.877930
v -79.994781 -46.451851 518.598816
v -71.166603 -14.925852 504.137005
v -71.134323 0.692444 468.541565
v -72.137398 5.791382 467.069977
v -77.152748 -46.451851 515.598206
v -67.957932 -21.876633 520.417725
v -62.893787 -19.703316 511.826599
v -68.416863 -55.239753 528.213773
v -70.558624 8.549828 473.375580
v -70.465607 8.549828 473.236816
v -77.409081 -43.133461 526.866031
v -72.809348 5.593004 467.788977
v -69.295364 7.189888 473.709930
v -71.468681 0.729195 468.527405
v -65.946375 8.111392 466.294743
v -68.061920 -21.709457 520.352661
v -71.468681 6.292923 467.248932
v -77.152748 -40.400955 527.374207
v -68.361052 -54.931288 528.017998
v -75.480965 -8.956528 497.950806
v -67.511131 9.010798 466.210324
v -71.552277 6.223289 467.273560
v -57.322651 -47.441960 526.210937
v -66.521423 1.528336 470.700714
v -77.260342 -43.287172 526.811627
v -70.190511 -27.988816 523.416112
v -66.453331 1.598457 470.700714
v -77.284961 -43.367471 526.925638
v -66.453331 1.695518 470.597015
v -62.626031 -22.809005 521.137462
v -70.967148 -0.143448 469.310791
v -64.280014 -19.585606 520.018311
v -86.830714 -7.254582 496.796403
v -57.314346 -51.132847 527.207031
v -70.517560 -27.749661 523.710934
v -77.815514 -35.250904 524.194275
v -62.942585 -24.631538 524.197815
v -68.052101 -31.572979 527.207031
v -72.448059 5.707794 467.357147
v -64.394897 -19.536137 520.018311
v -62.942585 -24.551487 524.088257
v -79.994781 -46.786209 518.690430
v -67.957932 -21.068298 520.185486
v -68.125114 -21.709457 520.279297
v -71.635864 6.154274 467.357147
v -69.555216 -17.704652 511.500670
v -64.280014 -21.542278 521.033264
v -70.799973 9.051361 473.248230
v -72.460466 5.765435 467.683158
v -77.276793 -43.108666 526.679395
v -70.632790 -0.013954 469.363281
v -59.126687 -15.131180 500.922049
v -71.134323 0.730286 468.527405
v -75.146606 -5.797375 493.102600
v -58.773896 -14.454602 499.340990
v -70.326892 9.746475 471.981992
v -67.120834 9.031258 465.987423
v -75.140627 -15.231307 483.363026
v -66.160944 8.233151 466.511543
v -75.155689 -15.514663 483.738364
v -68.793823 -22.043812 498.498840
v -57.420863 -47.407579 526.555707
v -75.191770 -15.783872 484.105135
v -75.186758 -15.669130 483.942190
v -62.636477 -56.428484 529.419989
v -77.936302 -45.044613 519.581995
v -75.146606 -16.025391 484.498413
v -75.146606 -16.349968 485.078064
v -75.146606 -14.019253 482.759796
v -67.239370 9.051221 466.040623
v -69.670646 -17.682332 511.560943
v -75.146606 -16.359749 485.097198
v -67.131410 8.999638 465.908666
v -73.799076 -40.619233 529.650545
v -82.294158 -4.286889 491.909824
v -65.771790 -27.393520 523.361877
v -67.203394 8.981172 465.919350
v -76.441838 -26.219985 523.199874
v -67.132464 8.945316 465.845185
v -66.141032 8.312873 466.356673
v -70.632790 9.051361 473.064850
v -76.484932 -39.430363 527.039795
v -71.682799 6.134504 466.968147
v -71.218682 -14.788454 503.943041
v -70.799973 -34.247833 527.234619
v -67.957932 -22.043812 520.386902
v -69.779709 -17.667024 511.538072
v -71.719452 6.091133 466.939209
v -67.937294 -31.238621 527.039795
v -67.790756 -22.210991 520.495117
v -76.537870 -39.706234 527.195046
v -75.313782 -43.275467 529.799805
v -65.708123 -27.346471 523.612852
v -68.118748 8.667345 466.506174
v -67.957932 -22.210991 520.365295
v -75.146606 -18.700245 488.735718
v -86.745519 -7.009466 496.781723
v -76.818390 -46.248627 515.504517
v -62.608231 -24.384308 524.126648
v -71.550810 6.235498 466.889246
v -66.620514 1.266136 470.867889
v -62.371778 -38.881898 520.810340
v -75.313782 -43.108284 529.699829
v -67.353141 8.997277 465.997613
v -75.617958 -26.562077 524.001587
v -66.520729 1.361160 470.867889
v -75.313782 -43.129219 529.714661
v -75.648140 -48.624821 519.349609
v -68.069771 -26.223270 522.860352
v -63.157977 -22.877396 521.485976
v -69.661433 -17.665474 511.480225
v -74.092246 -27.558097 524.065852
v -68.148270 8.728565 466.429606
v -63.945656 -20.008327 520.519897
v -62.441051 -24.470680 524.197815
v -77.821457 -17.697174 487.153992
v -68.231105 8.678416 466.450578
v -64.069885 -19.870495 520.519897
v -65.660372 -53.177006 523.865138
v -74.735758 -21.440162 493.259598
v -73.976357 -40.767792 529.624512
v -77.292328 -28.563770 524.364990
v -67.957932 -31.385193 527.207031
v -64.096703 -19.703316 520.352661
v -70.967148 8.616333 473.709930
v -81.030792 -44.947250 516.340393
v -70.967148 8.717003 473.659607
v -63.611298 -20.444824 520.519897
v -63.665947 -20.372028 520.519897
v -65.871341 8.024940 466.325988
v -67.612165 -54.942867 527.843315
v -77.319923 -28.563770 524.347595
v -77.319923 -28.615982 524.364990
v -65.830112 7.958433 466.358302
v -77.669777 -42.906952 522.072266
v -66.453331 1.300430 471.035065
v -63.945656 -19.888123 520.352661
v -75.480965 -43.275467 529.692810
v -62.441051 -24.384308 524.131104
v -66.453331 1.361160 470.964905
v -77.152748 -28.730946 524.453735
v -71.527817 6.292923 467.022797
v -63.957130 -19.870495 520.352661
v -73.823945 -40.889699 529.688590
v -68.579260 -54.915360 528.023578
v -68.387310 8.587103 466.505147
v -63.444122 -20.679955 520.519897
v -63.542240 -20.539207 520.519897
v -68.192062 -21.709457 520.185486
v -76.648248 -43.912181 527.032550
v -65.801715 7.891424 466.370860
v -71.552277 6.266815 467.106384
v -58.867099 -14.650932 499.596395
v -67.020783 4.046241 469.110320
v -78.993050 -37.089867 522.358826
v -70.799973 8.717003 473.559296
v -62.515346 -38.193476 521.570226
v -67.122040 2.531410 472.741516
v -77.198212 -7.833652 497.783600
v -76.657044 -39.437429 526.760491
v -68.335480 8.620824 466.471384
v -75.313782 -43.442642 529.862488
v -66.690458 3.982476 469.063349
v -66.453331 1.444382 470.867889
v -75.146606 -0.898895 484.074982
v -68.401633 8.589108 466.460088
v -64.112839 -19.703316 520.383606
v -65.846422 7.968467 466.249479
v -75.339797 4.147080 478.526165
v -67.528392 -22.819147 523.874711
v -77.152748 -28.898125 524.467346
v -66.453331 1.528336 470.774994
v -72.637407 5.679979 467.658728
v -75.313782 -43.543530 529.881836
v -71.634411 6.104268 466.804731
v -67.790756 -31.154961 527.207031
v -76.617783 -33.579121 524.776245
v -65.799304 7.865826 466.288564
v -64.112839 -19.832787 520.519897
v -68.292297 -21.375099 519.902832
v -75.146606 -1.489037 485.579590
v -68.438852 8.556936 466.497410
v -56.422630 -48.867050 527.039795
v -67.790756 -31.071445 527.099243
v -63.512451 -20.539207 520.352661
v -71.761634 -55.196152 527.292858
v -64.781548 -22.043812 520.827454
v -64.280014 -19.703316 520.496155
v -70.465607 0.104538 469.363281
v -70.298524 10.176316 471.685469
v -75.333023 -43.609821 529.881836
v -70.437303 6.989986 466.401491
v -62.942585 -24.798626 524.532166
v -70.286766 10.205696 471.617640
v -75.146606 2.698586 480.909668
v -70.872863 7.315198 469.653344
v -75.452957 -32.576050 524.857849
v -71.468681 6.354454 467.022797
v -65.915558 8.049332 466.180329
v -77.697334 -31.517252 524.404846
v -64.447189 -19.703316 520.511597
v -66.980999 -28.879429 524.098914
v -79.158890 -17.195641 487.923309
v -65.526688 -27.059162 523.529053
v -77.425163 -28.898125 524.364990
v -71.448898 6.376511 467.022797
v -75.158069 5.119370 477.453534
v -72.589158 5.687939 467.578109
v -66.389038 3.968426 468.851867
v -75.480965 -43.609821 529.819458
v -66.372978 1.695518 470.700714
v -71.719452 6.147560 467.189972
v -63.426857 -20.706387 520.519897
v -69.796898 -17.667564 511.492249
v -64.280014 -19.737370 520.519897
v -74.531723 -1.648056 469.697632
v -62.942585 -24.718666 524.366821
v -75.815323 -27.059162 524.220459
v -70.357449 10.291257 471.639384
v -71.464946 6.351368 466.977942
v -68.451316 8.489770 466.556113
v -63.276943 -20.936707 520.519897
v -90.527016 -9.672615 484.203735
v -63.316353 -20.873566 520.519897
v -66.808208 -28.751659 524.264970
v -75.346146 -31.873898 524.825684
v -70.799973 8.884186 473.422760
v -63.923222 -20.037674 520.519897
v -78.779144 -37.591400 522.526001
v -64.948730 -22.210991 520.712036
v -65.865757 7.878150 466.116781
v -71.134323 -1.648056 471.762726
v -71.761505 6.125740 467.189972
v -67.707527 -5.325977 477.053497
v -75.241158 -32.297417 524.944702
v -62.520347 -37.929801 521.405168
v -72.703917 -50.996664 526.597017
v -68.542268 8.486317 466.516506
v -63.389427 -22.210991 521.188599
v -86.849091 -7.493526 496.947723
v -63.778477 -20.204849 520.488281
v -68.590884 8.475307 466.485699
v -63.778477 -20.226810 520.519897
v -65.003311 -22.210991 520.687073
v -77.654282 -19.536137 490.446350
v -77.467850 -28.563770 524.197815
v -77.908310 -26.670786 521.922241
v -65.892644 7.949364 466.109622
v -67.014709 -1.648056 473.709930
v -71.090144 7.499392 469.316903
v -81.130744 -44.874884 516.149580
v -71.134323 8.884186 473.569916
v -76.300914 -43.777008 526.538882
v -77.487106 -28.563770 524.166138
v -63.795223 -20.204849 520.519897
v -65.883779 7.878276 466.092088
v -77.487106 -28.607075 524.197815
v -66.399368 1.528336 470.867889
v -79.003716 -36.978413 522.359131
v -68.541571 8.502783 466.427844
v -66.787689 -1.648056 473.990997
v -77.152748 -7.833652 497.694397
v -63.778477 -20.168453 520.352661
v -67.685440 -31.071445 527.207031
v -66.118973 -46.443878 517.845032
v -66.318100 1.695518 470.867889
v -76.818390 -44.659969 514.167114
v -79.826393 -17.697174 488.254456
v -67.141569 4.217417 468.886467
v -66.787689 -4.473377 477.053497
v -77.547073 -28.563770 524.030640
v -86.849091 -7.499294 496.950500
v -73.140465 -48.450592 518.513733
v -63.854660 -20.037674 520.352661
v -66.866072 1.539048 473.329394
v -72.529411 5.715099 467.515269
v -76.149673 -27.226341 524.259094
v -68.650933 8.438915 466.482326
v -70.298431 -1.648056 472.121979
v -65.948860 7.938595 466.037527
v -77.767784 -19.536137 490.594940
v -69.462540 7.045219 474.246521
v -65.924226 7.842115 466.049287
v -69.326823 5.947534 466.133557
v -66.063889 -1.648056 475.214539
v -65.951797 -1.648056 475.309204
v -66.354080 1.528336 471.035065
v -57.037174 -50.635407 526.745580
v -68.703800 8.407237 466.501623
v -77.534821 -28.730946 524.197815
v -65.994199 7.957146 465.999851
v -73.809181 -47.120567 525.031128
v -62.608231 -24.718666 524.490417
v -67.424608 8.868325 465.932801
v -77.923317 -27.059162 522.358826
v -65.617439 -1.648056 475.446777
v -72.503288 5.707794 467.440735
v -65.407860 -1.648056 475.548889
v -65.300491 -1.648056 475.716064
v -74.477890 -48.522572 518.513733
v -65.499123 -27.059162 523.696289
v -66.814499 1.241371 473.184763
v -65.974296 7.832466 466.021204
v -77.589104 -28.898125 524.197815
v -77.988640 -27.059162 522.247192
v -68.371124 8.600265 466.368535
v -68.618762 8.452148 466.386221
v -71.803040 6.087387 467.106384
v -66.320053 1.695518 471.035065
v -64.534058 -44.780067 519.683960
v -64.077400 -19.703316 520.185486
v -63.945656 -22.043812 521.205322
v -77.152748 -7.666473 497.631409
v -75.648140 -43.108284 529.376221
v -68.709365 8.408849 466.417904
v -67.441417 -55.107720 528.018437
v -66.872036 4.192603 468.799147
v -64.890747 -45.114426 518.179382
v -67.134911 4.322599 468.764555
v -66.602875 -4.155727 477.053497
v -76.818390 -44.780067 514.238220
v -62.514520 -37.734273 521.549713
v -77.821457 -45.275455 513.498352
v -73.976357 -40.642735 529.547485
v -67.537202 8.939333 466.072031
v -62.441051 -24.779869 524.532166
v -58.580048 -18.621773 506.595398
v -76.895843 -40.211539 527.353124
v -68.726826 8.384539 466.522776
v -65.377372 -47.625251 518.820811
v -58.607674 -18.672672 506.658698
v -66.743507 1.267507 473.454086
v -77.152748 -8.335186 498.430634
v -62.381577 -39.194401 520.163019
v -66.066945 8.202073 466.031800
v -58.620316 -18.560807 506.529461
v -68.752039 8.385090 466.451990
v -63.945656 -22.210991 521.284424
v -62.441051 -24.718666 524.456970
v -66.564100 -28.395890 523.920218
v -79.660423 -17.697174 488.375397
v -65.115906 -20.539207 520.661316
v -58.505198 -18.652107 506.554936
v -64.481689 -44.780067 519.516785
v -66.772247 1.361160 473.375580
v -64.910993 -46.711664 519.313188
v -65.975127 8.049326 466.050028
v -76.651215 -25.220200 521.906799
v -70.967148 0.692444 468.576691
v -78.115883 -27.560699 522.358826
v -75.789108 -43.609821 529.547485
v -67.957932 -22.378170 520.370972
v -66.034096 8.040850 465.982380
v -64.781548 -45.114426 518.372314
v -64.112839 -19.703316 520.042603
v -72.712234 5.540619 467.524323
v -67.326391 -22.009587 521.014020
v -65.283081 -20.539207 520.660156
v -91.195724 -9.338257 484.264526
v -65.399971 -47.286244 518.595583
v -68.792448 8.332287 466.536392
v -66.453331 1.751251 470.533539
v -65.515963 -27.121859 523.773157
v -58.695349 -14.353152 499.349033
v -58.545949 -18.602622 506.534594
v -68.793413 -55.147125 528.172699
v -67.710673 8.897376 466.180993
v -63.945656 -21.709457 521.075989
v -61.171093 -35.765714 525.494079
v -68.867417 8.305135 466.505990
v -70.799973 0.692444 468.621704
v -71.879022 -55.141183 527.024524
v -65.450256 -47.197639 518.513733
v -86.665680 -7.499294 497.114899
v -68.896765 8.284471 466.510115
v -69.108307 6.710869 473.877106
v -76.830517 -39.763626 526.826496
v -71.361816 6.315843 466.693067
v -68.790777 8.349075 466.417689
v -62.775406 -24.670605 524.364990
v -57.450592 -51.300026 527.207031
v -65.318726 -1.648056 476.050415
v -65.428452 -1.648056 476.384766
v -65.450256 -1.648056 476.474121
v -70.883560 6.902199 466.939209
v -68.027634 -22.545349 520.352661
v -70.478342 6.387863 470.001757
v -64.123459 -19.703316 520.018311
v -66.092418 8.083017 465.955495
v -66.104069 3.881998 468.680455
v -77.130310 -40.080132 526.901244
v -62.775406 -24.551487 524.203003
v -76.316856 -27.560699 524.364441
v -68.861752 8.307685 466.458744
v -62.537751 -38.042044 521.705318
v -76.818390 -29.232483 524.523315
v -80.009831 -14.760416 480.572029
v -61.650398 -35.893367 525.902039
v -67.636345 -22.259173 522.918907
v -65.450256 -20.539207 520.702026
v -70.967148 0.797829 468.527405
v -73.140465 5.168259 477.053497
v -68.125114 -31.816254 527.374207
v -67.518587 -22.267367 521.141443
v -65.283081 -47.218155 518.680908
v -68.125114 -22.545349 520.206299
v -65.617439 -20.539207 520.829224
v -70.797531 8.048294 473.877106
v -70.930229 6.878044 466.939209
v -68.903899 8.283214 466.456917
v -68.125114 -22.695297 520.352661
v -70.952798 -31.332994 523.975045
v -76.330880 -42.467728 525.921653
v -68.944604 8.247904 466.510128
v -57.411914 -47.394724 526.351676
v -69.525085 7.379578 473.877106
v -70.799973 4.906975 477.053497
v -68.292297 -32.048435 527.541382
v -67.293400 -22.060849 522.533673
v -64.982979 -45.114426 518.012207
v -62.518299 -38.260113 521.857300
v -66.206551 8.390964 465.934040
v -76.334434 -42.742308 526.048273
v -66.257773 8.339034 465.838495
v -69.051533 8.097822 466.329160
v -66.004740 3.857748 468.519227
v -65.450256 -20.624813 520.687073
v -77.163139 -40.266254 527.207031
v -71.050735 6.808228 466.939209
v -62.441051 -24.643375 524.364990
v -62.441051 -24.551487 524.267761
v -68.984383 8.211225 466.510596
v -65.617439 -1.240562 477.053497
v -66.153093 8.285089 465.933121
v -65.208762 -47.245032 518.775825
v -67.662273 -21.834600 522.493499
v -66.286148 1.914032 470.533539
v -77.249999 -43.573389 522.616954
v -86.681915 -7.332115 497.050659
v -66.352676 0.190910 477.053497
v -90.861374 -9.672615 484.388306
v -66.408752 0.358086 477.053497
v -74.143539 -40.872276 529.547485
v -57.463420 -47.395751 526.203103
v -70.967148 5.110016 477.053497
v -66.392822 0.859627 477.053497
v -66.430115 1.026802 477.053497
v -79.102029 -45.298653 518.255922
v -70.799973 0.859627 468.524628
v -64.948730 -44.947250 517.921753
v -76.316856 -27.190483 524.197815
v -69.019581 8.163366 466.512546
v -67.206316 -21.695691 520.840972
v -68.125114 -31.907337 527.506653
v -66.217644 2.029869 470.533539
v -63.077827 -19.870495 512.829651
v -62.492302 -38.064412 521.895729
v -67.324188 -21.703110 520.717126
v -66.205229 8.216998 465.867441
v -69.074618 8.106367 466.548589
v -64.280014 -21.709457 521.054626
v -66.045745 3.962399 468.554532
v -70.515466 -31.171536 523.811272
v -67.448346 -21.946044 522.569132
v -67.378031 -17.099259 511.850048
v -69.462540 7.206650 474.044281
v -58.518507 -18.723225 506.623043
v -66.286148 1.832825 470.700714
v -68.993593 -54.990789 528.099372
v -77.319923 -40.290562 527.039795
v -67.567433 -21.872240 522.566931
v -66.286148 1.862694 470.634491
v -66.108927 8.181107 465.942075
v -78.824532 -38.260113 522.228394
v -64.977226 -14.956290 504.986995
v -66.056453 3.696392 468.628660
v -58.527671 -18.662163 506.613035
v -70.298431 -34.247833 527.697205
v -65.450256 -45.643768 517.677856
v -65.283081 -20.706387 520.664917
v -66.620514 1.318817 477.053497
v -58.469267 -18.803456 506.623520
v -66.271835 1.862694 470.700714
v -67.661180 -21.859939 522.603678
v -68.075775 -31.907337 527.541382
v -74.818018 5.532669 476.809641
v -57.016376 -15.056166 502.362683
v -72.557602 5.373436 477.053497
v -80.115540 -14.820683 481.017752
v -65.450256 -46.090256 517.845032
v -62.513347 -37.881675 521.681821
v -69.295364 7.108635 473.877106
v -58.478770 -18.701808 506.572357
v -70.799973 8.215469 473.754211
v -66.802689 1.528336 473.709930
v -76.252638 -42.937711 526.036025
v -66.222458 2.029869 470.700714
v -75.480965 -45.114426 514.991516
v -62.106693 -24.750004 524.030640
v -67.957932 -31.840088 527.541382
v -72.137398 -1.266037 470.700714
v -57.016282 -15.030691 502.262397
v -67.678155 -21.918912 522.675827
v -76.562912 -8.168007 497.449249
v -64.804502 -47.239746 519.568771
v -67.957932 -31.740158 527.469177
v -69.129706 8.084511 466.486622
v -58.450725 -18.765684 506.562671
v -66.144166 4.056738 468.569751
v -64.280014 -21.876633 521.078308
v -57.625363 -47.384616 526.379471
v -67.411306 -21.820978 520.715471
v -77.319923 -29.065304 524.437866
v -70.883560 6.902145 466.772034
v -66.126506 4.144063 468.445565
v -57.065519 -14.946287 502.193450
v -70.632790 0.889786 468.527405
v -69.146708 8.064975 466.412495
v -57.021288 -15.029006 502.194165
v -65.784622 -1.648056 478.237457
v -77.359177 -40.259172 526.863557
v -66.156380 8.110365 465.900275
v -69.629715 7.546761 473.730865
v -70.632790 1.026802 468.470215
v -65.680664 -1.648056 477.722198
v -67.801315 -31.740158 527.541382
v -77.319923 -29.232483 524.454590
v -81.424934 -44.487485 515.119628
v -62.106693 -24.885845 524.117981
v -66.171768 2.197052 470.533539
v -63.109764 -21.181614 520.519897
v -64.781548 -25.926517 522.860352
v -76.343157 -42.387385 525.879696
v -57.076221 -14.960909 502.126153
v -68.384399 -32.241692 527.708557
v -69.182450 8.045339 466.475268
v -64.447189 -21.875370 521.021423
v -62.497132 -37.951036 521.820079
v -63.211273 -21.040741 520.519897
v -72.525291 -1.648056 484.576508
v -81.194687 -44.612892 516.173218
v -66.173347 2.364227 470.533539
v -76.388229 -42.270302 525.823389
v -70.922180 6.878044 466.772034
v -70.465607 -1.648056 483.332489
v -70.829979 -1.648056 483.573456
v -91.604355 -13.183361 489.090332
v -70.129227 -34.080654 527.708557
v -63.967197 -56.649734 529.714661
v -70.632790 -1.648056 483.434631
v -77.290504 -40.171427 526.652132
v -86.730197 -7.175491 496.929223
v -67.217849 8.762620 465.788401
v -68.292297 -32.183674 527.708557
v -77.474579 -29.065304 524.364990
v -66.221924 2.197052 470.700714
v -65.617439 -20.706387 520.773376
v -69.146797 -54.999851 528.097551
v -68.292297 -32.074512 527.578796
v -77.390387 -40.288433 526.721419
v -76.419974 -42.085355 525.656854
v -61.103622 -9.419476 498.452332
v -64.447189 -21.882706 521.021423
v -91.028549 -4.373245 480.397064
v -64.447067 -21.876633 521.021423
v -76.042183 -37.905174 526.949011
v -62.436739 -37.874143 521.850573
v -62.355691 -37.707128 521.795983
v -69.219689 8.005427 466.403507
v -67.017487 1.862694 473.208405
v -78.322998 -27.895054 522.439880
v -71.050735 6.812012 466.855621
v -63.446110 -22.879704 521.690125
v -65.784622 -22.196926 520.687073
v -92.710290 -13.950825 481.940787
v -69.822337 -11.445109 498.460871
v -69.503555 -11.391605 498.481000
v -66.139479 3.738855 468.836271
v -69.278995 7.959994 466.457432
v -67.623581 -21.709457 520.574463
v -77.487106 -29.111546 524.364990
v -58.203202 -19.381440 507.256650
v -68.125114 -32.074512 527.676270
v -78.230777 -44.609445 519.223280
v -69.309931 7.940850 466.491354
v -68.626648 -10.910686 498.452332
v -91.028549 -9.442612 484.242157
v -65.617439 -20.873566 520.731567
v -71.079124 6.794456 466.855621
v -69.964081 -33.913223 527.708557
v -65.283081 -45.685585 517.845032
v -63.007805 -20.411214 512.960632
v -66.286148 1.803238 470.867889
v -67.296507 -22.394831 522.815311
v -75.561922 -43.837717 529.749655
v -65.263336 -45.615959 517.845032
v -65.067910 -47.318791 519.085876
v -69.964081 -33.913475 527.708984
v -69.362971 7.909449 466.506369
v -65.045746 -26.390450 522.860352
v -68.125114 -10.878880 498.452332
v -68.211555 -26.390450 522.860352
v -67.931816 -10.842861 498.452332
v -66.274986 1.862694 470.867889
v -76.419859 -41.918854 525.520221
v -64.061844 -22.043812 521.188599
v -70.260072 -31.139196 523.729031
v -67.548202 -21.844044 520.621261
v -70.967148 6.848236 466.772034
v -68.292297 -32.241692 527.765869
v -68.248642 -22.545349 520.018311
v -70.053091 -31.139767 523.788289
v -65.617439 -22.210991 520.648560
v -68.292297 -26.497627 522.860352
v -67.482224 -21.978371 520.749356
v -66.269798 2.029869 470.867889
v -65.481979 -20.706387 520.687073
v -56.973774 -50.631313 526.872620
v -66.543514 8.495069 465.674970
v -80.931318 -45.077387 514.085511
v -71.050735 6.793289 466.772034
v -66.491090 8.403245 465.676869
v -64.781548 -44.687477 517.845032
v -69.729942 7.881111 473.208405
v -76.818390 -46.904530 516.173218
v -69.444053 7.862294 466.531082
v -67.515726 -1.690615 481.274849
v -68.125114 -32.241692 527.805969
v -77.319923 -29.566837 524.476929
v -62.277851 -24.384308 524.030640
v -57.601926 -47.414443 526.166700
v -67.526157 -22.047604 522.722269
v -66.316299 1.862694 471.035065
v -62.273872 -24.384308 524.026917
v -66.286148 1.862694 470.927338
v -67.122040 2.066505 473.208405
v -63.228708 -22.547741 521.285918
v -76.704620 -24.551487 521.522949
v -71.598354 6.048048 466.687576
v -67.623581 -21.876633 520.567749
v -76.328615 -42.298287 525.580582
v -68.927811 -22.210991 498.452332
v -65.450256 -20.873566 520.670898
v -56.590328 -49.795422 527.374207
v -66.286148 2.029869 470.909485
v -92.920086 -13.850902 481.953120
v -71.134323 6.710869 466.731598
v -63.024590 -20.204849 512.996826
v -67.672615 -22.017853 522.783182
v -73.287674 -10.273231 498.476251
v -62.319523 -24.551487 524.197815
v -71.440349 5.940846 466.461903
v -62.273872 -24.611515 524.197815
v -69.509165 7.818748 466.550996
v -63.109764 -21.167820 520.185486
v -65.528229 -20.873566 520.687073
v -67.447800 8.319034 465.706653
v -62.273872 -24.551487 524.149231
v -66.845766 4.544843 468.438151
v -68.383176 -21.380369 498.456350
v -58.004024 -19.445432 507.198775
v -91.427856 -13.350536 489.424683
v -76.442158 -42.103960 525.245192
v -68.335144 -26.557629 522.860352
v -77.553223 -29.399662 524.364990
v -90.861374 -9.505436 484.186493
v -75.227794 -44.061412 529.835610
v -68.224365 -22.712524 520.185486
v -66.301353 2.197052 470.867889
v -69.561729 7.772086 466.573584
v -76.050638 -37.716490 526.858652
v -62.490070 -38.703158 521.963399
v -58.036368 -19.470035 507.238038
v -67.093756 4.615818 468.510542
v -81.259612 -44.584467 516.047024
v -64.606257 -44.632587 517.903914
v -57.524725 -14.626211 502.281531
v -76.866812 -24.500444 521.233633
v -70.298431 1.026802 468.487183
v -70.513744 7.035096 466.592131
v -71.204697 -0.979340 471.035065
v -76.155866 -37.759324 526.770247
v -67.227804 4.460442 468.719286
v -67.101582 4.515031 468.577593
v -70.596942 -11.104802 498.294502
v -66.965394 4.390827 468.614862
v -76.149072 -37.826287 526.840817
v -68.459473 -21.855026 499.622559
v -67.754765 8.070683 465.660388
v -86.681915 -7.164940 496.985718
v -56.924164 -50.464134 526.729004
v -69.497868 7.817927 466.436866
v -70.198329 -11.368994 498.442590
v -69.812419 -31.083074 524.029453
v -74.477890 -38.427292 527.897949
v -62.328472 -24.718666 524.364990
v -65.521774 -46.451851 518.012207
v -92.978191 -13.936886 482.101213
v -76.176874 -37.751128 526.653642
v -70.131256 0.976639 468.527405
v -62.273872 -24.792732 524.364990
v -67.575970 -22.222810 520.886170
v -67.020538 1.862694 473.709930
v -63.444122 -56.475998 529.881836
v -62.273872 -24.718666 524.293640
v -67.122040 1.988121 473.709930
v -70.298431 0.859627 468.582428
v -72.304573 -48.733040 519.015259
v -69.944175 6.588560 470.318495
v -57.516660 -51.285523 526.946394
v -60.964937 -36.246311 525.494957
v -58.000929 -19.533942 507.206371
v -66.620514 1.026802 471.115173
v -74.141418 -48.792351 519.182434
v -70.734161 6.961632 466.688446
v -62.273872 -24.960316 524.532166
v -76.262090 -37.909368 526.734979
v -76.261822 -42.596184 525.897208
v -62.273872 -24.885845 524.459534
v -59.766197 -10.058556 498.452332
v -86.514732 -7.181477 497.114899
v -65.450256 -46.659016 518.179382
v -66.524811 1.026802 471.202240
v -66.045837 -44.947250 517.009094
v -76.324583 -38.046940 526.747229
v -59.129019 -10.021202 498.415708
v -74.154836 -41.269163 529.634703
v -76.264566 -42.449820 525.748194
v -67.565489 -22.013305 520.659223
v -66.453331 1.131882 471.202240
v -77.580421 -45.739357 514.261414
v -70.154648 10.179678 471.072690
v -66.453331 1.193977 471.145905
v -76.245902 -38.089340 526.876712
v -66.879137 8.696211 465.733822
v -62.415610 -38.452717 522.146780
v -60.030842 -14.019253 498.452332
v -76.217107 -42.626302 525.732336
v -74.477890 6.259857 475.381714
v -94.351796 -7.770654 478.333314
v -67.957932 -31.907337 527.586243
v -68.843539 -54.865452 528.022980
v -58.032272 -19.537463 507.248910
v -74.477890 6.376511 475.265289
v -71.618352 5.901899 466.595884
v -67.901622 5.160168 466.793211
v -67.790756 -31.740158 527.543518
v -76.320586 -38.195010 526.822457
v -66.453331 1.026802 471.292175
v -67.623581 -22.043812 520.577759
v -64.853500 -46.117496 519.516785
v -67.846635 -22.200207 522.924408
v -78.956635 -46.363319 518.974792
v -57.961470 -11.338956 498.470414
v -57.891724 -11.288283 498.439631
v -57.836064 -11.182415 498.420822
v -58.017355 -19.605213 507.210664
v -57.908012 -11.051606 498.468125
v -64.654857 -44.936102 518.282209
v -62.472715 -39.100089 522.127110
v -69.964081 0.822807 468.694580
v -62.310860 -39.337764 522.548628
v -65.418999 -46.619034 518.179382
v -69.880127 0.859627 468.694580
v -58.084363 -10.802763 498.440481
v -60.189520 -33.552509 522.234016
v -64.661324 -22.879704 521.188599
v -93.436314 -13.341855 481.744244
v -70.897865 6.794456 467.189972
v -69.796898 1.026802 468.578461
v -64.112839 -56.649734 529.724365
v -76.205314 -42.757678 525.881422
v -68.087116 -22.229592 522.909907
v -78.322998 -27.226341 521.762939
v -58.046293 -19.607106 507.255169
v -73.204607 -51.336255 526.083922
v -67.650486 -22.189930 520.634429
v -66.710129 1.193977 474.044281
v -68.449221 8.553966 466.380175
v -56.875389 -50.464134 526.872620
v -76.151684 -43.072832 525.923826
v -79.315117 -45.856934 518.382690
v -66.453331 1.528336 471.545319
v -77.793350 -46.585594 519.777954
v -68.496989 8.497182 466.296695
v -67.756311 -21.848531 522.540986
v -86.514732 -6.997761 497.066345
v -63.276943 -56.427963 529.881836
v -61.748990 -41.269266 525.165939
v -76.170401 -42.925098 525.843003
v -73.976357 -38.427292 528.147705
v -72.663802 -10.532212 498.534551
v -78.304268 -27.059162 521.690125
v -74.477890 6.094681 475.548889
v -74.143539 -9.375885 498.452332
v -73.809181 -9.543423 498.452332
v -76.985565 -47.956459 517.405029
v -62.942585 -25.064304 524.866516
v -62.393654 -21.876633 520.519897
v -67.786153 -21.889068 522.629254
v -73.419243 -1.648056 485.412415
v -66.424980 1.193977 471.202240
v -77.975807 -45.747059 513.920227
v -58.339306 -19.516951 507.425520
v -69.123611 -54.819935 527.968999
v -74.812248 6.342110 475.548889
v -67.719760 -22.232788 520.568710
v -67.749931 -21.967075 522.743117
v -76.189164 -42.793088 525.707166
v -75.590785 -44.255606 529.615428
v -74.310715 -41.436501 529.599060
v -67.822001 -21.870616 522.533652
v -76.985565 -7.804703 497.449249
v -64.447189 -21.542278 521.016846
v -74.191202 -41.697007 529.689575
v -66.375618 1.361160 471.202240
v -67.909254 -22.005172 522.701655
v -76.985565 -7.666473 497.382751
v -65.055424 -26.509901 523.778576
v -70.131256 0.562950 469.028931
v -93.217749 -13.465063 481.726922
v -66.413834 1.026802 471.369415
v -58.566443 -19.426686 507.390939
v -77.796844 -17.697174 487.084198
v -70.648018 7.239284 469.920832
v -67.895978 -21.926360 522.527602
v -78.428923 -45.052607 518.956044
v -67.506186 -20.254822 498.610608
v -70.643659 6.967130 466.592145
v -68.983737 -54.868736 528.032835
v -66.325811 8.562778 466.269794
v -65.283081 -44.947250 517.491760
v -56.522995 -49.461063 527.374207
v -66.665348 -19.410059 498.376016
v -66.375778 1.193977 471.369415
v -74.310715 -41.263168 529.547485
v -64.614365 -21.542278 520.984131
v -66.643935 5.388664 467.965305
v -81.274531 -44.461547 510.852583
v -81.176216 -44.452565 510.776544
v -81.374018 -44.419549 510.968594
v -81.333467 -44.441510 510.905305
v -81.388088 -44.440811 511.102971
v -80.997849 -44.445713 510.736023
v -66.372467 1.361160 471.369415
v -80.650535 -44.437863 510.815062
v -62.456356 -25.220200 524.866516
v -76.294646 -42.627114 525.429215
v -72.137398 -32.910404 525.191406
v -66.186266 8.409203 466.273210
v -74.310715 6.376511 475.232178
v -93.635539 -12.972687 481.606850
v -66.238997 8.475037 466.288976
v -71.886627 5.930649 466.939209
v -67.770411 -22.080545 522.844365
v -65.283081 -46.953388 518.526184
v -87.680488 -33.472893 498.849935
v -66.278278 5.212924 467.777867
v -76.651215 -7.833652 497.131531
v -68.793823 4.044418 474.378632
v -75.800883 -44.084217 529.561484
v -90.527016 -9.096092 483.907806
v -62.642059 -25.053024 524.866516
v -65.184219 -46.953388 518.680908
v -70.535248 6.778805 466.293700
v -73.425373 -51.799176 525.991450
v -63.444122 -22.723179 521.522949
v -70.502247 -55.269389 527.712421
v -64.447189 -22.378170 521.119873
v -65.059642 -48.205145 519.387306
v -62.608231 -25.065689 524.866516
v -70.618779 6.891638 466.455670
v -77.821457 -46.863907 519.851135
v -76.060515 -38.455433 527.134751
v -66.276041 8.555340 466.168994
v -87.595013 -33.419458 498.933986
v -81.369439 -44.480208 515.772347
v -65.283081 -46.786209 518.429504
v -67.289223 -55.145126 528.048035
v -66.355484 1.695518 471.202240
v -67.947610 -22.166274 522.877354
v -64.258855 -44.633140 518.132062
v -65.450256 -19.240448 520.519897
v -63.474213 -22.712524 521.522949
v -80.902969 -45.114426 516.507568
v -80.997849 -45.114426 516.354736
v -68.626648 -35.418083 528.594971
v -63.139708 -20.067355 513.117677
v -66.208573 8.470232 466.173932
v -75.966470 -43.783743 529.392964
v -67.790756 -22.292702 520.519897
v -65.617439 -19.282909 520.519897
v -80.818722 -45.407269 516.504697
v -63.384076 -49.993218 530.512124
v -72.264219 -26.565360 522.574994
v -78.845605 -44.533905 518.664264
v -76.149673 -27.727879 524.416992
v -66.387184 1.528336 471.369415
v -80.878952 -45.281605 516.507568
v -58.184760 -19.620759 507.409414
v -62.441051 -25.053024 524.778198
v -68.013578 -22.079856 522.708460
v -70.175094 6.213730 466.004892
v -78.490173 -27.560699 521.701416
v -93.628561 -13.162026 481.769141
v -77.654282 -19.963970 491.096466
v -68.046303 -22.070234 522.512472
v -73.809181 6.376511 475.371796
v -65.287354 -19.368958 520.519897
v -62.350827 -38.720581 522.292672
v -58.241353 -19.625661 507.452942
v -78.490173 -27.552254 521.690125
v -93.499536 -13.186332 481.655672
v -57.635906 -51.467205 527.039795
v -64.948730 -22.545349 520.762939
v -57.174931 -14.841290 502.213837
v -64.948730 -21.542278 520.881409
v -81.216446 -44.445713 516.173218
v -65.115906 -19.691116 520.519897
v -61.727449 -42.265587 527.345338
v -77.654282 -17.697174 486.855347
v -75.982498 -48.529793 519.851135
v -66.381531 1.026802 471.536621
v -58.266573 -19.674716 507.489328
v -60.209929 -32.236355 521.629554
v -67.619229 -22.351427 521.124688
v -76.178373 -43.141788 525.571999
v -61.270802 -39.881683 525.200867
v -65.059372 -22.545349 520.687073
v -67.824080 8.871549 466.329956
v -68.190459 -22.216952 522.848200
v -63.778477 -22.879704 521.702454
v -64.866516 -45.615959 518.680908
v -65.450256 -19.368958 520.606567
v -65.208298 -46.451851 518.346558
v -62.775406 -25.554558 525.022339
v -67.850612 8.814799 466.392213
v -68.302172 -22.265525 522.901599
v -77.774743 -45.560777 519.865134
v -60.592701 -28.898125 522.024475
v -77.821457 -17.605030 486.917023
v -66.408478 1.361160 471.536621
v -81.613132 -4.065910 491.020883
v -69.061157 4.036011 474.880188
v -90.359833 -4.322906 480.326233
v -65.617439 -19.368958 520.610107
v -63.778477 -22.864254 521.690125
v -65.617439 -44.780067 517.111694
v -65.617439 -19.465439 520.687073
v -74.143539 5.874977 475.702820
v -80.613770 -44.445713 516.674744
v -87.562498 -33.488165 498.868943
v -65.784622 -19.423050 520.519897
v -63.945656 -22.712524 521.556152
v -80.997849 -45.142437 516.340393
v -76.373453 -38.839833 527.026323
v -70.777213 6.888595 466.602064
v -58.148572 -19.541370 507.350032
v -77.800880 -46.786209 519.851135
v -66.228400 8.479242 466.013705
v -76.979706 -8.000832 497.616425
v -65.730110 -19.368958 520.519897
v -68.123621 -22.154522 522.731079
v -74.143539 6.042152 475.552307
v -61.605160 -42.919308 527.708557
v -77.699989 -45.950317 519.851135
v -62.775406 -25.387379 525.019043
v -76.128227 -38.947519 527.263740
v -67.928863 8.761310 466.416826
v -76.263870 -39.096004 527.207031
v -67.709987 -22.329465 520.724024
v -64.196426 -57.101902 528.711609
v -66.597163 8.406391 465.638442
v -68.265280 -22.234998 522.769922
v -61.345791 -40.099075 525.200867
v -59.875893 -22.978261 520.078219
v -67.982831 8.757253 466.410487
v -65.617439 -44.608246 517.009094
v -58.232497 -19.544859 507.405930
v -61.437981 -42.941109 527.592163
v -64.948730 -21.248081 520.854248
v -77.184501 -40.743633 527.535727
v -62.942585 -25.554558 525.092346
v -66.692996 8.763376 465.843874
v -68.262884 -22.272096 522.552290
v -68.052376 8.776793 466.333697
v -77.816353 -47.287743 519.851135
v -70.426681 7.095441 466.806895
v -61.437981 -42.993729 527.708557
v -80.910139 -45.252731 516.379108
v -65.450256 -46.284676 517.954773
v -66.474182 1.862694 471.369415
v -87.207627 -2.326704 479.640903
v -77.441386 -40.803697 527.427461
v -67.755548 -22.448681 521.117708
v -75.146606 -47.685028 517.176270
v -64.447189 -19.718422 520.519897
v -75.146606 -47.011059 516.507568
v -62.942585 -25.387379 525.053467
v -66.576883 8.747981 465.900356
v -64.280014 -57.109066 528.711609
v -77.080376 -44.445713 513.832764
v -70.901956 6.842390 466.678533
v -67.972959 8.804321 466.297314
v -70.184422 7.316475 466.676619
v -77.821457 -44.445713 512.838013
v -76.818390 -44.445713 514.028259
v -65.450256 -46.117496 517.858826
v -67.815361 -29.734016 524.532166
v -66.697862 8.361373 465.630058
v -60.172366 -23.029998 520.288615
v -66.672782 8.525477 465.656810
v -77.196602 -48.290817 517.845032
v -67.926701 -22.588247 521.102185
v -64.112839 -22.879704 521.588501
v -64.280014 -57.118614 528.628052
v -65.784622 -22.712524 520.869751
v -68.669640 8.412528 466.344442
v -94.682845 -6.909579 477.947265
v -76.422448 -39.124428 527.050001
v -66.568886 -18.106702 517.376270
v -62.273872 -23.882774 523.633301
v -77.487106 -19.870495 490.798584
v -68.738554 8.350208 466.312148
v -73.914185 1.695518 467.524323
v -71.803040 -32.652298 525.033691
v -58.096075 -19.622889 507.311674
v -64.363602 -57.125214 528.628052
v -75.146606 -46.786209 516.315674
v -65.695519 -22.941587 520.952445
v -70.158107 7.345365 466.576040
v -74.310715 6.209328 475.393951
v -63.778477 -22.378170 521.366394
v -66.599560 8.284370 465.643596
v -82.887837 -24.625267 516.183682
v -78.824532 -27.705940 521.355774
v -61.715963 -42.643372 527.415825
v -84.349739 -23.046883 513.999939
v -74.143539 6.046135 475.548889
v -67.046755 8.980223 465.853682
v -76.412762 -38.636205 526.908985
v -74.979431 -48.757133 519.683960
v -58.146673 -19.633891 507.371530
v -66.555452 5.986540 467.694714
v -61.494156 -40.099075 525.033691
v -84.349114 -23.057768 514.291338
v -84.299210 -23.059405 514.353208
v -67.014706 8.976828 465.875990
v -84.213540 -23.040003 514.506638
v -93.252437 -13.154767 481.505195
v -67.682943 -22.501875 523.195965
v -77.520241 -40.875047 527.422060
v -81.440791 -27.625111 519.832265
v -64.597935 -46.738501 529.992842
v -61.270802 -43.045692 527.541382
v -71.835592 5.777411 466.718272
v -91.028549 -9.171078 483.953979
v -77.152748 -48.200119 517.677856
v -67.039633 8.967479 465.836690
v -64.064908 -34.204872 526.896864
v -77.654282 -40.767792 527.261414
v -62.456251 -38.178211 522.009830
v -84.208435 -23.046883 514.585022
v -84.174240 -23.046883 514.630676
v -62.273872 -24.049953 523.772217
v -69.255615 7.970875 466.352288
v -77.613421 -40.955841 527.403994
v -68.055893 -29.901196 524.364990
v -61.414013 -42.941109 527.374207
v -65.115906 -22.378170 520.634521
v -65.283081 -46.284676 518.117798
v -67.069021 8.961545 465.829451
v -69.179008 8.005004 466.312073
v -71.468681 -49.126709 519.579163
v -63.611298 -56.900501 528.502197
v -70.981039 6.757262 466.653356
v -63.778477 -22.545349 521.462219
v -62.463703 -38.328535 522.032415
v -61.605160 -42.825882 527.541382
v -67.699975 -22.383234 523.052146
v -80.663498 -45.746742 516.507568
v -65.106720 -19.703316 520.519897
v -61.681454 -42.773930 527.541382
v -77.684691 -41.142651 527.424488
v -62.942585 -25.326393 525.033691
v -80.707024 -45.606115 516.586811
v -73.830943 -39.440349 528.909041
v -67.518954 -22.497824 523.076724
v -64.614365 -45.114426 518.803528
v -58.091575 -19.471560 507.278626
v -62.942585 -25.220200 524.984192
v -93.351283 -13.212010 481.584923
v -76.518467 -42.382498 526.016199
v -65.283081 -46.117496 518.016541
v -62.106693 -24.106728 523.696289
v -61.437981 -42.922905 527.374207
v -80.859268 -26.557629 519.851135
v -62.146877 -24.049953 523.696289
v -80.663498 -26.488468 519.851135
v -80.496315 -26.450764 519.851135
v -80.681556 -45.651570 516.392697
v -83.816040 -23.046883 511.993774
v -83.794159 -23.046883 512.160950
v -83.772285 -23.046883 512.328125
v -68.575981 8.381581 466.191774
v -64.606499 -45.114426 518.848083
v -76.985565 -8.000832 497.622986
v -61.529115 -42.857332 527.438789
v -70.238452 7.462471 470.260827
v -67.871339 8.779355 466.131606
v -58.054522 -19.364820 507.184540
v -65.283081 -22.378170 520.595520
v -61.635031 -42.758229 527.408828
v -73.641998 6.376511 475.454315
v -72.265003 9.867907 469.281880
v -60.089264 -22.920018 520.042363
v -62.432234 -37.957518 521.924856
v -61.939514 -23.882774 523.449707
v -79.606491 -4.322906 489.591858
v -70.347810 7.148997 466.586234
v -62.039803 -23.882774 523.529053
v -64.948730 -19.870495 520.534363
v -62.775406 -25.220200 524.983337
v -69.291693 7.917105 466.312119
v -58.078153 -19.413037 507.237598
v -63.945656 -22.655609 521.522949
v -64.894976 -26.282079 523.664882
v -90.546799 -28.480179 501.294373
v -61.437981 -42.941109 527.296997
v -81.871845 -23.001412 512.797243
v -73.612705 -38.486088 528.487741
v -81.862029 -23.023476 512.991299
v -62.775406 -25.053024 524.881836
v -81.556428 -22.986816 512.147220
v -81.367306 -23.043083 512.033534
v -65.228920 -45.950317 518.012207
v -78.612854 -44.555148 518.851106
v -66.937993 8.925724 465.886243
v -65.115906 -22.643810 520.687073
v -75.146606 -28.730946 507.050537
v -81.719895 -22.996030 512.351794
v -81.644764 -22.908743 512.225823
v -75.977855 -44.077436 529.403512
v -70.137117 7.356298 466.508081
v -61.959609 -23.730990 523.300203
v -81.784282 -23.070616 512.554136
v -80.997849 -23.046883 511.885315
v -66.588404 -17.974886 517.228807
v -68.259758 -30.068375 524.364990
v -67.028434 8.940325 465.818010
v -60.449484 -22.893186 520.038612
v -64.752982 -26.045833 523.526674
v -62.608231 -25.220200 524.937744
v -67.088945 8.894339 465.787051
v -75.889709 -44.330655 529.380348
v -66.847711 -22.850109 522.881851
v -86.795978 -9.668517 497.219374
v -65.283081 -22.545349 520.604736
v -77.764179 -42.344574 526.415914
v -76.484032 -30.402729 524.642700
v -63.862068 -56.984089 528.479370
v -62.063511 -23.715595 523.361877
v -70.148888 7.317785 466.442908
v -93.354387 -13.772444 482.222195
v -62.373798 -38.250460 522.145643
v -67.957932 -31.607704 527.374207
v -57.091343 -14.938732 502.294495
v -63.778477 -9.815380 500.792816
v -69.413184 7.846012 466.344929
v -76.506640 -38.639742 526.733272
v -70.144644 7.284122 466.395092
v -61.859433 -23.855521 523.322989
v -82.084007 -23.059421 514.439417
v -72.323906 8.048294 469.196106
v -67.010235 8.888388 465.787829
v -81.867051 -22.987143 513.348481
v -65.784622 -22.378170 520.722778
v -72.304573 8.048294 469.192474
v -81.653896 -23.074990 513.739810
v -66.342453 -1.313698 474.712982
v -66.688248 3.032944 470.700714
v -67.053412 -22.969880 523.220757
v -67.035232 8.822390 465.756629
v -81.741436 -23.107593 514.080190
v -63.945656 -56.315376 530.033569
v -64.112839 -22.378170 521.326660
v -62.372295 -38.077500 522.056855
v -76.431782 -38.399359 526.704735
v -68.412274 6.225684 466.149832
v -62.106693 -23.715595 523.388123
v -65.072979 -48.956393 519.775305
v -87.232076 -23.075472 504.116024
v -88.090308 -23.036680 502.263702
v -87.956841 -23.019136 502.521960
v -77.319923 -20.222942 491.096466
v -57.159447 -14.855145 502.213837
v -74.426285 2.029869 467.691498
v -62.106693 -23.832672 523.529053
v -93.211345 -13.892603 482.311994
v -66.937700 8.840980 465.790283
v -71.970215 8.048294 469.070892
v -69.746824 7.638616 466.546379
v -87.760518 -23.083057 503.050936
v -79.994781 -23.046883 512.076233
v -77.104111 -7.833652 497.616425
v -71.824454 8.121142 469.119445
v -58.079752 -19.553732 507.297865
v -62.273872 -23.715595 523.422119
v -62.441051 -21.810959 520.519897
v -64.614365 -25.899323 523.863403
v -79.610397 -23.046883 512.160950
v -87.732588 -23.118613 503.207401
v -91.122894 -14.687965 490.093414
v -68.116099 8.753180 466.355561
v -79.350449 -23.046883 512.328125
v -61.579428 -41.930838 527.193500
v -62.523956 -21.709457 520.519897
v -65.617439 -21.040741 520.718445
v -62.273872 -23.787189 523.529053
v -72.304573 8.052757 469.196106
v -86.808458 -9.347204 497.152124
v -68.130369 -22.773790 520.991647
v -65.450256 -22.378170 520.603760
v -78.155815 -41.603683 521.968628
v -68.834846 -26.112999 523.393238
v -72.137398 8.109146 469.196106
v -76.484032 -27.560699 524.323120
v -66.424221 -17.953325 517.349159
v -69.607503 7.689355 466.714708
v -67.263941 -22.736025 523.147695
v -65.784622 -21.040741 520.829834
v -71.096344 6.710869 466.688446
v -64.280014 -22.378170 521.235657
v -73.687912 -37.925758 528.042908
v -64.112839 -57.067680 528.507874
v -69.760373 7.598000 466.723841
v -77.427397 -23.046303 515.278912
v -67.790756 -31.572979 527.489380
v -74.310715 -48.435219 518.346558
v -70.210291 7.266258 466.484827
v -72.304573 8.215469 469.269531
v -64.763768 -48.009758 519.643468
v -61.902644 -24.077772 523.501546
v -72.667540 10.433545 469.326807
v -64.447189 -22.525883 521.188599
v -72.137398 8.215469 469.254333
v -57.341599 -14.825226 502.392880
v -78.813499 -47.210048 516.382225
v -66.937466 8.240029 465.643925
v -68.459473 -30.274189 524.699341
v -78.651627 -23.046883 513.331177
v -67.790756 -31.405800 527.407471
v -72.471756 -35.585258 527.533386
v -68.283817 -22.864686 520.979845
v -71.751628 -26.433188 522.457963
v -69.243484 7.969671 466.382900
v -62.441051 -21.876633 520.569458
v -65.617439 -21.207920 520.726807
v -72.328502 8.371331 469.257125
v -64.619724 -48.020849 519.836677
v -91.195724 -9.003899 483.850525
v -72.471756 -35.594109 527.541382
v -83.061832 -24.393750 516.025503
v -71.743040 -26.468280 522.776107
v -69.754071 7.513966 466.915100
v -62.789535 -21.834830 520.738939
v -72.095927 10.353358 469.528906
v -66.206909 -1.480873 475.047363
v -65.450256 -22.545349 520.610596
v -67.790756 -31.353161 527.374207
v -72.165548 8.320820 469.275908
v -67.790756 -31.238621 527.286743
v -64.606433 -47.706453 519.872840
v -78.508469 -40.600609 521.857300
v -69.833131 7.501521 466.845491
v -71.541660 -26.360069 522.585112
v -66.382005 -17.804047 517.215556
v -73.474823 -38.018539 528.210083
v -72.638931 -35.585258 527.424316
v -81.046584 -45.092881 516.237293
v -74.477890 5.656326 476.050415
v -66.574505 8.687415 465.785064
v -76.530594 -27.393520 524.197815
v -67.460642 9.038190 466.216297
v -70.296160 7.108224 466.399609
v -69.515342 7.607975 466.891636
v -75.146606 -27.144447 505.306641
v -71.970215 8.193466 469.196106
v -67.432152 9.047561 466.207601
v -66.453331 8.604858 465.768951
v -76.430115 -42.591349 526.064300
v -62.273872 -25.194790 524.699341
v -66.627463 -22.675292 522.524637
v -65.495224 -21.040741 520.687073
v -72.471756 -35.418083 527.357727
v -64.280014 -22.606842 521.355774
v -75.264816 -41.770859 528.711609
v -78.490173 -40.767792 521.817200
v -69.090547 7.491288 465.926358
v -74.477890 5.707794 475.966827
v -71.920547 8.215469 469.196106
v -64.948730 -20.037674 520.568665
v -66.734879 3.032944 470.867889
v -68.109522 8.714898 466.208423
v -64.344401 -44.853862 518.724056
v -66.524059 8.636091 465.752301
v -67.307531 9.055360 466.074797
v -66.521803 8.582942 465.714508
v -67.787081 -22.356806 520.592368
v -76.499412 -42.725639 526.152098
v -63.778477 -56.315376 530.031067
v -67.303691 9.042337 466.029690
v -76.571395 -42.894398 526.235908
v -62.278285 -37.909821 522.014789
v -94.783167 -7.367119 478.351927
v -93.511862 -13.691372 482.348522
v -75.146606 -28.229412 506.776306
v -74.310715 2.364227 467.636322
v -69.796898 7.402679 467.022797
v -64.447189 -44.927795 518.848083
v -67.366620 9.056140 466.169631
v -69.332759 7.738425 466.145474
v -90.359833 -5.105484 480.898590
v -68.863503 8.277980 466.365921
v -67.888324 -22.360473 520.474119
v -75.313782 -23.248268 520.687073
v -65.115906 -22.879704 520.797302
v -81.730182 -28.566963 519.851478
v -80.329132 -26.426708 519.851135
v -67.623581 -31.572979 527.513062
v -75.648140 -41.938038 528.720032
v -67.457295 9.026925 466.136426
v -69.629715 7.470726 467.022797
v -79.493240 -26.505688 519.851135
v -70.345805 7.011366 467.163687
v -62.441051 -23.882774 523.633667
v -66.089611 8.129996 466.567272
v -81.681293 -3.720266 490.751007
v -71.986501 8.317708 469.252617
v -78.926003 -26.056091 519.851135
v -70.503998 7.045219 467.022797
v -62.441051 -23.931961 523.696289
v -66.691408 8.668987 465.727556
v -65.955950 8.073036 466.467129
v -56.943075 -50.425178 526.709585
v -56.845302 -50.218090 526.692252
v -67.870525 -22.513544 520.738639
v -82.561953 -26.033369 517.900340
v -64.020324 -44.639178 518.586429
v -61.437981 -39.430363 524.366760
v -83.025702 -24.501903 516.174482
v -77.684040 -41.584367 527.548783
v -86.663895 -9.491741 497.229699
v -66.588473 8.621030 465.708977
v -64.086207 -44.603963 519.172857
v -61.590380 -42.360179 527.017158
v -62.608231 -23.989693 523.696289
v -65.115906 -21.542278 520.823303
v -72.220985 5.540619 466.959106
v -82.479509 -25.900203 517.802739
v -65.283081 -22.879704 520.723816
v -67.988717 -22.648973 520.679568
v -62.272872 -38.420652 522.310491
v -64.280014 -22.712524 521.409302
v -72.638931 -48.509285 518.680908
v -75.480965 -36.643570 526.371094
v -75.480965 -23.240093 520.687073
v -66.635291 8.631247 465.704961
v -75.146606 -41.770859 512.857727
v -83.055106 -24.434426 516.099583
v -72.137398 5.540619 466.875916
v -75.480965 -30.904266 524.720642
v -76.484032 -27.895054 524.427002
v -75.146606 -41.102146 512.481018
v -93.571023 -13.660585 482.457597
v -69.295364 4.370369 475.282623
v -67.623581 -31.405800 527.455566
v -64.948730 -20.372028 520.639465
v -69.438854 7.679139 466.864081
v -67.964235 -22.530182 520.467667
v -68.184766 8.722530 466.357613
v -62.441051 -24.049953 523.819641
v -66.431602 2.698586 470.700714
v -83.003990 -23.046883 514.689880
v -77.469829 -40.410494 526.990556
v -82.669632 -23.046883 514.589783
v -58.071512 -19.695907 507.211138
v -62.441051 -24.094814 523.863403
v -75.106788 -25.796085 499.122911
v -66.453668 8.542413 465.738061
v -67.615132 8.953915 466.330984
v -65.168839 -22.712524 520.687073
v -64.280014 -44.783928 519.015259
v -58.208354 -19.696727 507.442876
v -62.942585 -24.885845 524.666626
v -75.730713 -23.214062 520.687073
v -65.115906 -20.204849 520.620178
v -75.043994 -26.290372 499.671594
v -65.283081 -22.712524 520.649963
v -77.319923 -39.150146 524.532166
v -77.487106 -40.543137 527.207031
v -66.051048 8.194625 466.393291
v -69.295364 7.546761 466.982422
v -75.648140 -36.913807 526.538269
v -67.664237 8.940782 466.376057
v -69.496960 7.715637 466.237448
v -79.044639 -14.997033 480.588152
v -77.600344 -40.637822 527.178728
v -71.528691 8.056598 469.128513
v -75.146606 -27.763279 500.792816
v -75.154415 -27.709315 500.717002
v -75.146606 -27.803692 500.959991
v -76.551682 -27.727879 524.364990
v -75.161291 -27.617398 500.651470
v -62.838364 -24.885845 524.699341
v -84.276398 -23.046883 509.318909
v -62.131752 -38.164875 522.281199
v -75.731575 -36.978485 526.508009
v -63.778477 -10.125233 501.127167
v -65.115906 -20.372028 520.638916
v -67.739414 8.937377 466.318509
v -84.143173 -23.046883 509.820465
v -77.390274 -20.037674 490.929291
v -77.682887 -40.709828 527.149374
v -83.132462 -24.437260 516.182227
v -66.118973 -45.836586 517.510681
v -74.310715 5.597481 476.050415
v -76.651215 -27.727879 524.312683
v -64.275024 -34.582191 527.039795
v -77.543878 -40.512856 527.036549
v -81.267990 -44.693725 513.370702
v -77.821457 -17.529995 486.700226
v -68.067490 -22.712524 520.519897
v -62.608231 -24.049953 523.780640
v -67.790867 8.908513 466.324765
v -61.255025 -41.782470 526.501839
v -75.599548 -36.755508 526.371094
v -65.771698 -22.712524 520.854248
v -71.313423 7.839281 469.146805
v -83.199975 -24.366367 516.113945
v -74.143539 5.583214 476.050415
v -68.122518 -22.789232 520.811075
v -68.327766 -21.709457 499.789734
v -71.447267 9.990218 469.641014
v -75.684647 -36.852316 526.348131
v -62.608231 -24.117142 523.863403
v -77.660139 -40.672237 527.011997
v -58.245677 -19.706216 507.481690
v -69.796898 -0.994759 471.703796
v -61.338680 -41.755469 526.823627
v -66.470642 -0.644981 474.378632
v -83.933365 -23.046883 510.823517
v -67.596896 8.965243 466.217885
v -65.450256 -22.879704 520.720276
v -68.982634 8.208810 466.438133
v -71.027665 6.592076 466.534591
v -58.275238 -19.771131 507.488414
v -83.839882 -23.046883 511.809570
v -69.128189 7.713936 466.896301
v -73.976357 5.605042 476.050415
v -75.146606 -23.640820 518.346558
v -76.818390 -27.895054 524.279968
v -77.487106 -20.037674 490.986237
v -78.490173 -17.362820 488.081543
v -65.034030 -46.567085 529.988319
v -61.605160 -39.747810 524.364990
v -77.821457 -17.546505 486.749847
v -58.169255 -19.693272 507.396050
v -63.778477 -18.454678 511.826599
v -65.617439 -22.879704 520.801880
v -70.592113 7.031003 466.813423
v -67.697159 8.940600 466.305474
v -77.738859 -40.802997 527.192561
v -65.784622 -20.372028 520.992493
v -63.633671 -44.444951 518.735362
v -77.487106 -20.160095 491.096466
v -77.344879 -23.794045 519.871042
v -79.326065 -4.553638 489.759033
v -67.289223 -31.572979 527.463684
v -65.617439 -22.960968 520.854248
v -66.787689 3.200119 470.404572
v -94.965688 -7.147571 478.381862
v -62.717594 -24.049953 523.696289
v -76.918547 -23.430244 519.849350
v -71.336188 8.097447 469.264999
v -56.887104 -49.628242 527.875732
v -76.651215 -23.314487 519.851135
v -68.275166 8.659336 466.337839
v -68.426101 -22.389620 522.850880
v -76.651215 -28.062233 524.414917
v -71.125695 8.027413 469.406742
v -64.447189 -44.780067 519.411987
v -66.098378 -27.872017 523.966648
v -75.146606 -23.639427 518.680908
v -57.301468 -14.718351 502.189362
v -62.775406 -24.195934 523.863403
v -77.738846 -40.760576 527.018813
v -58.216104 -19.787741 507.407349
v -77.613893 -43.343333 519.850825
v -86.694106 -9.313369 497.199746
v -67.787386 8.892047 466.243768
v -76.484032 -28.229412 524.448303
v -80.764179 -45.254874 513.201060
v -66.221588 8.361428 466.436364
v -81.274834 -26.834312 519.691611
v -73.641998 -48.959526 519.502014
v -90.694199 -9.338257 484.008575
v -74.143539 5.506111 476.217590
v -64.245154 -48.444063 530.368783
v -64.196426 -56.649734 528.058350
v -65.450256 -22.712524 520.650024
v -77.462583 -40.393426 526.810504
v -65.450256 -22.809479 520.687073
v -75.146606 -23.676029 519.349609
v -66.799294 3.200119 470.700714
v -62.554115 -24.885845 524.699341
v -62.807518 -24.217133 523.863403
v -73.307648 1.361160 467.688171
v -77.117864 -42.881835 526.452195
v -82.890023 -24.471606 515.929253
v -62.441051 -24.945229 524.699341
v -72.471756 -35.752438 527.678467
v -62.441051 -24.885845 524.646240
v -65.115906 -19.870495 520.561768
v -64.256134 -56.649734 528.042908
v -77.152748 -7.499294 497.666168
v -74.310715 5.477127 476.384766
v -58.350602 -19.818951 507.501843
v -71.618683 8.245136 469.212869
v -65.115906 -20.037674 520.595947
v -78.991714 -17.028461 487.830902
v -66.873596 3.367302 470.700714
v -65.784622 -21.542278 520.764282
v -68.267441 -22.891301 520.703283
v -65.772497 -27.502589 523.886529
v -81.030666 -4.173466 490.715306
v -65.784622 -21.709457 520.729553
v -77.520700 -40.475970 526.894938
v -65.270874 -20.037674 520.687073
v -57.406772 -14.604223 502.122435
v -77.590858 -40.586543 526.920885
v -74.143539 5.449852 476.384766
v -62.608231 -24.885845 524.711304
v -64.593651 -45.114426 519.015259
v -61.699747 -22.872833 520.622200
v -94.788205 -7.164050 478.190797
v -68.247208 -22.879704 520.519897
v -72.549988 -35.919617 527.708557
v -65.411018 -2.161805 475.866852
v -76.484032 -7.499294 496.565735
v -73.641998 1.695518 467.482971
v -56.756985 -50.252930 526.872620
v -65.525391 -2.457868 475.866852
v -71.520755 -26.314154 522.974225
v -75.146606 -26.613487 504.136383
v -67.623581 -31.238621 527.365112
v -64.280014 -56.816910 528.163452
v -87.167499 -33.498297 498.994326
v -64.506676 -44.947250 519.182434
v -71.385073 8.353487 469.354508
v -77.654282 -17.566963 486.582672
v -76.484032 -7.546318 496.613373
v -77.485073 -40.606228 526.531471
v -75.146606 -35.373253 511.157867
v -77.753067 -17.529995 486.582672
v -77.525920 -40.539197 526.735198
v -69.017050 -23.143983 523.537744
v -71.460666 -26.227719 522.487406
v -75.146606 -36.086796 511.742676
v -67.561996 -31.238621 527.374207
v -75.146606 -35.026077 510.823517
v -79.163651 -45.020736 518.265543
v -76.818390 -28.229412 524.418396
v -64.505584 -48.140582 530.266030
v -75.146606 -38.427292 511.932251
v -75.146606 -38.092934 511.920410
v -77.319923 -19.870495 490.704163
v -64.781548 -45.595528 519.349609
v -72.638931 -36.055077 527.708557
v -79.232318 -45.261241 518.149824
v -75.146606 -37.089867 512.158203
v -74.645073 5.874977 475.900055
v -77.654282 -45.783142 514.228943
v -75.146606 -36.755508 512.123779
v -75.146606 -36.421150 511.971802
v -78.513939 -26.891987 521.188599
v -65.784622 -56.816910 528.709473
v -77.659108 -40.741873 526.749156
v -71.468681 -31.625320 524.197815
v -73.140465 -37.814415 528.377258
v -75.146606 -43.108284 513.691895
v -72.139375 -14.441686 504.428824
v -76.985565 -28.229412 524.366272
v -67.003357 3.701653 470.700714
v -68.193703 -5.594443 476.785034
v -66.489441 -3.937141 476.886322
v -75.146606 -42.839432 513.498352
v -75.146606 -42.773930 513.454956
v -62.951294 -24.217133 523.696289
v -57.404307 -14.563145 501.951358
v -75.146606 -41.436501 512.661133
v -67.456406 -31.071445 527.300293
v -75.726511 -36.895416 526.094828
v -79.827606 -38.851631 519.851135
v -68.626648 -30.402729 524.739441
v -90.961601 -9.338257 484.074982
v -75.815323 -42.105217 528.792053
v -71.377245 -25.962084 522.418210
v -67.379944 -16.694103 507.814301
v -75.651886 -36.755508 526.036743
v -71.239804 -31.699448 524.266403
v -70.719967 -41.644068 530.014013
v -56.683887 -50.129776 526.872620
v -76.501304 -41.871408 525.711215
v -72.786855 -25.728424 521.178424
v -63.884983 -9.839790 500.959991
v -77.630630 -39.263184 524.030640
v -72.705272 -25.757299 521.195848
v -74.812248 5.749825 476.384766
v -86.377613 -33.747772 498.887505
v -66.525040 -0.310623 475.047363
v -72.767882 -25.677160 521.128858
v -78.225757 -41.767032 520.303990
v -73.140465 1.528336 467.643677
v -61.477898 -39.430363 524.197815
v -94.341030 -7.369670 478.016778
v -62.518290 -37.669245 521.343715
v -70.131256 -0.963287 471.536621
v -65.701035 -56.900501 528.648254
v -67.289223 -31.223892 527.374207
v -62.441051 -23.812931 523.529053
v -79.232497 -47.300425 516.503241
v -67.559820 6.285836 466.288718
v -75.796519 -37.022364 526.328859
v -72.638931 -36.253975 527.837769
v -70.405625 -41.316729 529.938666
v -76.031891 -42.073174 528.656657
v -73.148594 -37.934052 528.524683
v -62.488014 -37.465650 521.415150
v -78.566299 -26.390450 520.687073
v -68.459473 -21.542278 498.546204
v -65.784622 -56.851837 528.628052
v -67.122040 -31.071445 527.315674
v -64.126068 -48.162110 530.392821
v -62.608231 -24.271099 524.030640
v -75.515457 -23.214062 520.519897
v -65.617439 -56.953785 528.628052
v -75.071579 -8.669544 476.050415
v -65.701035 -56.905087 528.628052
v -66.453331 -47.120567 518.062134
v -62.608231 -24.217133 523.976257
v -62.500469 -37.559098 521.528046
v -65.290894 -19.619728 520.603455
v -65.450256 -2.316765 475.952271
v -68.204822 -22.299412 523.519140
v -65.480759 -2.316765 476.050415
v -57.174931 -14.828556 502.130249
v -62.441051 -24.264694 524.030640
v -65.533852 -19.536137 520.714294
v -65.533852 -56.997108 528.628052
v -67.968354 -22.542353 524.123328
v -62.441051 -24.217133 523.985413
v -57.228298 -14.771553 502.130249
v -62.455402 -37.424221 521.522949
v -65.560944 -56.984089 528.628052
v -68.026638 -22.484259 524.123176
v -68.062878 -22.461776 524.116379
v -68.217394 -22.300473 523.410465
v -69.295364 4.964737 475.214539
v -68.459473 -4.355312 475.381714
v -66.925934 3.534477 470.867889
v -78.305166 -41.369811 521.639612
v -62.448817 -37.258827 521.327777
v -64.447189 -57.095261 528.460815
v -73.805404 -40.037199 529.285345
v -68.125114 -4.322906 475.552826
v -67.874876 -22.567597 524.081829
v -61.681203 -42.451106 527.208308
v -76.985565 -27.829845 524.030640
v -65.617439 -19.619728 520.784973
v -77.108383 -44.445713 522.024475
v -62.438148 -37.117747 521.361285
v -67.854424 -22.598534 524.109575
v -77.304092 -44.572003 520.423328
v -68.793823 -30.516064 524.699341
v -77.045692 -27.895054 524.030640
v -57.162642 -14.853497 502.077635
v -77.253311 -44.445713 520.519897
v -76.110652 -44.465600 528.546866
v -66.997162 3.701653 470.867889
v -66.954865 3.611206 470.867889
v -67.790756 -22.662884 524.114197
v -71.696617 10.461530 469.829950
v -67.833786 -22.635244 524.114913
v -63.945656 -9.919510 501.127167
v -65.617439 -19.536137 520.734192
v -75.802800 -37.128607 526.541038
v -62.392578 -37.303390 521.543383
v -62.273872 -24.217133 523.902527
v -67.824716 -22.307145 523.017451
v -77.088516 -28.062233 524.197815
v -61.679604 -42.610909 527.261946
v -64.530777 -57.067680 528.394287
v -75.888257 -37.290288 526.556855
v -71.970215 -32.074512 524.624329
v -65.701035 -19.536137 520.727234
v -66.286148 -0.911850 475.047363
v -60.641430 -32.445389 523.193801
v -71.803040 -32.074512 524.591431
v -57.220112 -14.782180 502.064998
v -69.796898 6.987320 467.357147
v -68.041368 -22.533973 524.163021
v -62.449408 -37.608817 521.648799
v -76.808872 -39.575130 526.474483
v -75.146606 -48.625172 521.113342
v -62.442702 -37.532468 521.624036
v -60.483506 -33.211332 523.150414
v -75.313782 -42.439575 529.101990
v -71.081342 -25.836283 523.125366
v -69.629715 6.963600 467.357147
v -62.437190 -37.446732 521.580666
v -88.611328 -7.332115 483.740631
v -75.880142 -37.217646 526.359202
v -64.697960 -57.067680 528.403442
v -66.115646 -3.319836 476.384766
v -63.580914 -18.700245 511.826599
v -65.867065 -2.985477 476.050415
v -58.561991 -14.264390 499.396537
v -76.153447 -43.582758 526.260510
v -74.219189 5.341540 476.742448
v -90.527016 -28.594421 501.628723
v -72.048802 8.572519 469.268010
v -68.633378 -22.800593 523.933014
v -72.383342 -32.086929 524.759857
v -69.462540 6.928612 467.357147
v -73.177338 -8.335186 476.719147
v -58.133199 -19.712428 507.325252
v -71.769455 8.421526 469.266236
v -67.891135 -22.531257 523.984097
v -65.469994 -19.536137 520.687073
v -78.751313 -40.632925 521.075886
v -71.311337 10.396637 469.982674
v -76.729439 -39.331547 526.279414
v -72.952400 -25.692653 521.328330
v -77.152748 -28.379536 524.364990
v -69.631935 1.026802 468.694580
v -72.533422 -26.774315 523.214586
v -76.012355 -44.450134 529.044291
v -57.256644 -14.735834 502.113780
v -73.307648 2.029869 467.329926
v -72.786621 -25.798027 521.307349
v -78.657349 -17.028461 487.853607
v -69.178230 7.045219 467.189972
v -77.168556 -28.396591 524.364990
v -62.423390 -37.023727 521.318200
v -65.784622 -19.536137 520.674072
v -68.034567 -22.447063 524.067853
v -68.094473 -22.392433 524.041963
v -72.831913 -25.729948 521.218398
v -75.480965 -42.606750 529.151978
v -86.234251 -33.775389 498.861288
v -69.128189 7.029541 467.189972
v -76.233999 -44.428695 527.653263
v -58.510178 -14.166521 499.346609
v -74.211897 5.098575 477.137473
v -77.248146 -48.123634 517.510681
v -67.965008 -22.260734 522.995569
v -75.987411 -37.462370 526.566785
v -65.771278 -19.536137 520.687073
v -71.690044 8.763739 469.345061
v -68.153237 -22.320783 523.263466
v -90.025482 -5.158798 480.980865
v -72.753868 -26.027686 521.629936
v -76.138115 -43.275467 526.036743
v -72.744273 -25.898089 521.453818
v -63.570724 -18.700245 511.993774
v -76.099836 -37.626782 526.485136
v -62.392920 -37.112024 521.442256
v -68.124493 -22.358825 524.002956
v -69.796898 0.859627 468.757385
v -73.075963 -25.690252 521.521537
v -61.641851 -42.598044 527.085546
v -76.416271 -43.159283 526.247667
v -66.372437 -18.066217 517.452291
v -72.923370 -25.801932 521.420233
v -73.771957 2.197052 467.357147
v -66.787689 2.698586 471.260742
v -76.951080 -7.332115 497.282074
v -69.249939 6.878044 467.357147
v -68.207894 -22.336817 524.007664
v -64.447189 -56.984089 528.290771
v -68.961006 -30.773533 524.866516
v -62.340032 -37.454190 521.682764
v -76.141709 -43.316952 526.084254
v -57.321720 -14.670004 502.069144
v -69.128189 6.841599 467.357147
v -76.789844 -44.551889 523.343911
v -76.232060 -43.314199 526.185804
v -76.418823 -23.046883 521.188599
v -56.550613 -48.120341 526.759476
v -67.790756 -2.149586 473.647705
v -76.293625 -23.046883 521.188599
v -68.151716 -22.324936 523.926306
v -76.726717 -39.272653 525.878023
v -71.635864 -32.074512 524.577209
v -69.517906 1.026802 468.861755
v -77.152748 -28.003681 524.030640
v -78.490173 -17.153034 487.920074
v -73.474823 2.197052 467.270599
v -69.295364 6.889679 467.357147
v -66.118973 -1.313698 475.273224
v -68.215432 -22.290938 523.914189
v -56.522464 -48.188062 526.694232
v -71.468681 -32.074512 524.583679
v -75.146606 -23.799187 522.940979
v -75.146606 -23.326160 522.442444
v -68.204493 -22.307916 523.953186
v -61.516961 -42.868693 527.262094
v -76.151640 -43.208648 526.045367
v -66.115181 -1.480873 475.214539
v -76.320137 -23.046883 520.937805
v -87.016266 -8.335186 497.088013
v -61.607576 -42.762476 527.219085
v -68.053778 -22.394794 523.958681
v -68.316840 -22.286947 523.339887
v -71.635864 -32.241692 524.712280
v -80.564240 -45.783142 517.009094
v -69.462540 1.016960 469.028931
v -68.250402 -22.298066 523.956130
v -76.456085 -23.046883 521.104980
v -76.213150 -43.121239 526.074879
v -57.104566 -14.907581 502.141585
v -65.957916 -1.480873 475.381714
v -69.577576 6.878044 467.524323
v -65.951797 -1.489716 475.381714
v -76.795934 -39.686645 525.786143
v -87.016266 -8.429058 497.114899
v -58.709695 -14.210198 499.257299
v -69.462540 6.856522 467.524323
v -56.578484 -48.149675 526.618994
v -61.583886 -42.850289 527.066626
v -90.861374 -14.353607 490.412659
v -66.039169 -1.313698 475.381714
v -62.028784 -37.385957 521.829809
v -69.796898 6.915955 467.524323
v -68.301702 -22.295557 523.953769
v -75.146606 -35.083725 524.927368
v -75.849913 -37.162577 526.161529
v -61.623165 -42.741918 527.026755
v -68.305802 -22.330910 524.004676
v -66.248168 -17.981486 517.401614
v -71.301498 -32.074512 524.610229
v -77.319923 -28.229412 524.106018
v -76.036272 -43.576186 526.135406
v -69.629715 6.887978 467.524323
v -57.138989 -14.865329 502.138680
v -75.146606 -34.247833 524.890930
v -73.349240 -39.036229 529.149037
v -77.319923 -28.313934 524.197815
v -75.146606 -33.868347 525.033691
v -61.501202 -42.970533 527.101383
v -68.375885 -22.370564 524.030640
v -76.835878 -39.597289 526.224925
v -82.911103 -24.779649 516.434718
v -76.080582 -43.442642 526.036743
v -75.170101 -25.901265 523.631865
v -69.462540 6.857895 467.691498
v -61.579725 -42.936090 526.944643
v -65.533852 -19.870495 520.872375
v -62.206808 -37.235111 521.668106
v -56.558060 -48.249057 526.565961
v -75.146606 -23.381241 520.206055
v -69.796898 6.948479 467.691498
v -72.983382 -26.097912 521.822050
v -78.490173 -17.028461 487.789001
v -62.266348 -37.100242 521.564913
v -78.824532 -15.356678 481.738251
v -75.146606 -36.450150 526.538269
v -62.029603 -23.648245 523.149964
v -75.146606 -31.071445 524.738342
v -76.985565 -7.499294 497.352448
v -69.295364 6.821495 467.524323
v -57.119773 -14.929693 502.072551
v -75.982498 -43.672241 526.036743
v -71.957318 -26.633055 523.447048
v -65.224781 -27.191260 524.434820
v -75.281895 -23.387180 521.092853
v -72.871808 -26.112159 521.762093
v -56.615767 -48.101377 526.618615
v -61.620268 -42.633331 526.893742
v -78.794587 -44.957573 518.606483
v -75.146606 -42.105217 528.921936
v -77.319923 -28.187290 524.030640
v -77.487106 -19.718327 490.594940
v -69.128189 6.769463 467.524323
v -68.167413 -22.271180 523.016549
v -68.369234 -22.303701 523.947219
v -65.617439 -19.870495 520.905701
v -56.496854 -48.281420 526.688713
v -68.459473 -2.449429 473.542755
v -63.999180 -48.268619 530.485722
v -68.389017 -22.291251 523.296752
v -68.185955 -22.975732 524.192284
v -76.116312 -43.447489 526.139820
v -87.138443 -8.335186 496.947723
v -69.295364 -30.904266 524.680847
v -77.352180 -28.229412 524.030640
v -75.146606 -43.336327 529.881836
v -72.192903 -26.843282 523.784521
v -73.641998 5.724182 476.050415
v -80.663498 -46.013931 517.009094
v -65.701035 -19.870495 520.920654
v -75.146606 -43.777000 529.924927
v -57.267233 -14.775416 501.945419
v -61.569210 -42.508698 526.731672
v -65.951797 -1.313698 475.454498
v -87.392498 -33.378094 499.037359
v -72.030871 -26.741468 523.736359
v -68.356291 -22.293405 523.239964
v -69.128189 6.764236 467.691498
v -77.487106 -28.396591 523.926270
v -86.251909 -33.813664 498.957595
v -68.152097 -22.293475 523.097559
v -69.462540 -31.021973 524.699341
v -74.979431 -6.505856 474.044281
v -72.693232 -26.196165 521.845578
v -76.892915 -39.720129 526.411415
v -75.815323 -23.172771 520.519897
v -61.623850 -42.810933 526.887275
v -77.051675 -39.915213 526.437560
v -64.782012 -27.087155 524.880190
v -66.189890 -18.130244 517.511854
v -71.959532 -26.753850 523.894348
v -62.284362 -23.599953 523.038475
v -68.145797 -22.373560 524.050818
v -57.321570 -14.673909 501.938465
v -69.651846 3.454408 467.507188
v -65.701035 -19.954082 520.932434
v -78.490173 -17.195641 487.956665
v -65.951797 -1.146515 475.504272
v -68.802611 -23.084539 523.860005
v -68.626648 6.652504 467.357147
v -68.132881 -22.420000 524.100063
v -75.146606 -29.399662 524.462830
v -66.076575 -18.065636 517.395601
v -75.146606 -29.065304 524.388672
v -75.396622 -23.460074 521.505248
v -75.815323 -23.180336 520.352661
v -63.913059 -48.263994 530.562585
v -68.626648 6.710869 467.297974
v -78.155815 -45.778980 513.832764
v -61.534317 -43.043341 526.931146
v -77.487106 -48.223999 517.510681
v -73.307648 -4.490086 473.005859
v -67.674080 -22.713361 524.013842
v -75.096512 -37.084420 527.012325
v -86.175057 -33.821972 498.914688
v -72.972031 -25.930760 521.620305
v -75.728128 -44.331430 526.407256
v -74.645073 -40.099075 528.630859
v -57.995759 -19.325528 507.105138
v -68.468719 -30.235554 524.532166
v -68.445712 6.665921 467.368964
v -61.649810 -42.750216 526.653917
v -72.973289 2.364227 467.224182
v -68.391111 -22.302609 523.168889
v -75.187416 -24.511129 523.104838
v -79.231101 -47.708095 516.907542
v -65.951797 -0.981033 475.548889
v -65.030421 -27.494333 525.209474
v -75.265000 -25.530263 523.325111
v -68.626648 -30.353249 524.532166
v -62.077246 -23.554872 522.834690
v -79.498474 -39.764717 520.018311
v -71.707440 -26.487110 523.582688
v -65.784622 -33.077583 527.637573
v -76.879628 -39.692312 526.125860
v -68.443902 -22.309956 523.280631
v -76.149673 -23.133053 520.519897
v -65.784622 -1.146515 475.601501
v -75.776055 -44.144383 526.227689
v -68.291937 -22.290768 523.140483
v -68.449399 -22.320793 523.220022
v -86.526104 -8.985639 497.245737
v -76.955938 -39.876912 526.070667
v -68.284830 -22.276890 523.026019
v -66.729855 6.627896 466.362392
v -61.624589 -42.956926 526.780949
v -68.089863 -22.349935 523.740397
v -62.412819 -36.886132 521.252264
v -64.781548 -57.091511 528.460815
v -76.873786 -39.956376 525.856364
v -76.316856 -23.130196 520.519897
v -65.951797 -0.979340 475.549377
v -75.146606 -33.579121 525.145569
v -57.197285 -14.878054 501.980189
v -61.799078 -23.656486 522.764250
v -62.359104 -36.715402 521.308221
v -68.793823 -47.901176 518.513733
v -75.670328 -44.362205 526.196776
v -65.784622 -0.979340 475.692596
v -75.980896 -42.941109 529.045959
v -77.015706 -40.011908 526.035206
v -68.866434 7.239135 467.090855
v -71.512522 -55.281937 528.282374
v -57.927235 -19.363098 507.062012
v -67.075882 3.701653 471.202240
v -68.961006 6.778770 467.357147
v -64.590055 -27.061473 525.131170
v -75.510010 -36.588329 525.869568
v -64.948730 -57.067680 528.440002
v -57.945758 -19.316765 507.036877
v -61.614746 -40.767792 525.033691
v -68.288332 -22.392064 524.074516
v -61.270802 -43.275467 527.859009
v -64.614365 -44.822418 519.851135
v -62.313278 -36.917571 521.435937
v -67.085129 3.534477 471.369415
v -69.277102 -48.856509 519.323634
v -68.793823 6.878044 467.207733
v -66.620514 -33.746300 528.049683
v -61.286076 -43.275467 527.875732
v -75.749212 -44.238650 525.956782
v -76.888824 -7.164940 497.114899
v -64.474887 -44.458925 517.786595
v -74.645073 -39.584179 528.377258
v -61.270802 -43.108284 527.707703
v -75.539261 -36.588329 525.702393
v -61.270802 -43.108791 527.708557
v -64.948730 -57.079670 528.460815
v -75.815323 -23.211754 520.185486
v -73.029412 -26.408931 522.270151
v -68.371525 -22.298602 523.095923
v -61.271362 -43.108284 527.708557
v -62.317812 -36.606430 521.325752
v -73.354095 -36.086796 527.374207
v -67.625731 -22.726176 523.918768
v -61.186310 -43.275467 527.708557
v -75.603543 -36.713492 525.843335
v -59.580223 -31.405800 520.519897
v -72.206931 -14.701387 504.961965
v -62.275073 -36.514474 521.326368
v -80.671691 -46.060695 516.948274
v -61.437981 -43.108284 527.854431
v -78.824532 -17.591850 488.254456
v -65.466415 -44.445713 517.009094
v -63.600830 -18.700245 512.160950
v -62.247349 -36.391623 521.284174
v -63.921884 -48.078176 530.552873
v -69.295364 -3.502556 474.044281
v -72.116980 -14.669752 504.813255
v -63.775353 -44.466425 518.131919
v -61.437981 -43.130550 527.875732
v -82.966763 -24.922545 516.665774
v -68.475734 -22.360085 523.126882
v -65.054983 -26.703965 524.067291
v -68.961006 6.702820 467.524323
v -78.824532 -26.131413 520.018311
v -71.646705 -26.481942 523.889302
v -68.961006 6.710869 467.492554
v -72.776561 -26.397235 522.139831
v -65.617439 -20.204849 520.893127
v -77.401346 -40.371525 526.546856
v -64.936895 -44.547635 517.533412
v -68.394284 -22.445368 524.066634
v -62.316660 -23.500860 522.724534
v -68.793823 6.626442 467.524323
v -77.681778 -48.290817 517.510681
v -71.537482 -26.417157 523.929052
v -60.771228 -33.188689 523.840800
v -78.169926 -15.011533 480.757032
v -61.963832 -36.490498 521.463040
v -74.143539 -48.977722 519.851135
v -79.519817 -47.560390 516.758122
v -74.555119 -5.147475 472.933761
v -76.785378 -30.737087 524.699341
v -73.474823 5.373436 476.766174
v -74.674530 -5.325977 473.041199
v -57.995283 -19.255335 507.002244
v -74.812248 -39.096004 528.040161
v -69.295364 6.209328 474.647461
v -68.961006 6.700310 467.691498
v -79.078217 -17.697174 488.421631
v -68.961006 -30.600979 524.532166
v -62.247530 -23.465459 522.512222
v -77.258913 -40.178003 526.349829
v -68.793823 6.614799 467.691498
v -68.732773 3.506737 467.674150
v -67.704856 -22.658915 523.920487
v -61.270802 -43.442642 527.874634
v -69.128189 -44.780067 516.219788
v -75.344075 -25.726491 523.480734
v -61.271454 -43.442642 527.875732
v -74.891015 -5.118471 472.743525
v -68.635583 -22.548637 523.850346
v -64.153830 -34.996859 526.986842
v -75.950011 -44.143610 526.556092
v -77.319923 -30.402729 524.585876
v -80.687942 -46.223702 516.911448
v -68.633782 -22.515250 523.792557
v -61.954019 -36.953380 521.660331
v -77.115568 -40.021716 526.197621
v -67.956146 -22.357089 523.161344
v -61.327026 -43.609821 527.875732
v -64.442444 -44.612892 519.851135
v -70.394096 -31.451422 524.320808
v -63.345516 -18.867424 511.826599
v -74.514408 -4.686763 472.539635
v -64.676930 -26.633301 524.402140
v -76.316856 -23.214062 520.078613
v -72.842028 -26.557290 522.422004
v -64.852783 -45.615959 519.851135
v -78.991714 -17.697174 488.400940
v -77.119239 -40.103738 526.104786
v -70.112689 9.117161 470.055253
v -93.536224 -12.801464 481.400146
v -77.195893 -40.132817 526.202288
v -72.606833 -26.539299 522.394499
v -57.932001 -19.308966 506.979625
v -77.204839 -40.239532 526.162587
v -76.316856 -48.559845 519.182434
v -70.787474 8.298686 469.681409
v -67.793972 -22.376894 523.085819
v -61.270802 -43.597900 527.708557
v -76.316856 -23.226231 520.018311
v -67.948880 -22.670955 524.196320
v -91.362907 -13.852074 489.674622
v -64.864029 -46.117496 519.851135
v -70.035643 -48.929093 519.397646
v -68.004643 -22.618933 524.192770
v -70.298431 -7.164940 477.028076
v -79.391656 -45.139933 518.030000
v -56.625637 -48.708763 527.792114
v -61.270802 -43.609821 527.666443
v -69.462540 7.379578 467.090973
v -72.785102 -37.766763 528.870785
v -77.152748 -31.071445 524.708374
v -70.532272 -7.164940 476.886322
v -69.762777 6.424262 465.972341
v -56.506218 -48.625172 527.641846
v -68.793823 -44.445713 516.052490
v -69.629715 7.212402 467.196472
v -75.648140 -36.563774 525.368042
v -58.011228 -19.211505 506.888527
v -68.211040 -22.281794 523.839112
v -75.849733 -44.012312 526.257747
v -64.280014 -35.418083 527.008240
v -68.125114 -44.445713 516.093872
v -69.540123 6.209328 475.047363
v -91.362907 -12.880730 480.898590
v -75.941276 -43.841744 526.249967
v -77.949197 -14.987362 480.560717
v -70.697124 -31.830927 524.630216
v -65.784622 -19.870495 520.918213
v -65.951797 -0.812157 475.612061
v -70.131256 -44.445713 516.078918
v -64.768176 -26.270976 523.956900
v -61.211830 -43.108284 527.541382
v -61.470882 -39.096004 523.863403
v -69.796898 -45.448784 516.613708
v -71.264125 -26.101313 523.430427
v -57.925376 -19.325553 506.900375
v -75.928019 -43.753803 526.055946
v -57.154035 -47.866391 525.938435
v -62.217202 -36.684907 521.433358
v -61.146275 -43.275467 527.541382
v -75.760338 -36.588329 525.200867
v -78.240035 -45.422362 519.103228
v -64.667112 -26.064780 523.905013
v -57.958046 -19.268100 506.920246
v -73.873856 2.698586 467.357147
v -58.498177 -24.300720 519.851135
v -65.617439 -2.136635 476.719147
v -75.833225 -43.961557 526.092838
v -57.355733 -14.673490 501.789108
v -72.277517 -14.712605 505.115378
v -64.565189 -26.248412 524.190021
v -56.902795 -23.055061 515.823856
v -70.291947 9.583852 470.002909
v -75.663559 -36.755508 525.535217
v -61.228695 -43.108284 527.374207
v -62.583071 -23.558167 522.747839
v -57.308638 -14.743735 501.834939
v -62.662797 -23.772836 523.058223
v -77.487106 -30.737087 524.584717
v -71.468681 -46.786209 517.315369
v -68.624667 -22.498284 523.592728
v -64.603638 -26.085205 524.057852
v -82.557802 -24.793629 516.011769
v -70.131180 9.226914 470.060501
v -73.589333 -23.046883 518.680908
v -68.459473 -26.724808 522.869873
v -73.327042 -23.046883 518.848083
v -61.270802 -43.108284 527.276306
v -73.136059 -26.044187 521.956934
v -68.459473 -45.448784 516.583191
v -70.133165 9.374732 470.087500
v -69.547091 6.664750 465.949030
v -61.338519 -24.501935 522.781152
v -79.379501 -45.281605 518.012207
v -72.785220 -38.032085 529.088556
v -80.496315 -45.448784 516.938293
v -75.705681 -36.755508 525.368042
v -61.158779 -43.275467 527.374207
v -83.210882 -25.406355 517.077715
v -73.106448 -26.229432 522.115009
v -58.187480 -19.174434 507.012737
v -68.537040 -22.382080 523.318530
v -64.596237 -25.972720 523.977390
v -76.614285 -23.191450 521.002018
v -65.852844 -19.954082 520.937805
v -72.896958 -23.930063 519.797212
v -76.717734 -39.147217 525.513723
v -64.502429 -25.842550 524.056687
v -71.539331 -26.378953 523.667671
v -70.019595 9.058914 470.182242
v -75.786255 -36.755508 525.200867
v -68.124006 -22.647636 524.210800
v -76.651215 -23.214062 520.960449
v -87.016266 -9.075310 497.114899
v -76.670367 -23.281184 521.003746
v -57.374799 -14.726307 501.724039
v -71.134323 -24.470829 519.851135
v -70.051318 9.219797 470.182075
v -64.112839 -44.287590 520.018311
v -70.060437 9.395223 470.233510
v -56.589809 -23.046883 517.036926
v -70.799973 -24.532898 519.851135
v -56.422630 -23.046883 517.062866
v -62.438415 -23.460242 522.497942
v -71.403499 -26.325208 523.923623
v -70.465607 -24.475285 519.851135
v -70.979706 8.864499 469.620891
v -65.868210 -19.954082 520.935486
v -61.179356 -43.442642 527.541382
v -65.940842 -2.985477 476.719147
v -71.377451 -26.240590 523.611957
v -80.613266 -45.783142 516.841919
v -65.951797 -19.954082 520.908569
v -67.122040 -47.454926 518.055054
v -69.996394 9.126406 470.371535
v -63.129333 -19.034603 511.826599
v -68.478918 -22.304321 523.858188
v -69.964081 9.051361 470.333099
v -68.185034 -22.611459 524.198676
v -86.408954 -9.359749 497.341178
v -61.539696 -39.430363 523.863403
v -76.102006 -43.273169 525.954898
v -72.577950 -37.880119 529.176773
v -68.287441 -22.269072 523.891273
v -65.951797 -20.010750 520.937805
v -62.696015 -23.461720 522.386168
v -69.960495 9.051361 470.366364
v -65.283081 -19.786903 520.647339
v -71.246479 -26.121026 523.705689
v -76.651215 -23.200924 520.854248
v -63.177094 -19.034603 511.993774
v -70.847051 7.857292 469.641886
v -65.865085 -17.909130 517.214690
v -78.991714 -26.390450 520.026794
v -76.660629 -23.214062 520.854248
v -62.504642 -23.046883 516.841919
v -65.483429 -1.480873 475.548889
v -62.490116 -23.046883 517.009094
v -76.750902 -39.273323 525.435404
v -79.836602 -47.534430 516.743893
v -71.298504 -26.203014 523.836602
v -61.881180 -37.749270 522.125399
v -68.547812 -22.369255 523.824014
v -90.678031 -28.339208 501.653012
v -76.484032 -23.111336 520.687073
v -65.450256 -1.528641 475.548889
v -72.638931 -35.104050 526.872620
v -62.017445 -37.821994 519.865541
v -72.205182 -37.781720 529.269686
v -76.747158 -39.457475 525.607207
v -71.301498 -23.046883 519.283020
v -68.374964 -22.258468 523.858113
v -61.993854 -37.399143 519.888738
v -70.156112 9.712053 470.123272
v -58.065767 -19.271194 507.079246
v -72.806107 3.701653 466.821869
v -71.071655 -23.046883 519.182434
v -76.651215 -23.211678 520.687073
v -72.412644 -37.634114 529.164420
v -65.868210 -20.037674 520.963440
v -66.118973 -3.331646 476.551971
v -68.440353 -22.268215 523.837684
v -70.097749 9.579446 470.181164
v -66.221664 -3.487015 476.551971
v -70.098822 9.712510 470.191213
v -79.128677 -26.557629 520.018311
v -71.192208 -26.126068 523.865704
v -66.118973 -32.576050 527.604614
v -65.450256 -1.480873 475.567871
v -65.951797 -20.037674 520.950073
v -70.470314 7.983423 469.942833
v -56.419173 -23.028314 515.137210
v -65.617439 -1.313698 475.576050
v -69.629715 -23.046883 518.405334
v -77.988640 -14.973618 480.731415
v -64.059998 -44.111359 520.185486
v -63.945656 -44.111359 520.052979
v -60.532464 -23.052601 510.502656
v -70.054666 9.549302 470.434064
v -63.763760 -9.672615 500.625641
v -56.032166 -23.100225 515.282006
v -61.270802 -43.596069 527.374207
v -71.114953 -25.983095 523.668396
v -80.636200 -45.950317 516.841919
v -61.650067 -39.390513 523.606415
v -70.075657 9.712955 470.274321
v -87.707542 -33.219820 499.004927
v -70.509026 -44.780067 516.173218
v -57.321439 -14.915959 501.776002
v -69.174362 -30.737087 524.364990
v -76.026497 -43.609821 525.869568
v -73.244291 -26.201694 522.300622
v -79.206818 -45.448784 518.179382
v -68.845154 -23.046883 519.015259
v -68.303880 -22.246605 523.808633
v -65.328934 -1.480873 475.716064
v -66.068374 -18.212601 517.523929
v -74.079666 2.865761 467.524323
v -63.945656 -44.237255 519.851135
v -70.259766 -6.830582 476.719147
v -65.419441 -1.313698 475.716064
v -59.610102 -22.986456 509.697236
v -61.657097 -39.597542 523.696289
v -59.601996 -23.056007 509.802311
v -86.150372 -33.858652 499.008575
v -67.790530 -22.462966 523.256216
v -68.474032 -22.369038 523.947210
v -66.001380 -18.201311 517.439486
v -76.786222 -40.115370 525.709416
v -63.256651 -47.436924 531.280418
v -77.487106 -29.901196 524.463562
v -62.789896 -23.581779 522.645547
v -65.784622 -20.204849 520.979980
v -69.438698 -30.904266 524.364990
v -71.977624 -14.747286 504.998799
v -69.796898 6.364120 475.214539
v -59.975005 -22.924322 510.117457
v -66.620514 -4.219257 476.886322
v -68.539031 -22.330335 523.692576
v -63.611298 -43.770954 519.851135
v -65.617439 -1.146515 475.691284
v -62.795289 -23.687400 522.790159
v -63.380384 -47.423749 531.258362
v -68.459473 -26.750034 522.860352
v -68.540222 -22.461758 523.947021
v -68.387599 -22.235159 523.770362
v -65.583832 -1.146515 475.716064
v -62.920611 -23.578567 522.555974
v -64.530777 -56.900501 528.197327
v -66.453331 -3.891712 476.719147
v -77.654282 -29.821239 524.364990
v -64.280014 -44.278534 520.230652
v -62.918593 -23.705836 522.710923
v -68.033363 -22.718594 524.218369
v -72.958857 -26.227214 521.966644
v -59.615183 -23.040982 509.900064
v -63.241476 -47.536091 531.293005
v -58.090734 -19.176481 506.970094
v -65.868210 -20.121262 520.986084
v -65.617439 -1.117783 475.716064
v -68.990271 6.847594 465.902339
v -68.553653 -22.432920 523.908432
v -68.543060 -22.467728 523.947021
v -77.674484 -29.901196 524.364990
v -76.783174 -39.573389 525.425566
v -68.374817 -22.232333 523.684662
v -75.843606 -37.231697 525.897527
v -66.508118 -3.988548 476.719147
v -65.868210 -20.204849 521.006470
v -67.456406 -45.464108 516.841919
v -80.640625 -45.783142 516.674744
v -55.830341 -23.046883 516.674744
v -55.943287 -23.046883 516.841919
v -55.921093 -23.046883 516.819519
v -56.198822 -23.046883 517.009094
v -56.088272 -23.046883 516.954590
v -56.255451 -23.046883 517.029114
v -63.038898 -23.560746 522.503707
v -68.600178 -22.474194 523.857620
v -76.757260 -39.901281 525.540717
v -63.453639 -17.647504 506.969342
v -57.484796 -14.631039 501.650115
v -60.936447 -23.046883 510.804688
v -68.439323 -22.257335 523.614590
v -72.973289 4.203194 466.981934
v -76.970640 -39.333444 525.010915
v -65.951797 -20.121262 520.983215
v -75.842577 -37.252610 525.709296
v -68.477295 -22.274299 523.780027
v -69.964081 6.329124 475.381714
v -61.964468 -35.469838 519.845764
v -61.942532 -35.113923 519.873870
v -68.035802 -22.843292 524.221930
v -76.651215 -23.214062 520.667969
v -68.544876 -26.891987 522.860352
v -76.653702 -23.214062 520.687073
v -69.768135 5.707794 475.716064
v -65.951797 -20.204849 521.010986
v -73.140465 -37.424221 528.123901
v -68.451365 -22.249310 523.703989
v -66.690134 -47.544270 518.222734
v -62.547432 -23.046883 505.975342
v -73.474823 -35.250900 526.903503
v -61.886868 -23.708857 523.114809
v -78.490173 -17.697174 488.362366
v -62.273872 -23.046883 506.319672
v -73.809181 3.200119 467.385834
v -76.874116 -39.722012 525.149356
v -66.620514 -4.090225 476.551971
v -64.116470 -43.944176 520.352661
v -65.550491 -19.786903 520.854248
v -63.338772 -47.546361 531.285595
v -73.140465 -35.418083 527.126892
v -61.605160 -44.065441 527.875732
v -59.862594 -33.732274 519.862347
v -59.787353 -33.630676 519.876208
v -63.267618 -47.633846 531.292793
v -70.093819 -31.265960 524.172788
v -71.991867 -8.000832 476.886322
v -58.175752 -19.110369 506.914252
v -59.723525 -33.518983 519.916278
v -59.666075 -33.433549 519.828908
v -69.128189 -30.737087 524.101501
v -76.777695 -23.381241 520.687073
v -66.267826 -17.866679 517.313248
v -59.554890 -33.202638 519.845367
v -59.466595 -32.753892 519.973776
v -67.957932 -22.879704 524.224304
v -69.796898 1.113075 468.527405
v -61.764940 -22.867788 507.215735
v -69.796898 1.193977 468.493805
v -66.243607 -3.487015 476.384766
v -67.647850 -22.586927 523.385846
v -58.071843 -19.160143 506.874143
v -67.874344 -22.712524 524.190430
v -61.531437 -25.387379 523.529053
v -61.704876 -23.135493 507.519174
v -69.629715 1.281883 468.527405
v -77.487106 -30.235554 524.518250
v -64.432327 -47.778678 530.245748
v -65.849533 -19.786903 520.854248
v -65.868210 -19.786903 520.843140
v -76.818390 -23.472038 520.687073
v -70.365560 8.275720 469.908111
v -65.868210 -19.801308 520.854248
v -76.683759 -40.137319 525.493986
v -67.874344 -22.735348 524.197815
v -71.007911 10.204366 469.932448
v -67.905072 -22.713529 524.201432
v -77.487106 -30.312065 524.532166
v -58.118133 -19.126991 506.883795
v -61.636646 -44.111359 527.875732
v -75.958273 -37.429486 525.702805
v -60.915722 -23.018931 508.177946
v -86.335350 -9.144658 497.339341
v -68.673941 -22.688544 523.821059
v -77.654282 -30.235554 524.437012
v -91.864441 -12.347466 480.584106
v -70.735098 10.220362 470.061314
v -72.040001 -7.833652 476.719147
v -63.279042 -47.706357 531.284159
v -80.114746 -4.565372 490.399050
v -76.631194 -40.271354 525.484432
v -78.195297 -15.022320 480.898590
v -76.693156 -40.232436 525.600329
v -69.729692 -54.495588 529.286601
v -65.868210 -19.706127 520.770630
v -69.629715 1.028824 468.694580
v -58.455279 -14.026737 499.331387
v -93.703407 -12.390465 481.232941
v -76.768154 -40.081268 525.188568
v -68.543060 -22.628937 524.016663
v -58.249765 -19.090370 506.906654
v -69.629715 1.193977 468.566437
v -63.376508 -47.693732 531.251016
v -70.088901 8.212892 470.119726
v -69.478455 1.193977 468.694580
v -66.071103 -17.922722 517.314919
v -73.033539 -37.424221 528.210083
v -63.734364 -18.533066 511.826599
v -77.252138 -39.787107 524.442528
v -83.800720 -24.391442 515.835218
v -61.718014 -44.278534 527.708557
v -71.301498 -3.487015 473.178680
v -65.617439 -19.703316 520.835083
v -63.745598 -43.777000 520.018311
v -58.984802 -31.238621 519.851135
v -57.518402 -14.735628 501.600609
v -67.771038 -22.895272 524.174154
v -66.587479 -0.143448 475.047363
v -68.545265 -22.712524 524.030640
v -69.362274 1.361160 468.694580
v -78.155815 -15.017918 480.898590
v -68.125114 -28.062233 522.547485
v -69.462540 -5.261723 475.716064
v -72.973289 -37.257042 528.168457
v -68.277580 -22.249882 523.731610
v -65.644612 -33.377265 527.555944
v -78.427795 -20.204849 492.768250
v -61.437981 -43.872688 527.541382
v -72.157717 -51.450760 527.670802
v -73.140465 2.990868 467.022797
v -76.634342 -40.268925 525.337576
v -68.125114 -28.229412 522.533997
v -58.408865 -14.187529 499.478939
v -59.927585 -33.822528 519.902715
v -72.830002 -37.089867 528.210083
v -69.517532 3.868835 476.050415
v -66.453331 -3.560059 476.050415
v -66.736166 -48.119972 518.666761
v -80.615143 -45.950317 516.674744
v -57.613779 -14.940742 501.559193
v -75.875391 -37.255909 525.548019
v -59.622918 -23.027150 519.935735
v -59.407747 -23.160975 519.962925
v -69.610120 7.203696 466.017618
v -69.462540 1.576744 468.527405
v -65.959851 -47.932262 518.723457
v -76.680996 -40.323156 525.179128
v -78.196434 -17.362820 487.920074
v -76.782383 -40.538877 524.923155
v -66.671570 0.190910 475.047363
v -88.045796 -33.170772 498.669807
v -65.784622 -19.703316 520.823853
v -93.886066 -9.087046 479.085440
v -88.208910 -33.043075 498.463209
v -68.623428 -22.545349 523.863403
v -65.951797 -19.870495 520.851135
v -86.296219 -8.924447 497.318327
v -72.806107 4.713104 467.022797
v -62.608231 -23.046883 513.876587
v -62.608231 -23.046883 514.027527
v -62.942585 -24.013321 523.027527
v -71.911088 -25.793467 521.640588
v -68.516340 -22.324190 523.557018
v -77.654282 -30.402729 524.464539
v -72.973289 -37.591400 528.401794
v -57.924469 -19.368958 507.062012
v -73.474823 -35.083725 526.708679
v -80.360064 -47.613338 517.067104
v -58.740509 -30.569908 519.851135
v -67.790756 -46.786209 517.505920
v -70.557572 10.372764 470.310823
v -63.438135 -47.545688 531.234541
v -58.534046 -23.882774 519.851135
v -69.796898 4.370369 475.973846
v -58.606713 -23.656520 519.839392
v -68.973099 -25.220200 523.863403
v -58.981232 -23.359773 519.794233
v -58.864471 -23.447067 519.846743
v -58.746716 -23.498177 519.807831
v -58.707515 -23.553956 519.866832
v -65.951797 -19.874214 520.854248
v -57.907358 -19.417593 507.039105
v -73.585579 -35.250900 526.872620
v -76.692752 -26.002390 522.679160
v -86.096786 -33.746300 498.829559
v -67.790756 -46.451851 517.262085
v -57.925630 -19.386758 507.078773
v -87.044107 -9.558900 497.028353
v -56.505692 -23.000431 515.230864
v -70.348332 9.939191 470.062733
v -68.711362 -22.853645 523.763187
v -70.280360 9.807802 470.054200
v -77.988640 -14.988239 480.898590
v -69.629715 4.370369 475.763916
v -69.295364 1.695518 468.589508
v -68.294828 -22.258231 523.617625
v -73.641998 -35.250900 526.853638
v -72.638931 2.888939 467.022797
v -73.641998 -35.273914 526.872620
v -77.791168 -30.569908 524.364990
v -66.453331 -3.757069 476.384766
v -78.155815 -17.362820 487.845001
v -74.143539 -23.046883 517.673157
v -67.512207 -29.399662 523.863403
v -74.023872 -23.046883 517.845032
v -73.976357 -23.046883 517.931458
v -66.727341 0.525269 474.880188
v -69.910758 8.407319 470.181869
v -79.158890 -26.889996 520.185486
v -73.809181 -23.046883 518.385437
v -66.620514 -3.130348 475.047363
v -63.662477 -18.580349 511.974106
v -67.122040 -46.786209 517.621277
v -66.668472 -3.152657 475.047363
v -63.114487 -47.750676 531.263198
v -76.089958 -37.354365 525.276020
v -69.462540 1.193977 468.714600
v -69.996132 4.370369 476.217590
v -64.017853 -43.442642 520.519897
v -67.122040 -23.046883 502.694946
v -65.501259 -19.870495 520.854248
v -61.780378 -24.950076 523.656248
v -77.654282 -30.737087 524.493103
v -69.840858 8.215469 470.366364
v -68.459473 -25.220200 523.646118
v -57.966609 -19.388765 507.133648
v -70.746582 -32.074512 524.866516
v -76.904411 -23.715595 520.687073
v -66.453331 -23.046883 502.721619
v -76.477749 -41.646437 525.550426
v -70.124353 9.809333 470.197017
v -68.636347 -22.636696 523.912102
v -72.389583 -26.036171 521.695194
v -79.326065 -26.995541 520.185486
v -69.462540 3.701653 476.102325
v -76.445806 -41.778790 525.564227
v -71.301498 -49.110523 519.547302
v -61.831635 -34.796107 519.828383
v -61.762186 -34.533605 519.688183
v -61.668833 -34.288674 519.788339
v -67.485016 -29.399662 523.696289
v -65.450256 -19.954082 520.830688
v -61.562391 -34.086602 519.779935
v -68.515284 -22.341613 523.454960
v -56.428165 -48.457993 527.541382
v -69.810867 8.382652 470.366364
v -61.772339 -40.124519 524.699341
v -68.678383 -22.661230 523.515503
v -66.354599 -44.814384 516.815186
v -61.771427 -24.424377 523.451536
v -69.875537 7.384498 466.244356
v -76.440869 -41.761631 525.404277
v -64.160992 -47.992581 530.361405
v -80.342180 -47.494056 516.897806
v -73.140465 3.200119 466.993408
v -63.611298 -18.674702 511.826599
v -70.226699 10.054087 470.209950
v -75.966995 -43.777000 525.869568
v -61.863258 -40.266254 524.699341
v -57.926549 -19.447962 507.102139
v -79.493240 -26.891987 520.110046
v -82.454655 -4.002288 491.658401
v -70.171446 9.918381 470.195805
v -77.821457 -14.938095 480.898590
v -68.239373 -22.707355 524.196066
v -76.928192 -24.049953 520.854248
v -74.477890 -40.934967 529.107117
v -70.129066 10.027587 470.329289
v -77.063454 -44.278534 522.526001
v -71.083639 -26.051448 523.886697
v -63.197556 -47.801127 531.271443
v -69.466097 7.553462 466.093041
v -69.160194 1.361160 469.028931
v -87.155515 -9.336337 496.923826
v -69.690637 7.542320 466.237334
v -78.211769 -17.529995 488.087280
v -65.482904 -48.211034 519.099828
v -62.084069 -40.728437 515.011771
v -70.085487 9.884794 470.397995
v -61.632854 -9.897573 499.270966
v -66.754005 1.026802 474.712982
v -67.289223 -29.219486 523.529053
v -57.953228 -19.463438 507.146520
v -59.686321 -11.340287 499.707945
v -79.493240 -45.615959 518.061951
v -65.207031 -44.445713 522.024475
v -69.128189 1.528336 468.861298
v -65.130280 -44.445713 522.358826
v -62.157316 -40.788348 515.025435
v -66.787689 -4.155727 476.372620
v -70.888778 -25.787178 523.697010
v -72.806107 -36.755508 528.017334
v -83.092441 -25.430451 517.225582
v -70.511871 -31.907337 524.866516
v -62.942585 -23.892342 522.860352
v -62.121670 -40.666307 515.002639
v -56.434380 -48.541580 527.541382
v -69.664814 -24.879089 523.898034
v -61.270802 -43.168564 527.207031
v -66.954865 -4.318558 476.384766
v -59.781214 -37.881062 522.615906
v -66.076439 -8.759722 498.678894
v -69.711239 -24.713985 523.811677
v -75.982498 -48.512527 518.680908
v -66.787689 -4.000820 476.217590
v -55.571942 -25.058309 514.872892
v -59.770522 -37.683731 522.469053
v -69.796898 4.537544 475.896851
v -74.979431 -18.340603 509.517822
v -71.003948 -25.939535 523.835211
v -63.132108 -47.905737 531.244543
v -86.083703 -33.841555 498.936130
v -58.036562 -13.717465 501.355855
v -70.921744 -25.907980 523.879892
v -70.228948 10.177829 470.309880
v -61.233818 -43.275467 527.207031
v -58.010826 -24.133541 519.483154
v -73.051505 -13.127007 503.012483
v -61.520985 -24.061690 522.906329
v -70.146333 10.120250 470.363675
v -79.827606 -26.891987 520.203857
v -62.119328 -44.445713 528.042908
v -68.459473 6.467110 467.524323
v -62.234413 -44.445713 528.210083
v -61.976360 -44.445713 527.875732
v -62.338112 -44.445713 528.377258
v -63.031615 -23.742820 522.676212
v -55.585092 -24.136700 516.538140
v -78.155815 -17.603256 488.087280
v -77.447621 -40.805654 526.326980
v -70.282604 10.298177 470.389565
v -58.050780 -13.809030 501.382977
v -67.289223 -29.203838 523.361877
v -62.511951 -44.445713 526.371094
v -61.002904 -40.972690 516.009574
v -73.976364 -12.988958 503.164490
v -90.339387 -28.755891 501.213010
v -62.273872 -44.445713 526.758484
v -63.649914 -43.275467 520.018311
v -74.184513 -3.639661 471.814406
v -78.155815 -17.529995 488.023010
v -57.913760 -19.507539 507.058468
v -59.607370 -37.809349 522.557068
v -68.459473 6.543686 467.420410
v -69.783243 -24.397921 523.639992
v -61.892551 -44.445713 527.708557
v -77.529077 -40.776411 526.465828
v -60.893292 -40.917683 515.917592
v -61.270802 -43.275467 527.149109
v -60.223904 -17.544989 501.980835
v -59.575627 -37.681061 522.503071
v -59.484693 -37.716759 522.568415
v -80.329132 -26.891987 520.375732
v -56.454494 -48.625172 527.541382
v -74.632060 -44.424082 529.887709
v -57.936022 -19.529746 507.108198
v -74.477890 -44.445713 529.944580
v -62.115650 -40.930559 515.147145
v -70.632790 -32.147209 525.033691
v -58.091206 -24.049953 519.516785
v -72.917564 -12.791050 502.342285
v -69.755126 -24.510380 523.740391
v -63.609035 -43.108284 520.018311
v -62.048517 -40.800796 515.069800
v -73.994164 -12.458443 502.302216
v -80.142930 -47.593173 516.872694
v -66.572662 -3.654194 476.050415
v -77.301865 -43.777000 522.191650
v -77.686108 -40.948381 526.515829
v -72.340778 -12.088064 501.345864
v -90.277649 -4.657261 480.564240
v -72.663727 -36.588329 528.042908
v -63.081787 -24.049953 522.860352
v -80.329132 -26.724808 520.233398
v -70.295792 -6.329048 476.217590
v -58.010826 -24.049953 519.434875
v -78.322998 -17.432087 488.087280
v -73.641998 -11.718463 501.389648
v -72.973289 3.367302 466.911560
v -61.009054 -40.813726 515.951287
v -69.571939 -24.372759 523.783753
v -59.608417 -15.470697 500.453526
v -68.430870 6.376511 467.691498
v -63.697086 -43.108284 520.185486
v -69.158996 -44.507137 529.993058
v -61.437981 -43.108284 527.043945
v -74.645065 -9.657055 499.166901
v -76.651215 -23.235493 520.519897
v -78.322998 -17.362820 488.034637
v -68.379086 -44.578809 529.903206
v -67.456406 -29.341080 523.361877
v -68.459473 6.394150 467.691498
v -58.317311 -14.034531 499.453752
v -77.547194 -40.933369 526.369748
v -74.645073 -9.543558 498.920410
v -72.329122 -26.348200 522.117088
v -72.565536 -36.421150 528.042908
v -64.680214 -44.445713 524.532166
v -86.013199 -33.861855 498.953857
v -63.773916 -18.354485 511.965051
v -58.009232 -24.049953 519.433228
v -68.151644 6.403026 467.585318
v -64.175778 -16.727770 515.520902
v -63.774448 -43.108284 520.352661
v -66.135540 -17.757596 517.241036
v -86.013199 -33.829887 498.925446
v -80.194067 -47.736725 517.046963
v -72.422743 10.580090 469.544859
v -61.480562 -23.918289 522.673602
v -56.481339 -48.708763 527.541382
v -67.483032 -29.399662 523.529053
v -65.062302 -44.445713 521.188599
v -72.192854 -28.116243 524.306900
v -83.067912 -24.594452 516.324129
v -64.006866 -44.445713 525.869568
v -61.635722 -23.720449 522.635683
v -61.939514 -40.182400 524.532166
v -77.296781 -40.358803 526.281963
v -68.847076 -23.046883 523.863403
v -56.060597 -27.381494 517.680935
v -57.966623 -19.522799 507.159639
v -78.657349 -20.183098 493.102600
v -72.268950 -27.926036 524.351654
v -76.651215 -23.258968 520.352661
v -73.744247 -2.149586 470.700714
v -70.870231 -20.587678 517.665655
v -77.350427 -40.524091 526.312106
v -58.061883 -13.871039 501.464477
v -61.568843 -23.901321 522.866956
v -68.448352 -23.016271 524.096459
v -63.270968 -47.765523 531.274423
v -77.737488 -28.730946 523.529053
v -61.204514 -16.204380 499.273682
v -71.832230 -3.821369 473.208405
v -72.471756 3.367302 466.776825
v -77.298762 -40.648633 526.192504
v -61.618858 -23.809116 522.816505
v -70.069901 4.537544 476.217590
v -77.408399 -40.679916 526.330686
v -61.270802 -43.442642 527.163208
v -78.490173 -20.204849 492.946014
v -70.046812 8.528450 470.032138
v -61.355685 -23.969285 522.460416
v -76.796906 -23.381241 520.519897
v -72.431979 10.719650 469.757830
v -80.280479 -47.640550 516.998722
v -60.453751 -12.054435 500.765857
v -67.531342 -29.399662 523.361877
v -70.056658 8.714069 470.040642
v -61.333305 -43.609821 527.207031
v -78.490173 -20.341286 493.102600
v -72.806107 3.395393 466.855621
v -77.319923 -17.362820 486.082733
v -67.502898 6.923911 467.308530
v -68.626648 -23.046883 519.948120
v -78.622345 -20.204849 493.102600
v -68.538101 -23.046883 520.185486
v -72.137938 10.571297 469.695808
v -68.961006 -6.216152 476.886322
v -59.587925 -11.911802 500.352900
v -76.814674 -23.381241 520.352661
v -61.352036 -43.442642 527.039795
v -69.456770 -54.794261 529.223387
v -70.331660 8.923611 469.898819
v -67.765900 -29.566837 523.361877
v -82.973601 -25.378967 517.272049
v -72.973289 -8.000832 476.453430
v -71.922696 -26.369647 522.245336
v -76.818390 -23.413303 520.519897
v -65.529999 -23.046883 520.854248
v -65.450256 -23.046883 520.821716
v -65.283081 -23.046883 520.820862
v -57.802967 -24.217133 519.349609
v -72.638931 3.534477 466.777191
v -65.617439 -23.046883 520.921021
v -66.453331 0.152824 475.548889
v -65.115906 -23.046883 520.890137
v -76.370713 -38.091485 526.599054
v -69.128189 1.862694 468.616333
v -70.799973 -6.614967 476.217590
v -56.428261 -48.625172 527.457764
v -70.069220 8.922305 470.068401
v -63.313804 -47.858043 531.224977
v -61.634259 -24.184983 523.170758
v -77.349386 -40.771450 526.216343
v -65.960382 -23.109304 521.826119
v -63.276943 -24.369709 523.361877
v -65.998412 -17.814250 517.250286
v -70.544807 -6.663403 476.384766
v -74.205502 -11.230702 500.602419
v -83.588515 -24.570143 516.193698
v -69.942472 8.571929 470.113074
v -64.067311 -47.845331 530.423283
v -76.818390 -23.384968 520.352661
v -69.303699 1.865301 468.490751
v -67.376661 -23.006547 523.866580
v -69.881584 8.549828 470.199188
v -67.860699 -23.008332 524.202282
v -68.223375 6.818667 465.920013
v -61.695738 -23.885721 523.075713
v -67.454202 -23.008596 523.977777
v -67.612831 -23.065569 524.100072
v -73.474823 2.531410 467.184875
v -87.183449 -8.470444 496.947723
v -67.790756 -29.658833 523.529053
v -83.022593 -25.510944 517.312770
v -61.978877 -23.057748 520.935784
v -79.493240 -45.448784 517.953918
v -74.568298 -11.372049 500.769287
v -69.911792 8.706492 470.213182
v -78.490173 -20.198025 492.935425
v -77.409970 -40.942531 526.225716
v -58.005080 -13.673856 501.275263
v -87.226889 -33.627901 498.538797
v -63.945656 -23.046883 521.773499
v -75.982498 -7.936249 496.780548
v -69.796898 5.707794 475.758545
v -77.152748 -26.591118 522.860352
v -63.335772 -23.145403 521.845889
v -55.921135 -24.049953 517.009094
v -69.821854 8.549828 470.366364
v -76.985565 -23.548416 520.259094
v -57.904608 -19.372288 506.974716
v -67.456406 -25.708988 522.693176
v -69.863922 8.717003 470.366364
v -79.827606 -26.863388 520.185486
v -68.961006 1.901047 468.694580
v -55.921093 -24.049847 517.009094
v -93.804039 -12.681824 481.567322
v -90.125477 -28.848326 501.178937
v -61.487343 -23.208738 520.884662
v -66.404053 0.023735 475.548889
v -73.307648 2.531410 467.150482
v -90.192657 -4.657261 480.581421
v -73.054503 -10.559877 498.996164
v -65.311737 -1.815231 475.716064
v -69.967355 8.841572 470.187511
v -60.869724 -40.744583 515.819962
v -67.629870 7.240350 465.818681
v -61.696043 -40.518935 515.249588
v -61.576070 -43.124986 526.809640
v -69.972394 8.948450 470.230797
v -78.657349 -20.037674 492.871887
v -78.657349 -20.062672 492.935425
v -68.793823 -27.059162 522.943237
v -69.916443 8.884186 470.366364
v -78.096176 -17.529995 487.920074
v -71.468681 -3.421204 473.041199
v -63.527253 -17.144542 506.539453
v -66.134729 -23.076742 522.357475
v -76.057808 -44.111359 525.368042
v -69.964081 -31.554050 524.866516
v -66.564362 -15.533742 514.023466
v -93.787506 -12.849003 481.734497
v -63.109764 -23.583546 522.526001
v -66.590298 -53.788920 524.759180
v -77.319923 -27.009842 523.027527
v -65.403870 -1.815231 475.548889
v -66.014473 -21.870047 501.678650
v -67.289223 -25.721737 522.590881
v -73.809181 -35.250900 526.773254
v -66.954865 -16.882401 511.826599
v -67.289223 -25.554558 522.651917
v -77.821457 -17.428745 486.415466
v -73.474823 2.865761 467.152313
v -67.122040 -25.554558 522.560303
v -78.732109 -20.037674 492.935425
v -57.996730 -13.726067 501.197952
v -66.899139 -22.247826 501.582428
v -73.899765 -35.250900 526.705444
v -61.658669 -43.275467 526.705444
v -55.398111 -24.381716 516.062015
v -85.929611 -33.746300 498.900604
v -76.651215 -23.291088 520.018311
v -76.909133 -41.080864 525.841545
v -57.908520 -19.389937 506.893271
v -77.271271 -26.724808 522.860352
v -80.618127 -46.067913 516.714110
v -66.322769 -15.399975 513.520612
v -68.803125 2.119362 468.598152
v -73.976357 -35.326942 526.705444
v -67.122040 -25.387379 522.612183
v -55.203148 -24.113051 516.050913
v -84.477255 -23.678649 514.176111
v -61.051551 -41.086178 516.049698
v -75.146606 -13.528648 504.805115
v -67.289223 -25.387379 522.749939
v -57.899600 -19.441375 506.942742
v -71.691778 -26.150846 522.189274
v -58.246510 -13.793461 499.363789
v -76.818390 -23.369953 520.185486
v -68.439280 7.336775 465.775240
v -67.122040 -28.898125 522.924622
v -75.146606 -13.219006 505.808167
v -75.146606 -13.198120 505.975342
v -63.526653 -18.867424 512.328125
v -65.450256 -1.815231 475.509735
v -60.554375 -18.920031 503.296478
v -71.829126 10.658320 470.162797
v -58.034553 -13.819338 501.285825
v -73.270584 4.704727 467.524323
v -73.140465 2.865761 467.046387
v -68.764725 -27.426487 522.885373
v -75.146606 -10.741066 500.792816
v -78.824532 -20.146561 493.102600
v -72.471756 -37.505249 529.045959
v -75.146606 -15.691036 508.002716
v -76.818390 -23.367466 520.018311
v -90.694199 -13.684895 490.386047
v -65.953805 -17.705861 517.190757
v -61.532681 -43.609821 526.872620
v -57.914704 -19.437020 506.865960
v -73.307648 3.032944 467.074127
v -61.605160 -43.609821 526.780334
v -87.183449 -8.836723 497.027710
v -76.684538 -41.489462 524.834818
v -71.892765 10.678050 470.578072
v -67.270859 -25.220200 522.860352
v -58.076356 -13.952491 501.298874
v -65.784622 -31.238621 527.115967
v -65.345520 -1.982410 475.716064
v -77.006174 -41.442468 525.973994
v -68.961006 1.721069 468.861755
v -77.869171 -29.566837 524.030640
v -90.269907 -28.885767 501.379500
v -62.394691 -40.433434 524.030640
v -72.471756 -37.048492 528.711609
v -57.906892 -19.513696 506.985692
v -76.833740 -23.381241 520.185486
v -64.049843 -20.686357 518.089172
v -75.146606 -20.484886 510.990692
v -66.711761 1.026802 475.214539
v -75.146606 -20.372028 510.883911
v -61.109449 -40.945136 516.063940
v -82.145644 -3.868159 491.255644
v -57.914923 -19.511155 506.890984
v -63.830700 -19.536137 513.784241
v -76.431526 -38.188939 526.203857
v -65.391495 -2.149586 475.716064
v -57.934656 -19.577479 507.025189
v -74.875384 -4.197430 471.950162
v -61.668167 -43.609821 526.705444
v -69.765554 7.000519 470.596573
v -75.146606 -22.378170 516.183533
v -69.470464 7.795756 466.693492
v -64.066994 -21.008251 517.343506
v -65.429230 -1.982410 475.548889
v -69.799807 -20.892710 517.328654
v -75.146606 -9.379795 498.619507
v -67.122040 -28.563770 522.593323
v -67.122040 -28.689381 522.693176
v -80.390967 -14.892853 481.434638
v -76.841980 -23.381241 520.018311
v -65.450256 -2.149586 475.566315
v -75.146606 -22.720150 516.674744
v -67.633957 -3.988548 475.548889
v -87.230087 -8.669544 496.947723
v -61.131676 -41.165920 516.095671
v -65.450256 -1.982410 475.527161
v -69.371064 7.867367 466.661737
v -77.274612 -8.000832 498.117981
v -75.146606 -19.201778 510.016632
v -75.146606 -12.571358 501.795898
v -75.146606 -12.514645 501.753662
v -75.146606 -12.347466 501.670319
v -77.821457 -17.362820 486.231140
v -60.347229 -36.320093 521.832686
v -65.450256 -2.092892 475.548889
v -63.680878 -21.275122 517.399231
v -75.146606 -12.681824 501.915863
v -75.146606 -12.212814 501.628723
v -77.654282 -17.419960 486.248291
v -71.623708 -26.317589 522.323436
v -74.143539 -35.609329 526.705444
v -75.146606 -12.013111 501.586853
v -63.743095 -19.939143 513.744489
v -55.921093 -23.799187 517.048706
v -67.122040 -28.730946 522.729614
v -75.146606 -11.845932 501.555603
v -80.603557 -46.215733 516.678924
v -55.123067 -23.745676 516.214404
v -55.104721 -24.061645 515.957730
v -58.763126 -25.387379 520.224915
v -69.279506 7.929896 466.648643
v -68.614278 1.972364 468.861890
v -75.146606 -11.177219 501.193054
v -75.146606 -20.272163 510.823517
v -57.931144 -19.575434 506.929957
v -72.973289 -7.332115 475.785767
v -68.084520 7.644309 465.688664
v -58.763126 -25.220200 520.214355
v -76.484032 -7.666473 496.748993
v -58.060580 -13.880681 501.303796
v -65.462128 -2.149586 475.548889
v -61.195335 -19.320866 502.908203
v -58.179010 -13.494264 499.300215
v -63.109764 -23.882774 522.735596
v -69.163449 7.999156 466.669121
v -67.212593 -28.898125 522.860352
v -80.989605 -45.018327 512.898893
v -63.503719 -19.169773 513.035339
v -82.526289 -3.506880 491.179757
v -69.142244 8.055739 466.592472
v -65.617439 -2.149586 475.399445
v -61.103622 -31.238621 523.747314
v -75.146606 -18.030388 509.151733
v -67.289223 -28.928753 522.860352
v -78.399239 -17.195641 487.920074
v -75.146606 -9.877178 499.789734
v -68.996778 -27.019634 523.089435
v -87.138801 -33.613700 498.711617
v -78.322998 -17.243397 487.920074
v -73.065286 -38.993207 529.390788
v -70.131256 3.868835 476.875458
v -75.146606 -9.561462 499.121033
v -58.763126 -25.053024 520.189270
v -75.146606 -17.697174 508.883270
v -78.322998 -17.195641 487.856812
v -89.189590 -7.087231 483.239105
v -58.007532 -19.239222 506.819034
v -69.312203 7.777765 466.828794
v -69.796898 7.212402 474.391113
v -61.270802 -17.021667 505.480560
v -65.032318 -56.817051 528.126465
v -78.384186 -45.615959 518.848083
v -71.534302 10.559021 470.087004
v -74.645073 -41.436501 529.015259
v -77.152748 -23.635864 520.018311
v -86.982552 -33.644129 498.661292
v -67.790756 -3.654194 475.053314
v -86.063675 -33.897519 499.016030
v -69.132982 7.917969 466.781429
v -66.423764 -19.622701 519.956856
v -74.645073 -41.521732 529.045959
v -58.050127 -19.198944 506.807488
v -73.307648 -7.499294 475.779205
v -86.013199 -33.934250 499.037445
v -61.564781 -17.187977 505.715539
v -65.617439 -19.102146 519.851135
v -65.450256 -19.065193 519.851135
v -72.923273 -38.959341 529.475174
v -56.088272 -23.799187 517.160767
v -65.283081 -19.096634 519.851135
v -77.269753 -7.833652 497.950806
v -69.932907 7.399049 470.560009
v -66.124144 -18.250296 517.606854
v -78.824532 -27.560699 521.148865
v -67.785111 7.764582 465.647815
v -78.912537 -20.037674 492.935425
v -55.122768 -23.715595 516.256836
v -68.539749 -22.879704 519.851135
v -57.968103 -19.279045 506.841429
v -68.430328 -22.712524 519.851135
v -69.071562 8.039475 466.689768
v -72.688158 -39.038428 529.575714
v -79.811285 -44.777788 517.678050
v -68.352295 -22.043812 519.851135
v -78.322998 -17.131454 487.752899
v -68.372009 -21.709457 519.851135
v -65.446373 -2.316765 475.716064
v -62.441051 -10.475334 500.458466
v -68.941816 8.105555 466.675246
v -65.788773 -53.974880 524.866516
v -68.949114 8.213296 466.569856
v -66.527359 0.859627 475.716064
v -79.158890 -27.727879 521.058105
v -71.651164 10.641293 470.272036
v -65.450256 -2.327488 475.716064
v -69.978340 7.715911 470.489972
v -78.991714 -27.720474 521.188599
v -78.991714 -20.037674 492.896057
v -72.635241 -38.696156 529.498838
v -65.700026 -53.939976 524.780473
v -58.281769 -24.049953 519.683960
v -65.516289 -2.483944 475.716064
v -68.856897 8.228953 466.622323
v -67.289230 -17.675406 508.492859
v -61.944275 -40.433434 524.699341
v -56.088272 -23.715595 517.151428
v -68.326981 2.318680 468.655909
v -58.193953 -24.123630 519.614604
v -74.645073 -30.737087 524.756653
v -68.779604 8.169516 466.684930
v -62.096291 -21.876633 519.851135
v -78.824532 -27.393520 520.974243
v -76.430402 -37.969264 525.612065
v -60.949543 -31.071445 523.361877
v -65.504349 -2.316765 475.548889
v -73.030388 -38.661044 529.250207
v -68.591986 -15.024321 506.662630
v -68.181598 2.136913 468.940903
v -68.650479 8.212730 466.684069
v -76.541729 -43.500208 526.509901
v -68.639091 8.370881 466.585819
v -62.775406 -21.421455 519.851135
v -62.842773 -15.738182 504.734526
v -72.226404 -27.498665 524.215590
v -65.617439 -2.316765 475.405914
v -62.817516 -15.568564 504.320813
v -67.998274 2.382588 468.754368
v -61.630348 -22.378170 519.851135
v -61.333486 -37.278878 522.033892
v -68.347392 8.199855 466.719825
v -83.145533 -24.490582 516.253816
v -77.121779 -41.446104 524.055792
v -65.563705 -2.483944 475.548889
v -72.790648 -38.436921 529.347845
v -60.990268 -22.742294 519.888069
v -67.122040 -24.847034 523.027527
v -68.961006 7.822426 466.855621
v -77.352943 -7.833652 498.117981
v -81.894848 -4.378568 491.655896
v -65.617439 -2.483944 475.451111
v -74.725403 -41.269325 528.878784
v -59.913520 -22.916212 519.857547
v -77.319923 -7.924732 498.117981
v -65.946648 -18.582937 508.869476
v -68.966097 7.954212 466.784762
v -61.616657 -43.777000 526.872620
v -55.167107 -23.715595 516.340393
v -63.945656 -20.041328 519.851135
v -58.094414 -24.133541 519.553772
v -76.211351 -37.656301 525.543706
v -69.797083 7.726019 470.733627
v -68.674981 7.838093 466.858927
v -65.951797 -0.644981 475.721436
v -77.319923 -17.284393 485.913940
v -72.231763 -27.138565 524.069711
v -88.971146 -32.241692 496.864136
v -63.444122 -23.882774 522.564270
v -58.216138 -19.077362 506.826434
v -71.435884 10.590974 470.422553
v -88.938820 -32.257267 496.864136
v -83.627327 -24.393320 516.046595
v -88.537464 -32.739582 497.653291
v -65.612122 -2.651123 475.716064
v -88.938820 -32.241692 496.845367
v -88.967076 -32.329059 497.190230
v -58.110616 -19.142181 506.808362
v -79.158890 -20.148960 492.935425
v -78.322998 -17.638237 488.254456
v -61.725559 -43.944176 526.872620
v -72.359088 -24.740684 520.292451
v -86.044101 -33.946548 499.091900
v -61.851249 -35.078239 525.862648
v -88.855232 -32.270683 496.864136
v -72.600842 -38.414826 529.450912
v -63.231833 -15.524382 504.319026
v -58.155515 -19.105032 506.832485
v -65.705421 -14.552471 504.566577
v -76.985565 -27.615585 523.696289
v -65.737076 -2.818302 475.716064
v -61.071537 -31.238621 523.696289
v -55.299314 -23.891450 516.366674
v -68.125114 -28.396591 522.534058
v -76.799673 -42.549706 528.457269
v -63.109764 -24.081707 522.860352
v -88.520874 -31.740158 496.603912
v -70.970901 10.467459 470.271578
v -73.307648 3.534477 467.088593
v -63.276943 -24.049953 522.719971
v -65.646255 -2.651123 475.548889
v -90.222987 -28.989013 501.501356
v -83.465589 -24.408646 516.163519
v -78.322998 -17.529995 488.160614
v -63.639729 -18.700245 512.495300
v -63.230419 -24.217133 522.860352
v -88.903976 -32.325283 496.947723
v -65.234062 -14.688827 504.420236
v -76.651215 -48.457993 519.493774
v -66.118973 -32.241692 527.478638
v -87.789452 -33.391725 498.032708
v -67.392516 7.812889 465.659161
v -59.674882 -33.276307 520.084590
v -88.855232 -32.340309 496.947723
v -88.855232 -32.325283 496.927063
v -77.821457 -30.569908 524.330627
v -88.832674 -32.440699 497.126213
v -88.377371 -32.562623 497.307072
v -72.919889 -24.438633 520.557455
v -76.792743 -40.758328 525.722946
v -87.852158 -33.328350 497.965454
v -88.855232 -32.408871 497.078186
v -68.125114 -28.563770 522.557007
v -66.993312 7.761206 465.688423
v -87.819228 -33.305406 497.949998
v -63.611298 -18.771091 512.495300
v -63.276943 -24.266964 522.860352
v -89.672922 -31.279372 496.435006
v -89.022415 -32.251953 496.947723
v -69.587007 -27.075601 523.430709
v -72.612613 -24.665209 520.400775
v -61.242244 -22.124286 510.272321
v -62.106693 -40.934967 524.722473
v -57.998701 -13.610444 499.432897
v -81.857723 -4.046277 491.148378
v -88.938820 -32.310272 496.947723
v -89.022415 -32.241692 496.923676
v -65.643631 -2.316765 475.381714
v -63.321362 -24.049953 522.693176
v -87.690261 -33.275586 497.998843
v -59.773303 -33.505907 520.136281
v -61.218672 -33.641598 524.651559
v -67.921924 -14.050964 504.689795
v -78.991714 -27.314140 520.687073
v -67.623581 -18.056156 508.790588
v -74.812248 -41.436501 528.856384
v -70.857145 -22.386197 518.708897
v -77.031365 -42.678906 528.342960
v -77.364746 -7.666473 498.117981
v -65.671646 -2.483944 475.381714
v -89.022415 -1.815231 479.184143
v -87.852158 -33.313263 497.950806
v -74.221104 9.099326 467.939755
v -68.322708 -18.567545 508.941864
v -78.920502 -27.393520 520.854248
v -74.240460 9.239431 468.049053
v -77.083801 -27.226341 523.361877
v -89.065155 -32.158104 496.864136
v -70.677795 5.039085 476.886322
v -55.199786 -23.761489 516.354228
v -58.180091 -19.120356 506.746496
v -67.957932 -3.416313 474.712982
v -89.022415 -32.205322 496.864136
v -77.774863 -42.697672 520.546414
v -74.143539 9.051361 467.869232
v -82.927276 -25.590133 517.416232
v -78.660792 -46.934198 515.880841
v -76.796265 -42.941109 528.544434
v -78.155815 -17.697174 488.185455
v -74.143539 9.218544 467.991089
v -62.844053 -14.979251 512.295544
v -72.675268 -38.241291 529.335729
v -63.352770 -15.605677 513.409460
v -55.920611 -25.123435 514.928094
v -88.806717 -32.408871 497.031311
v -65.739655 -2.651123 475.381714
v -77.828150 -42.140822 527.339043
v -58.251286 -19.072573 506.725212
v -80.848634 -46.780791 517.007380
v -61.667957 -14.790681 503.293457
v -74.143539 9.271652 468.025848
v -88.771645 -32.417385 497.031311
v -87.852158 -33.411942 498.064819
v -76.664155 -40.345954 525.570176
v -67.790756 -28.730946 522.580383
v -60.848709 -19.803316 508.109044
v -88.771645 -32.408871 497.020752
v -69.896612 2.333240 468.167021
v -77.821457 -17.312733 486.081116
v -60.936443 -14.312793 502.499756
v -78.657349 -19.999969 492.601074
v -68.496805 -28.237852 522.663738
v -76.702928 -40.516776 525.622058
v -55.239335 -23.753913 516.411933
v -73.976357 9.051361 467.883118
v -89.022415 -32.130367 496.780548
v -89.056728 -32.236034 497.169146
v -88.697250 -32.408871 497.031311
v -73.135990 -25.001315 521.193072
v -73.976357 9.218544 468.010132
v -63.035628 -17.292466 513.280358
v -85.929611 -33.937672 499.037445
v -89.282333 -31.823746 496.947723
v -72.358825 -38.124895 529.374941
v -85.929611 -33.913475 499.014954
v -89.526466 -31.405800 496.864136
v -72.006102 -27.381985 524.221811
v -65.951797 -0.315964 476.551971
v -88.729561 -32.492458 497.114899
v -89.097176 -32.158104 496.947723
v -77.654282 -39.408081 523.863403
v -78.530533 -45.389250 518.722385
v -76.659473 -40.664388 525.577118
v -80.834575 -46.972489 516.956489
v -73.809181 9.077156 468.025848
v -88.688049 -32.500591 497.114899
v -58.239679 -19.176703 506.620560
v -60.386121 -19.228053 507.602429
v -63.444122 -24.246471 522.693176
v -76.600990 -40.415586 525.417060
v -72.498951 -38.290670 529.435656
v -76.651215 -48.497635 519.349609
v -88.688049 -32.492458 497.106781
v -68.013214 -28.898125 522.693176
v -78.824532 -19.964428 492.768250
v -72.524854 -25.378971 520.694252
v -76.922718 -42.916209 528.425569
v -76.638783 -40.413270 525.218139
v -89.106003 -32.143677 496.947723
v -66.676239 -19.455475 510.575836
v -63.611298 -24.217133 522.608459
v -73.976357 9.239922 468.025848
v -88.771645 -32.475742 497.114899
v -77.968105 -41.959400 527.141639
v -77.152748 -23.732651 520.185486
v -89.035393 -32.248206 497.262514
v -58.301559 -19.061617 506.624102
v -59.888935 -33.097882 520.736515
v -88.984161 -32.158104 496.780548
v -88.688049 -32.408871 497.035004
v -88.938820 -32.178967 496.780548
v -60.228586 -13.996583 502.203501
v -80.492702 -14.912245 481.504363
v -63.091231 -34.346712 526.442631
v -74.143539 -6.394341 474.378632
v -77.056794 -42.895173 528.272543
v -72.612133 -25.407143 520.776326
v -87.671175 -33.449190 498.121872
v -68.292297 -28.895607 522.693176
v -85.979469 -33.997063 499.121033
v -89.189590 -32.000286 497.031311
v -88.634636 -32.492458 497.114899
v -77.654282 -8.168007 498.444153
v -74.645073 1.193977 467.889709
v -70.027611 9.107369 470.856797
v -76.591836 -40.616992 525.448891
v -60.608505 -14.091209 502.260201
v -74.101696 -30.748531 525.011368
v -71.384879 -14.840644 504.667382
v -77.126484 -42.396151 528.207169
v -74.143539 9.385719 468.097382
v -68.125114 -28.900311 522.693176
v -81.833740 -4.155727 491.207764
v -71.004310 -27.498678 524.110448
v -65.828227 -31.833783 527.241638
v -88.604462 -32.408871 497.079773
v -76.607307 -40.580966 525.243533
v -73.809181 9.218544 468.127228
v -88.321197 -32.916033 497.614961
v -89.049332 -32.241692 497.031311
v -77.647716 -42.883261 520.032846
v -66.599609 -19.608507 510.318726
v -88.280054 -32.941673 497.628492
v -80.329132 -14.962399 481.567322
v -75.013382 1.528336 468.025848
v -73.976357 9.385719 468.132874
v -85.929611 -34.008026 499.121033
v -63.014300 -16.450568 512.771140
v -69.896622 7.881111 470.533539
v -88.285586 -32.911435 497.591524
v -73.872223 9.385719 468.193054
v -55.252380 -23.715595 516.455383
v -72.561276 -25.188814 520.614156
v -63.122308 -56.192879 530.007001
v -58.898652 -47.657191 526.879195
v -74.812248 1.528336 467.924835
v -73.781874 -30.710129 525.038957
v -88.645282 -32.637018 497.448781
v -63.338814 -41.938038 520.352661
v -88.959320 -32.325283 497.031311
v -88.193820 -32.964752 497.633804
v -65.784622 -1.815231 475.349091
v -94.017936 -8.694678 478.849214
v -67.289223 -29.065304 523.047302
v -88.563095 -32.679418 497.388191
v -88.213706 -32.916466 497.587108
v -87.016266 -8.669544 497.162628
v -62.945457 -17.287541 513.031312
v -83.197430 -24.681659 516.491755
v -76.626393 -40.749043 525.533197
v -61.245909 -41.821691 526.216380
v -78.657349 -16.918903 487.752899
v -81.936855 -4.140359 491.325538
v -70.995361 -2.985477 472.874023
v -77.487106 -8.168007 498.402222
v -63.022654 -17.234757 512.675448
v -88.855232 -32.389408 497.031311
v -71.566185 -27.546291 524.249496
v -88.917789 -32.366979 497.287824
v -63.052140 -16.479779 512.400715
v -69.796898 7.881111 470.697968
v -76.649554 -40.904670 525.564320
v -74.143539 9.546829 468.193054
v -88.396400 -32.826698 497.529985
v -85.846024 -34.003040 499.121033
v -55.168793 -23.715595 516.343140
v -69.796898 8.048294 470.624664
v -88.350105 -32.845916 497.535490
v -76.575251 -40.763412 525.379030
v -79.158890 -20.033562 492.768250
v -74.274696 9.536121 468.222221
v -61.310421 -41.977856 526.287984
v -78.117973 -30.737087 523.863403
v -76.609014 -40.856752 525.169988
v -72.810437 -25.349817 520.928839
v -89.508781 -31.489391 496.780548
v -77.821457 -17.252628 485.913940
v -71.056068 -14.931522 504.668777
v -56.146766 -26.994247 517.778027
v -88.502711 -32.735804 497.458215
v -77.833810 -42.354929 527.115676
v -72.914774 -25.616172 521.213135
v -72.823727 -25.701776 521.180220
v -74.409976 9.736986 468.355992
v -71.069067 -55.363599 528.490979
v -72.799622 -25.553068 521.044420
v -69.796898 8.177536 470.533539
v -74.276586 9.715083 468.289626
v -78.134720 -30.904266 523.863403
v -74.477890 -36.207359 526.872620
v -68.384327 -18.160244 511.661725
v -76.574996 -40.935398 525.387022
v -63.634093 -16.209840 512.053133
v -57.618290 -24.384308 519.266052
v -85.846024 -33.997063 499.114929
v -67.623581 -25.220200 523.195190
v -88.426438 -32.770205 497.457295
v -55.685023 -25.158993 514.942169
v -60.875175 -33.501321 524.168440
v -55.671819 -23.975073 516.766148
v -64.626068 -19.781458 518.998352
v -74.143539 9.720078 468.275604
v -88.446752 -32.801018 497.538049
v -61.270802 -19.346380 507.523499
v -77.163430 -42.650812 528.203855
v -80.458695 -14.984965 481.610924
v -79.438385 -27.727879 520.854248
v -72.938922 -25.458930 521.148978
v -89.499954 -31.405800 496.947723
v -86.796247 -33.666563 498.641645
v -59.858132 -33.710299 520.238985
v -71.259306 -27.426392 524.201058
v -71.669777 -21.500290 514.947327
v -88.363741 -32.796295 497.478796
v -65.472595 -1.146515 475.883240
v -89.189590 -31.785583 496.446167
v -71.920799 -21.660435 514.969604
v -89.310722 -31.740158 497.114899
v -74.527473 -36.253975 526.872620
v -88.455402 -32.824608 497.617052
v -88.771645 -32.245403 496.864136
v -80.239656 -15.033486 481.664318
v -72.747191 -25.541975 520.986278
v -88.421352 -32.854873 497.619426
v -67.456406 -29.232483 523.157471
v -88.410945 -32.844513 497.574864
v -72.677425 -25.635792 521.023223
v -72.630856 -25.553381 520.911008
v -74.645073 -30.235554 524.669189
v -67.297836 -18.862381 511.269104
v -77.317569 -42.264258 527.990466
v -73.976357 9.552895 468.244385
v -87.468113 -33.338916 498.123078
v -61.323456 -41.943013 526.081201
v -88.359755 -32.886723 497.602650
v -66.118973 -1.815231 475.111603
v -78.071005 -41.932833 526.752491
v -63.970918 -24.304204 522.543118
v -72.298912 -21.946575 515.387268
v -65.613266 -0.979340 475.883240
v -55.126504 -23.932827 516.096737
v -88.771645 -32.341412 496.947723
v -88.771645 -32.325283 496.932373
v -55.122370 -23.574066 516.030924
v -77.711079 -48.062192 517.338733
v -88.275189 -32.871973 497.552198
v -59.801375 -33.675341 520.015666
v -67.623581 -29.232483 523.046814
v -88.270813 -32.801757 497.506254
v -67.623581 -29.364597 523.194702
v -77.271120 -42.566867 528.073977
v -59.849155 -33.762745 520.003725
v -73.976357 9.720078 468.326874
v -75.480965 -7.666473 496.362671
v -88.201226 -32.850229 497.566691
v -89.106003 -31.780994 496.362610
v -88.747129 -32.477005 497.612068
v -67.456406 -29.065304 522.949219
v -88.688049 -32.241692 496.912750
v -69.796898 8.374107 470.867889
v -71.536897 -27.110956 524.219162
v -55.130299 -23.548416 516.089661
v -88.289184 -32.730172 497.453282
v -61.238566 -36.658424 521.736391
v -76.660781 -39.119548 526.406170
v -63.524329 -47.428401 531.143493
v -65.557869 -0.979340 476.050415
v -79.493240 -27.560699 520.612610
v -74.750061 -36.253975 526.705444
v -58.791943 -23.715595 520.018311
v -71.849167 -6.496223 475.716064
v -69.116417 -13.025921 502.297455
v -76.692629 -41.312482 525.706558
v -87.737500 -33.567630 498.334490
v -78.824532 -19.934853 492.601074
v -71.056207 -27.207284 524.163600
v -69.796898 -6.199886 476.384766
v -67.627510 -18.635773 509.259430
v -79.660423 -27.560699 520.558411
v -86.880915 -33.658767 498.626643
v -88.190174 -32.628118 497.477099
v -88.938820 -32.096634 496.696960
v -74.251515 9.809200 468.325109
v -88.801376 -32.158104 496.780548
v -65.740326 -0.812157 475.883240
v -69.813438 8.382652 471.035065
v -77.130482 -42.768876 528.224596
v -88.938820 -32.074512 496.671387
v -74.143539 1.193977 467.738586
v -82.818072 -25.414617 517.366561
v -61.525940 -42.200156 526.099170
v -68.903586 2.528152 468.303922
v -63.590980 -18.162414 514.518758
v -74.080188 9.818968 468.333857
v -87.168656 -33.565950 498.386657
v -69.796898 8.355049 471.035065
v -77.978573 -42.247371 526.813981
v -71.142618 -26.896129 524.209506
v -77.230463 -42.884056 527.994766
v -86.809568 -33.639099 498.560786
v -78.042572 -42.097940 526.747976
v -74.282266 9.915544 468.376195
v -88.855232 -32.093552 496.696960
v -94.365325 -8.332493 478.788346
v -65.669846 -0.812157 476.050415
v -77.654282 -8.000832 498.398560
v -65.617439 -0.891090 476.050415
v -88.855232 -32.074512 496.676697
v -56.506218 -48.879807 527.457764
v -88.938820 -32.158104 496.759918
v -55.096283 -23.632008 516.173218
v -89.022415 -31.873241 496.446167
v -80.652206 -46.663029 516.728762
v -74.107948 9.960885 468.371078
v -87.590816 -33.593311 498.306994
v -59.130929 -23.828390 520.275251
v -77.152748 -27.944359 523.863403
v -88.347698 -32.928991 497.689446
v -88.351112 -32.913089 497.642875
v -74.022041 9.887253 468.360229
v -73.976357 9.821571 468.360229
v -91.451706 -13.016182 481.065765
v -63.444122 -55.981018 530.157104
v -79.994781 -27.560699 520.523438
v -69.796898 8.455696 470.533539
v -58.428772 -24.049953 519.801208
v -72.471756 -4.155727 473.172211
v -66.118973 -1.982410 475.087830
v -61.570183 -22.270945 506.691833
v -55.085201 -23.632008 516.124634
v -78.023696 -42.227377 526.603794
v -58.595947 -23.882774 519.896484
v -88.391455 -32.892232 497.787028
v -77.964362 -42.331121 526.638786
v -61.210743 -15.190920 503.695313
v -86.514732 -8.836723 497.248138
v -63.644176 -42.606750 520.687073
v -62.114700 -24.384308 523.863403
v -78.490173 -45.615959 518.719727
v -65.450256 -1.297592 476.384766
v -76.569732 -38.459378 526.013416
v -65.450256 -1.313698 476.400787
v -69.842049 8.549828 470.700714
v -86.836607 -33.663132 498.765615
v -70.925793 -27.809069 523.957985
v -84.425003 -23.130470 513.868164
v -58.195280 -14.113756 501.207410
v -87.837845 -33.495529 498.201569
v -57.476466 -15.135486 501.687409
v -74.645073 -6.830582 474.486816
v -79.158890 -19.953140 492.601074
v -60.503897 -37.043855 522.097711
v -62.106693 -9.701542 499.121033
v -88.260731 -32.982451 497.699329
v -65.576324 -0.979340 476.384766
v -55.085201 -23.799187 516.132568
v -77.654282 -48.511223 518.179382
v -82.264113 -26.145228 517.993848
v -70.890054 -27.702316 524.002981
v -77.933167 -28.898125 523.361877
v -57.456642 -24.467899 519.182434
v -58.305798 -14.150417 501.095761
v -87.778265 -33.494884 498.202837
v -85.846024 -33.829887 498.987213
v -68.896446 -15.022320 506.978424
v -76.622344 -41.560442 525.727627
v -55.136608 -23.548416 516.173218
v -77.152748 -8.168007 498.177155
v -76.726883 -41.738295 525.871465
v -67.790756 -29.288422 523.027527
v -74.733500 9.333174 468.413583
v -91.122664 -12.852441 489.412566
v -75.648140 -7.332115 496.217438
v -70.985976 -27.720413 524.050667
v -61.588015 -42.489206 526.438410
v -87.701327 -33.526418 498.241515
v -69.909735 8.836932 470.494527
v -78.133704 -15.323065 481.546129
v -71.895126 -4.991619 474.211456
v -80.749924 -46.921666 516.804723
v -55.482235 -23.872389 516.604348
v -72.137398 -6.830582 475.891937
v -74.812248 2.029869 467.929810
v -68.793823 -15.022320 506.831085
v -79.737762 -27.727879 520.687073
v -88.855232 -31.823746 496.407654
v -87.183449 -9.003899 496.995056
v -65.501526 -1.480873 476.719147
v -77.319923 -8.122173 498.285156
v -87.852158 -33.446095 498.117981
v -84.449509 -23.143749 513.951023
v -72.471756 -2.483944 471.754211
v -77.654282 -48.482006 518.012207
v -69.796898 -1.743408 472.372498
v -89.022415 -31.935818 496.529785
v -55.122009 -23.632008 516.256836
v -68.129622 -24.389521 523.809772
v -64.439011 -47.355657 530.125438
v -89.022415 -31.907337 496.490417
v -87.782073 -33.469091 498.124521
v -63.689402 -18.489243 512.441358
v -88.688049 -32.325283 496.971100
v -71.600760 -14.775237 504.920545
v -64.462001 -26.981837 525.307776
v -80.636691 -46.829493 516.686739
v -77.482898 -43.332897 521.185127
v -72.261229 -37.386874 529.128682
v -72.250201 -37.194823 529.028847
v -76.521886 -41.726376 525.685515
v -87.897711 -33.471440 498.392602
v -70.102091 10.105814 470.527234
v -88.423010 -32.867604 497.672260
v -77.319923 -8.168007 498.328247
v -55.152557 -23.548416 516.256836
v -74.645073 2.029869 467.823486
v -89.022415 -31.992043 496.613373
v -80.612147 -46.955059 516.685989
v -89.022415 -31.990925 496.611694
v -86.766030 -33.435301 498.391211
v -78.657349 -45.615959 518.572754
v -72.304573 -37.089867 528.940186
v -60.434910 -17.571011 501.795898
v -58.863089 -23.559375 519.990623
v -74.262870 -30.405589 524.811128
v -86.691977 -33.627249 498.564589
v -88.396031 -31.799056 496.867497
v -78.657349 -4.322906 489.400879
v -69.379496 -28.137165 522.998889
v -72.329143 -51.065292 527.187211
v -69.914177 8.657635 470.851946
v -77.487106 -7.911873 498.285156
v -67.976418 -29.566837 523.194702
v -77.821526 -42.517579 526.767944
v -78.483910 -48.189357 517.384089
v -65.879471 -2.483944 475.214539
v -77.487106 -7.690483 498.285156
v -89.106003 -31.923985 496.613373
v -70.147868 10.211906 470.460067
v -76.627695 -41.097293 525.555098
v -89.168411 -31.907337 497.449249
v -80.597201 -45.929390 516.565047
v -71.437592 6.042152 467.691498
v -79.994781 -27.727879 520.611755
v -64.158260 -47.443373 530.208846
v -61.895126 -35.499091 526.004606
v -87.221815 -9.210238 496.880220
v -79.766175 -47.807044 517.000445
v -87.527490 -33.506816 498.203406
v -58.977769 -23.516707 520.011076
v -65.622726 -1.146515 476.886322
v -68.125114 -29.659794 523.194702
v -88.938820 -31.959179 496.529785
v -71.635864 5.674294 476.886322
v -88.938820 -31.907337 496.470367
v -88.594611 -32.275147 497.021860
v -70.221521 10.366924 470.569249
v -88.148185 -32.926050 497.627622
v -68.961006 -15.022320 507.048340
v -61.411290 -33.251320 524.799747
v -76.568697 -41.253472 525.494994
v -55.185028 -23.548416 516.340393
v -88.664871 -31.740158 496.446167
v -88.721724 -32.569527 497.262300
v -88.855232 -31.944061 496.529785
v -90.364975 -24.433211 504.438955
v -88.855232 -31.907337 496.489441
v -70.150289 10.277274 470.559446
v -88.665798 -32.592074 497.253829
v -88.938820 -32.026321 496.613373
v -88.938820 -31.990925 496.568634
v -88.688049 -32.576050 497.212524
v -76.572362 -41.131633 525.298999
v -68.422119 5.707794 469.697632
v -55.168793 -23.548416 516.304443
v -93.534633 -13.610026 482.234369
v -68.973251 -4.490086 475.214539
v -61.758550 -42.450420 526.074807
v -70.212726 10.408498 470.694380
v -90.336438 -24.311781 504.323801
v -88.855232 -32.017010 496.613373
v -73.140465 -13.014526 502.798950
v -88.855232 -31.990925 496.583038
v -77.952848 -41.976444 526.419094
v -88.659286 -32.576050 497.198486
v -89.188049 -31.990925 496.947723
v -88.604462 -32.581711 497.198486
v -70.648672 -27.489739 523.916190
v -78.063059 -41.913795 526.541411
v -72.107127 -50.688910 527.289486
v -87.693140 -33.604475 498.378060
v -79.962307 -47.786092 517.010958
v -70.145993 10.336989 470.721863
v -88.604462 -32.576050 497.192139
v -86.729039 -33.566783 498.483598
v -74.002203 -30.126450 524.758315
v -88.569656 -32.576050 497.198486
v -89.106003 -31.881485 496.529785
v -61.837362 -42.719053 526.195365
v -89.558441 -31.405800 496.028229
v -77.152748 -27.844448 523.529053
v -70.118341 10.213281 470.558683
v -89.523941 -31.432579 496.028229
v -76.985565 -48.505531 519.015259
v -72.806107 -34.719025 526.371094
v -66.933634 -18.816868 518.223429
v -89.523941 -31.405800 495.967590
v -88.577403 -32.610166 497.250902
v -80.560930 -45.911901 516.394580
v -71.546512 -14.712399 505.211693
v -69.796898 -2.651123 473.088074
v -70.113727 10.220926 470.704341
v -80.068299 -47.741321 516.989421
v -65.784622 -2.651123 475.330109
v -63.885170 -18.198711 511.826599
v -64.614365 -28.062233 525.886475
v -88.520874 -32.644039 497.282074
v -88.520874 -32.576050 497.216827
v -74.802811 -12.681824 502.130249
v -76.542054 -41.352626 525.298830
v -65.784622 -2.722538 475.381714
v -80.329132 -27.982635 520.687073
v -69.407604 2.977194 467.913897
v -69.822128 8.382652 471.202240
v -88.688049 -32.057976 496.780548
v -68.793823 -15.137451 507.145599
v -88.745325 -32.530159 497.199182
v -88.106916 -33.125672 497.781187
v -88.771645 -32.492458 497.143127
v -89.088783 -31.990925 496.696960
v -89.022415 -32.053493 496.696960
v -60.074220 -37.097946 522.230975
v -88.110787 -33.082019 497.740217
v -65.864166 -2.818302 475.381714
v -88.143220 -33.015687 497.710338
v -88.688049 -32.567944 497.198486
v -77.654282 -7.833652 498.404053
v -57.947187 -19.356709 506.826368
v -69.964081 -2.664677 473.041199
v -76.507606 -41.553785 525.551570
v -77.987736 -42.214461 526.503653
v -83.605490 -24.802042 516.298084
v -78.039724 -42.087907 526.534177
v -78.991714 -4.490086 489.560364
v -65.951797 -2.818302 475.286804
v -76.484032 -48.535622 518.848083
v -77.246407 -27.895054 523.361877
v -64.357555 -24.115006 522.156231
v -65.921280 -2.651123 475.214539
v -55.314350 -23.548416 516.507568
v -88.032441 -33.146614 497.777480
v -89.329124 -31.572979 496.111816
v -88.013951 -33.012652 497.720734
v -76.531285 -41.426508 525.520634
v -76.552125 -38.284311 525.722360
v -64.781548 -28.062233 525.909180
v -88.023819 -33.095564 497.736124
v -60.926171 -32.156986 523.765483
v -61.426466 -41.643896 525.699462
v -65.747459 -0.644981 476.384766
v -64.948730 -28.062233 525.906006
v -80.156527 -47.797483 517.105433
v -61.452796 -41.933919 525.852631
v -74.979431 2.197052 468.091400
v -88.604462 -32.492458 497.126556
v -55.252380 -23.548416 516.440247
v -60.951618 -17.362820 500.792816
v -87.964765 -32.818311 497.685899
v -88.520874 -32.546631 497.198486
v -64.048805 -47.424232 530.252639
v -64.781548 -28.229412 525.941772
v -88.520874 -32.492458 497.171906
v -87.951993 -33.137014 497.781381
v -69.796898 8.369705 471.536621
v -84.423353 -23.111413 514.017543
v -58.303437 -23.960686 519.674867
v -70.177933 10.388786 470.867889
v -78.824532 -4.490086 489.567413
v -70.131256 10.290733 470.867889
v -64.996092 -14.933947 515.466866
v -77.947784 -42.289244 526.505202
v -67.122040 3.819756 470.533539
v -71.696603 -55.117002 528.718017
v -70.144987 10.254000 470.955222
v -61.246140 -17.028461 500.124115
v -76.475901 -41.563898 525.417158
v -76.502484 -41.465276 525.364261
v -88.699946 -32.589703 497.307889
v -63.845638 -18.187583 512.003585
v -79.827606 -21.831043 493.938507
v -88.614278 -32.628168 497.310326
v -66.035980 -2.818302 475.214539
v -68.292297 -29.065304 522.769836
v -55.401732 -23.703008 516.582433
v -69.964081 8.549828 471.200134
v -89.504219 -31.405800 495.944641
v -77.988640 -47.287743 519.734863
v -70.204514 10.388786 471.035065
v -89.440353 -31.436916 495.944641
v -76.534922 -37.605945 525.110724
v -70.103241 -5.325977 475.381714
v -64.948730 -28.229412 525.982117
v -67.333328 4.036011 470.533539
v -77.856605 -42.178372 526.393116
v -66.118973 -2.651123 475.081970
v -78.013680 -29.232483 523.529053
v -55.218475 -23.632008 516.424011
v -70.047088 8.683969 471.265278
v -87.929141 -33.059986 497.764954
v -71.840087 -37.268459 529.180212
v -74.537252 10.066575 468.550414
v -76.136001 -43.540054 529.111711
v -68.393140 -54.801335 529.279311
v -55.168793 -23.632008 516.354858
v -67.115812 -24.531540 523.261574
v -89.356766 -31.461990 495.944641
v -71.465634 -55.200139 528.721321
v -88.490834 -32.696117 497.366603
v -88.520874 -32.659637 497.302399
v -73.977527 -30.398291 524.878843
v -79.158890 -27.226341 520.442383
v -77.487106 -7.666473 498.292542
v -73.815620 -30.468267 524.923464
v -69.964909 -55.377390 528.244220
v -61.718267 -42.107728 525.730612
v -76.506224 -41.602729 525.235533
v -70.102165 8.717003 471.369415
v -72.289266 -50.552900 526.969322
v -62.273872 -40.600609 524.448242
v -88.770307 -32.519977 497.269002
v -65.115906 -28.396591 526.082214
v -77.821457 -46.117496 519.563477
v -88.431804 -32.745000 497.422990
v -65.283081 -28.396591 526.091309
v -57.946547 -19.482148 506.806985
v -72.315554 -26.948093 523.890595
v -76.767698 -37.952718 525.129345
v -62.441051 -40.586300 524.197815
v -62.331627 -40.433434 524.197815
v -55.239105 -23.548416 516.424011
v -88.366069 -32.737557 497.417484
v -73.140465 -12.347466 501.946320
v -66.118973 -0.187958 476.050415
v -65.115906 -28.229412 525.997925
v -89.273178 -31.534237 496.028229
v -68.651612 -42.893401 529.797126
v -77.821457 -46.284676 519.599915
v -86.435434 -33.196320 498.420504
v -79.983763 -22.147740 494.180785
v -64.447189 -23.381241 521.605530
v -88.552397 -32.624975 497.913968
v -59.912222 -37.258453 522.310315
v -91.517654 -14.353607 489.424683
v -64.002921 -18.077560 511.763210
v -72.068458 -26.926509 524.030810
v -61.781160 -41.871319 525.492074
v -65.283081 -28.229412 525.970032
v -79.326065 -27.059162 520.230103
v -66.173035 -1.815231 475.047363
v -59.748345 -37.226653 522.408681
v -89.189590 -1.815231 479.150726
v -89.189590 -31.530972 496.028229
v -65.283081 -28.311405 526.036743
v -71.667931 6.209328 476.551971
v -66.350685 0.190910 475.883240
v -87.325774 -33.485641 498.244066
v -71.882803 -26.671567 523.874486
v -65.450256 -28.396591 526.046936
v -86.353607 -8.836723 497.282074
v -86.567451 -33.646464 498.625005
v -59.873187 -37.090973 522.347818
v -71.857024 -26.704000 524.028572
v -79.359360 -27.226341 520.352661
v -88.437286 -32.608162 497.282074
v -77.876051 -42.396043 526.553762
v -87.446909 -33.561744 498.272745
v -63.962539 -18.019729 511.953406
v -78.258629 -20.372028 492.433899
v -59.720979 -37.070145 522.532376
v -59.554554 -37.259795 522.610945
v -78.734268 -4.490086 489.591858
v -88.604462 -31.740158 496.501251
v -88.437286 -32.576050 497.264160
v -65.416991 -28.338588 526.005729
v -76.687156 -38.290968 525.386526
v -82.746994 -25.545754 517.498852
v -76.627760 -38.364023 525.568373
v -71.803040 6.269897 476.551971
v -64.614365 -46.117496 529.941833
v -72.304573 -36.987419 528.878784
v -70.105443 8.662286 471.577042
v -77.577835 -28.396591 523.361877
v -72.265686 -36.922688 528.878784
v -64.115482 -47.282722 530.152802
v -79.493240 -27.059162 520.215698
v -70.120214 8.719326 471.490221
v -58.126530 -23.981025 519.486833
v -68.571709 -28.563770 522.693176
v -90.078763 -28.979913 501.393040
v -78.155815 -29.547878 523.529053
v -71.803040 6.209328 476.598541
v -89.708525 -31.248880 496.099386
v -70.021530 8.549828 471.536621
v -72.454099 5.698586 468.023286
v -89.658978 -31.298866 495.964318
v -72.311102 5.681246 467.956490
v -70.172018 9.604073 471.281735
v -78.162247 -29.566837 523.529053
v -59.765686 -37.435385 522.377691
v -64.047453 -45.916581 529.744513
v -71.755024 -26.633121 524.048482
v -87.459622 -33.602888 498.339375
v -71.778649 -26.590405 523.917786
v -88.462341 -32.480836 497.217770
v -86.347557 -8.836723 497.283966
v -59.606513 -37.549778 522.453159
v -74.812248 4.203194 468.748871
v -76.350161 -43.564019 528.887824
v -55.770264 -24.049953 516.841919
v -59.492049 -37.567809 522.528595
v -91.530090 -14.353607 489.397308
v -59.627373 -37.440867 522.430536
v -87.376613 -33.580845 498.324595
v -70.159965 8.875506 471.519735
v -78.657349 -4.471325 489.591858
v -77.986389 -45.719512 519.397026
v -74.143539 -12.347466 502.107117
v -74.924919 4.370369 468.861755
v -88.688049 -31.907337 496.615051
v -88.422428 -32.712128 497.380436
v -88.437286 -32.659637 497.319763
v -59.541401 -37.429361 522.499751
v -64.339134 -43.442642 521.355774
v -78.322998 -20.298119 492.433899
v -63.276943 -24.493404 523.696289
v -79.493240 -27.253719 520.352661
v -75.709435 -7.164940 496.111816
v -89.356766 -31.689518 496.529785
v -88.359762 -32.686203 497.380495
v -74.894609 10.238328 469.038092
v -89.607536 -31.362209 496.028229
v -58.261831 -23.881974 519.541784
v -73.809181 -12.058937 501.795898
v -88.369910 -32.658062 497.355233
v -63.921411 -18.094886 511.914853
v -64.781548 -21.375099 502.101776
v -64.447189 -27.305862 525.702393
v -71.216315 -14.806063 504.926889
v -59.643202 -37.348446 522.442053
v -77.855011 -45.950317 519.516785
v -71.881233 5.584732 467.986339
v -70.174195 9.147826 471.484448
v -87.314903 -9.171078 496.780548
v -62.553547 -40.767792 524.197815
v -62.790852 -17.362820 499.121033
v -70.034865 -55.438629 528.320046
v -66.311317 0.190910 476.384766
v -74.979431 4.370369 468.887451
v -64.793494 -14.994809 515.336671
v -71.680637 -26.700437 524.119288
v -72.038137 5.588391 468.020849
v -71.280153 -55.251227 528.733402
v -61.772339 -28.435562 523.863403
v -88.303134 -32.620352 497.387901
v -66.345673 -2.149586 474.880188
v -87.301621 -33.594093 498.377844
v -78.873079 -15.347374 481.717195
v -74.609982 10.469432 468.766857
v -79.660423 -47.622101 518.319824
v -64.447189 -27.393520 525.735474
v -88.026041 -33.288603 497.963569
v -86.539440 -33.512443 498.491056
v -78.012075 -41.500483 527.166490
v -86.347557 -8.669544 497.285645
v -66.377625 0.358086 476.384766
v -73.809181 -9.614662 498.786682
v -65.784622 -21.375099 501.303040
v -77.934214 -41.617482 527.320450
v -67.582108 4.370369 470.867889
v -72.965488 -30.415788 524.417337
v -64.885508 -14.798635 515.270317
v -87.935753 -33.307121 497.950806
v -89.013734 -32.103771 497.565151
v -66.685852 -4.322906 476.886322
v -88.021707 -33.250840 497.905311
v -77.988640 -45.823448 519.349609
v -74.143539 -9.463829 498.786682
v -71.385970 -26.733716 524.186365
v -87.945736 -33.252940 497.890693
v -63.533358 -47.613439 531.133483
v -89.109979 -31.862241 497.650825
v -64.447189 -27.560699 525.784912
v -76.102460 -43.739869 529.197395
v -71.803040 -36.757202 529.045959
v -83.551694 -24.702263 516.376733
v -77.210296 -44.154429 521.269896
v -74.247673 10.075824 468.410943
v -87.862743 -33.277637 497.917667
v -71.691665 -26.567430 524.027230
v -62.645535 -40.934967 524.197815
v -71.803040 -36.755508 529.045410
v -70.609144 -54.981093 526.675334
v -74.103294 10.071763 468.399481
v -78.657349 -4.550129 489.759033
v -63.444122 -24.551487 523.604553
v -61.437981 -18.031532 506.313232
v -64.614365 -27.560699 525.775391
v -80.499394 -45.919092 516.225376
v -75.313782 -33.913475 524.956177
v -69.798782 -4.322906 474.545807
v -71.589616 -26.503968 524.034758
v -62.884281 -10.006969 500.124115
v -72.182462 5.558700 468.185423
v -72.074845 5.505709 468.223728
v -64.587532 -27.393520 525.702393
v -88.103472 -33.190490 497.876939
v -79.660423 -27.509129 520.519897
v -88.091330 -33.161793 497.816536
v -60.148902 -36.865171 522.146730
v -76.250944 -43.767313 529.002390
v -71.971877 -36.914740 529.037544
v -72.479057 -5.493156 474.378632
v -89.601471 -31.405800 496.278992
v -88.020333 -33.219649 497.863963
v -88.020040 -33.176129 497.810306
v -64.614365 -27.393520 525.689087
v -66.453331 -22.712524 502.230804
v -77.836409 -40.906331 527.156100
v -71.480575 -26.427674 524.026489
v -66.453331 -22.870564 502.464600
v -88.179285 -33.123374 497.880979
v -64.614365 -27.414555 525.702393
v -77.777817 -40.941002 527.261420
v -89.356766 -31.708378 496.696960
v -94.328481 -9.346115 479.457352
v -66.453331 -22.645264 502.130249
v -88.362269 -32.301962 497.207157
v -60.358257 -36.735931 522.008394
v -64.989934 -14.763712 515.290816
v -77.426788 -14.855145 479.895538
v -73.976357 10.054436 468.423981
v -66.954865 -4.585430 476.886322
v -71.970215 -36.588329 528.931641
v -60.769268 -18.955078 503.133331
v -76.205900 -44.016693 528.998799
v -60.114310 -36.648589 522.095088
v -72.323577 5.633619 468.201605
v -88.087871 -33.234318 497.932788
v -71.472948 -26.531630 524.107253
v -77.817929 -40.847983 527.058911
v -74.518311 4.537544 468.694580
v -68.356858 -55.814927 528.648236
v -69.826904 5.540619 475.883240
v -71.803040 -36.588329 528.988281
v -58.345181 -23.966362 519.720642
v -64.757507 -27.560699 525.702393
v -77.294380 -27.560699 523.194702
v -78.500069 -4.490086 489.759033
v -71.395274 -26.410854 524.053968
v -87.934598 -33.188135 497.828372
v -77.899484 -40.945401 527.034424
v -85.933329 -34.115984 499.327960
v -72.471756 1.512230 468.025848
v -87.858979 -33.224858 497.891198
v -73.809181 -17.085403 508.817383
v -72.207221 5.564907 468.366648
v -89.402443 -31.572979 496.195404
v -77.821457 -28.532322 523.194702
v -60.004569 -36.719784 522.217679
v -87.889126 -33.140656 497.821006
v -73.208801 -30.266785 524.582939
v -72.126489 5.509479 468.328208
v -79.608554 -47.335733 516.536458
v -65.232839 -16.080720 511.857066
v -74.272998 10.243718 468.450754
v -77.976101 -41.050342 527.012945
v -71.291698 -26.494291 524.130777
v -70.504892 10.349601 471.741508
v -74.328598 -17.362820 508.817383
v -85.906969 -34.085446 499.229556
v -60.320394 -36.525843 521.944878
v -80.522467 -46.123942 516.481340
v -64.781548 -27.594372 525.702393
v -57.759685 -13.698010 499.841585
v -58.427975 -23.882774 519.767578
v -75.974616 -44.418649 529.201034
v -75.313782 -34.080654 524.898987
v -89.356766 -1.982410 479.145844
v -71.117703 -26.530957 524.166877
v -77.828260 -40.869899 526.898417
v -74.110831 10.244334 468.436497
v -66.466110 1.026802 476.050415
v -66.787689 -4.382030 476.719147
v -88.112758 -33.260799 498.055559
v -74.477890 -17.415695 508.817383
v -88.108744 -33.244741 497.989096
v -60.221031 -36.389859 521.911031
v -76.985565 -48.503166 518.680908
v -76.073225 -44.261037 529.164388
v -84.484673 -23.206609 514.066140
v -74.812248 -17.362820 508.720001
v -64.446723 -27.049303 525.501144
v -57.645046 -15.828339 503.107341
v -60.064751 -36.469347 522.098111
v -78.490173 -4.485497 489.759033
v -71.232995 -55.151945 528.878755
v -74.297033 10.406818 468.482561
v -80.567484 -46.368009 516.636533
v -79.827606 -27.226341 520.396667
v -62.075180 -42.169168 527.743665
v -77.950746 -41.006554 526.870817
v -88.190054 -33.170200 498.026443
v -74.888474 4.537544 468.861755
v -64.015866 -47.305115 530.215073
v -60.078106 -36.341593 522.012165
v -88.016749 -33.351701 498.104329
v -86.702267 -33.676321 498.693196
v -89.189590 -31.705486 496.278992
v -89.189590 -31.656567 496.199341
v -63.902155 -18.051365 512.122895
v -94.046125 -9.381234 479.349435
v -62.259613 -35.794164 526.211156
v -64.494119 -27.189248 525.573716
v -67.122040 -22.894474 502.464600
v -66.816460 -4.322906 476.551971
v -55.407129 -25.016160 514.858977
v -74.154396 10.422672 468.468008
v -74.728882 -23.381241 520.519897
v -77.839176 -40.951157 526.706294
v -92.785675 -12.514645 481.065765
v -70.246033 10.388786 471.202240
v -71.948612 5.471892 468.229090
v -74.616953 -23.438966 520.445918
v -55.955936 -24.133541 517.009094
v -69.194216 -23.363917 522.672572
v -87.935753 -33.362511 498.034363
v -87.935753 -33.328350 497.980072
v -67.122040 -22.682159 502.130249
v -74.817780 4.704727 468.861755
v -69.973587 -3.654194 473.877106
v -59.985946 -36.542745 522.204702
v -58.428772 -23.882774 519.768250
v -80.437504 -46.078765 516.285316
v -67.456406 -22.712524 502.129608
v -71.795831 5.456042 468.190470
v -70.252041 10.340028 471.347653
v -67.969241 2.795782 468.395244
v -77.965208 -41.068023 526.724487
v -85.835976 -34.109215 499.246709
v -79.604219 -47.160542 516.378618
v -64.579085 -27.303311 525.582941
v -73.307648 -34.582191 526.034973
v -76.686856 -38.892879 525.766029
v -65.533852 -56.955788 528.460815
v -89.858307 -6.997761 482.983124
v -55.921093 -24.049953 517.009094
v -75.038388 -3.574081 471.321104
v -77.881439 -46.284676 519.516785
v -77.988640 -28.730946 523.189941
v -67.790756 -22.879154 502.130249
v -64.197847 -17.896652 511.780641
v -72.000816 5.484385 468.380760
v -74.280529 -11.424447 500.822460
v -70.383572 10.403347 471.489922
v -71.185157 -26.672400 524.196105
v -87.935753 -33.436153 498.201569
v -77.988640 -28.739468 523.194702
v -70.294513 10.287381 471.529777
v -63.089008 -14.520786 512.662476
v -77.896485 -41.041807 527.183175
v -63.162003 -28.563770 525.200867
v -80.161957 -27.059162 520.413208
v -59.924173 -36.914899 522.319288
v -74.477890 -11.344398 500.698700
v -70.298431 10.388786 471.375732
v -75.618065 -33.913475 524.866516
v -86.454330 -8.335186 497.282074
v -64.532646 -27.096274 525.362231
v -55.899580 -24.163364 516.913086
v -77.920984 -41.281282 527.256655
v -63.951323 -47.157680 530.217344
v -74.979431 4.704727 468.885254
v -76.641161 -38.524618 525.657204
v -66.493484 -2.149586 474.712982
v -67.456406 -22.043812 501.380188
v -68.873746 -28.807308 522.746902
v -72.676726 -30.045610 524.261737
v -77.675323 -27.059162 522.693176
v -71.823311 5.456116 468.349715
v -67.790756 -22.043812 501.203735
v -59.806161 -36.738361 522.528196
v -64.948730 -23.684395 521.355774
v -88.328877 -32.930169 498.049708
v -80.354969 -46.284367 516.301037
v -66.418579 0.692444 476.050415
v -71.301060 -26.340846 524.036975
v -90.452988 -28.647358 501.210754
v -78.370651 -4.322906 489.591858
v -71.769470 5.540619 468.025848
v -78.151598 -26.079566 520.894599
v -78.007767 -41.413795 527.161490
v -71.268967 -26.244277 523.958152
v -88.262572 -33.041603 498.237311
v -66.692642 -1.982410 474.378632
v -60.873135 -18.031532 501.795898
v -74.477890 4.704727 468.762268
v -84.487207 -23.334945 514.169708
v -89.106003 -31.572979 496.098145
v -70.632790 -4.911800 474.712982
v -77.993895 -41.132980 527.066420
v -88.186776 -33.203397 498.244235
v -78.371979 -47.287743 519.516785
v -67.456406 -22.454437 501.795898
v -77.811356 -27.059162 522.526001
v -57.952177 -19.577614 506.838917
v -86.347557 -8.502365 497.300079
v -89.028591 -31.430579 496.019987
v -71.468681 5.632713 468.025848
v -64.545143 -17.808683 511.846431
v -70.131256 5.707794 476.089844
v -63.864658 -42.773930 521.857300
v -70.298431 5.540619 476.309204
v -77.152748 -48.470688 519.015259
v -78.322998 -4.379265 489.759033
v -89.022415 -31.641068 496.195404
v -73.685616 9.051361 468.193054
v -78.322998 -4.322906 489.653076
v -65.115906 -15.858212 511.792267
v -78.043766 -41.270192 527.007237
v -74.879990 5.039085 468.861755
v -59.898594 -36.591627 522.357336
v -71.597357 5.472312 468.177096
v -78.322998 -28.898125 523.089844
v -71.635864 5.540619 468.049255
v -67.790756 -22.606564 501.795898
v -57.760056 -24.217133 519.315125
v -76.745694 -38.670161 525.410002
v -86.693131 -33.676024 498.814396
v -84.459545 -23.190731 514.181739
v -70.962521 -14.940452 503.998269
v -59.902762 -36.268619 522.279378
v -77.625198 -27.393520 522.860352
v -64.742538 -27.387496 525.502596
v -77.560640 -43.114386 520.362073
v -79.827606 -27.393520 520.465271
v -76.406410 -43.935157 528.624710
v -79.827606 -27.530296 520.519897
v -72.743734 -10.583875 498.894745
v -62.558820 -41.228256 524.448140
v -76.889346 -38.536960 525.154258
v -65.784622 -56.856583 528.544434
v -77.979018 -41.764020 527.206237
v -64.685606 -27.230052 525.302926
v -64.443783 -17.745117 511.940190
v -89.273178 -31.797127 496.696960
v -71.468681 5.492905 468.193054
v -89.512177 -2.316765 479.226807
v -71.468681 5.540619 468.115173
v -75.648140 -34.080654 524.861084
v -74.812248 4.871902 468.878967
v -78.029373 -41.723138 527.073088
v -79.682442 -45.289806 517.757661
v -68.125114 -22.644470 501.461548
v -85.842396 -34.230863 499.454783
v -58.104958 -24.551487 519.600403
v -73.641998 9.316383 468.360229
v -64.759560 -27.393520 525.535217
v -77.563682 -43.162037 520.029231
v -59.795168 -36.351563 522.621087
v -78.016734 -41.578463 527.150965
v -65.115906 -23.548416 521.192444
v -57.999877 -19.637890 506.786945
v -74.934250 -10.006969 499.789734
v -57.948358 -24.052134 519.369749
v -71.616003 5.473308 468.368756
v -70.989852 -26.665631 524.194458
v -74.645073 4.828560 468.861755
v -90.747528 -27.727879 495.610291
v -83.499140 -24.990105 516.509303
v -63.444122 -20.696701 519.182434
v -71.134323 -55.145126 528.908813
v -80.033264 -27.560699 520.519897
v -78.022697 -20.372028 491.932373
v -64.781548 -27.421955 525.535217
v -63.611298 -42.558533 521.355774
v -82.605705 -25.452647 517.414783
v -71.462355 5.488331 468.293177
v -74.568863 4.871902 468.861755
v -90.694199 -27.668251 495.610291
v -71.004200 -14.828571 503.864682
v -71.364380 5.540619 468.193054
v -90.527016 -29.511108 494.774414
v -77.988640 -46.169506 519.349609
v -63.754791 -24.718666 523.361877
v -77.821457 -23.109776 495.108765
v -74.645073 4.871902 468.871521
v -80.161957 -27.393520 520.483704
v -71.970215 -1.982410 471.542786
v -71.301498 5.576958 468.193054
v -57.596729 -24.217133 519.182434
v -88.045590 -31.408214 496.807592
v -61.910355 -28.898125 524.197815
v -86.596813 -33.688998 498.732831
v -79.832326 -47.260685 516.512327
v -64.447189 -19.584961 500.124115
v -88.623658 -2.483127 479.462817
v -77.307190 -27.727879 523.194702
v -61.833582 -22.393917 518.693584
v -64.072001 -47.609038 530.373302
v -77.495285 -43.482583 520.267017
v -67.869034 4.871902 471.035065
v -87.423729 -9.338257 496.613373
v -73.474823 9.218544 468.498596
v -80.161957 -27.560699 520.504700
v -74.645073 2.753548 468.025848
v -65.617439 -23.381241 521.255615
v -89.421188 -24.384308 495.275940
v -71.134323 5.693459 468.193054
v -90.527016 -27.513554 495.610291
v -78.029406 -41.121698 526.867589
v -80.526268 -45.771372 515.940594
v -67.122040 -2.124256 474.044281
v -61.832072 -42.308409 527.506873
v -57.989357 -19.563418 506.750853
v -78.155815 -20.360638 492.099548
v -81.996709 -3.761881 491.041426
v -89.370728 -24.217133 495.108765
v -64.889510 -27.569349 525.538993
v -70.704384 6.376511 475.883240
v -55.503147 -23.715595 516.709351
v -73.922381 -23.705723 520.129419
v -65.673386 -23.339287 521.336799
v -70.711494 -26.791856 524.117228
v -80.137742 -47.328156 516.666129
v -71.134323 5.707794 468.169434
v -88.688049 -2.647243 479.561157
v -90.527016 -29.232483 494.723938
v -76.764501 -38.988861 525.343946
v -63.611298 -42.488823 521.690125
v -77.487106 -41.311729 523.529053
v -65.441733 -23.624838 521.348862
v -78.824532 -28.898125 522.928467
v -71.366469 5.541358 468.318425
v -66.286148 -2.852070 475.047363
v -63.026176 -14.604172 512.578918
v -72.304573 10.683838 471.035065
v -84.422135 -23.105761 514.093203
v -70.974067 -26.483220 524.160251
v -71.309641 5.586062 468.324583
v -78.007839 -41.145643 526.682847
v -90.595566 -29.065304 494.774414
v -67.767143 4.537544 470.700714
v -75.815323 -33.913475 524.816772
v -77.275543 -14.520786 479.895538
v -72.294981 -50.182944 526.686504
v -78.617165 -28.563770 522.860352
v -89.308853 -24.384308 495.108765
v -78.077398 -41.288752 526.710762
v -74.792931 -2.772789 470.680846
v -57.849415 -24.070000 519.268465
v -77.487106 -27.767525 523.027527
v -71.190820 5.668165 468.317122
v -78.657349 -28.592266 522.860352
v -89.178565 -26.275491 498.324217
v -70.821590 -26.543203 524.161616
v -67.289223 -1.982410 473.800812
v -78.087244 -41.500660 526.881023
v -74.143539 4.674500 468.527405
v -86.493251 -33.680158 498.703364
v -81.208484 -44.803158 515.712789
v -70.799973 -14.899227 503.969208
v -73.676158 -30.390553 524.873869
v -89.515137 -24.049953 495.275940
v -72.487250 5.725828 467.858824
v -73.586491 -30.437880 524.860861
v -77.375198 -48.457993 518.848083
v -90.578186 -29.734016 494.941589
v -90.460388 -27.727879 495.108765
v -78.322998 -20.204849 492.057556
v -63.558327 -19.646058 513.451383
v -58.044017 -19.578040 506.689803
v -80.325531 -27.727879 520.519897
v -63.928131 -24.885845 523.696289
v -61.955787 -42.601519 527.742667
v -73.458338 -30.391480 524.770203
v -63.983465 -14.951111 514.094656
v -63.399841 -29.734016 525.535217
v -90.617332 -29.566837 494.941589
v -72.239485 5.767209 467.790769
v -63.945656 -24.901417 523.696289
v -90.527016 -27.637093 495.275940
v -90.527016 -29.734016 494.854187
v -80.329132 -27.727879 520.518860
v -90.527016 -29.566837 494.791321
v -82.568152 -25.104377 516.659543
v -78.155815 -46.408356 519.349609
v -82.502457 -23.748245 494.105682
v -61.899918 -42.675458 527.713867
v -70.491599 -26.552218 524.063778
v -57.760056 -24.083813 519.182434
v -63.778477 -24.746983 523.529053
v -73.302882 9.145787 468.623478
v -76.837074 -39.096004 525.200867
v -82.608270 -25.529343 517.522451
v -69.694546 -24.216066 523.547115
v -78.859406 -4.657261 489.926239
v -94.257310 -9.102955 479.280680
v -90.654137 -29.399662 494.941589
v -90.289780 -27.560699 495.108765
v -82.070018 -3.548685 490.909840
v -62.441051 -29.232483 524.824829
v -89.523941 -24.018593 495.275940
v -64.447189 -27.727879 525.815369
v -70.664237 -26.472525 524.124814
v -73.925942 -23.711711 521.228205
v -57.706585 -15.204831 501.577288
v -78.103647 -41.441996 526.680633
v -78.155815 -20.091827 491.765198
v -71.821444 10.544565 471.277359
v -55.309764 -23.636505 516.500347
v -62.441051 -22.442406 518.179382
v -66.453331 -2.818302 474.917755
v -77.487106 -28.137096 523.194702
v -90.624161 -29.734016 495.108765
v -61.969912 -42.859179 527.877109
v -66.453331 -2.985477 475.015320
v -68.670824 -53.566550 529.418271
v -58.030702 -19.638164 506.721750
v -77.220703 -14.353607 479.895538
v -64.511774 -49.206503 520.597912
v -73.750451 -23.806802 521.083236
v -64.614365 -27.727879 525.832458
v -77.555771 -28.229412 523.194702
v -69.478460 3.971694 467.140571
v -78.824532 -28.730946 522.859680
v -64.447189 -27.895054 525.831421
v -60.937092 -41.148284 515.645671
v -77.395475 -43.819461 520.563706
v -66.414902 0.358086 476.719147
v -78.991714 -4.718094 490.093414
v -64.614365 -27.895054 525.868225
v -73.685802 -30.235873 524.803309
v -64.781548 -19.633339 499.789734
v -89.611496 -23.715595 495.275940
v -70.799973 -14.855145 503.910034
v -64.158771 -17.805991 512.002819
v -77.654282 -28.343872 523.194702
v -55.837505 -23.966362 516.954590
v -64.614365 -27.904308 525.869568
v -79.660423 -45.448784 517.801514
v -77.347382 -44.144695 520.425625
v -64.970868 -24.204238 521.735206
v -61.849224 -42.773930 527.708557
v -67.623581 -5.116028 476.886322
v -75.815323 -34.080654 524.833374
v -92.198799 -13.183361 481.364197
v -67.122040 3.868835 471.066742
v -80.329132 -47.287743 518.097534
v -90.694199 -28.548828 496.111816
v -70.912618 -55.404823 527.976888
v -64.042786 -25.053024 523.863403
v -60.868572 -41.009234 515.542811
v -83.499989 -24.803173 516.473948
v -62.119935 -35.714928 520.254582
v -60.921927 -40.914648 515.482559
v -86.516451 -33.706086 498.793442
v -90.687714 -29.232483 494.941589
v -60.722184 -40.905806 515.567058
v -64.430806 -19.337351 499.831302
v -77.276695 -14.520786 480.062714
v -70.803809 -42.895357 530.073059
v -55.324178 -24.734660 514.622911
v -55.206847 -24.776131 514.697978
v -65.962944 -53.758692 524.589706
v -89.485130 -23.882774 495.108765
v -90.713737 -29.065304 494.941589
v -68.133179 -21.207920 499.288208
v -77.628071 -24.948342 520.480696
v -90.694199 -29.195999 494.941589
v -66.620514 -2.960220 474.880188
v -55.220384 -24.676287 514.618058
v -78.485034 -45.884351 513.807948
v -62.206751 -35.871099 520.536146
v -77.240365 -44.331728 520.580865
v -69.449742 -23.839946 523.463881
v -64.781548 -27.895054 525.861267
v -89.376296 -26.221324 497.592034
v -92.198799 -13.016182 481.273010
v -67.289223 -2.483944 474.116180
v -64.940183 -19.777995 499.864395
v -84.419274 -23.107323 514.171526
v -55.329281 -24.941443 514.771741
v -74.995725 -23.303786 520.663851
v -80.496315 -26.891987 520.379822
v -90.694199 -29.332630 495.108765
v -77.176422 -14.353607 480.062714
v -64.279407 -30.765621 526.275128
v -62.623886 -29.683312 525.049940
v -77.892861 -41.113375 526.557737
v -64.781548 -27.917507 525.869568
v -60.693912 -40.804931 515.547166
v -64.449243 -17.692008 512.031336
v -61.847583 -42.432433 527.552096
v -74.728696 -23.358196 520.646370
v -66.787689 -2.985477 474.793213
v -78.490173 -47.287743 519.450806
v -73.377446 -30.218265 524.678543
v -62.590275 -22.627919 517.696139
v -70.101138 -26.639686 523.861889
v -64.112839 -25.150158 523.863403
v -78.322998 -29.146252 523.194702
v -80.496315 -26.724808 520.258972
v -55.258475 -24.946596 514.781149
v -77.999912 -41.212851 526.592930
v -90.741104 -29.065304 495.108765
v -64.948730 -27.895054 525.799561
v -69.321752 4.678145 466.728487
v -80.496315 -26.845486 520.352661
v -80.275681 -46.154862 516.030120
v -65.463677 -19.699404 499.510300
v -70.329087 -21.718087 518.087696
v -61.775896 -42.568725 527.472455
v -90.014030 -27.226341 495.108765
v -55.228369 -24.905074 514.774186
v -62.488984 -22.920972 517.316472
v -64.948730 -27.994801 525.869568
v -86.986107 -33.607110 498.846789
v -90.025482 -27.063351 495.275940
v -64.159119 -25.220200 523.863403
v -76.818390 -17.028461 485.286987
v -80.663498 -26.724808 520.224976
v -89.480659 -24.384308 495.610291
v -74.062248 5.039085 468.694580
v -77.971604 -41.295813 526.514049
v -61.772339 -42.685848 527.541382
v -62.441051 -29.566837 524.871704
v -89.506195 -24.217133 495.610291
v -69.467248 -24.085324 523.780133
v -61.834741 -42.606695 527.591127
v -64.309982 -17.739390 511.984592
v -62.775406 -22.712524 517.485168
v -94.204941 -9.599621 479.561157
v -80.601196 -26.891987 520.352661
v -77.325661 -44.341321 520.364186
v -64.890518 -27.727879 525.702393
v -90.022614 -27.059162 495.275940
v -66.589645 -2.483944 474.712982
v -70.799973 -14.755241 503.802032
v -73.577783 -29.868941 524.697660
v -89.786470 -31.073629 495.649799
v -69.458043 -24.259326 523.843346
v -64.948730 -27.783672 525.702393
v -90.097359 -27.059162 495.443115
v -60.887640 -40.665878 515.370547
v -55.263790 -24.964448 514.799765
v -61.746675 -42.453928 527.376179
v -76.395469 -44.215923 528.165862
v -67.790756 -5.158798 476.721893
v -92.031570 -13.016182 481.232941
v -71.100858 10.569084 470.780477
v -63.109764 -22.378170 517.471985
v -71.134323 5.849396 468.025848
v -89.682895 -31.114514 495.632055
v -61.251797 -17.697174 506.142517
v -94.488335 -9.338257 479.561157
v -73.124917 9.473771 468.763416
v -61.437981 -17.362820 505.842560
v -90.192657 -29.399662 494.552460
v -89.723791 -31.045954 495.545688
v -74.616879 -23.407008 520.886066
v -76.818390 -17.084255 485.412415
v -66.425407 0.358086 476.886322
v -55.220759 -24.841312 514.738707
v -90.629410 -28.563770 496.446167
v -80.088370 -46.512085 516.131799
v -62.063619 -35.502268 520.162401
v -64.710891 -49.003428 520.162832
v -61.795976 -17.524144 506.088472
v -74.412231 5.039085 468.861755
v -89.535821 -31.169617 495.655037
v -64.199513 -17.704397 512.096405
v -80.663498 -26.680855 520.185486
v -90.511841 -29.566837 494.774414
v -69.451904 -24.217133 523.863403
v -77.988640 -46.953388 519.735718
v -85.846024 -8.669544 497.621490
v -89.532944 -31.031018 495.511681
v -90.359833 -29.734016 494.716003
v -84.508591 -31.071445 498.164551
v -73.474823 -29.734016 524.684143
v -78.066053 -41.427826 526.563181
v -84.341415 -31.071445 498.231506
v -61.437981 -17.326595 505.808167
v -60.959944 -40.616283 515.340853
v -77.654282 -23.402359 495.610291
v -64.956789 -23.851309 521.480100
v -62.046269 -35.399728 520.264948
v -60.853203 -40.639145 515.368485
v -74.310715 5.039085 468.833008
v -90.443428 -28.700886 501.377930
v -89.603206 -31.250082 495.772718
v -77.945266 -41.511086 526.433481
v -77.985389 -41.744439 526.467011
v -67.289223 4.109993 471.202240
v -78.073978 -41.547299 526.580637
v -89.510511 -31.298513 495.791408
v -89.519352 -31.243847 495.727286
v -72.214076 -50.197486 526.879493
v -74.143539 5.039085 468.749268
v -64.273651 -25.387379 523.863403
v -60.805757 -40.658494 515.397456
v -78.078529 -41.766513 526.694228
v -64.781548 -20.372028 516.146057
v -68.877419 -55.702744 528.460815
v -60.779620 -40.631920 515.423658
v -62.427387 -40.433434 523.863403
v -80.653046 -26.557629 520.018311
v -77.821457 -27.078968 522.526001
v -73.308080 -29.835518 524.625831
v -89.797530 -31.110626 495.783106
v -87.342999 -33.159302 498.121474
v -74.762032 -23.449376 521.228521
v -89.678002 -31.184867 495.742421
v -62.007469 -35.276400 520.099316
v -87.613960 -9.672615 496.446167
v -64.280014 -25.396740 523.863403
v -76.484032 -7.164940 496.311584
v -70.850320 -55.425580 528.250943
v -92.031624 -13.183361 481.319733
v -60.752735 -40.667968 515.436110
v -69.365554 -23.925900 523.779817
v -77.821457 -27.226341 522.600647
v -60.721217 -40.702429 515.472543
v -73.641998 4.481041 467.858673
v -66.749464 -19.973611 499.328852
v -64.391769 -25.554558 523.863403
v -84.007065 -30.904266 498.273926
v -60.682268 -40.727287 515.524111
v -60.730501 -40.626322 515.488386
v -71.007853 -14.977950 504.091918
v -70.298431 -3.487015 473.608032
v -60.691400 -40.664074 515.509491
v -61.970682 -35.135186 520.002933
v -64.101739 -17.743000 512.137935
v -70.833855 -26.300268 524.109443
v -60.790106 -40.981655 515.823475
v -65.784622 -56.816910 528.432617
v -70.947483 -26.044324 523.984522
v -76.542087 -43.063659 528.715388
v -65.114716 -28.062233 525.869568
v -70.131256 -3.319836 473.536621
v -89.293186 -31.077158 495.631005
v -74.143539 -1.974594 470.199188
v -67.122040 -17.697174 508.484192
v -86.013199 -8.502365 497.521027
v -61.989191 -39.994638 523.888606
v -77.654282 -48.495308 518.513733
v -69.295364 -23.935970 523.863403
v -68.626648 -29.065304 522.730164
v -64.080536 -25.053024 523.361877
v -90.482871 -24.738629 504.519353
v -61.961370 -35.081067 520.171058
v -64.986353 -27.717768 525.599023
v -60.737150 -40.853600 515.801671
v -89.404728 -31.247974 495.734607
v -92.031624 -13.016182 481.232971
v -64.169945 -42.941109 522.191650
v -72.121591 5.529211 468.419778
v -66.462746 1.026802 476.719147
v -84.007065 -31.071445 498.404877
v -80.830673 -26.635994 520.018311
v -63.883924 -47.404076 530.476495
v -68.459473 -29.232483 522.819458
v -85.818844 -34.171360 499.325001
v -82.836807 -24.384308 494.469147
v -60.770280 -40.760108 515.778484
v -70.762959 -26.101847 524.052716
v -69.174104 -23.783338 523.848922
v -63.932775 -47.300025 530.305093
v -66.425517 -19.387598 498.661646
v -60.733552 -41.062271 515.616534
v -67.125113 3.336945 468.141494
v -67.456406 -18.365887 509.068268
v -62.111386 -35.593677 520.385406
v -93.989357 -12.514645 482.236023
v -63.778477 -21.180561 517.176270
v -72.795445 9.200779 468.952781
v -67.790756 -18.365887 509.013885
v -60.836154 -41.067048 515.578567
v -70.545267 -26.293206 524.071983
v -63.934860 -21.040741 516.841919
v -62.081452 -39.739003 523.188609
v -65.128691 -24.212950 521.699569
v -76.434778 -43.346848 528.811315
v -80.738388 -26.724808 520.185486
v -60.688403 -41.021312 515.605093
v -83.839882 -30.569908 498.140411
v -72.118645 5.615405 468.550075
v -56.959068 -50.464134 527.541382
v -74.812248 -18.031532 509.243286
v -70.612025 -26.018424 524.048475
v -89.691124 -23.432339 495.275940
v -64.345566 -20.645201 516.152599
v -64.447189 -30.059689 526.203918
v -60.666532 -40.961420 515.612719
v -61.984661 -35.397028 520.504886
v -65.784622 -56.832458 528.460815
v -60.738011 -41.068320 515.664977
v -91.530090 -12.929771 489.090332
v -60.638824 -41.000671 515.638309
v -70.581123 5.206261 476.719147
v -63.796117 -15.330770 504.581268
v -65.052448 -16.028243 511.822122
v -66.992924 -20.012893 499.175052
v -60.633258 -40.936990 515.690552
v -65.090410 -24.166683 521.667110
v -89.022415 -4.490086 481.036682
v -62.909843 -22.712524 517.176270
v -65.083112 -27.881634 525.683557
v -80.830673 -26.826508 520.185486
v -66.495086 -41.711397 529.157483
v -60.625726 -40.847297 515.637530
v -69.028215 -29.220688 522.752659
v -91.558243 -13.016182 489.090332
v -70.787514 -25.900056 523.957784
v -77.512872 -44.468303 520.103257
v -89.523941 -28.240997 494.440033
v -70.840267 -14.990348 504.112471
v -60.642791 -40.770000 515.576875
v -89.691124 -23.500214 495.443115
v -80.938934 -26.724808 520.018311
v -76.567921 -43.531897 528.657993
v -62.106693 -40.020462 523.361877
v -61.980617 -35.211182 520.311814
v -70.701973 5.373436 476.719147
v -55.419559 -23.548416 516.609192
v -60.677582 -40.732762 515.644872
v -74.291192 -23.496130 520.702813
v -81.002525 -26.719743 519.939353
v -67.078772 -19.889450 498.775376
v -61.774429 -44.278534 527.875732
v -70.632790 5.373436 476.672546
v -78.824532 -29.399662 523.079224
v -60.734090 -41.018303 515.758703
v -60.680751 -41.012659 515.709093
v -61.922846 -35.121826 520.361977
v -73.733864 -17.362820 509.151733
v -60.683211 -40.967714 515.755380
v -60.662627 -40.924729 515.746216
v -60.699594 -40.927403 515.780756
v -90.025482 -29.232483 494.488464
v -61.939972 -35.081867 520.291970
v -65.282392 -24.095148 521.636642
v -64.878845 -20.706387 501.127167
v -60.664390 -40.876637 515.744176
v -60.731412 -40.771767 515.764638
v -89.679047 -23.214062 495.108765
v -69.191524 -23.388559 523.415918
v -65.485388 -53.844758 524.635252
v -60.681918 -40.825099 515.744424
v -60.769712 -22.469698 510.297279
v -89.858307 -29.232483 494.468781
v -61.890671 -35.066489 520.362056
v -61.939514 -44.420929 527.875732
v -60.689899 -40.767951 515.710103
v -89.403064 -31.388458 495.878733
v -68.727716 -29.161607 522.735054
v -90.025482 -7.499294 483.295319
v -71.797339 5.552894 468.526720
v -75.480965 -34.582191 524.830078
v -92.365982 -13.517715 481.554749
v -87.350624 -8.392712 496.446167
v -70.572304 -25.846246 524.000031
v -68.125114 -5.158798 476.393097
v -77.847738 -21.706470 493.392790
v -68.484562 4.366814 467.102513
v -69.936999 -55.489863 528.403905
v -89.704330 -31.231065 495.879890
v -66.535752 -18.551918 518.254264
v -69.218065 -23.549816 523.563087
v -78.882624 -46.291957 514.236705
v -78.657349 -47.454926 519.253967
v -82.856599 -25.269008 517.213275
v -78.155815 -46.786209 519.571167
v -87.382278 -8.502365 496.446167
v -89.691124 -23.117172 495.108765
v -65.239323 -28.141552 525.884621
v -77.397079 -14.687965 480.229889
v -74.061871 -23.625156 520.471866
v -76.818390 -23.435982 495.610291
v -69.155253 -23.308702 523.454546
v -64.004208 -17.873643 512.138055
v -76.316856 -7.164940 496.240875
v -78.991714 -4.743938 490.260590
v -67.794820 4.704870 467.053415
v -87.297762 -32.937603 498.094512
v -83.428946 -24.702731 516.478052
v -71.940186 5.723851 468.700299
v -77.787331 -21.841947 493.591823
v -55.011243 -24.010772 515.835799
v -70.448855 -25.696272 523.972666
v -67.122040 -2.818302 474.438446
v -65.784622 -21.040741 500.822296
v -66.286148 -42.212738 529.213135
v -65.656509 -56.900501 528.460815
v -76.778322 -43.166571 528.538511
v -64.793020 -16.130713 511.863930
v -78.824532 -19.921886 492.433899
v -70.967148 5.540619 476.710846
v -73.641998 -34.605602 525.869568
v -60.444371 -14.670681 503.122120
v -61.772339 -44.337891 527.541382
v -66.439987 0.859627 476.719147
v -89.751549 -25.721737 495.777466
v -67.863792 4.871902 471.202240
v -62.441051 -40.383881 523.361877
v -87.484226 -32.664714 497.921188
v -78.991714 -4.753651 490.427765
v -55.044564 -23.937610 515.943259
v -63.178138 -16.032866 513.219777
v -60.988826 -41.089613 515.979594
v -62.441051 -40.331207 523.194702
v -89.188729 -31.262304 495.818282
v -67.377163 -55.911331 528.887330
v -68.748041 -29.433377 522.814327
v -86.988156 -32.701211 498.178086
v -80.902150 -45.123304 512.395509
v -77.542118 -42.049682 527.736480
v -83.061312 -25.064605 516.867360
v -77.988191 -21.684143 493.623696
v -66.453331 -21.409920 501.127167
v -61.772339 -44.278534 527.325806
v -61.772339 -44.294350 527.374207
v -72.555344 -21.138741 518.346558
v -69.136917 -23.381241 523.696289
v -89.691124 -29.118481 494.440033
v -73.641998 4.871895 468.193054
v -76.932700 -43.323628 528.187892
v -65.149630 -23.891823 521.456357
v -81.814493 -26.339166 518.126967
v -89.667450 -23.548416 495.610291
v -78.322998 -46.953388 519.552307
v -70.465607 5.540619 476.434418
v -77.666556 -42.331244 527.513590
v -54.999655 -23.862961 515.849477
v -69.128189 -23.672321 523.863403
v -81.833740 -24.384308 494.892334
v -65.120472 -23.988461 521.534404
v -73.768439 9.910327 468.504599
v -75.480965 -34.749367 524.825684
v -55.053928 -23.882774 516.006042
v -61.097116 -41.264885 516.024345
v -69.282923 -53.983741 529.359040
v -62.302337 -36.128487 520.815828
v -73.641998 4.871902 468.193054
v -55.038746 -23.799187 516.006042
v -65.303419 -23.836759 521.442059
v -77.152748 -14.395256 480.229889
v -89.691124 -23.433769 495.610291
v -68.059296 -2.985477 474.211456
v -57.898205 -13.508044 501.091032
v -63.611298 -24.608711 523.194702
v -78.991714 -19.888153 492.433899
v -61.078600 -41.205483 516.047800
v -70.592270 -55.440188 528.152919
v -65.115906 -23.715595 521.309814
v -65.784622 -20.758442 500.458466
v -94.668061 -8.699694 479.388056
v -65.117460 -23.798440 521.376843
v -55.060764 -23.715595 516.089661
v -68.102057 -55.724956 528.432780
v -71.460100 5.524507 468.401006
v -62.227361 -35.894129 520.744074
v -90.527016 -28.567612 494.774414
v -60.037929 -14.839937 503.228703
v -69.788831 -25.952100 523.913165
v -55.069626 -23.632008 516.006042
v -55.078907 -23.632008 516.089661
v -80.162155 -45.114426 517.176270
v -91.697266 -12.849003 488.756989
v -73.655670 5.039085 468.360229
v -57.924815 -13.576725 501.121939
v -89.284210 -27.895054 494.440033
v -91.835892 -13.517715 481.400146
v -69.051270 -23.548416 523.863403
v -77.988640 -27.727879 522.620178
v -75.480965 -35.083725 524.823364
v -55.929817 -24.091747 516.999023
v -61.270802 -38.260113 526.672241
v -90.728653 -28.898125 494.941589
v -68.975914 -23.381241 523.863403
v -55.875721 -24.020302 516.972107
v -77.782065 -21.970834 493.794048
v -74.079497 -23.582517 520.977454
v -63.786705 -18.243166 512.242710
v -62.237308 -35.969289 520.924142
v -71.425747 5.640218 468.530802
v -57.185137 -23.220091 515.648197
v -83.590791 -24.655967 516.301991
v -63.611298 -24.599239 523.027527
v -63.616813 -16.825362 514.443136
v -77.988640 -47.789280 519.465637
v -67.536240 -30.068375 525.368042
v -72.304573 10.555969 471.403046
v -77.779134 -41.966817 527.484867
v -70.799973 5.206261 476.901093
v -90.726959 -28.730946 494.941589
v -62.097428 -35.744479 520.850303
v -70.305451 -25.944632 524.032982
v -77.988640 -46.491432 519.516785
v -63.778477 -42.283466 522.358826
v -71.970215 -5.493156 474.680328
v -94.847410 -8.412097 479.452890
v -93.895721 -12.849003 482.236023
v -60.769268 -14.964199 503.467682
v -67.790756 4.730125 471.703796
v -61.757005 -43.253259 526.561752
v -66.118973 -3.115749 475.548889
v -57.853868 -13.508489 501.033923
v -71.919953 -27.588995 505.719076
v -90.769058 -28.898125 495.108765
v -62.272570 -36.097362 521.018818
v -74.979431 -28.898125 524.379272
v -77.821457 -17.185139 485.746765
v -72.471756 -2.430042 471.703796
v -62.308950 -36.265402 521.133178
v -78.235840 -27.895054 522.526001
v -63.397556 -24.384308 522.860352
v -73.976357 -34.916546 525.985291
v -73.976357 -34.946602 526.036743
v -62.500969 -33.746300 516.173218
v -67.771759 4.704727 471.202240
v -64.943829 -15.858297 511.780673
v -90.787460 -28.730946 495.108765
v -63.444122 -24.384308 522.801270
v -67.456406 -4.322906 476.057556
v -86.342194 -33.778820 499.064359
v -63.611298 -24.547508 522.860352
v -74.812248 -23.461269 518.513733
v -90.129700 -29.566837 497.114899
v -72.384687 5.854079 468.656179
v -63.618958 -42.105217 522.191650
v -89.527206 -25.053024 495.777466
v -67.329663 -29.960242 525.602242
v -72.274579 5.778930 468.656642
v -78.991714 -19.863094 492.266724
v -77.152748 -14.456181 480.397064
v -71.141907 -28.396591 505.306641
v -63.850101 -18.038102 512.323317
v -61.465168 -30.402729 523.863403
v -90.276245 -28.975494 501.545135
v -90.694199 -28.563770 494.923645
v -67.166992 1.695518 475.047363
v -72.485804 5.951820 468.671284
v -63.617367 -24.551487 522.860352
v -66.787689 -37.373734 512.996826
v -65.194600 -15.047577 515.612348
v -60.936447 -28.909359 515.170166
v -65.533852 -56.991493 528.544434
v -79.949158 -45.448784 517.510681
v -71.134323 -28.396591 505.302765
v -90.694199 -28.483105 494.941589
v -82.736870 -25.940061 517.766402
v -63.590244 -24.384308 522.693176
v -67.292097 -55.958605 528.837841
v -74.645073 -28.730946 524.379028
v -94.623487 -8.480172 479.143869
v -62.030097 -35.771834 521.014581
v -72.490345 6.354205 468.693331
v -57.840945 -13.581159 500.995054
v -77.440718 -42.521784 527.810050
v -63.611298 -24.399071 522.693176
v -89.780067 -28.730946 494.440033
v -90.527016 -28.396591 494.822418
v -62.141032 -36.041033 521.115569
v -64.149908 -14.299407 513.980051
v -71.174545 -28.563770 505.473816
v -60.769268 -38.761650 526.549561
v -82.717716 -25.324134 517.277635
v -74.143539 -33.913475 525.267578
v -61.744853 -35.791082 521.142469
v -90.793335 -28.563770 495.108765
v -72.502290 6.509795 468.628276
v -72.297765 6.584807 468.630841
v -69.421652 -29.435122 522.760721
v -78.237786 -25.575676 520.235149
v -57.885038 -13.577377 501.066188
v -61.939514 -44.278534 526.989380
v -94.757680 -8.331670 479.184859
v -60.266027 -18.553224 506.854230
v -60.294610 -19.008596 507.313027
v -72.000997 6.458254 468.715555
v -74.310715 -33.913475 525.227661
v -71.134323 -28.586460 505.473816
v -90.789780 -28.396591 495.108765
v -78.155815 -47.789280 519.334045
v -73.777522 -25.577803 522.806130
v -83.547042 -24.584759 516.289031
v -73.809181 -34.080654 525.421875
v -89.691124 -27.488087 494.774414
v -59.732336 -18.351265 506.617537
v -71.134323 -28.563770 505.452972
v -78.824532 -19.911938 492.266724
v -73.846533 -3.121290 471.571336
v -63.089294 -14.437199 512.495300
v -69.087772 -29.563118 522.775407
v -74.784103 3.534477 468.527405
v -62.086700 -35.645289 520.658791
v -90.276245 -28.981716 501.554504
v -61.243193 -40.794457 515.346214
v -71.274880 -28.459852 505.492269
v -65.339397 -14.943803 515.502570
v -66.112292 -23.827165 522.343081
v -74.684296 -23.381241 518.513733
v -67.655304 -30.737087 526.371094
v -73.159555 -24.125234 520.585215
v -72.295101 5.867425 468.722868
v -89.189590 -28.898125 494.371582
v -67.347957 2.783079 468.604209
v -73.065397 -24.060775 520.329745
v -72.161045 5.840827 468.740887
v -64.948730 -15.691036 511.760376
v -86.347557 -25.554558 494.339142
v -80.663498 -46.619034 518.039124
v -66.187168 -24.052381 522.314809
v -73.749926 -23.761224 519.970599
v -90.192657 -28.898125 494.550476
v -63.778477 -24.718666 522.990784
v -72.440818 6.070118 468.728353
v -67.349991 -21.375099 500.792816
v -66.265076 -24.133295 522.430722
v -73.136063 -5.158798 473.709930
v -86.362889 -33.782222 499.287327
v -73.531046 -23.777928 520.217588
v -72.322414 5.983536 468.750408
v -63.775194 -18.053056 512.461773
v -66.295130 -24.243585 522.389468
v -71.219472 -28.708584 505.666738
v -66.286148 -3.042076 475.214539
v -63.964539 -24.885845 523.027527
v -79.087656 -47.061331 516.141355
v -89.189590 -28.730946 494.324615
v -67.623581 -30.636612 526.203918
v -72.628716 6.878044 475.716064
v -73.628541 -23.738990 520.438946
v -63.174886 -16.708910 513.388391
v -72.130940 6.058715 468.775537
v -71.148314 -28.787454 505.697356
v -64.112839 -25.037262 523.027527
v -69.349707 6.369664 470.358779
v -63.744665 -18.205280 512.486602
v -71.161310 -28.688569 505.584559
v -74.143539 -34.247833 525.317383
v -79.352336 -47.104387 516.245783
v -67.685600 -4.322906 475.883240
v -67.122040 -20.796101 500.124115
v -77.988640 -39.265892 523.194702
v -66.108785 -23.995478 522.183999
v -60.267731 -26.898140 515.504517
v -73.273282 -23.904148 520.262681
v -70.632867 -55.462829 528.377002
v -61.836879 -35.173413 520.467463
v -67.456406 -30.431797 526.203918
v -71.199502 -28.888869 505.843257
v -69.242260 6.339958 470.308338
v -63.026176 -14.517323 512.411743
v -70.939020 -44.019959 530.069950
v -63.017804 -16.823321 512.840638
v -58.769743 -13.636479 498.973293
v -71.998254 5.892870 468.780655
v -80.496315 -27.727879 520.471130
v -67.617843 2.334065 469.035383
v -69.243904 6.376136 470.415762
v -71.103452 -28.918726 505.818172
v -63.778477 -24.551487 522.733765
v -70.469247 -55.484417 528.360971
v -74.812248 6.376511 468.131409
v -63.006770 -17.046189 513.071383
v -71.101365 -28.882645 505.773237
v -63.778477 -24.660328 522.860352
v -60.722308 -18.147066 506.537051
v -73.307648 -5.158798 473.618835
v -61.269222 -30.402729 516.006042
v -71.829551 5.867477 468.789928
v -69.098060 6.319210 470.383211
v -80.692734 -46.619034 518.012207
v -89.858307 -28.898125 494.444031
v -63.778477 -24.384308 522.640198
v -56.755251 -25.702710 515.873195
v -67.456406 -21.170090 500.458466
v -71.346186 -28.634202 505.810528
v -90.519288 -28.292622 496.737939
v -74.645073 6.163605 468.193054
v -62.975117 -17.110558 512.833399
v -73.984095 -25.521615 523.082992
v -65.199493 -14.925823 515.504517
v -71.924160 6.078899 468.797707
v -61.761628 -35.589669 520.890084
v -63.778477 -24.494129 522.693176
v -79.493240 -29.232483 522.670715
v -61.794386 -41.491183 515.809801
v -60.946633 -18.772467 506.967485
v -71.768114 6.027282 468.823375
v -66.025628 -23.892870 522.061884
v -63.095378 -16.761415 512.530958
v -79.327820 -46.890393 515.802148
v -72.638931 7.379578 475.309662
v -89.189590 -28.563770 494.301697
v -83.560634 -24.637520 516.332102
v -61.164280 -18.182755 506.434293
v -63.042255 -17.036097 512.623521
v -79.660423 -29.280094 522.526001
v -78.490173 -28.091408 522.526001
v -61.437981 -18.365887 506.520935
v -72.455754 6.224786 468.718228
v -64.614365 -42.769085 529.045959
v -78.657349 -28.203114 522.526001
v -74.130623 -25.615911 523.210593
v -72.290932 6.210900 468.737733
v -61.103622 -18.775043 506.811249
v -74.645073 6.376511 468.095001
v -72.442047 2.197052 467.524323
v -86.783996 -33.128467 498.308920
v -72.998421 -24.031452 520.138868
v -90.002967 -12.753730 490.114284
v -65.930804 -24.214004 522.017258
v -74.315830 -28.520593 524.402863
v -93.976921 -12.514645 481.901672
v -63.884930 -24.551487 522.693176
v -66.118973 -37.089867 513.083496
v -56.646458 -25.733008 516.126859
v -63.444122 -13.276112 502.798950
v -86.681915 -8.168007 497.229614
v -61.159954 -29.901196 523.194702
v -68.877419 -55.743820 528.544434
v -66.453331 -3.319836 475.538025
v -65.925071 -23.992797 521.929817
v -60.769268 -19.368958 507.767944
v -66.042792 -24.066236 522.063838
v -65.400854 -54.102071 524.945464
v -63.102993 -17.173859 512.558510
v -74.464706 10.652889 468.681753
v -77.073433 -6.997761 497.950806
v -77.977295 -42.439575 521.522949
v -81.013169 -27.901633 520.298177
v -62.120434 -36.260074 521.279316
v -68.889238 -55.429500 528.330443
v -71.269853 -28.634740 505.642647
v -67.147751 -30.068375 526.371094
v -71.241064 -28.582310 505.549069
v -67.025024 -19.368958 509.820465
v -71.803040 -21.628330 515.170166
v -71.687705 6.335445 468.797403
v -68.027603 -29.901196 523.696289
v -61.103622 -19.290310 507.479950
v -67.699150 -17.921787 511.676456
v -56.509813 -25.608077 515.942573
v -72.806107 7.561867 475.047363
v -57.748574 -13.509383 500.892479
v -74.812248 -23.633411 519.015259
v -74.619355 -25.768509 499.521699
v -68.273518 -17.750650 511.750201
v -80.769806 -28.062233 520.519897
v -82.663574 -25.264191 517.153327
v -82.168098 -25.263535 495.275940
v -79.493240 -29.399662 522.713074
v -71.941505 -21.709457 515.504517
v -73.474823 -2.920410 471.703796
v -73.987119 -25.301084 523.111698
v -73.928475 -25.172440 523.019195
v -62.775406 -12.681824 502.219513
v -64.112839 -28.898125 525.785889
v -94.872856 -8.714754 479.805418
v -61.147206 -41.292726 516.071690
v -67.122040 -30.111183 526.538269
v -61.103622 -30.067551 515.838867
v -66.131621 -24.099214 522.178708
v -74.072639 -25.078458 523.221129
v -74.979431 -23.692814 519.182434
v -68.125114 -29.984608 523.696289
v -72.638931 7.083847 475.548889
v -74.544072 10.705654 468.811433
v -64.112839 -24.713634 522.693176
v -64.447189 -57.127274 528.628052
v -72.737769 -24.214157 520.189869
v -77.821457 -17.108231 485.579590
v -71.681798 5.730524 468.704751
v -66.093831 -24.202762 522.136991
v -71.907486 -21.709457 515.170166
v -65.416690 -42.007264 529.009550
v -68.185806 -18.270745 511.613887
v -83.042630 -25.128096 516.994796
v -73.809181 -5.325977 473.509521
v -72.137398 -21.839958 515.170166
v -80.231522 -25.721737 497.616425
v -81.672275 -26.540040 518.327791
v -68.142212 -4.657261 475.883240
v -67.349670 -20.706387 499.789734
v -68.871902 6.209328 470.366364
v -82.209229 -3.234584 490.706805
v -78.211259 -41.768131 521.441807
v -66.090744 -24.411744 522.197152
v -74.653129 10.693395 469.010038
v -89.022415 -2.316765 479.298401
v -68.823776 6.209328 470.533539
v -72.021179 -27.900175 506.296622
v -68.793823 6.181862 470.533539
v -79.550766 -29.734016 522.693176
v -64.181301 -24.529486 522.507669
v -68.063107 -18.541340 511.485138
v -66.194114 -24.219217 522.249075
v -74.066002 -34.916546 525.869568
v -68.950172 -55.730251 528.544434
v -78.201080 -41.938038 521.522949
v -71.194115 5.892947 468.652740
v -67.370986 -20.572390 499.540175
v -78.490173 -20.137760 492.266724
v -73.809181 6.376511 467.975037
v -71.240401 -29.085406 506.123959
v -71.134323 5.966743 468.694580
v -67.790756 -30.969574 526.705444
v -71.130206 -29.154244 506.117767
v -68.793823 6.209328 470.619598
v -73.680806 -23.724479 520.267875
v -57.803558 -13.470304 500.967078
v -74.812248 -1.739990 469.697632
v -61.677279 -36.125954 521.374367
v -71.159073 -29.071851 506.046335
v -64.341155 -24.684297 522.465576
v -74.441316 10.968292 469.032635
v -89.438049 -24.551487 495.944641
v -76.177170 -40.433434 527.875732
v -68.915206 6.356998 470.735815
v -80.161957 -25.721737 497.652710
v -63.026176 -14.520786 512.438171
v -74.645073 -23.671337 519.182434
v -70.709200 10.529208 470.575723
v -88.805672 -28.898125 494.440033
v -71.680074 5.887177 468.806353
v -78.322998 -4.435970 489.926239
v -62.664268 -9.338257 498.786682
v -90.332438 -29.031552 496.902453
v -78.490173 -20.111027 492.099548
v -74.392004 10.519178 468.559311
v -71.524954 5.867661 468.779376
v -89.189590 -2.316765 479.275604
v -74.477890 -23.654057 519.182434
v -74.280572 10.544709 468.504099
v -88.688049 -28.837936 494.440033
v -77.196007 -14.186428 479.728333
v -76.484032 -7.332115 496.426361
v -68.404922 -30.235554 523.863403
v -63.865791 -24.718666 522.860352
v -67.204009 -23.225705 523.831506
v -57.789681 -13.566698 500.928031
v -69.128189 -15.127911 507.312775
v -75.648140 -23.480228 522.024475
v -76.651215 -34.415009 524.828735
v -74.166274 10.565012 468.496882
v -71.635864 6.042152 468.846588
v -89.691124 -27.059162 494.966309
v -94.647228 -9.113139 479.635544
v -71.282018 -29.439046 506.495360
v -62.743034 -19.034603 501.127167
v -82.677199 -25.377144 517.338573
v -74.256511 10.615544 468.522543
v -88.520874 -28.742085 494.440033
v -72.471756 -21.977962 515.170166
v -61.495083 -40.494537 515.266936
v -56.429348 -48.792351 527.039795
v -76.818390 -34.415009 524.804993
v -77.152748 -14.222271 479.895538
v -67.957932 -4.991619 476.361450
v -71.295889 -29.363482 506.438789
v -74.143539 10.643814 468.527405
v -78.191147 -4.322906 489.926239
v -73.140465 7.881111 474.453033
v -75.815323 -23.548416 521.948975
v -71.468681 6.042152 468.855591
v -74.402634 10.784994 468.716675
v -68.312978 -55.823688 528.550462
v -65.784622 -36.922688 513.158081
v -69.605564 -25.579977 523.984090
v -80.663498 -26.891987 520.325134
v -64.080765 -24.885845 522.860352
v -90.632538 -29.566837 495.275940
v -74.289905 10.705768 468.586809
v -76.484032 -7.359776 496.446167
v -67.790756 -1.827637 473.375580
v -61.407612 -40.440906 515.334287
v -80.766303 -26.864320 520.236106
v -71.361516 5.910417 468.761839
v -63.898939 -17.927871 512.302472
v -74.143539 10.723145 468.569946
v -63.704106 -47.128861 530.479617
v -82.567754 -25.362620 517.259288
v -65.784622 -36.755508 513.049805
v -80.897591 -26.957023 520.187625
v -74.042084 10.555969 468.527405
v -73.140465 7.930176 474.378632
v -62.106693 -33.746300 516.400146
v -89.419815 -24.885845 496.446167
v -71.301498 6.042152 468.832397
v -67.122040 1.607796 475.548889
v -69.683019 -25.292679 523.995461
v -79.257503 -46.940459 515.870076
v -71.160636 -29.426265 506.387310
v -59.022658 -15.518276 503.721657
v -80.663498 -46.929806 518.012207
v -81.138715 -26.847786 519.899179
v -71.134323 6.042152 468.752411
v -61.750825 -43.028408 526.513667
v -88.855232 -28.563770 494.291595
v -61.437981 -22.075619 506.476898
v -72.137398 3.032944 466.961487
v -80.496315 -27.142754 520.470642
v -78.657349 -45.950317 513.798401
v -68.961006 -55.724388 528.711609
v -67.456406 -30.620327 526.872620
v -73.523574 -23.864063 520.717091
v -85.511665 -27.727879 495.289429
v -64.112839 -24.917339 522.860352
v -80.663498 -27.059162 520.386353
v -70.966825 -15.010714 504.176977
v -72.973289 7.749321 474.712982
v -69.295364 -15.189499 507.431366
v -88.855232 -27.337688 494.440033
v -74.310715 -29.232483 524.610229
v -57.764378 -13.581551 500.882131
v -90.591042 -29.399662 495.443115
v -63.023804 -14.520786 512.411743
v -76.261519 4.071547 478.704749
v -65.128260 -14.813219 515.373989
v -63.603594 -18.597422 513.990282
v -88.688049 -28.400227 494.272858
v -74.331650 -23.214062 518.513733
v -66.724419 3.300504 468.272026
v -71.245456 -29.255326 506.287654
v -76.651215 4.049324 478.746338
v -80.786970 -27.312801 520.366657
v -71.126727 -29.326960 506.282646
v -71.266644 -21.442988 518.334593
v -73.925705 10.723145 468.694580
v -63.968024 -17.692233 512.266900
v -73.809181 5.874977 468.286133
v -68.004440 -29.734016 523.361877
v -90.531647 -7.499294 483.071899
v -90.694199 -29.232483 495.230469
v -71.175439 -29.222514 506.210730
v -72.722519 -20.870308 513.834656
v -68.371767 -55.823586 528.558690
v -63.678185 -12.596091 502.443695
v -63.527710 -12.701123 502.455048
v -86.499812 -32.772018 498.376495
v -74.728661 -18.857101 509.823212
v -67.289223 -30.476402 526.872620
v -59.470061 -18.363305 503.664025
v -74.310715 -29.065304 524.562134
v -59.588801 -18.642409 503.697523
v -74.310715 -23.249889 518.680908
v -79.301456 -46.998335 516.040794
v -79.660423 -15.356678 482.162140
v -88.688049 -28.563770 494.309540
v -74.235715 10.846039 468.678249
v -72.287468 -20.723835 517.594238
v -61.251382 -40.445507 515.436985
v -63.903787 -17.797621 512.325137
v -69.882399 -22.375373 518.136060
v -65.617439 -36.755508 513.163940
v -91.530090 -13.016182 481.085907
v -88.019341 2.272740 477.651062
v -71.313050 -29.187248 506.310331
v -61.163132 -40.487484 515.430564
v -71.286025 -29.104236 506.203178
v -61.103622 -38.928825 526.818787
v -67.655769 -30.904266 527.039795
v -71.468681 6.251526 468.861755
v -70.716385 -54.991566 526.621887
v -74.143539 10.869720 468.694580
v -85.678848 -28.229412 495.462769
v -57.767864 -13.605600 500.848897
v -86.130735 -33.955808 499.270419
v -74.143539 6.209328 468.069672
v -65.617287 -36.755508 513.164001
v -72.542961 -20.970675 517.455017
v -80.366592 -45.615959 517.176270
v -77.988640 4.319659 478.353210
v -77.033249 2.247810 480.672852
v -60.883183 -29.734016 516.173218
v -77.314201 1.250277 481.021484
v -72.220985 -16.035564 509.307068
v -71.370032 -29.246653 506.467443
v -80.654373 -46.953388 518.012207
v -69.803860 -25.117169 523.947407
v -61.175323 -40.500091 515.578289
v -70.801521 -15.023425 504.231806
v -79.326065 4.728627 477.447205
v -77.891648 -22.134807 494.156371
v -73.976357 10.770241 468.694580
v -79.737198 4.687115 477.364014
v -66.569466 3.225380 468.399991
v -59.051180 -18.660128 505.866941
v -71.276041 -29.290778 506.350459
v -79.452025 -46.895923 515.950378
v -59.236964 -18.831933 505.795084
v -87.054320 0.301061 479.085798
v -64.530777 -57.125294 528.628052
v -73.809181 10.723145 468.791290
v -61.017000 -40.549159 515.541679
v -69.658126 -22.369874 517.992706
v -80.161957 -26.560387 498.117981
v -78.322998 1.443015 480.474792
v -58.649544 -18.499835 506.486615
v -71.235062 6.209328 468.861755
v -67.623581 -31.030178 527.207031
v -57.775531 -13.621175 500.783156
v -88.475466 -32.526301 498.276951
v -58.310593 -19.605071 507.481370
v -65.147432 -14.874901 515.444901
v -90.445520 -24.948225 504.720068
v -73.976357 -29.065304 524.613525
v -58.251170 -19.738417 507.483584
v -80.903551 -27.252532 520.280048
v -71.134323 6.209328 468.834320
v -74.456937 10.862534 468.860132
v -75.566100 -24.323867 522.782699
v -57.918843 -19.356977 507.032114
v -61.080151 -30.235554 516.340393
v -77.866625 -22.006190 493.970950
v -74.296312 10.911403 468.770165
v -65.883210 -23.371198 521.724055
v -75.982498 -23.548416 521.789001
v -79.724562 -46.754502 515.990304
v -64.642318 -15.619676 511.757694
v -73.424650 -24.115778 521.016425
v -58.758389 -18.430762 506.407874
v -71.378494 6.376511 468.861755
v -74.187192 10.920482 468.747383
v -81.282288 -24.384308 495.275940
v -78.634605 2.475994 479.484039
v -56.756985 -50.277691 527.374207
v -67.456406 -30.737087 527.043335
v -90.258675 -30.402729 495.108765
v -74.328941 10.973691 468.884273
v -94.921028 -8.427087 479.792493
v -75.982498 -23.175514 520.854248
v -89.858307 -26.891987 495.205475
v -73.989028 -24.873942 523.109023
v -56.641669 -25.731229 516.786529
v -90.187253 -30.488822 495.120100
v -82.382988 2.348583 478.969666
v -78.934250 2.791711 479.094086
v -79.827606 -15.277210 482.068848
v -69.593438 -25.047778 523.957399
v -63.808032 -17.948879 512.434862
v -89.523941 -25.220200 496.511902
v -71.134323 6.292877 468.861755
v -90.192657 -30.402729 495.024048
v -62.942585 -14.673908 512.411743
v -76.066086 -23.548416 521.735657
v -67.420586 -30.904266 527.207031
v -69.861314 -55.227986 528.092474
v -58.051831 -13.616623 501.341177
v -68.292297 -29.901196 523.307861
v -79.564748 -46.989158 516.164610
v -76.149673 -23.632008 521.743896
v -74.209156 10.990158 468.861675
v -90.108930 -30.321275 494.917505
v -81.165024 -24.455086 495.443115
v -57.966690 -13.611601 501.185067
v -63.808813 -17.857267 512.428388
v -74.024295 -24.634995 523.163533
v -65.911005 -18.496761 518.014788
v -69.397835 -24.920068 523.943532
v -90.052301 -30.414842 494.960063
v -93.989342 -12.347466 481.567322
v -72.410049 -15.681684 508.284973
v -65.121157 -14.656741 515.186589
v -65.751131 -23.543245 521.577654
v -68.292297 -29.949318 523.361877
v -75.304235 -23.390850 522.084363
v -71.724843 -28.347625 506.447628
v -72.304573 3.701653 466.614532
v -68.548355 6.209328 471.369415
v -82.698399 -25.738981 517.694916
v -67.289223 -30.737087 527.131165
v -78.824532 -45.916122 513.665527
v -71.301498 6.376511 468.875793
v -57.354971 -14.640363 501.856922
v -83.429965 -24.489230 516.252936
v -60.959633 -30.235554 516.507568
v -74.267807 11.039145 468.976227
v -89.189590 -7.666473 483.814819
v -89.854862 -30.475594 494.966219
v -57.458517 -14.544070 501.757126
v -63.829858 -17.668776 512.371662
v -76.022438 0.843222 481.890747
v -76.233261 -23.058365 521.104980
v -70.360074 10.442684 470.554708
v -80.663498 -46.333233 517.845032
v -89.382866 -25.053024 496.780548
v -69.295364 -25.220200 523.952576
v -85.177307 -28.062233 495.653778
v -60.936447 -30.199757 516.507568
v -75.982498 -23.486031 521.690125
v -84.050766 1.667944 479.038666
v -74.101535 11.020197 468.994677
v -68.269050 -55.734810 528.452532
v -90.085874 -30.611909 495.167564
v -82.898497 -25.150854 517.032554
v -58.127919 -13.753840 501.502899
v -72.079301 -50.187971 527.092960
v -67.122040 -30.737087 527.160095
v -89.983647 -30.638684 495.111723
v -89.356766 -2.818302 479.657715
v -71.260648 -28.909136 505.954244
v -75.648148 -0.049521 483.017883
v -79.454624 -46.821495 515.800710
v -70.282159 10.468115 470.740110
v -76.066086 -24.133541 522.099548
v -90.021338 -30.548157 495.043153
v -70.687800 -15.017020 504.322737
v -71.155269 -28.988622 505.941156
v -67.122040 -38.761650 513.358154
v -67.456406 -30.733887 527.039795
v -60.853600 -30.068375 516.507568
v -64.112839 -25.053024 523.065186
v -57.866123 -15.972296 503.702784
v -75.973161 -23.429371 521.601928
v -71.970215 3.408661 466.688446
v -60.983173 -35.212406 521.013365
v -75.230194 -23.607056 522.776794
v -74.051766 -24.517087 523.190581
v -76.484032 -23.060322 521.104980
v -68.299065 -30.068375 523.529053
v -64.064827 -14.319970 513.866516
v -65.274929 -14.859504 515.428609
v -70.298431 10.490929 470.867889
v -68.292297 5.373436 470.439117
v -90.409065 -29.734016 495.777466
v -67.289223 -30.625740 527.039795
v -67.289223 -30.569908 526.985474
v -59.933376 -27.059162 515.742798
v -75.480965 -23.414680 522.024475
v -56.756985 -50.129776 527.534058
v -58.044150 -16.480375 503.866449
v -74.087313 -24.433044 523.202054
v -80.383278 -0.019773 482.363098
v -77.019562 -14.186428 480.062714
v -73.998579 -24.423141 523.090422
v -63.668963 -17.724054 512.495393
v -70.562241 -14.895849 504.206766
v -64.068588 -14.167780 513.714600
v -64.029716 -14.116516 513.566528
v -86.170161 -32.884407 498.536034
v -56.673775 -50.129776 527.374207
v -63.375561 -14.913369 513.254944
v -75.887378 -23.418122 521.531680
v -70.298431 10.478966 471.035065
v -63.081909 -14.479514 512.565002
v -74.645073 -27.895054 524.263123
v -79.555620 -46.791541 515.867349
v -62.756071 -14.973497 511.995196
v -89.657677 -1.480876 478.897034
v -90.527016 -29.884991 494.941589
v -71.970215 3.701653 466.549103
v -72.806107 -21.266399 518.346558
v -68.438789 -30.068375 523.361877
v -73.794320 10.866861 469.023063
v -89.287033 -31.572979 497.449249
v -63.519707 -14.115829 512.947937
v -79.994781 -26.557629 498.229279
v -71.117325 5.707794 468.193054
v -90.578125 -29.901196 495.108765
v -75.679637 -24.473022 522.717210
v -68.127724 5.206261 470.700714
v -72.304573 7.661674 475.047363
v -89.858307 -26.558800 495.610291
v -75.648140 -23.467808 521.857300
v -90.527016 -30.023743 495.108765
v -71.111115 5.707794 468.360229
v -64.876526 -15.430055 515.743652
v -90.527016 -29.901196 494.953857
v -65.001823 -15.388894 515.819458
v -89.189590 -2.651123 479.514771
v -76.240849 -23.404213 521.558161
v -63.047557 -14.496269 512.346373
v -67.610428 2.029869 475.716064
v -57.003973 -15.098264 502.209735
v -75.731735 -23.488728 521.857300
v -57.005286 -15.298422 502.233640
v -61.782285 -47.769646 529.639397
v -76.316334 -23.413581 521.535291
v -67.122040 -30.211262 526.705444
v -80.747086 -27.727879 520.385071
v -64.112839 -29.566837 525.932861
v -76.187344 -23.469788 521.613396
v -70.077885 -55.250705 528.022970
v -57.065153 -15.383955 502.208121
v -67.122040 -30.235554 526.738342
v -58.102897 -47.491674 526.623570
v -78.717979 -19.870495 491.765198
v -76.233261 -23.069695 520.937805
v -61.958530 -43.053182 526.203935
v -80.519082 -44.839395 511.243584
v -75.286316 -23.548416 522.693176
v -64.614365 -57.107182 528.711609
v -65.553101 -15.406969 515.803833
v -80.696020 -44.984160 511.345959
v -63.226982 -14.341159 512.442932
v -72.120746 -49.855519 526.764989
v -76.233261 -23.077736 520.854248
v -71.102737 5.874977 468.025848
v -56.551667 -25.561768 516.997643
v -90.783066 -28.730946 495.275940
v -74.195287 11.065172 469.058427
v -74.477890 5.701332 468.527405
v -89.356766 -24.885845 496.726837
v -68.372683 -55.785508 528.489815
v -89.858307 -26.390450 495.754669
v -75.230194 -23.381241 522.560486
v -71.304335 -29.001874 506.134338
v -77.487106 5.100235 477.387848
v -79.827606 -26.557629 498.331543
v -71.307072 -28.907690 506.039850
v -72.471756 -21.542278 518.711060
v -86.177638 -32.444447 498.553531
v -75.630168 4.539294 478.184773
v -80.613007 -45.950317 517.176270
v -90.417618 -28.898125 501.712311
v -67.289223 1.762001 475.716064
v -83.051389 -25.211553 517.092312
v -75.313782 -23.464828 522.597656
v -61.201940 -34.907425 520.652099
v -76.149673 4.370369 478.372192
v -92.031624 -13.016155 481.232941
v -89.899537 -30.188492 494.834790
v -57.739983 -13.564245 500.842949
v -59.655182 -20.979858 508.539606
v -75.300064 -23.464828 522.609619
v -72.889694 -21.339825 518.346558
v -61.326731 -34.695750 520.451683
v -89.716428 -29.684433 494.633911
v -76.484032 -23.055553 521.021423
v -83.150229 -25.205598 517.016196
v -63.983420 -14.574776 513.864447
v -73.809181 -23.144352 518.680908
v -59.840253 -21.144478 508.693655
v -78.824532 -19.866661 491.932373
v -61.054363 -40.630261 515.781503
v -70.907776 6.042152 468.025848
v -80.663498 -46.069763 517.343506
v -65.900385 -18.586922 518.701611
v -76.584052 -23.377267 521.266517
v -66.069715 -18.599971 518.727290
v -86.514732 2.029869 478.406982
v -89.356766 -2.724583 479.561157
v -72.921249 -21.375099 518.346558
v -61.419472 -34.610739 520.350310
v -64.280014 -25.220200 523.017151
v -86.347557 -8.000832 497.347321
v -64.280014 -25.225498 523.027527
v -81.032870 -45.110125 515.834081
v -60.163092 -21.647055 508.342438
v -61.404682 -34.522951 520.293258
v -90.811722 -28.563770 495.275940
v -60.202830 -21.576225 508.238893
v -73.976357 -23.282047 518.848083
v -90.359833 -29.869576 494.774414
v -78.991714 -19.835960 492.099548
v -80.347344 -46.572825 516.425876
v -67.289223 -30.904266 527.239380
v -83.054320 -25.296643 517.162333
v -56.386147 -25.223934 517.023632
v -72.364281 -21.620693 518.742371
v -86.268365 1.767134 478.558028
v -93.870583 -12.413097 481.400146
v -58.439662 -14.195395 500.802959
v -80.952831 -44.887532 511.308237
v -61.333921 -34.435481 520.257217
v -81.134262 -44.748944 511.329756
v -58.132811 -16.271633 504.093911
v -70.707635 -15.029373 504.456228
v -90.025482 -29.901196 494.687500
v -69.128189 -24.885845 523.947266
v -85.700951 -5.660332 493.102600
v -75.660728 -23.548416 522.191650
v -75.397369 -23.548416 522.590576
v -93.913673 -12.347466 481.400146
v -75.397369 -23.574306 522.609619
v -57.900157 -16.362883 503.846644
v -74.507707 -25.493397 523.383508
v -72.806107 -21.207920 518.201904
v -60.769268 -29.901196 516.492249
v -72.806107 -29.357388 524.532166
v -90.839233 -28.396591 495.443115
v -70.465607 10.523109 471.202240
v -88.776886 1.695518 477.722198
v -79.158890 -19.822216 492.099548
v -57.940382 -13.680078 501.085320
v -70.595386 -14.975269 504.420410
v -72.733304 -29.243260 524.518145
v -59.024408 -18.776605 505.922816
v -90.359833 -29.065304 501.746429
v -74.812248 5.083755 468.861755
v -90.192657 -30.291710 494.941589
v -73.809181 -23.257893 518.848083
v -80.791554 -44.927041 511.284253
v -70.799973 6.130051 468.025848
v -73.730850 10.723145 468.861755
v -90.245521 -30.214430 494.931480
v -68.803436 -31.238621 525.535217
v -77.936406 -22.426522 494.469699
v -67.559015 4.278987 467.386357
v -80.469352 -46.831629 516.577770
v -70.465607 10.492989 471.369415
v -66.954865 -38.494644 513.331177
v -70.696609 6.209328 468.025848
v -66.935351 3.006606 468.480238
v -76.484032 -23.059200 520.937805
v -75.710289 -23.548416 522.108032
v -90.359833 -30.120712 494.941589
v -60.938546 -40.579624 515.444493
v -76.484032 -23.070690 520.854248
v -62.959232 -14.604374 512.328125
v -61.437981 -14.019253 502.490356
v -73.539764 10.723145 469.028931
v -90.359833 -30.068375 494.901367
v -70.632790 6.254486 468.025848
v -89.691124 -26.781178 495.108765
v -80.892359 -27.492729 520.319297
v -66.704478 3.097695 468.442783
v -75.763145 -23.548416 522.024475
v -70.480110 6.376511 468.025848
v -73.457506 10.529327 468.956159
v -61.772339 -34.080654 516.611694
v -90.220924 -30.037632 494.809164
v -89.653725 -26.724808 495.108765
v -70.450152 -14.878630 504.465830
v -69.208390 -24.519684 523.936933
v -88.105073 -31.712031 497.040310
v -75.904180 -23.382148 521.466023
v -71.969161 -49.601826 526.913340
v -75.791489 -23.632008 522.108032
v -75.815323 -23.476818 521.690125
v -74.645073 5.206261 468.843445
v -70.967148 5.859825 468.193054
v -90.391716 -30.235554 495.108765
v -90.359833 -30.278660 495.108765
v -70.967148 5.874977 468.162720
v -74.310715 -23.381241 518.888977
v -60.863731 -40.587828 515.561649
v -65.935186 -23.742593 521.903810
v -78.155815 4.774956 477.722198
v -61.270802 -14.484261 502.798950
v -74.477890 5.148422 468.861755
v -69.128189 -35.418083 528.687683
v -74.477890 5.206261 468.846527
v -89.356766 -26.891987 494.863403
v -90.504005 -30.068375 495.108765
v -70.954666 5.874977 468.193054
v -87.645355 1.805872 478.118765
v -61.270802 -14.353607 502.624847
v -56.462110 -25.360807 517.159912
v -75.648140 -23.472710 521.606506
v -61.295128 -14.353607 502.631775
v -61.437981 -14.353607 502.666199
v -60.267731 -37.637474 525.368042
v -83.251728 -24.438346 516.224844
v -60.780284 -40.600963 515.494601
v -70.818497 6.042152 468.193054
v -90.826965 -28.396591 495.610291
v -65.802559 -23.823261 521.755813
v -79.994781 -46.284676 518.448303
v -61.605160 -14.466835 502.798950
v -75.982263 -23.295435 521.400280
v -81.499390 0.692444 481.073486
v -70.969116 5.874977 468.360229
v -75.860703 -23.632008 522.024475
v -79.994781 -46.347321 518.513733
v -75.757004 -23.464828 521.606506
v -76.626728 -23.710451 521.265664
v -62.835460 -56.499438 529.484392
v -72.662084 -29.104408 524.453895
v -80.217117 -47.622101 517.845032
v -81.833740 0.358086 481.390442
v -81.666565 -26.718777 518.513733
v -66.787689 -38.427292 513.379883
v -70.967148 5.877686 468.360229
v -60.047060 -13.372532 501.867409
v -75.230194 -23.340641 522.442444
v -60.086328 -13.736233 502.051930
v -68.412949 -29.792477 523.145266
v -56.377413 -25.043814 517.249127
v -90.519691 -29.901196 494.941589
v -65.670828 -24.112422 521.819154
v -90.359833 -29.901196 494.790405
v -80.703690 -46.117496 517.343506
v -70.855988 6.042152 468.360229
v -60.756001 -40.691040 515.685400
v -75.313782 -23.370892 522.442444
v -71.359421 3.701653 466.688446
v -70.465607 10.445526 471.536621
v -68.496902 -30.235554 523.529053
v -75.230194 -23.799187 522.898438
v -76.074568 -23.168848 521.283666
v -89.858307 0.288475 478.056580
v -66.572621 2.972182 468.706293
v -70.799973 6.063141 468.193054
v -89.543930 -26.557629 495.108765
v -69.346970 -15.356678 507.647125
v -72.816501 -28.527917 524.502142
v -59.517401 -12.742951 501.361759
v -71.635864 3.367302 466.795349
v -73.983276 5.206261 468.694580
v -75.313782 -23.838184 522.860352
v -68.626648 -30.350178 523.529053
v -64.812458 -15.498147 511.761380
v -59.767984 -12.890664 501.583492
v -60.738476 -40.636870 515.579986
v -60.933970 -34.468035 520.370381
v -66.954865 -29.901196 526.424988
v -76.651215 -13.684895 479.757416
v -73.809181 5.206261 468.589569
v -90.527016 1.026802 477.338379
v -59.978180 -12.916275 501.633343
v -72.304573 -27.226341 505.928497
v -60.466634 -34.477367 520.499981
v -70.663673 6.209328 468.193054
v -66.867180 -29.901196 526.538269
v -70.298431 10.445770 471.202240
v -59.968063 -12.537110 501.282320
v -83.336589 -24.399141 516.184410
v -74.921515 -27.151759 500.477293
v -90.364830 -24.874009 504.821530
v -94.829617 -7.664512 478.725501
v -60.769268 -30.235554 516.642761
v -74.030518 -35.250900 526.538269
v -82.868347 -25.192760 517.119251
v -59.747305 -12.724400 501.467615
v -70.632790 6.240234 468.193054
v -74.019569 5.373436 468.694580
v -70.298431 10.391342 471.369415
v -59.995836 -12.716576 501.458690
v -60.909643 -40.624920 515.683501
v -84.193609 0.367368 479.940322
v -76.574951 -13.684895 479.895538
v -89.980736 -30.710567 495.209081
v -66.832305 2.675939 468.966947
v -73.976357 5.373436 468.678925
v -70.505669 6.376511 468.193054
v -73.976357 -35.083725 526.303345
v -64.614365 -57.122746 528.628052
v -61.501493 -34.218735 519.959390
v -90.392775 -24.761885 504.722447
v -89.873931 -30.798486 495.279742
v -90.276245 -29.065304 501.650696
v -73.809181 5.373436 468.620575
v -67.505440 3.634046 467.833592
v -63.028987 -14.528741 512.250213
v -72.137398 7.031158 475.716064
v -81.236596 -27.208236 519.957700
v -83.023478 -25.165624 517.053619
v -75.230194 -23.966362 522.970703
v -63.726624 -47.554127 530.855341
v -76.818390 2.629379 480.397064
v -73.976357 -23.672451 519.182434
v -84.254589 -0.572128 480.632313
v -89.909375 -30.892782 495.465655
v -68.793823 -24.384308 523.971924
v -61.208731 -34.118086 519.996531
v -78.657349 -46.953388 519.411072
v -88.520874 0.023735 478.885406
v -73.809181 -23.690590 519.182434
v -75.564552 -23.484653 521.439331
v -90.316969 -24.752483 504.808201
v -79.158890 2.695244 479.059631
v -89.835968 -30.955962 495.486183
v -75.120734 -27.721462 500.821547
v -89.839336 -30.893056 495.394678
v -60.568953 -13.304311 501.827885
v -75.087701 -23.368809 522.238449
v -66.437326 2.879904 469.039807
v -72.965385 -21.375099 518.262939
v -67.957932 5.137344 471.369415
v -67.406785 9.032759 466.318839
v -67.283493 9.050022 466.298031
v -89.356766 -26.390450 495.059418
v -79.053024 -45.783142 513.331177
v -75.276779 -23.966362 522.943970
v -75.313782 -23.356361 522.358826
v -68.626648 -30.421528 523.863403
v -67.244033 9.006481 466.406944
v -80.695268 -46.099630 517.194774
v -90.005383 -30.785392 495.439537
v -90.036295 -30.711499 495.291190
v -77.157593 2.698586 480.062714
v -64.781548 -15.356678 511.730042
v -76.266974 -23.184954 521.422400
v -69.128189 -15.356678 507.729614
v -65.918356 -43.631105 529.508884
v -61.328754 -34.345418 520.186373
v -75.313782 -23.355122 522.275269
v -61.451962 -34.287027 520.078170
v -73.809181 5.606895 468.527405
v -80.877049 -45.301167 515.820738
v -78.372936 -22.123569 494.540802
v -73.976357 5.540619 468.592041
v -89.649754 -12.774861 490.428335
v -75.142791 -27.762107 501.016519
v -76.506348 -13.684895 480.062714
v -90.327453 -30.384408 495.242209
v -68.459473 2.835861 475.381714
v -76.324577 -23.160296 521.396077
v -73.809181 5.540619 468.571167
v -61.332207 -13.350536 502.130249
v -89.069121 -31.821625 497.736463
v -74.149486 -25.312403 523.256823
v -83.333698 -2.583553 490.335083
v -88.855232 -0.979340 479.064667
v -77.684708 1.361160 480.731415
v -75.731735 -23.340130 521.021423
v -83.199474 -2.327243 490.272904
v -76.346231 -23.220457 521.439072
v -76.399071 -23.198549 521.397400
v -60.434910 -12.654209 501.294373
v -75.397369 -23.380039 522.275269
v -88.855232 -0.310623 478.889923
v -68.114273 5.540619 471.202240
v -75.480965 -23.883011 522.693176
v -83.259496 -2.430398 490.277247
v -88.855232 -0.644981 478.991577
v -90.188473 -30.566470 495.354050
v -60.769268 -12.514645 501.195038
v -66.423341 3.172512 468.553784
v -75.809684 -23.415645 521.439556
v -74.143539 5.206261 468.778107
v -72.350612 -27.558935 506.343429
v -65.115906 -15.523857 515.924011
v -75.815323 0.411865 482.403198
v -74.685898 -23.715595 519.349609
v -71.063629 6.042152 468.694580
v -74.310715 5.373436 468.762390
v -83.216449 -2.329484 490.187864
v -89.627564 -30.430245 497.762118
v -85.063970 -0.562996 479.932331
v -60.811807 -37.321706 525.949248
v -60.936447 -12.681824 501.409668
v -77.517944 2.364227 480.062714
v -74.143539 5.373436 468.731995
v -87.754898 -32.014402 497.480872
v -70.341352 -55.490469 528.415381
v -67.974457 5.206261 471.536621
v -70.799973 6.209328 468.499878
v -83.250920 -2.471974 490.159438
v -77.789154 1.695518 480.397064
v -68.793823 2.941093 475.716064
v -58.930305 -23.851223 516.006042
v -75.313782 -23.407726 522.526001
v -73.099183 -25.434218 521.372961
v -70.967148 6.166008 468.694580
v -61.816328 -47.596311 529.398260
v -75.670013 -23.464828 521.439331
v -72.471756 -27.393520 506.315277
v -73.307648 -29.399662 524.668091
v -82.957498 -25.200896 517.117115
v -75.269485 -23.381241 522.526001
v -70.935822 6.209328 468.694580
v -78.458411 -21.809858 494.470407
v -78.302609 -21.705246 494.328692
v -76.310067 -23.276306 521.478689
v -75.815323 0.138062 482.737549
v -88.891441 -0.979340 479.059631
v -74.477890 -23.729633 519.349609
v -75.564552 -23.944199 522.609619
v -77.821457 1.026802 481.112000
v -78.817787 -46.953388 519.349609
v -70.333530 -55.461481 528.298377
v -60.717216 -37.591400 526.036743
v -61.841434 -35.900231 516.697901
v -74.321219 -25.078845 523.350101
v -64.670057 -24.526131 522.077864
v -75.731735 -23.882774 522.342651
v -93.603432 -0.310623 477.387848
v -73.140465 -29.399662 524.643799
v -80.830673 2.364227 479.000610
v -75.454041 -23.548416 522.526001
v -75.761307 -23.297649 520.937805
v -85.972482 -34.031968 499.186073
v -61.576713 -35.945007 516.831302
v -89.959098 -30.880854 495.589101
v -77.821457 1.049652 481.065765
v -88.289833 -24.885845 494.774414
v -89.860461 -31.001326 495.624553
v -75.093944 10.253971 469.866612
v -88.754360 -32.176299 498.039372
v -70.244089 -55.476727 528.378391
v -59.813660 -14.504392 502.772029
v -75.480965 -23.492897 521.355774
v -78.155815 1.072098 481.065765
v -77.821457 1.361160 480.683685
v -72.137398 7.400986 475.381714
v -75.107236 -27.531108 500.646231
v -86.013199 -7.859241 497.449249
v -76.181591 -23.214707 521.431700
v -78.490173 1.127357 481.065765
v -75.648140 -23.381241 521.051208
v -66.171547 3.313968 468.676649
v -69.295364 -24.217133 523.932617
v -75.376450 -23.381241 522.358826
v -57.076116 -47.664189 526.382677
v -69.185959 3.367302 475.716064
v -70.795898 6.376511 468.694580
v -61.608580 -40.387376 515.346487
v -64.978392 -24.595852 521.917900
v -80.555260 2.364227 479.059631
v -75.480965 -23.461407 521.188599
v -69.128189 3.274117 475.716064
v -59.677198 -13.790714 502.112832
v -75.397369 -23.392147 522.358826
v -78.131259 -21.890052 494.231062
v -66.090062 3.424538 468.710334
v -75.564552 -23.454079 521.188599
v -69.295364 -24.049953 523.898010
v -72.555344 -21.040741 518.066284
v -61.725339 -35.737824 516.700848
v -89.950964 -30.908766 495.808224
v -89.863950 -31.035932 495.755173
v -75.982498 -48.350838 518.179382
v -89.189590 -29.232483 494.510773
v -61.671112 -25.888916 523.863403
v -82.671974 -25.621404 517.607740
v -68.195709 5.707794 471.703796
v -74.310715 -35.379055 526.203918
v -75.480965 -23.464828 521.199219
v -68.686615 -30.402729 523.529053
v -61.768441 -47.675679 529.398937
v -90.111736 -30.620277 495.744819
v -60.602089 -29.734016 516.537842
v -70.967148 6.209328 468.725311
v -73.140465 -29.232483 524.635437
v -76.210032 -23.142916 521.355741
v -79.827606 -0.997276 484.409332
v -75.480965 -23.425644 522.275269
v -62.320668 -42.413745 525.479156
v -71.002380 6.376511 468.861755
v -61.469417 -35.652443 516.926950
v -61.777887 -40.344283 515.374752
v -65.115906 -15.440266 515.891296
v -68.066025 5.540619 471.536621
v -57.910527 -15.606542 503.507534
v -60.770820 -14.244049 502.448072
v -65.115906 -15.519371 515.922485
v -60.973925 -37.589268 526.213987
v -60.936447 -14.296734 502.464600
v -66.219080 3.448471 468.480916
v -60.749498 -14.026667 502.182392
v -70.967148 6.376511 468.846649
v -60.936447 -14.019253 502.231781
v -85.793839 -5.660332 493.771332
v -70.967148 -28.563770 505.414124
v -86.013199 -7.666473 497.333374
v -71.803040 2.878922 467.189972
v -75.112999 9.385719 472.205322
v -60.399277 -13.789841 502.024249
v -70.445129 -55.466514 528.549806
v -60.461821 -13.974374 502.112586
v -70.799973 6.376511 468.699524
v -60.681005 -13.855100 502.077207
v -86.263969 -6.218773 496.947723
v -75.403885 -23.381241 522.191650
v -86.290573 -6.245457 496.947723
v -68.872646 -30.525444 523.631519
v -66.069947 3.565060 468.730232
v -75.081173 -27.628840 500.804235
v -82.605673 -25.792300 517.739087
v -69.128189 -23.715595 523.879761
v -71.134323 -28.229412 505.146179
v -74.981232 9.385719 472.372498
v -86.347557 -6.323425 496.947723
v -61.623061 -40.335097 515.475001
v -76.232507 -23.081934 521.245039
v -75.480965 -23.548416 522.491272
v -79.994781 -3.026058 489.090332
v -74.724396 -23.660708 519.623183
v -76.149673 -23.093235 521.104980
v -81.165024 0.692444 481.075806
v -86.031226 -0.220962 479.417651
v -66.317256 3.053159 468.905228
v -75.002610 -27.498502 500.786291
v -72.466382 -26.864676 523.592205
v -68.793823 3.367302 475.087372
v -76.233261 -23.064266 521.188599
v -61.483005 -40.409517 515.550487
v -74.975581 -27.410194 500.690206
v -66.220526 3.208901 468.810581
v -74.357838 -23.731831 519.704082
v -81.569046 -0.676178 487.523804
v -82.636173 -25.669591 517.664656
v -72.993818 -29.384632 524.580389
v -74.919119 -27.368856 500.774928
v -61.615423 -36.366014 516.954141
v -82.266464 -1.225230 487.529999
v -80.428375 -47.622101 517.510681
v -71.134323 -28.222408 505.139465
v -66.125569 3.345596 468.968554
v -61.437981 -13.684895 502.384460
v -68.793823 3.200119 475.268829
v -64.914506 -24.756091 521.978947
v -74.421402 -24.731755 523.335465
v -61.563462 -36.156787 516.924143
v -61.103622 -14.019253 502.311462
v -75.648140 -23.431980 521.188599
v -86.414871 -6.245457 496.864136
v -61.681564 -40.321315 515.439647
v -66.095578 3.379896 468.845435
v -63.824897 -47.802104 530.722633
v -57.931730 -15.496626 503.406306
v -87.756004 -31.355586 496.962635
v -81.666565 -0.644981 487.430481
v -58.428772 -23.715595 515.947632
v -83.185711 -2.308348 490.093765
v -76.375320 -23.126733 521.345467
v -61.103622 -14.247505 502.464600
v -81.332207 -0.592567 487.251373
v -61.215576 -14.186428 502.464600
v -81.499390 -0.630302 487.418549
v -74.984462 -27.342819 500.602059
v -81.499390 -0.561295 487.251373
v -81.666565 -0.585632 487.251373
v -61.523459 -36.432598 517.023346
v -81.332207 -0.644981 487.361420
v -81.165024 -0.671722 487.251373
v -64.697960 -57.121620 528.628052
v -74.926506 9.720078 472.205322
v -82.593022 -25.703330 517.685888
v -76.434594 -23.139091 521.327456
v -60.528836 -34.191284 520.146357
v -62.775406 -13.517715 502.651459
v -76.412925 -23.158874 521.361463
v -61.462108 -36.337054 517.067287
v -61.345652 -40.421453 515.415289
v -90.573761 -29.901196 495.275940
v -74.750476 -24.979061 523.319699
v -66.115221 3.629584 468.906214
v -57.081091 -47.655879 526.268834
v -74.410815 -24.898941 523.361780
v -80.568741 -1.146515 487.251373
v -90.527016 -30.038754 495.275940
v -83.216539 -2.434314 490.085234
v -61.304720 -40.448864 515.542367
v -72.806107 -29.232483 524.545715
v -64.925361 -24.964626 522.024708
v -87.447599 -31.487044 497.317140
v -74.812938 -27.132320 500.637542
v -68.961006 -24.049953 523.986633
v -61.452689 -36.199293 517.025396
v -70.263300 -55.496176 528.505736
v -66.071109 3.507857 468.847015
v -62.349356 -56.289203 529.371156
v -63.486656 -13.016182 502.631775
v -80.830673 -0.644981 486.905182
v -65.199493 -15.491653 515.922485
v -80.781448 -0.477806 486.582672
v -81.321900 -27.614729 519.971490
v -61.446562 -36.073929 516.967263
v -90.527016 -29.898560 495.443115
v -80.997849 -0.480957 486.749847
v -86.013199 -5.764137 496.613373
v -57.727187 -15.372313 503.155783
v -64.112839 -12.681824 502.649506
v -74.853863 -27.260152 500.790910
v -66.519158 3.860223 469.207372
v -81.332207 -0.515518 487.084198
v -78.824532 -46.953388 519.347168
v -81.165024 -0.477806 486.868988
v -81.165024 -0.493942 486.917023
v -60.434860 -30.737087 517.009094
v -61.472655 -36.470831 517.112570
v -81.499390 -0.500000 487.084198
v -66.469740 3.886373 469.074378
v -64.280014 -12.541672 502.631775
v -81.666565 -0.486427 486.917023
v -81.165024 -0.414543 486.582672
v -81.666565 -0.463623 486.749847
v -85.929611 -34.066368 499.204620
v -81.666565 -0.477806 486.568481
v -81.833740 -0.767746 487.585724
v -86.013199 -5.660332 496.514984
v -60.641351 -30.665785 516.911581
v -82.000916 -0.899467 487.585724
v -90.423302 -30.235554 495.275940
v -75.566757 -23.548416 522.358826
v -74.831367 -24.495856 523.215582
v -76.405742 -23.082192 521.263763
v -74.310715 -23.786247 519.516785
v -61.733174 -40.334163 515.607090
v -81.985023 -0.812157 487.251373
v -76.462847 -23.070143 521.173100
v -84.508591 -27.059162 495.538452
v -64.112839 -27.727879 525.679565
v -79.827606 -21.064713 493.269806
v -61.939514 -14.913765 503.467682
v -86.096786 -5.660332 496.509644
v -74.333801 7.045219 467.691498
v -82.328033 -1.313698 487.251373
v -90.515038 -30.068375 495.275940
v -74.143539 -23.804035 519.516785
v -84.508591 -27.226341 495.613617
v -76.044111 -23.390322 521.564303
v -69.128189 0.692444 470.195160
v -80.329132 -47.742783 517.343506
v -81.833740 -0.624214 487.084198
v -66.701163 3.881574 469.333606
v -80.300054 -47.735399 517.185547
v -75.313782 -24.049953 522.942749
v -74.740385 -27.019629 500.855574
v -76.132563 -23.411925 521.585277
v -64.280014 -27.895054 525.760254
v -79.158890 -26.056091 498.393799
v -80.764183 -46.451851 517.845032
v -81.833740 -0.559090 486.582672
v -66.460887 3.776838 469.369903
v -81.032196 -23.548416 494.941589
v -81.953850 -0.644981 486.749847
v -81.332207 2.865761 478.378357
v -65.871414 -38.928825 513.832764
v -76.049958 -23.339252 521.503750
v -76.471009 -23.112843 521.252343
v -73.976357 -23.777294 519.349609
v -81.942291 -0.644981 486.582672
v -82.000916 -0.705719 486.582672
v -89.363159 -24.049953 496.780548
v -61.772339 -14.191124 502.631775
v -82.574425 -25.568320 517.566968
v -80.424093 -47.628124 517.301755
v -76.478089 -23.140783 521.284199
v -74.143539 7.045219 467.559967
v -75.054796 -27.580817 501.025141
v -68.626648 -24.049953 523.987061
v -74.863846 10.054436 471.870972
v -79.158890 -25.907104 498.285156
v -82.257645 -1.146515 487.084198
v -69.629715 -35.919617 528.818909
v -76.140356 -23.353754 521.536456
v -94.702696 -7.973252 478.829163
v -74.979431 9.824005 472.038147
v -74.979431 9.887253 471.953278
v -75.815857 -23.297649 521.021423
v -76.456341 -23.118215 521.283151
v -89.002836 -31.581846 498.157048
v -73.976357 7.045219 467.517944
v -67.053350 3.829175 469.576829
v -75.708119 -24.236200 522.579733
v -65.231686 -24.774931 521.941503
v -73.440392 5.373436 468.360229
v -90.385915 -24.593613 504.600383
v -68.961006 -23.882774 523.975891
v -86.013199 -8.168007 497.552612
v -62.608231 -13.852074 502.695129
v -70.905099 -28.863392 505.744862
v -74.812248 9.999603 472.038147
v -85.846024 -34.076511 499.204620
v -82.335281 -1.295128 486.749847
v -74.812248 10.054436 471.944031
v -61.452237 -35.913698 516.919155
v -61.199953 -37.151570 526.082768
v -82.265106 -1.146515 486.582672
v -68.793823 -23.882774 524.000305
v -80.830673 -23.548416 495.079102
v -82.335281 -1.313698 486.677948
v -89.348297 -26.056091 495.108765
v -84.397693 -23.104855 514.255049
v -82.320953 -1.313698 486.582672
v -70.093463 -55.511751 528.580086
v -80.828094 -46.619034 517.845032
v -82.335281 -1.480873 486.483826
v -62.651989 -14.186428 502.798950
v -90.428177 -30.068375 495.610291
v -73.277284 5.559100 468.312379
v -63.637241 -18.700245 512.662476
v -77.037582 -45.615959 521.857300
v -82.502457 3.604263 477.889374
v -77.084106 -45.448784 521.690125
v -77.097855 -45.114426 521.355774
v -68.793823 1.026802 470.133087
v -71.635864 2.531410 467.593323
v -62.106693 -14.520786 502.831909
v -62.106693 -14.644482 502.966125
v -61.863963 -47.446559 529.164749
v -62.273872 -14.520786 502.821564
v -61.388152 -35.918104 517.033368
v -58.930305 -23.699528 516.173218
v -74.195086 -24.881315 523.310882
v -73.845442 -23.799606 519.536844
v -67.122040 3.768661 469.697632
v -67.905937 2.698586 474.712982
v -59.599018 -26.302807 515.504517
v -80.830673 -0.402374 486.415466
v -73.809181 7.045219 467.528625
v -73.330856 5.540619 468.360229
v -61.772339 -14.353607 502.705261
v -80.997849 -0.349388 486.248291
v -61.772339 -14.466320 502.798950
v -61.939514 -14.353607 502.715210
v -57.992956 -19.623297 507.116257
v -61.939514 -14.471344 502.798950
v -66.787689 3.730217 469.697632
v -80.997849 -0.337280 486.081116
v -80.830673 -0.374191 485.913940
v -84.341415 -27.059162 495.600800
v -81.165024 -0.386086 486.415466
v -70.119251 -55.479778 528.403561
v -82.565418 -25.626242 517.621989
v -81.332207 -0.412361 486.415466
v -74.635773 -35.919617 526.371094
v -57.790003 -15.610440 503.421771
v -86.180374 -5.780354 496.613373
v -62.608231 -14.520786 502.855927
v -61.366496 -35.763356 517.267297
v -81.332207 -0.404518 486.248291
v -73.307648 5.579613 468.360229
v -74.628039 10.138422 471.863449
v -58.595947 -23.600117 516.173218
v -62.775406 -14.353607 502.896545
v -74.153390 -24.700277 523.274569
v -81.574249 -0.477806 486.415466
v -66.620514 3.796402 469.530457
v -87.160576 -32.116440 497.921244
v -61.874224 -47.467724 529.369846
v -73.239281 5.707794 468.360229
v -85.846024 -5.660332 493.967377
v -62.775406 -14.684097 502.966125
v -70.136988 -55.404905 528.252210
v -76.316856 -47.114410 521.355774
v -81.666565 -0.567162 486.248291
v -73.137861 5.754581 468.324528
v -79.158890 -24.562862 497.114899
v -69.166295 -30.709947 523.530640
v -62.608231 -14.855145 503.105804
v -81.332207 -0.407715 486.081116
v -64.661513 -15.356528 511.705466
v -69.295364 -30.819115 523.529053
v -62.441051 -14.687965 502.944397
v -62.441051 -14.710827 502.966125
v -62.608231 -14.687965 502.939545
v -81.165024 -0.365845 485.913940
v -86.263969 -5.743923 496.529785
v -62.608231 -14.724876 502.966125
v -76.651215 -46.269753 522.358826
v -85.846024 -8.168007 497.603577
v -63.598488 -27.895054 525.368042
v -81.499390 -0.499275 486.081116
v -76.790085 -46.117496 522.358826
v -62.942585 -14.687965 503.026703
v -74.294198 -24.491726 523.268375
v -62.775406 -14.855145 503.090820
v -62.775406 -14.893791 503.133331
v -80.974548 -24.217133 495.443115
v -62.942585 -14.855145 503.115906
v -90.322091 -24.542996 504.645450
v -88.520874 -24.049953 494.650055
v -63.000645 -14.855145 503.133331
v -62.441051 -14.353607 502.760254
v -57.843975 -13.656875 500.906511
v -73.316754 5.168687 468.028074
v -61.787475 -47.534330 529.221956
v -89.022415 -26.355171 494.941589
v -73.034062 5.257087 467.723028
v -76.818390 -46.117496 522.294128
v -63.611298 -13.852074 503.307770
v -76.920334 -45.950317 522.191650
v -74.812248 9.887253 472.181183
v -74.119273 -24.540591 523.248599
v -76.745728 -46.284676 522.191650
v -65.366669 -15.523857 515.923340
v -76.924927 -46.117496 522.024475
v -62.664884 -40.133268 520.181693
v -76.843185 -46.284676 522.024475
v -72.973824 5.543341 467.993218
v -61.598913 -41.564991 516.051184
v -71.134323 2.834991 467.524323
v -88.855232 -12.347466 477.679810
v -77.654282 -45.281605 520.175964
v -77.654282 -45.448784 520.179504
v -83.611694 1.361160 479.561157
v -72.827700 5.649174 467.951540
v -80.830673 -0.400841 485.746765
v -86.596364 -33.656433 499.016939
v -80.997849 -0.381462 485.746765
v -68.961006 -23.548416 523.915955
v -86.270595 -5.829833 496.600111
v -72.591016 5.715213 467.917414
v -69.906616 7.045219 474.712982
v -83.672699 1.639671 479.226807
v -90.354557 -24.534911 504.577010
v -61.379979 -41.481608 516.093873
v -80.663498 -0.595345 485.245239
v -61.605160 -26.557629 523.595337
v -74.592386 10.906787 469.317891
v -78.657349 -24.484444 497.114899
v -72.544039 5.718033 468.064320
v -80.663498 -0.644981 485.124146
v -77.152657 -46.953388 520.687073
v -74.477440 7.686609 467.410413
v -77.166702 -46.619034 521.021423
v -77.288849 -46.451851 520.854248
v -74.150369 -24.433830 523.234387
v -83.839882 1.542168 479.226807
v -61.702200 -35.425957 516.638182
v -90.355872 -24.509050 504.534293
v -77.164215 -46.786209 520.854248
v -71.301498 3.090927 467.189972
v -81.165024 -0.409210 485.746765
v -74.979431 -36.318237 526.538269
v -57.635508 -15.334994 503.084859
v -83.849358 1.361160 479.393982
v -61.810253 -41.654270 516.187300
v -94.926464 -7.883234 479.153526
v -73.085406 5.620797 468.200391
v -81.165024 -0.477806 485.542236
v -89.715732 -30.650510 495.100158
v -79.326065 -3.382961 489.090332
v -81.199837 -0.477806 485.579590
v -88.560173 -12.514645 477.555023
v -60.867337 -36.834706 525.707023
v -64.112839 -13.741222 503.467682
v -81.499390 -0.605827 485.746765
v -78.991714 -46.953388 519.279602
v -61.556041 -41.567109 516.177750
v -69.572087 -30.933477 523.652368
v -77.613785 -46.284676 520.018311
v -63.541762 -14.919149 503.512027
v -72.806415 5.687782 468.029115
v -65.199493 -56.816910 528.167908
v -63.276943 -14.353607 503.247650
v -60.497543 -34.597604 520.665599
v -61.391472 -41.471488 516.208002
v -62.516595 -39.645974 520.748930
v -63.347202 -14.353607 503.300507
v -80.830673 -46.451851 517.728271
v -77.487106 -46.619034 520.331360
v -68.145670 -24.219263 523.874883
v -82.737934 -25.159244 516.976270
v -63.276943 -14.687965 503.235352
v -81.332207 -0.637054 485.412415
v -81.165024 -0.626564 485.245239
v -83.328064 -24.685538 516.500980
v -88.688049 -26.056091 494.903046
v -77.272766 -46.953388 520.519897
v -61.314050 -41.457866 516.147790
v -63.109764 -14.855145 503.179443
v -74.143539 7.379578 467.310608
v -81.165024 -0.644981 485.216370
v -83.672699 2.029869 478.826660
v -63.276943 -14.894028 503.300507
v -81.332207 -0.812157 485.166779
v -89.445168 -23.548416 496.947723
v -88.520874 -12.546257 477.555023
v -88.520874 -26.056091 494.857635
v -83.338348 2.225037 478.725281
v -81.506317 -0.812157 485.412415
v -80.112782 -45.924489 514.213510
v -63.431570 -14.724713 503.374773
v -73.976357 7.300827 467.357147
v -83.343638 -24.638528 516.447357
v -83.505524 2.187019 478.725281
v -63.444122 -14.987862 503.467682
v -81.666565 -0.979340 485.473602
v -86.383171 -6.078278 496.780548
v -74.398498 7.554680 467.359261
v -68.125259 -24.068872 523.922243
v -76.484032 -48.361923 518.179382
v -74.343053 7.424471 467.368869
v -90.393044 -24.693796 504.673076
v -74.266522 7.485500 467.303497
v -86.420040 -6.155767 496.799040
v -77.487106 -47.117294 520.185486
v -84.007065 1.695518 479.025055
v -90.381891 -24.633943 504.646949
v -61.214910 -41.388345 516.088200
v -77.668137 -46.786209 520.018311
v -76.484032 -13.850925 480.397064
v -78.132538 -45.783142 519.182434
v -78.040627 -24.384308 496.947723
v -74.464706 11.037421 469.550973
v -74.429152 11.050449 469.392739
v -86.947340 -31.720317 497.819966
v -61.458565 -35.257623 516.898137
v -74.086145 7.565583 467.256720
v -88.491943 -31.572979 496.446167
v -57.516875 -15.514428 503.152622
v -63.753075 -14.837973 503.674902
v -74.411368 7.707050 467.341749
v -60.529900 -34.716309 520.851328
v -68.160452 -23.904898 523.985855
v -63.109764 -13.684895 502.912476
v -61.318889 -41.424011 516.197494
v -82.650577 -25.213910 517.026606
v -88.353699 -31.433708 496.446167
v -61.271724 -41.427183 516.145834
v -76.316856 -45.674934 523.361877
v -80.893539 -46.619034 517.677856
v -74.266766 7.711526 467.268475
v -73.473280 -26.155890 522.638938
v -76.810135 -46.451851 521.857300
v -90.329104 -24.640006 504.726311
v -75.521876 -44.698904 525.995757
v -81.967834 -0.812157 486.248291
v -70.953529 -55.304129 528.738454
v -81.833740 -0.763588 486.081116
v -86.763621 -31.660049 497.870467
v -63.109764 -14.186428 503.112183
v -60.471283 -34.899909 521.112611
v -82.443348 -25.705821 517.624692
v -86.460779 -31.560641 497.949990
v -84.508591 1.361160 479.148254
v -90.264016 -24.546062 504.694188
v -64.855090 -25.080811 522.145432
v -77.654282 -14.855145 480.472229
v -68.793823 -0.477806 471.537781
v -72.316406 -26.724808 505.306641
v -61.259305 -41.382638 516.161249
v -64.840661 -15.193184 511.817168
v -82.168098 -1.023514 486.415466
v -73.976357 7.546761 467.263733
v -64.158249 -27.560699 525.702393
v -76.918495 -46.451851 521.690125
v -61.854873 -35.243752 516.488533
v -82.272293 -1.313698 486.415466
v -63.109764 -14.687965 503.116119
v -74.309176 11.053508 469.055856
v -80.161957 -46.192310 518.179382
v -63.136440 -14.687965 503.133331
v -64.191650 -27.393520 525.702393
v -88.309608 -31.238621 496.278992
v -60.271935 -34.460945 520.567405
v -73.809181 7.462959 467.357147
v -61.939514 -13.016182 502.194122
v -76.985565 -46.451851 521.564453
v -64.992357 -25.070571 522.018900
v -80.825302 -46.786209 517.845032
v -76.818390 -46.619034 521.563354
v -63.027403 -56.438232 529.724185
v -90.210798 -28.570295 497.405578
v -61.213377 -41.294707 516.138054
v -90.861374 -28.062233 495.884918
v -60.171360 -34.393634 520.560663
v -57.557613 -15.616519 503.191609
v -66.620514 -38.260113 513.403076
v -73.140465 5.847130 468.360229
v -64.280014 -27.560699 525.746155
v -60.767115 -36.579490 525.479682
v -59.622319 -17.161124 505.391322
v -64.280014 -27.393520 525.725281
v -84.421102 -23.296901 514.347741
v -75.620737 -44.586333 529.384188
v -65.450256 -15.440266 515.874268
v -73.307648 5.979095 468.360229
v -72.919137 -26.853508 523.116800
v -88.186523 -31.238621 496.384491
v -73.976357 7.713936 467.243042
v -74.891251 -26.542331 499.978600
v -60.223766 -34.157560 520.161834
v -90.065494 -28.377216 497.730300
v -74.955809 -23.978960 523.052982
v -77.654282 -14.830914 480.564240
v -76.852303 -46.619034 521.522949
v -64.280014 -27.269058 525.702393
v -60.082212 -34.121679 520.206171
v -79.827606 -24.065136 496.446167
v -62.682953 -40.266254 521.188599
v -73.226354 6.007392 468.376337
v -89.794800 -26.724808 495.275940
v -64.932655 -25.454347 522.267239
v -90.197359 -24.622959 504.791880
v -77.085571 -46.451851 521.355774
v -61.567973 -35.010433 516.719139
v -63.283775 -47.958986 531.204709
v -78.155815 -45.950317 519.149780
v -90.158214 -28.658366 497.586756
v -86.642277 -32.140662 498.223032
v -74.812248 -23.706707 519.349609
v -90.847443 -28.062233 495.944641
v -60.027460 -34.065941 520.188103
v -63.671982 -18.533066 512.662476
v -66.072012 -28.570592 525.548204
v -74.310715 7.207542 467.524323
v -57.614978 -15.528221 503.216594
v -61.714020 -41.640655 516.319714
v -60.527193 -37.075362 525.385957
v -76.985565 -46.743309 521.188599
v -88.019341 -31.071445 496.323242
v -65.372177 -15.523857 515.922485
v -60.069535 -34.023440 520.061817
v -75.390849 -44.740999 529.402678
v -61.792239 -41.642516 516.393668
v -60.082401 -33.890405 519.886843
v -74.283266 7.254071 467.469640
v -61.654281 -41.621414 516.238464
v -74.422839 -24.132288 523.139371
v -68.720827 -30.242583 523.275192
v -74.790377 -26.656532 500.139914
v -63.627606 -27.463774 525.407339
v -74.979431 -23.668022 519.516785
v -79.660423 -21.243160 493.604156
v -74.143539 7.091591 467.524323
v -75.707352 -47.120567 522.358826
v -61.650211 -41.601334 516.330110
v -61.467389 -35.107200 516.845207
v -74.143539 7.212402 467.427094
v -75.090402 -44.810865 529.503192
v -57.895767 -15.367018 503.222430
v -90.798477 -28.062233 496.111816
v -74.431610 7.367985 467.507579
v -74.330342 7.359278 467.407163
v -77.319923 -47.120567 520.346252
v -69.128189 6.710869 469.174164
v -59.097485 -26.324188 515.838867
v -74.407271 7.141584 467.673363
v -61.544101 -41.505313 516.302744
v -59.972677 -33.910667 519.991257
v -67.126222 -56.039053 528.838925
v -61.401883 -41.400010 516.260886
v -73.976357 9.980339 472.205322
v -68.793823 -15.220699 507.479950
v -80.997849 -0.778046 484.910889
v -80.830673 -0.812157 484.797577
v -78.322998 -45.783142 518.950439
v -77.709595 -14.855145 480.731415
v -63.276943 -12.833126 502.464600
v -59.902522 -33.843027 520.035439
v -83.658295 3.367302 478.056580
v -73.809181 7.053047 467.524323
v -64.781548 -15.022320 511.825409
v -62.041223 -47.208758 529.232044
v -61.768001 -41.586904 516.464736
v -63.672522 -18.390762 512.663475
v -65.084835 -24.994754 521.963156
v -63.611298 -12.681824 502.464600
v -74.470499 11.029099 469.706865
v -90.848221 -27.895054 495.777466
v -59.971720 -33.999144 520.181569
v -85.443550 -26.390450 494.941589
v -69.796898 -28.695461 505.808167
v -63.611298 -12.681866 502.464600
v -89.730179 -26.390450 495.443115
v -73.809181 7.212402 467.444397
v -75.815323 -46.556446 522.860352
v -67.936737 -55.542742 528.348520
v -59.935893 -33.913999 520.110785
v -63.611382 -12.681824 502.464600
v -88.994521 -30.267143 495.198232
v -73.832273 -23.909716 521.505369
v -74.327247 11.065564 469.198700
v -76.614868 -45.281605 523.361877
v -57.989336 -19.654425 506.913607
v -60.373453 -17.182588 505.751369
v -73.500284 6.143515 468.259672
v -59.925625 -33.919335 520.266143
v -65.239846 -25.059817 521.973296
v -77.319923 -47.382648 520.185486
v -80.830673 -0.979340 484.503845
v -61.784400 -41.507227 516.514328
v -90.728455 -27.727879 495.944641
v -61.692773 -41.567825 516.414075
v -57.952310 -47.473027 527.178863
v -60.284831 -34.347175 520.394586
v -58.094414 -23.577694 515.838867
v -75.313782 2.531410 481.026306
v -77.654282 -14.827385 480.731415
v -58.094414 -23.548416 515.866028
v -60.271789 -34.240623 520.257197
v -73.039404 -26.836047 523.028100
v -59.086776 -25.790268 515.522648
v -81.165024 -0.979340 484.761200
v -65.093147 -25.208717 522.026928
v -76.543228 -45.448784 523.361877
v -74.236878 11.095247 469.407476
v -89.252991 -25.053024 497.449249
v -75.648140 2.531410 480.899017
v -60.569816 -17.432041 506.104592
v -89.965530 -29.232483 497.950806
v -65.122622 -25.349140 522.063794
v -74.556222 -23.867483 523.031635
v -88.186523 -31.400837 496.613373
v -60.115241 -34.212259 520.336274
v -61.939514 -43.541733 526.371094
v -65.271229 -25.253742 521.996779
v -90.694199 -27.744686 496.111816
v -67.312080 -23.387290 523.928409
v -90.088077 -28.908898 497.794732
v -68.935977 -29.868046 522.914001
v -74.496265 -23.710652 522.923916
v -61.401268 -35.239455 517.485703
v -74.057035 11.045458 469.163704
v -60.096427 -34.302864 520.553427
v -70.953781 -55.061539 526.621887
v -60.110341 -34.257602 520.450079
v -79.737877 -23.381241 495.944641
v -60.434910 -17.195641 505.914673
v -60.460147 -17.291121 505.984531
v -80.329132 -1.505234 487.920074
v -58.094414 -23.441780 516.006042
v -70.799973 7.045219 475.309021
v -72.675430 5.723645 468.042258
v -89.218460 -25.053024 497.783600
v -60.602089 -17.247803 505.975342
v -61.719234 -41.312334 516.474197
v -75.313782 2.773033 480.731415
v -67.441159 -23.291816 524.020963
v -74.979431 9.249527 472.539673
v -72.304573 -26.585674 505.139465
v -59.994309 -34.067475 520.332063
v -80.885338 -46.786209 517.677856
v -90.740921 -28.229412 496.278992
v -74.979431 9.385719 472.374542
v -77.654282 -47.287743 519.975647
v -57.087075 -47.650170 526.210279
v -62.511376 -39.577711 521.342900
v -90.468124 -29.232483 501.963074
v -87.774139 -30.974431 496.428473
v -73.856750 -24.062089 521.917584
v -61.954619 -43.304104 526.290455
v -63.631443 -18.533066 512.829651
v -60.016700 -34.131802 520.572791
v -67.442047 -23.129483 524.014010
v -61.461282 -41.225483 516.304550
v -72.839725 5.754567 468.198394
v -66.453331 -37.758579 513.289673
v -64.614365 -15.189499 511.696899
v -66.728587 -29.603683 526.267276
v -60.857006 -28.396591 515.838867
v -79.660423 -23.381241 495.991180
v -74.979431 9.132439 472.706848
v -73.077837 5.871107 468.363415
v -60.914803 -17.520335 506.106222
v -76.149673 2.387878 480.898590
v -72.993473 5.823642 468.317855
v -81.332207 -1.313698 484.544281
v -89.523941 -26.056091 495.228027
v -59.789354 -15.388506 503.624723
v -73.641998 7.045219 467.585480
v -60.842121 -28.229412 515.838867
v -72.894797 5.903088 468.380847
v -90.697594 -28.229412 496.446167
v -76.816940 -44.947250 523.027527
v -62.098830 -43.321912 526.123992
v -80.496315 -46.284676 517.957275
v -69.295364 6.543686 469.436005
v -58.021339 -23.518483 515.866042
v -70.632790 6.710869 475.529663
v -60.769268 -28.396591 515.997925
v -84.381037 -23.328171 514.494116
v -61.103622 -17.529995 506.072662
v -67.475100 -23.224850 524.042282
v -75.447328 -44.917479 529.125158
v -74.812248 9.218544 472.702698
v -60.100555 -15.022320 503.438354
v -59.945150 -33.838856 520.558862
v -60.769268 -28.229412 515.963440
v -57.977623 -23.381241 516.006042
v -86.164038 -31.527212 498.102620
v -74.646194 -26.769860 500.464082
v -75.535584 3.065514 480.010562
v -60.354313 -15.022320 503.467682
v -77.487106 -14.738514 480.731415
v -76.298719 2.976446 480.044141
v -57.927235 -23.462467 515.838867
v -63.263537 -48.045771 531.188956
v -72.998347 5.917015 468.383559
v -86.347557 -7.499294 497.239960
v -89.691124 -26.056091 495.425201
v -67.333943 -23.221264 523.950613
v -57.927235 -23.381241 515.958374
v -86.308651 -31.943422 498.366909
v -60.806984 -28.062233 515.838867
v -69.128189 6.543686 469.446350
v -60.769268 -28.062233 515.901550
v -61.403467 -36.484832 525.889324
v -73.468552 7.045219 467.691498
v -73.929003 -24.245886 522.875841
v -57.763073 -23.381241 515.838867
v -86.345775 -33.612299 498.632432
v -60.434910 -15.022320 503.477539
v -65.450809 -25.267425 522.032720
v -72.631974 5.760595 468.222964
v -61.310828 -41.314341 516.219925
v -61.365479 -35.089915 517.106794
v -70.260807 -28.944274 505.929528
v -59.150379 -17.684013 503.775840
v -80.849472 -1.480873 488.254456
v -80.830673 -1.021881 484.409332
v -90.704964 -27.895054 496.278992
v -62.217725 -43.099680 525.937284
v -86.133005 -32.008732 498.576704
v -67.122040 -56.062210 528.795166
v -57.125869 -47.604113 526.179199
v -74.656125 -26.646598 500.297408
v -72.722073 -26.722501 522.839019
v -76.818390 -45.114426 522.954834
v -78.322998 -45.950317 518.998108
v -76.609810 -45.950317 522.860352
v -61.270802 -17.025681 505.473816
v -86.092657 -31.666453 498.305927
v -78.322998 -45.992279 519.015259
v -74.169559 -23.712120 521.824198
v -75.480965 2.902626 480.397064
v -80.997849 -1.146515 484.236908
v -72.250076 -27.059162 505.640991
v -61.945938 -47.345588 529.231796
v -79.493240 -23.214062 495.819641
v -79.660423 -48.114983 517.510681
v -65.115906 -25.554558 522.111816
v -85.678848 -25.954109 494.607208
v -63.622548 -18.411937 512.798982
v -72.957404 -26.674034 522.715150
v -76.651215 -45.449516 523.194702
v -80.663498 -1.066078 484.074982
v -89.523941 -25.768604 495.275940
v -65.170956 -25.437725 522.050718
v -60.235335 -34.503738 520.717253
v -72.955300 -26.609955 522.571229
v -61.103622 -15.022320 503.560059
v -76.316856 -47.764809 517.176270
v -74.167306 -23.729562 522.742453
v -89.691124 -25.946053 495.443115
v -74.512627 -26.354553 500.270499
v -80.663498 -1.313698 487.769135
v -61.437981 -16.998158 505.473816
v -61.103622 -15.110466 503.634857
v -73.712631 5.206261 468.527405
v -85.678848 -25.888916 494.576691
v -82.344441 -25.397918 517.062615
v -89.682159 -25.888916 495.443115
v -65.311369 -25.398121 522.005204
v -80.997849 -1.167099 484.074982
v -69.335809 -29.861621 522.777515
v -80.830673 -1.365707 488.087280
v -76.566460 -45.615959 523.194702
v -77.382172 -14.687965 480.731415
v -64.499065 -15.165184 511.712998
v -60.149776 -34.429147 520.676856
v -74.980443 -23.448311 521.406438
v -79.326065 -23.214062 495.853699
v -74.160158 -23.712620 522.660037
v -73.641998 5.314766 468.527405
v -66.787689 -29.721821 526.371094
v -75.825738 -44.498437 525.362988
v -60.434910 -17.110180 505.808167
v -82.861923 0.190910 481.232941
v -79.491825 -47.962894 517.150091
v -73.610786 5.373436 468.527405
v -60.241793 -34.576761 520.869412
v -68.178926 -55.476579 528.321643
v -81.165024 -1.209229 484.409332
v -89.356766 -25.888916 495.125793
v -94.920223 -7.441517 478.633059
v -60.936447 -17.223946 505.808167
v -76.651215 -46.117496 522.610962
v -68.961006 6.710869 469.143036
v -71.008885 -29.599784 506.501046
v -76.818390 2.369980 480.731415
v -89.714826 -30.856714 495.309704
v -89.720600 -30.773612 495.213927
v -60.936447 -17.028461 505.505798
v -63.162509 -48.112060 531.195709
v -76.651215 -45.783142 522.954834
v -76.651215 -45.687454 523.027527
v -61.103622 -17.028461 505.475098
v -89.877807 -31.012141 495.921038
v -61.473244 -34.916546 516.841919
v -76.683929 -45.615959 523.027527
v -74.253516 -23.726181 522.842673
v -59.262725 -17.467716 503.573967
v -73.641998 5.373436 468.547516
v -61.138539 -40.741710 515.954261
v -89.979546 -28.492696 497.973886
v -66.954865 -25.220200 522.545715
v -81.234261 -1.313698 484.242157
v -75.834186 -44.623212 529.075558
v -74.148448 -23.806213 522.851680
v -65.283081 -25.554558 522.021484
v -79.158890 -2.985477 489.017395
v -60.100555 -34.423027 520.854248
v -60.100555 -34.415009 520.824768
v -82.339768 -25.540669 517.322488
v -86.514732 -6.496223 496.897156
v -74.645073 9.615440 472.539673
v -86.514732 -6.579815 496.931549
v -68.793823 6.576172 469.196106
v -86.514732 -6.627506 496.947723
v -59.194256 -17.249345 503.302771
v -59.251362 -17.308192 503.344668
v -62.106693 -43.652550 526.203918
v -65.951797 -37.925758 513.495422
v -67.050919 -25.053024 522.693176
v -61.282912 -40.808656 516.056704
v -65.283081 -25.570618 522.024475
v -81.499390 -1.536026 484.409332
v -74.639708 -26.275044 499.998357
v -66.954865 -25.053024 522.574768
v -68.793823 6.710869 469.084412
v -86.528717 -6.663403 496.947723
v -59.151045 -16.175171 504.326822
v -73.641998 7.379578 467.483154
v -77.196320 -44.612892 520.687073
v -74.486877 9.720078 472.539673
v -64.614365 -15.022320 511.734375
v -74.052845 -23.828269 522.664447
v -59.344001 -17.366989 503.267044
v -83.916779 -28.229412 496.446167
v -84.349995 -23.186839 514.506428
v -59.452393 -17.547694 503.345189
v -90.554329 -27.560699 496.111816
v -61.490963 -34.582191 516.841919
v -73.593033 5.540619 468.527405
v -59.431839 -16.025391 504.166321
v -75.800179 -48.123634 521.021423
v -73.587646 7.379578 467.524323
v -78.166382 -46.117496 519.182434
v -73.474823 5.540619 468.470184
v -77.319923 -14.606667 480.564240
v -73.947053 -24.039077 522.664118
v -74.645073 9.552895 472.586853
v -89.550342 -30.823785 495.300961
v -68.952271 6.543686 469.363281
v -64.378237 -26.894366 525.337203
v -75.638313 -48.290817 521.021423
v -74.539384 10.973992 469.936501
v -61.501472 -34.415009 516.841919
v -59.264664 -17.284039 503.133331
v -82.782235 -25.190383 517.097942
v -74.189336 -23.679734 522.517612
v -81.165024 -1.265060 484.074982
v -80.834252 -46.402147 517.515544
v -70.526201 -29.311063 506.231158
v -57.096382 -47.667711 526.136774
v -74.453327 11.040785 469.825687
v -79.660423 -48.100334 517.343506
v -60.100555 -16.192570 504.147827
v -73.641998 5.579948 468.527405
v -78.824532 -0.954132 485.913940
v -57.695107 -15.589056 503.296213
v -61.392277 -34.934215 516.957320
v -59.415443 -17.362820 502.966125
v -89.691124 -25.888916 495.459412
v -64.264789 -26.807887 525.372115
v -59.431839 -17.400257 503.133331
v -76.651215 -48.243164 520.018311
v -82.836807 -0.477806 482.095398
v -57.132094 -47.630428 526.102671
v -73.641998 5.707794 468.442047
v -75.982498 -45.281605 524.134888
v -81.272606 -1.313698 483.907806
v -60.434910 -27.760052 516.006042
v -76.818390 2.364227 480.738098
v -80.515594 -0.979340 483.573456
v -79.326065 -23.381241 496.127075
v -74.050096 -23.923877 522.873907
v -76.829102 2.364227 480.731415
v -69.546129 -55.494744 528.911833
v -80.663498 -1.021240 483.573456
v -73.474823 7.379578 467.624176
v -61.558231 -40.575139 515.920419
v -66.453331 -29.624531 526.538269
v -65.868652 -38.260113 513.665527
v -76.985565 2.256561 480.731415
v -64.167245 -26.725031 525.377412
v -59.670921 -17.529995 502.966125
v -76.818390 2.197052 480.898346
v -73.474823 5.707794 468.434387
v -61.386850 -34.738508 516.969442
v -83.839882 -27.727879 496.197723
v -64.314026 -26.894888 525.490683
v -76.818390 -45.713501 522.693176
v -60.252868 -34.617802 520.953609
v -74.477890 9.720078 472.543701
v -73.641998 5.540619 468.543091
v -77.046097 2.197052 480.731415
v -79.326065 -23.548416 496.325073
v -78.322998 -46.117496 519.078369
v -60.144497 -34.540615 520.947886
v -72.979589 -26.721826 522.810470
v -61.349945 -34.779975 517.136574
v -60.267731 -15.858212 503.872589
v -80.997849 -1.146515 483.638611
v -82.836807 -0.737228 482.236023
v -80.092384 -46.451851 518.513733
v -61.276709 -40.575987 515.798191
v -62.247384 -43.666832 526.075268
v -64.111151 -26.826025 525.511171
v -86.589439 -6.458014 496.770553
v -64.080113 -26.732423 525.465419
v -59.933376 -16.137970 504.136383
v -73.641998 -23.213932 518.848083
v -74.588743 -23.514404 521.514721
v -79.158890 -23.548416 496.410065
v -74.139498 -24.326750 523.179909
v -68.751854 6.543686 469.196106
v -75.313782 -47.287743 522.721436
v -59.725166 -17.529995 502.798950
v -72.948014 -26.792818 522.945867
v -90.314575 -29.232483 501.795898
v -66.954865 -24.885845 522.639771
v -74.508839 10.981524 470.079205
v -73.474823 -23.147110 518.848083
v -80.830673 -1.071915 483.573456
v -62.273872 -43.609821 526.020386
v -89.246262 -24.718666 497.950806
v -74.357132 -26.056091 500.124115
v -75.982498 -45.448784 523.972351
v -74.123134 -24.175629 523.109846
v -60.177441 -34.608401 521.108336
v -61.425129 -40.928639 516.176014
v -66.954865 -24.827511 522.693176
v -78.322998 -46.280495 519.182434
v -86.585175 -6.322288 496.684181
v -89.293644 -30.788746 495.399308
v -65.405496 -25.441470 522.014500
v -89.152596 -1.313698 479.059631
v -79.746855 -48.012208 517.239391
v -73.307648 5.707794 468.392334
v -72.638931 -21.040741 517.894531
v -58.920073 -17.582350 503.924018
v -61.394633 -34.527378 516.989265
v -57.618963 -15.689081 503.226000
v -66.901352 -24.718666 522.693176
v -74.186905 -25.721737 499.956940
v -75.644522 -44.834451 527.137114
v -59.180740 -15.356678 501.294373
v -78.824532 3.200119 478.842651
v -74.285439 -25.721737 504.136383
v -59.264664 -15.356678 501.239410
v -59.264664 -15.430798 501.294373
v -59.345097 -15.523857 501.294373
v -89.356766 -12.347466 478.298920
v -74.185241 -24.046655 523.076520
v -74.749031 10.706730 470.174398
v -82.052277 -25.868996 517.554925
v -77.152748 2.056984 480.731415
v -59.431839 -15.643917 501.294373
v -57.160783 -47.625640 526.057401
v -82.877472 -0.477806 482.068848
v -68.603439 6.376511 469.196106
v -61.184727 -15.356678 503.802032
v -68.542061 6.543686 469.028931
v -63.981687 -26.792846 525.519946
v -70.219955 -14.687965 504.470734
v -61.386302 -34.472724 517.172946
v -60.054304 -34.403049 520.967331
v -88.520874 -28.229412 494.265106
v -61.835643 -41.037266 516.452820
v -63.983286 -26.679939 525.468751
v -85.010132 -26.290390 495.108765
v -61.650092 -40.967621 516.305554
v -74.017878 -24.186091 523.048410
v -57.940823 -15.691557 503.607849
v -65.405116 -25.601562 522.011815
v -57.965548 -15.753292 503.674289
v -74.005925 -24.262442 523.056659
v -86.013199 -5.347404 496.195404
v -73.981860 -24.196600 523.002675
v -79.303746 -46.548283 514.526483
v -65.603257 -25.623959 522.037020
v -80.830673 -0.989464 483.406281
v -66.261434 -29.154056 526.156385
v -59.599018 -15.858212 501.279358
v -80.914163 -46.636821 517.495094
v -88.520874 -28.062233 494.251404
v -73.641998 -23.699707 519.182434
v -74.034995 -24.080739 523.007096
v -67.456406 1.919235 475.883240
v -69.796898 -29.065304 506.134094
v -73.979768 -24.057251 522.866278
v -61.605160 -34.247833 516.743225
v -63.842358 -26.728779 525.492257
v -86.180374 -5.576744 496.401947
v -60.077574 -34.354171 520.700652
v -74.355998 -26.112744 500.338748
v -66.137374 -29.128813 526.215602
v -86.180374 -5.619278 496.446167
v -67.567902 2.029869 476.050415
v -73.474823 -23.693176 519.182434
v -69.474190 -55.560802 528.861174
v -64.098343 -26.656037 525.369273
v -65.816826 -18.676515 518.355307
v -80.153282 -46.619034 518.513733
v -60.030322 -34.213224 520.739195
v -86.180374 -5.540604 496.362610
v -87.852158 -29.901196 495.554230
v -74.311638 -26.056091 500.291290
v -61.567955 -34.080654 516.841919
v -74.293224 -23.931647 523.042999
v -74.468546 10.988869 470.274276
v -74.477890 9.385719 472.805084
v -76.565048 -44.612892 523.863403
v -66.787689 -24.551487 522.665405
v -78.155815 -1.389618 486.081116
v -75.710023 -44.543506 526.685946
v -74.313351 -23.808209 522.960003
v -73.621822 -26.643995 523.206311
v -59.766197 -16.025391 501.231628
v -73.307648 5.874977 468.380127
v -60.434910 -16.025391 503.974762
v -66.025534 -29.083942 526.232085
v -74.758356 -23.475813 521.836154
v -58.334845 -23.409541 516.422181
v -73.451599 7.546761 467.691498
v -74.645073 9.051361 472.957550
v -64.016818 -26.547431 525.343296
v -74.136808 -23.962311 523.009125
v -82.509354 -25.553155 517.516515
v -73.307648 -23.673096 519.182434
v -74.171560 -23.877960 522.959256
v -73.140465 5.874977 468.368774
v -60.018864 -34.247833 520.854248
v -66.422702 -29.441771 526.381679
v -88.186523 -28.062233 494.310547
v -90.705429 -16.526928 491.263641
v -63.898340 -26.491325 525.391144
v -73.096173 5.975166 468.402227
v -74.477890 9.218544 472.894226
v -63.918501 -26.402880 525.289936
v -61.611694 -33.913475 516.841919
v -68.961006 6.480476 469.530457
v -64.817926 -24.295924 521.879291
v -59.933376 -28.327568 516.340393
v -77.152748 1.361160 481.042969
v -88.023743 -28.229412 494.440033
v -67.122040 1.760422 476.050415
v -69.222418 -30.215272 522.912107
v -90.325272 -27.226341 496.278992
v -73.143700 6.152658 468.418436
v -61.655922 -33.746300 516.841919
v -62.041557 -47.120567 529.380310
v -76.174110 -47.120567 521.522949
v -63.694889 -56.979404 528.544434
v -59.431839 -17.366268 502.464600
v -63.913909 -26.590728 525.442238
v -68.961006 6.407837 469.697632
v -81.420166 -1.313698 483.573456
v -57.868528 -15.772369 503.608587
v -61.939514 -43.777000 526.460022
v -82.337838 -27.262798 518.741599
v -65.032318 -15.356678 515.823547
v -78.790344 -1.146515 486.248291
v -61.270802 -16.224567 504.303558
v -63.771747 -26.576780 525.443719
v -77.319923 -45.317150 520.687073
v -64.958001 -24.458943 521.881296
v -66.118973 -29.399662 526.479248
v -73.809181 -25.220200 504.132019
v -63.757326 -26.412101 525.390327
v -60.010932 -33.863086 520.993789
v -90.553431 -24.266458 503.785889
v -66.954865 -24.640430 523.027527
v -90.233610 -29.980556 496.259962
v -72.750178 5.887391 468.418239
v -74.204971 11.109505 469.721945
v -60.780697 -29.065304 516.006042
v -72.989095 6.024510 468.452100
v -74.288060 11.084718 470.013686
v -75.815323 -48.418423 520.519897
v -78.991714 2.785744 479.059631
v -61.539738 -16.192570 504.470734
v -60.769268 -29.396660 516.173218
v -57.916849 -15.815689 503.683863
v -88.745211 -30.867183 495.755493
v -59.210373 -17.195641 502.130249
v -70.642216 3.428701 467.189365
v -61.521523 -34.058511 516.956783
v -66.875961 -24.551487 523.027527
v -61.936234 -41.411843 516.619406
v -73.196345 -26.893664 523.117217
v -61.465964 -34.231890 516.949224
v -79.158890 -23.715595 496.574982
v -79.151611 2.698586 479.059631
v -63.945636 -26.982860 525.551180
v -60.769268 -29.065304 516.035217
v -74.143539 9.720078 472.606689
v -72.863716 6.032739 468.512037
v -86.180374 -5.470539 496.278992
v -73.307648 -23.214062 518.934998
v -62.913586 -14.687965 512.328125
v -73.195609 -26.979975 523.233148
v -59.599018 -17.331249 502.130249
v -73.336360 -26.888101 523.165197
v -65.077507 -15.356678 515.838867
v -90.694199 -28.229412 496.459259
v -80.663498 0.761490 481.065765
v -73.307648 -26.940693 523.194702
v -86.184189 -5.409565 496.195404
v -75.648140 -1.480873 485.793762
v -80.161957 -46.451851 518.446838
v -86.263969 -5.460274 496.195404
v -66.954865 -24.480072 523.194702
v -72.738735 6.042842 468.589428
v -88.186523 -27.748592 494.272858
v -74.231018 -23.595840 521.322560
v -79.237294 -48.079949 517.224925
v -75.975013 -44.456809 527.026868
v -74.329657 -23.631935 522.746037
v -80.830673 0.727760 481.065765
v -60.025654 -33.980901 521.194691
v -75.177071 -45.950317 524.364990
v -61.463060 -34.193502 517.221079
v -57.867614 -15.711314 503.562748
v -65.032318 -15.189499 515.713501
v -60.698280 -29.065304 516.173218
v -61.605160 -15.783051 504.136383
v -63.582386 -18.867424 512.996826
v -90.614316 -27.992080 496.533070
v -59.138549 -23.416637 517.231153
v -80.997849 0.709099 481.065765
v -65.784622 -29.399662 526.488770
v -77.367477 -45.783142 520.687073
v -69.589571 -30.155068 522.773525
v -60.769268 -29.652100 516.340393
v -59.933376 -17.529995 502.253967
v -73.302584 -26.764055 523.007536
v -59.933376 -17.546642 502.297424
v -66.265939 -29.324744 526.363302
v -69.128189 6.376511 469.815887
v -66.695783 -42.264745 529.309300
v -79.512384 -46.515139 514.518695
v -65.187329 -24.327224 521.793956
v -86.013199 -7.332115 497.202148
v -74.337588 -23.710823 522.872347
v -73.165776 10.524813 469.133676
v -66.118973 -29.251743 526.371094
v -66.145396 -29.207423 526.310523
v -74.592642 -26.739265 500.652421
v -83.505524 -28.229412 496.712921
v -69.468365 -55.471294 528.927308
v -57.274980 -47.588463 525.976547
v -73.345611 -26.837112 523.109410
v -61.554774 -33.936571 517.117347
v -72.573544 6.068377 468.689565
v -65.172154 -24.527207 521.878675
v -74.658750 -26.884280 500.800803
v -73.005961 6.271452 468.493552
v -66.045289 -29.269896 526.395018
v -73.421618 -26.741991 523.072304
v -60.602089 -29.652302 516.507568
v -72.964324 6.152310 468.528723
v -61.617847 -33.782890 517.069404
v -73.312317 10.723145 469.196106
v -65.886698 -29.218258 526.392284
v -75.982498 -1.480873 485.873260
v -60.602089 -29.566837 516.475403
v -63.570344 -26.769832 525.397902
v -76.484032 -48.231308 520.185486
v -70.749657 -55.350643 528.689708
v -81.165024 3.868835 477.749573
v -74.570933 -26.658600 500.865726
v -69.660247 6.360499 470.260987
v -73.450240 -26.889958 523.246871
v -86.033044 -34.135277 499.641821
v -73.809181 -25.270531 504.303558
v -68.626648 0.692444 470.605530
v -65.784622 -29.065304 526.337219
v -72.973289 -23.559120 519.182434
v -69.508537 6.484075 470.443116
v -73.809181 -25.341633 504.470734
v -74.310715 9.054626 473.041199
v -74.310715 9.218544 472.939026
v -72.921922 6.234437 468.560931
v -79.368268 -48.111973 517.283258
v -77.306511 0.358086 482.904724
v -80.810087 -46.474061 517.131627
v -59.513928 -16.307643 504.440860
v -74.425218 7.860181 467.359757
v -63.611298 -57.005234 528.711609
v -81.499390 3.731514 477.889374
v -72.973289 -23.381241 519.096680
v -59.431839 -16.861282 501.684601
v -63.394359 -26.493634 525.332117
v -72.812863 6.188079 468.614878
v -60.612610 -29.232483 516.340393
v -69.796898 -28.890926 505.975342
v -70.298431 -32.346512 525.535217
v -59.087925 -17.410128 503.772116
v -75.257919 -46.619034 523.361877
v -72.849065 6.387133 468.559188
v -58.242767 -23.344777 517.086379
v -59.933376 -16.607162 504.972290
v -66.201792 -28.971249 525.938498
v -69.796898 -28.898125 505.981750
v -59.502707 -16.183552 501.398262
v -73.411909 -26.555417 522.906204
v -57.200519 -47.608732 526.024017
v -59.632710 -16.747537 504.965546
v -78.155815 1.839706 480.062714
v -70.131256 -32.074512 525.308960
v -63.595024 -18.700245 512.996826
v -63.465500 -26.346389 525.360971
v -87.815346 -27.727879 494.440033
v -67.296414 4.341195 468.875968
v -73.080208 -23.214062 519.015259
v -72.667848 6.169510 468.675397
v -72.575262 6.215188 468.707266
v -74.135024 8.034970 467.252232
v -63.614924 -26.537765 525.410394
v -60.395555 -16.752705 505.047471
v -67.336533 4.203194 469.028931
v -86.713653 -6.464816 496.518269
v -72.644048 6.328745 468.673000
v -59.911100 -16.460020 504.638035
v -95.051682 -7.156620 478.665411
v -63.578631 -26.415521 525.391563
v -67.280370 4.199440 468.998120
v -59.766197 -16.526928 501.383057
v -90.530598 -24.572531 504.182237
v -73.976357 7.881111 467.243530
v -87.016266 -29.927429 495.777466
v -86.347557 2.896576 477.889374
v -59.933376 -16.526928 501.303558
v -72.137398 6.734985 476.050415
v -60.434910 -29.065304 516.438416
v -73.809181 -25.428486 504.637939
v -67.418610 4.370369 469.028931
v -95.071462 -6.993933 478.447173
v -64.948730 -15.273090 515.726318
v -64.587919 -44.207536 517.591904
v -65.792520 -18.716992 518.504217
v -73.976357 8.048294 467.258118
v -85.846024 -7.332115 497.155884
v -71.970215 6.896271 475.883240
v -73.874559 11.031180 469.421279
v -74.310715 9.552895 472.760956
v -60.837715 -28.898125 515.838867
v -75.313782 -48.666252 520.185486
v -73.809494 8.048294 467.357147
v -78.490173 -0.978119 485.245239
v -73.809181 8.046555 467.357147
v -60.778511 -28.898125 516.006042
v -67.386900 4.521205 468.930392
v -80.663498 -0.644981 482.981201
v -84.675774 -26.390450 495.241119
v -75.313782 -0.477806 483.531708
v -74.143539 9.395828 472.874023
v -62.730877 -56.356958 529.673301
v -73.809181 -25.540432 504.805115
v -73.468507 10.878494 469.372912
v -71.970215 6.762184 476.050415
v -78.490173 1.881813 479.895538
v -60.780338 -28.730946 516.006042
v -65.770546 -28.841895 526.188304
v -60.100555 -16.718140 501.294373
v -73.164950 -26.553114 522.644129
v -76.890015 -47.120567 520.854248
v -68.366781 -55.620552 528.385211
v -60.769268 -28.898125 516.024353
v -79.626543 -46.457858 514.484820
v -68.292297 2.364227 476.554779
v -78.548416 1.862694 479.895538
v -67.322550 4.756993 468.685979
v -60.369534 -17.028461 501.294373
v -64.263073 -44.439903 517.863426
v -72.137398 4.036011 466.509827
v -74.282514 8.195903 467.327707
v -59.599018 -17.028461 501.758667
v -60.769268 -28.730946 516.023926
v -71.803040 6.763321 476.050415
v -67.425632 4.742821 468.927242
v -60.267731 -16.437481 504.470734
v -86.013199 -5.297405 496.111816
v -67.320619 4.605549 468.760190
v -86.681915 -29.742802 495.777466
v -64.283765 -44.240654 517.718861
v -74.146139 8.203614 467.289553
v -65.784622 -28.898125 526.234375
v -69.438864 -55.609288 528.769661
v -63.781669 -26.272614 525.274438
v -79.326065 -48.174763 517.343506
v -60.672508 -28.898125 516.173218
v -60.375561 -37.925758 525.702393
v -76.484032 -44.824516 523.863403
v -72.137398 3.868835 466.526154
v -73.262314 10.890327 469.530457
v -83.003990 -26.891987 495.944733
v -74.312602 8.281639 467.380312
v -62.896118 -14.687965 512.244507
v -73.993616 -23.902188 522.280208
v -86.333207 -5.745790 496.454931
v -74.141928 -23.719823 522.121620
v -58.937735 -17.347648 503.883854
v -71.537415 6.710869 476.050415
v -74.207598 8.381403 467.364957
v -63.614298 -26.299352 525.364557
v -80.261490 -46.451851 518.346558
v -81.165024 4.403099 477.220673
v -82.836807 -26.891987 496.050415
v -74.143539 8.382652 467.341827
v -63.613531 -26.167530 525.298023
v -59.264664 -28.061661 516.340393
v -69.203632 -30.540142 523.149511
v -60.859737 -28.563770 515.838867
v -90.558487 0.023735 477.889374
v -63.694889 -57.030045 528.711609
v -60.385914 -38.092934 525.702393
v -64.793324 -53.978316 524.929529
v -63.472250 -26.216671 525.334299
v -60.769268 -28.451302 516.006042
v -78.991714 -23.262730 495.944641
v -59.121881 -17.530968 503.778491
v -88.177231 -27.560699 494.272858
v -74.979431 -35.919617 525.686462
v -60.419823 -38.260113 525.702393
v -63.574225 -26.059891 525.245679
v -71.803040 3.819397 466.521271
v -62.775406 -15.109669 503.467682
v -60.769268 -28.563770 516.017517
v -73.976357 8.215469 467.289825
v -71.184784 6.710869 475.883240
v -72.806107 -21.187202 518.095764
v -63.445696 -26.019537 525.268854
v -57.142427 -47.691934 526.030062
v -74.200294 -23.665712 522.265511
v -69.458338 -30.633843 522.991519
v -60.769268 -16.694103 504.852570
v -73.655487 -25.053024 503.802032
v -63.276943 -26.223270 525.284241
v -73.851013 8.215469 467.357147
v -86.180374 -5.313068 496.028229
v -62.273872 -44.015808 526.203918
v -64.030363 -44.002796 517.653187
v -63.573277 -19.034603 513.164001
v -62.942585 -15.022320 503.286316
v -68.793823 -15.358219 507.814301
v -60.602089 -28.523167 516.173218
v -73.976357 8.382652 467.352173
v -80.329132 -46.451851 518.277588
v -73.144250 -26.752678 522.913458
v -68.793823 -15.356678 507.812134
v -63.058693 -15.022320 503.300507
v -60.267731 -37.758579 525.465515
v -75.313782 -48.457993 521.229736
v -81.499390 4.469673 477.220673
v -75.648140 -0.387314 483.406281
v -60.434910 -16.560833 504.637939
v -63.582764 -18.867424 513.164001
v -63.109764 -15.189499 503.531952
v -69.257419 6.457735 470.538374
v -76.818390 -47.454926 520.557251
v -73.962830 8.382652 467.357147
v -79.493240 -48.177231 517.510681
v -74.441598 -23.535580 522.115584
v -63.444122 -25.888916 525.202637
v -74.311050 -23.610931 522.031477
v -73.525132 -23.751269 519.310256
v -78.322998 -1.123894 485.579590
v -86.466563 -5.927066 496.452222
v -67.548841 5.032957 469.086644
v -91.028549 -0.310608 477.889374
v -63.456037 -15.132956 503.606093
v -57.861204 -15.875520 503.649656
v -69.109197 6.402050 470.572938
v -60.769268 -16.605347 504.637939
v -79.326065 3.032944 478.694885
v -69.404607 -30.771841 523.218744
v -77.613996 -45.038360 520.108031
v -64.054757 -44.371021 517.860592
v -75.742950 -45.114426 524.532166
v -73.097024 10.764326 469.410606
v -80.496315 4.203194 477.575073
v -62.608231 -38.802414 517.677856
v -63.276943 -25.888916 525.237915
v -62.627034 -38.741847 517.359904
v -86.096786 -5.242386 495.935394
v -88.353699 -27.226341 494.310211
v -63.109764 -25.888916 525.208801
v -73.704826 -23.759395 519.341326
v -66.265753 -24.356459 522.307497
v -90.861374 0.387573 477.555023
v -66.348689 -24.340896 522.416712
v -75.518280 -48.123634 521.355774
v -72.137398 4.203194 466.511749
v -63.791704 -44.253597 517.820835
v -67.430969 4.956252 468.789882
v -60.239723 -37.758579 525.368042
v -86.180374 -7.164940 497.203369
v -64.788833 -14.974677 511.861573
v -72.137398 4.311974 466.521271
v -74.290765 8.407859 467.438587
v -73.641998 -25.118774 504.136383
v -82.669632 0.609261 480.898590
v -63.276943 -15.022320 503.390930
v -60.267731 -27.648064 516.006042
v -60.239483 -37.925758 525.368042
v -57.715396 -15.685616 503.377344
v -65.283081 -29.399662 526.399780
v -69.728961 -30.894923 523.237495
v -60.244068 -37.925758 525.200867
v -61.425395 -16.459585 504.779042
v -60.566750 -36.046653 521.641477
v -73.809181 8.215469 467.398193
v -88.142395 -29.065304 494.941589
v -73.809181 8.382652 467.480988
v -60.622072 -35.801413 521.511315
v -63.611298 -56.984089 528.611389
v -66.333474 -24.503376 522.360165
v -58.632241 -17.602125 504.087022
v -76.484032 -45.121002 523.696289
v -65.617439 -29.103985 526.371094
v -73.474823 -25.053024 504.040039
v -61.504066 -16.694103 505.139465
v -61.237164 -35.801886 521.296729
v -84.274559 -23.095129 514.557659
v -61.103622 -16.632504 504.805115
v -77.487106 -14.901714 481.065765
v -88.019341 -27.226341 494.305389
v -74.459492 8.459015 467.673327
v -71.803040 6.623756 476.217590
v -59.462978 -12.376035 500.900878
v -69.620424 -30.733277 522.990552
v -73.355349 -23.771549 519.338469
v -60.267731 -37.986317 525.200867
v -80.329132 -46.619034 518.334839
v -82.488403 -26.223270 495.777466
v -71.635864 1.437073 468.360229
v -86.096786 -5.220562 495.861053
v -57.635994 -23.265791 516.972563
v -73.584851 -24.138919 521.339083
v -82.335281 -26.223270 495.873840
v -57.828603 -15.956787 503.626851
v -73.140465 -23.776577 519.349609
v -62.509384 -38.731252 517.787952
v -72.751470 10.737876 469.571096
v -57.233892 -47.644304 525.960108
v -71.803040 6.460472 476.384766
v -60.434910 -28.898125 516.384399
v -71.803040 6.543686 476.303436
v -86.367203 -29.734016 495.944641
v -74.141057 8.434715 467.373773
v -90.861374 0.692444 477.363617
v -63.611298 -56.990898 528.628052
v -65.948522 -24.761979 522.250201
v -87.852158 -27.059162 494.330200
v -65.295883 -29.232483 526.371094
v -73.099663 10.890327 469.697632
v -68.478897 -15.356678 507.647125
v -60.434910 -27.474609 515.838867
v -69.322946 6.719742 470.759261
v -62.521835 -39.764717 521.355774
v -57.721161 -15.772524 503.387892
v -60.769268 -12.437527 501.127167
v -74.030392 8.435954 467.378080
v -73.641998 -25.176785 504.303558
v -75.064896 -35.919617 525.535217
v -60.327286 -38.092934 525.535217
v -74.276426 -25.754445 523.309102
v -65.032318 -15.105911 515.639221
v -76.985565 -47.307640 520.519897
v -78.485390 -0.979340 485.245239
v -67.458887 5.474421 468.285123
v -57.227365 -47.716218 525.925207
v -60.936447 -16.359749 504.280151
v -64.948730 -38.961044 514.167114
v -70.009796 -14.520786 504.470734
v -75.499320 -44.782073 526.509219
v -67.519969 5.559448 468.282096
v -65.283081 -29.065304 526.330750
v -86.180374 -6.997761 497.182007
v -70.446815 -25.024538 522.916565
v -74.328335 8.502059 467.535916
v -79.994781 2.531410 478.988617
v -77.540573 -45.448784 520.352661
v -74.139406 8.514100 467.449963
v -88.205223 -28.730946 494.607208
v -67.670539 5.640330 468.442043
v -78.490173 -1.104446 485.746765
v -74.135980 8.649873 467.556243
v -59.482489 -13.076613 498.063542
v -80.997849 4.036011 477.606476
v -60.410130 -38.260113 525.535217
v -64.936874 -38.928825 514.167114
v -60.664950 -35.442559 521.309042
v -73.641998 -25.220200 504.403809
v -62.441051 -43.777000 525.936157
v -78.657349 -0.979340 485.638062
v -84.007065 -25.888916 495.040009
v -80.496315 -46.619034 518.184509
v -59.587225 -13.776992 498.494002
v -74.125436 -25.852117 523.216606
v -60.305431 -38.092934 525.368042
v -67.534871 5.422016 468.461066
v -86.344871 -5.477749 496.101326
v -57.734777 -47.402232 526.993509
v -60.573541 -35.655594 521.458690
v -63.694889 -57.021084 528.628052
v -75.104507 -45.256600 526.330321
v -74.238202 -25.922804 523.302090
v -68.459473 -15.356678 507.626160
v -78.824532 -23.470730 496.446167
v -69.135131 6.775238 471.059751
v -74.366731 8.683170 467.717095
v -60.434910 -29.566837 516.581360
v -77.487106 -45.783142 520.392761
v -62.687508 -40.099075 522.191650
v -69.481581 -30.431545 522.871142
v -62.503408 -16.130502 505.183485
v -67.379422 5.388990 468.290792
v -73.475336 -23.824874 519.700823
v -78.636459 -0.979340 485.579590
v -66.109380 -24.867906 522.358297
v -77.438049 -45.615959 520.519897
v -79.501607 -48.137037 517.405241
v -67.289223 -55.976521 528.544434
v -80.663498 4.309174 477.387848
v -69.306449 6.972539 471.018831
v -79.827606 2.865761 478.655762
v -76.719917 -28.898811 505.344604
v -74.100843 8.766677 467.646157
v -64.657937 -14.886941 511.845256
v -79.173325 -33.579124 505.459564
v -78.521904 -31.907337 504.432800
v -72.304573 1.862694 467.846222
v -73.140465 -25.220200 504.262665
v -60.632397 -35.258949 521.228198
v -59.395478 -14.741713 499.196881
v -66.257734 -24.862757 522.401041
v -73.904862 8.472518 467.470030
v -90.422565 -27.497215 496.419370
v -60.434048 -38.260113 525.368042
v -73.289067 10.976500 469.995784
v -87.517807 -27.147327 494.440033
v -86.430515 -5.607909 496.141429
v -73.882629 8.549828 467.524323
v -88.019341 -28.730946 494.730560
v -73.809181 8.443581 467.524323
v -67.889262 6.049034 467.855397
v -81.858742 -26.056091 496.111816
v -57.455159 -23.254173 515.886366
v -80.833934 -45.288440 515.147564
v -60.485372 -35.113058 521.248372
v -69.621864 -30.559545 522.868754
v -64.948730 -38.427292 514.134094
v -62.608231 -40.099075 522.486206
v -76.615358 -27.381698 499.886584
v -67.766108 5.981293 467.867703
v -73.307648 -25.168930 504.303558
v -57.275878 -47.750416 525.875476
v -73.809181 8.549828 467.608948
v -76.330296 -26.930065 499.640918
v -73.140465 -25.164246 504.136383
v -78.632332 -27.205666 499.192413
v -66.126599 -24.787808 522.353496
v -69.767812 -30.586215 522.861207
v -80.079514 -27.470352 498.740234
v -73.307648 -25.253719 504.470734
v -73.976357 8.717003 467.604736
v -62.571391 -39.830416 522.262915
v -89.302261 -24.217133 497.783600
v -64.558490 -14.839876 511.831387
v -80.997849 4.254242 477.387848
v -76.705763 -29.856315 502.459095
v -57.809890 -15.839367 503.552285
v -68.619324 -22.712524 500.625641
v -59.602935 -13.985256 498.761515
v -73.852402 8.717003 467.691498
v -60.406799 -29.232483 516.507568
v -63.171403 -15.939789 505.260381
v -62.507178 -39.447796 522.151956
v -73.809181 8.652222 467.691498
v -67.957932 5.995239 468.025848
v -77.862717 -30.904266 503.758118
v -67.957932 6.042152 467.914673
v -78.026181 -29.543336 501.100353
v -59.763773 -14.348039 498.876568
v -74.341530 -26.090444 523.420064
v -78.697126 -30.196657 501.420524
v -65.032318 -15.056717 515.588135
v -71.635864 4.203194 466.434906
v -77.980736 -32.289455 503.605316
v -74.270071 8.767720 467.705979
v -60.173973 -36.330905 521.911943
v -68.626648 -15.391685 507.814301
v -79.613568 -48.092188 517.357451
v -59.847589 -13.877243 498.439663
v -62.775406 -44.278534 526.072266
v -74.143539 8.839531 467.691498
v -60.202029 -36.078409 521.782635
v -67.372818 -55.897430 528.466431
v -74.271641 -26.264014 523.474333
v -73.474823 9.887253 472.323944
v -80.859337 -27.059162 497.950806
v -60.103854 -36.163754 521.884913
v -59.766197 -14.019253 498.731750
v -79.660423 -0.896042 486.248291
v -68.228302 6.209328 467.858673
v -73.189858 -23.893250 519.802456
v -60.031997 -36.041248 521.878471
v -65.622616 -28.508652 526.008187
v -73.976357 8.819023 467.691498
v -88.186523 -26.891987 494.369720
v -74.251883 -26.033227 523.336305
v -60.936447 -37.758579 526.257812
v -85.858337 -29.232483 495.944641
v -73.156817 -23.854590 519.549552
v -64.781548 -38.761650 514.244202
v -60.255539 -35.948387 521.705760
v -60.006958 -14.186428 498.619507
v -65.617439 -28.728508 526.203918
v -64.447189 -14.855145 511.776611
v -65.595771 -28.638669 526.138826
v -89.114220 -33.586559 508.690796
v -68.125114 6.151817 467.858673
v -65.450256 -28.642742 526.203918
v -76.149673 -1.313698 485.550934
v -90.086169 -27.581371 497.150949
v -65.416585 -28.526308 526.133051
v -75.313782 -48.183464 517.845032
v -79.158890 -0.881584 486.081116
v -60.288241 -35.776660 521.624199
v -68.125114 6.209328 467.738403
v -77.988640 -48.336330 518.680908
v -82.402249 -27.242972 518.669110
v -62.018108 -47.120567 529.547485
v -90.579819 -31.891260 504.320038
v -74.173026 -26.190286 523.359915
v -73.785400 7.881111 467.357147
v -88.019341 -28.898125 494.864410
v -68.451790 6.376511 467.858673
v -90.082222 -33.302509 504.300354
v -69.709353 7.250653 470.720756
v -69.536380 7.127805 470.859275
v -60.105587 -35.907906 521.764100
v -68.292297 6.302376 467.691498
v -86.048027 -33.437839 498.702954
v -68.292297 6.250076 467.858673
v -90.540525 -23.747416 502.383038
v -63.527053 -44.278150 517.916546
v -87.852158 -26.891987 494.342041
v -62.608231 -44.111359 526.019104
v -60.001478 -35.873808 521.861777
v -77.988640 -0.946358 484.910889
v -87.852158 -28.730946 494.828033
v -89.303462 -25.858818 499.844217
v -67.372818 -55.962162 528.544434
v -69.706915 7.436670 470.803621
v -79.158890 -0.823143 485.913940
v -65.617439 -28.898125 526.292847
v -84.341415 -26.557629 495.337494
v -59.933376 -14.520786 498.871185
v -72.638931 10.820648 469.864838
v -73.652390 7.881111 467.524323
v -59.890405 -14.715523 498.977492
v -62.608231 -44.140327 526.036743
v -68.232285 6.209328 468.025848
v -72.897546 -23.739264 519.382087
v -73.641998 7.829529 467.524323
v -65.617439 -28.730946 526.205383
v -87.852158 -26.724808 494.380615
v -79.493240 -0.812157 486.050140
v -59.933376 -14.933083 499.121033
v -68.125114 6.121780 468.025848
v -65.450256 -28.730946 526.243408
v -62.575152 -17.059317 506.080707
v -78.322998 -0.924171 484.910889
v -58.650975 -17.967040 505.651607
v -63.006639 -16.816089 506.064867
v -60.287129 -35.531629 521.524779
v -62.775406 -44.223656 526.036743
v -68.402176 6.376511 468.025848
v -60.100555 -14.855145 498.975159
v -60.200379 -35.354945 521.560034
v -60.100555 -14.687965 498.846863
v -60.100555 -14.827404 498.953857
v -80.161957 1.132568 480.731415
v -80.663498 -27.393520 498.282837
v -68.292297 6.262955 468.025848
v -65.283081 -28.730946 526.231873
v -87.517807 -26.891987 494.391937
v -74.977974 -25.766235 523.560940
v -68.039576 6.194499 467.743215
v -86.239004 -5.280345 495.824578
v -78.847862 -44.168056 518.673647
v -60.402242 -35.302123 521.370197
v -69.641223 7.282074 470.788866
v -60.096367 -14.353607 498.619507
v -80.232619 -42.673206 517.599199
v -63.706882 -56.984089 528.544434
v -60.256065 -35.178561 521.466148
v -68.002941 6.110935 467.845809
v -95.039734 -7.422451 479.148354
v -68.459473 -15.488453 507.814301
v -77.821457 -23.611473 496.111816
v -62.526103 -56.235573 529.695525
v -64.326523 -43.275467 523.361877
v -67.775783 6.241493 467.692798
v -60.172527 -14.520786 498.619507
v -67.289223 -55.813843 528.407227
v -85.623268 -28.560396 509.264221
v -58.634904 -12.739265 498.767001
v -67.254356 4.036011 471.870972
v -86.329421 -5.374460 495.888648
v -85.663643 -32.250015 511.091187
v -70.627266 -25.664311 523.845447
v -74.806065 -25.898543 523.598510
v -87.354126 -26.891987 494.440033
v -62.805576 -56.194184 529.881789
v -84.007065 -37.734062 503.833008
v -73.641998 8.118256 467.691498
v -60.088806 -35.693482 521.725467
v -67.847087 5.874953 468.413457
v -57.803187 -15.932288 503.539377
v -60.091930 -35.501888 521.705646
v -67.790756 5.874977 468.050201
v -87.350624 -26.724808 494.427673
v -85.480049 -33.244762 511.104919
v -70.414385 -25.465371 523.842513
v -69.531151 7.379578 471.035065
v -58.511295 -17.762177 504.141399
v -67.160944 -53.350553 524.071575
v -79.827606 -0.884483 486.248291
v -71.886627 -20.873566 518.210022
v -67.244125 4.036011 472.038147
v -81.238144 -31.549988 501.606049
v -86.417545 -33.693098 498.730417
v -89.442108 -23.882774 498.285156
v -64.781548 -28.639954 526.036743
v -79.994781 -0.854576 486.248291
v -70.370383 -25.108925 523.434547
v -87.812965 -26.557629 494.440033
v -60.769268 -38.092934 526.296814
v -81.566406 -40.934967 516.215210
v -89.858307 -6.432022 482.236023
v -75.313782 -41.754044 512.841187
v -68.793823 -15.269672 507.647125
v -61.827089 -23.334322 521.157816
v -69.681137 7.546761 470.867889
v -59.125263 -15.189499 501.127167
v -75.480965 -48.187508 517.845032
v -67.467209 4.370369 471.870972
v -59.264664 -15.277859 501.127167
v -62.418213 -43.493772 525.885844
v -90.861374 -0.310623 477.947205
v -66.440869 -24.362698 522.504807
v -80.816205 -44.691043 510.975630
v -79.158890 1.726509 479.895538
v -60.192422 -11.392589 499.919764
v -86.350502 -28.909056 509.297699
v -66.622233 -24.469250 522.511194
v -66.504870 -24.511850 522.446119
v -87.684982 -26.527939 494.440033
v -68.190247 6.209328 468.193054
v -74.645073 -25.220200 498.662964
v -91.028549 -0.310623 477.889404
v -59.339658 -15.342936 501.104780
v -81.666565 4.370369 477.348511
v -90.019821 -26.724808 496.111816
v -86.624184 -30.915890 509.933075
v -59.473626 -15.461922 501.088850
v -72.973289 -21.333252 518.095764
v -78.657349 -0.928909 485.078064
v -74.477890 6.426971 468.025848
v -57.829047 -16.004139 503.644096
v -59.599018 -15.593109 501.127167
v -63.522465 -18.533066 513.164001
v -74.512350 -26.356517 523.708252
v -70.375437 -25.285064 523.691954
v -78.155815 -23.615532 496.446167
v -59.599773 -27.226341 516.006042
v -58.715015 -18.007380 505.699362
v -80.496315 -0.550804 485.913940
v -83.992432 -26.891987 495.610291
v -80.901040 -46.715837 517.219050
v -66.615470 -24.585988 522.465373
v -74.477890 6.710869 467.932983
v -59.599018 -27.059162 515.936890
v -82.089973 -41.580086 515.323425
v -91.028564 -0.310623 477.889374
v -62.145079 -23.212630 521.174016
v -58.933740 -52.586455 527.992386
v -65.283081 -38.260113 513.971558
v -81.833740 -1.313698 483.159302
v -60.031647 -35.153834 521.838205
v -74.645073 -31.572979 509.122162
v -78.824532 -0.913338 485.078064
v -67.122040 -56.067677 528.711609
v -70.160281 -25.119580 523.759917
v -80.985501 -44.598799 510.865713
v -68.263011 8.558839 466.561659
v -68.626648 -15.300735 507.647125
v -81.588326 -41.397057 508.182678
v -68.292297 6.376511 468.293488
v -67.372818 -55.890224 528.460815
v -60.290684 -28.563770 516.340393
v -58.745414 -18.030876 505.729984
v -60.078266 -36.233825 521.947627
v -80.719215 -42.557831 509.704620
v -89.942924 -26.557629 496.111816
v -65.283081 -38.092934 513.935547
v -81.833740 3.868835 477.776550
v -86.292089 -33.699469 498.738990
v -59.690820 -15.586058 500.836787
v -81.180000 -43.275463 516.212402
v -81.168915 -43.609821 516.177429
v -79.994781 -0.798798 485.913940
v -86.724251 -32.631775 510.375824
v -66.718307 -24.551487 522.526001
v -88.855232 -28.062233 494.276733
v -81.346367 -43.665554 516.030518
v -64.336311 -42.941109 522.860352
v -87.517807 -28.650826 494.941589
v -66.954865 -30.737087 527.156677
v -81.026075 -44.706025 510.985222
v -87.345062 -32.952198 509.968781
v -68.048813 8.733483 466.445994
v -59.984978 -36.108952 521.976570
v -62.466542 -56.043806 529.830056
v -67.717454 5.847019 468.091637
v -62.222709 -38.354593 517.785872
v -79.326065 1.484612 480.229889
v -64.865143 -15.309235 515.671692
v -67.562975 5.765173 468.114970
v -67.091995 -19.286223 518.825910
v -59.030019 -17.278335 503.769057
v -85.964241 -33.857754 510.612915
v -66.787689 -24.676834 522.526001
v -57.679385 -15.753956 503.296258
v -70.079110 -24.762393 523.475413
v -82.086658 -42.812746 515.104399
v -59.927680 -36.107245 522.098976
v -67.244843 4.036011 472.205322
v -59.933376 -15.848339 500.959991
v -81.626838 -43.902457 515.665631
v -86.096786 -5.922836 496.780548
v -62.615997 -43.110179 525.667011
v -90.511391 -28.877018 501.849799
v -80.161957 -0.763420 485.913940
v -64.112839 -42.606750 522.700378
v -82.114983 -43.247229 514.982606
v -64.949127 -34.415009 527.374207
v -64.781548 -57.107452 528.711609
v -66.453503 -24.708912 522.420619
v -79.493240 1.528336 480.109009
v -57.830232 -16.072830 503.653877
v -59.934293 -35.965647 521.998802
v -86.396319 -33.715859 498.773277
v -75.648148 -36.705101 512.197876
v -94.923955 -8.180226 479.459038
v -58.955306 -17.244444 503.827737
v -80.906360 -46.912809 517.202896
v -66.685366 -24.724459 522.479263
v -86.263969 -5.974758 496.780548
v -83.171173 -1.480873 482.306274
v -90.315035 -24.154659 503.962223
v -59.883045 -35.848210 522.145274
v -74.662916 -25.502985 499.066475
v -60.602089 -38.237854 526.203918
v -71.910088 5.039085 466.521271
v -81.165024 -26.223270 497.154999
v -74.812248 -31.071445 508.909668
v -60.100555 -16.192570 501.048187
v -67.854275 8.513824 466.598116
v -66.787689 -30.402729 526.985107
v -62.661486 -56.048999 529.911123
v -64.614365 -34.749367 527.212097
v -69.908166 -24.421789 523.414099
v -88.059109 -32.270574 501.968314
v -66.954865 -30.569908 527.072266
v -69.850182 -14.186428 503.969208
v -64.228745 -42.773930 523.027527
v -70.967148 -55.145126 528.928101
v -86.800682 -35.913288 509.705902
v -67.576425 8.705672 466.528874
v -81.833740 -0.812157 482.712616
v -83.613213 -30.917271 498.556702
v -83.742706 -36.556309 502.996399
v -67.738301 8.884545 466.423468
v -78.824532 -23.715595 496.748840
v -76.572870 -37.271970 511.917441
v -71.970215 5.039085 466.556305
v -76.628466 -37.530882 511.994827
v -60.594379 -38.260113 526.203918
v -58.860703 -17.222720 503.901786
v -77.092331 -40.544888 511.765717
v -77.319923 -1.381859 485.746765
v -64.392606 -43.877366 517.564332
v -70.799973 -55.273026 527.290588
v -78.712952 -23.715595 496.780548
v -64.314171 -23.589194 521.874856
v -66.453331 -30.402729 526.961487
v -67.324005 4.203194 472.205322
v -59.856061 -35.917965 522.290181
v -86.096786 -6.152283 496.947723
v -62.839165 -43.456765 525.696586
v -76.610227 -37.944936 512.089227
v -69.973109 -25.015703 523.826244
v -87.517807 2.364227 477.795685
v -86.158195 -6.161869 496.947723
v -69.829829 -24.907353 523.844889
v -78.991714 -0.929726 484.743713
v -66.787689 -24.718666 522.511597
v -72.806107 -21.179295 518.012207
v -77.812943 -40.869724 510.472717
v -64.527666 -43.648824 517.439294
v -67.289223 4.078186 472.372498
v -69.868561 -24.548915 523.637727
v -78.199412 -39.274060 511.195298
v -74.143539 -41.938038 529.795959
v -62.616565 -55.733326 530.030802
v -60.503323 -38.260113 526.036743
v -78.824532 -0.876854 484.576508
v -88.384971 -32.603130 502.443863
v -69.950485 -24.317901 522.852688
v -86.013199 -6.028126 496.864136
v -73.641998 -25.045204 503.802032
v -66.804993 -24.718666 522.526001
v -78.899063 -24.217133 496.947723
v -89.862793 -26.557629 496.446167
v -63.692781 -18.076956 512.587016
v -78.991714 -0.922379 484.576508
v -78.490173 -45.783142 518.775024
v -69.295108 7.147142 471.304729
v -66.774524 -24.836229 522.502007
v -73.474823 -24.987602 503.802032
v -81.604634 -23.475590 514.528413
v -69.059114 -17.676774 511.966148
v -64.276105 -43.556750 517.465494
v -79.493240 1.862694 479.680786
v -84.030334 -32.325184 499.959015
v -81.653290 -23.859264 514.993286
v -63.778477 -42.105217 522.610352
v -73.474823 -25.033901 503.969208
v -79.250762 -39.679298 509.945950
v -83.338348 -33.043674 500.827576
v -57.842814 -16.203371 503.639338
v -74.465541 -25.842626 523.419054
v -73.307648 9.593689 472.706848
v -78.824532 -24.049953 496.885132
v -83.615265 -32.713058 500.498962
v -63.834049 -42.105217 522.860352
v -66.860062 -24.885845 522.526001
v -58.719524 -18.098387 505.647819
v -82.168098 -0.812157 482.557800
v -83.735413 -32.580811 500.326019
v -71.803040 1.193977 468.449066
v -59.381218 -15.294209 500.569991
v -64.112839 -23.214062 521.789917
v -89.858307 -26.311260 496.111816
v -67.314850 -55.897430 528.460815
v -63.837303 -42.105217 523.027527
v -67.517986 5.195194 468.751372
v -58.965094 -17.172588 503.749805
v -59.095238 -14.960033 500.098473
v -79.326065 -0.775116 485.746765
v -75.591438 -28.000818 505.973053
v -74.143539 6.710869 467.773315
v -59.488019 -15.333515 500.140377
v -68.043320 5.039085 472.038147
v -80.845537 -44.787323 511.069291
v -78.417107 -41.181320 510.135071
v -63.911873 -42.272392 523.194702
v -57.592880 -23.195892 516.674744
v -67.008348 8.741972 466.566103
v -76.392975 -34.798264 509.444550
v -78.155815 -48.375893 518.513733
v -83.876099 -25.389788 515.533002
v -74.044109 -42.239866 529.844427
v -63.804131 -42.105217 523.194702
v -72.567903 -23.667176 519.436463
v -74.812304 -25.714102 523.502451
v -61.103622 -37.808678 526.371094
v -72.638931 -23.548416 519.270630
v -67.457623 8.851122 466.491897
v -64.845161 -37.758579 514.167114
v -68.971913 -17.630311 511.952158
v -86.180374 -6.078278 496.895416
v -73.641998 -25.472000 504.805115
v -78.328598 -0.979340 485.078064
v -89.997694 -26.892294 496.540725
v -74.098129 6.543686 467.858673
v -69.006208 -17.690984 511.873859
v -84.608307 -32.055973 499.486694
v -67.687668 5.373436 469.028931
v -77.929298 -41.985806 511.326447
v -84.341415 -26.223270 495.194183
v -85.012489 -32.021847 499.234375
v -70.270278 -25.576682 523.987843
v -80.057945 -35.490662 503.722931
v -67.122040 -56.013981 528.544434
v -67.622034 5.276363 469.001674
v -80.077675 -35.178753 503.381012
v -80.855525 -44.857776 511.174288
v -66.787689 -30.215858 526.872620
v -78.140648 -42.195557 511.138550
v -80.388374 -35.529537 503.374023
v -67.790756 4.704727 472.164642
v -78.657349 -45.950317 518.755981
v -69.530281 -31.071445 524.699341
v -85.065857 -31.839396 499.009735
v -70.618055 -55.039549 529.019921
v -82.502457 -0.812157 482.420471
v -67.528387 8.997009 466.305537
v -62.401098 -38.728695 517.968019
v -60.206269 -34.871771 521.411330
v -83.275345 -0.477806 481.734497
v -58.851813 -17.066935 503.714834
v -67.462581 8.968252 466.401442
v -63.588969 -16.542235 506.021419
v -87.684982 3.393906 477.220673
v -70.183109 -25.368019 523.920525
v -83.810763 -28.393100 514.003715
v -59.958238 -15.721964 500.421123
v -67.866676 4.704727 472.372498
v -77.685677 -35.557133 509.007965
v -71.468681 1.193977 468.463715
v -67.861732 5.602303 468.890485
v -80.996221 -44.787618 511.094684
v -64.865143 -57.106880 528.711609
v -69.981743 -25.491898 524.018030
v -84.820953 -24.138599 508.790100
v -66.954865 -30.068375 526.678650
v -66.915352 -30.068375 526.705444
v -71.468681 1.361160 468.418121
v -80.997849 -26.940849 497.783600
v -74.143539 -42.105217 529.820801
v -66.787689 -30.005936 526.705444
v -68.893745 -17.543113 511.973303
v -66.787689 -29.901196 526.602173
v -78.657349 -23.715595 496.789978
v -67.091480 8.870249 466.531317
v -60.342720 -16.025391 500.458466
v -64.325382 -43.170846 517.235356
v -57.811219 -16.009882 503.571210
v -68.206337 5.039085 472.372498
v -73.307648 -25.456436 504.805115
v -60.234103 -15.790088 500.064617
v -82.669632 4.400871 477.220673
v -78.490173 -23.715595 496.790588
v -67.153109 8.947764 466.474450
v -67.255449 8.933086 466.486235
v -67.142900 9.027845 466.333404
v -81.004904 -44.820267 511.192454
v -73.140465 -25.510548 504.805115
v -70.914063 4.203194 466.521271
v -86.514732 -6.830582 493.558502
v -79.994781 -47.939201 517.510681
v -69.955630 -25.235721 523.948936
v -86.653616 -5.808493 495.927584
v -79.994781 -43.724846 510.533844
v -68.029266 6.042152 468.527405
v -84.195206 -23.687891 511.325043
v -66.103011 -25.055316 522.338709
v -87.517807 3.367302 477.283447
v -68.814837 -17.529352 511.888499
v -57.091343 -23.131615 516.841919
v -73.689957 -36.421150 527.374207
v -56.933501 -47.817329 526.551421
v -81.961288 -1.146515 482.904724
v -69.678057 -17.668795 511.338373
v -79.512863 -36.287857 506.652985
v -64.176455 -23.823020 522.217901
v -81.068242 -44.775988 511.170412
v -74.310715 -42.272392 529.770020
v -84.108871 -23.513174 510.689789
v -68.088364 6.042152 468.694580
v -58.800418 -17.092182 503.884289
v -60.495914 -16.025391 500.124115
v -60.049701 -34.469795 521.480294
v -69.964081 -17.691471 511.492249
v -73.474823 -25.330883 504.637939
v -86.248463 -5.235227 495.600293
v -74.669329 7.350556 467.913230
v -79.827606 -48.031876 517.510681
v -79.392166 -42.135925 510.136169
v -78.322998 -0.631630 484.409332
v -77.598608 -38.974982 511.757174
v -90.694199 -28.229412 495.004700
v -69.796898 -17.621132 511.325073
v -68.826186 -17.450275 511.970013
v -73.307648 -25.352287 504.637939
v -70.261658 -55.459653 528.659245
v -88.632324 -27.606262 507.254730
v -71.352707 -31.405800 508.483032
v -79.827606 1.638138 479.895538
v -69.964081 -17.593700 511.325073
v -66.286148 -30.068375 526.805542
v -64.098195 -24.015831 522.375337
v -67.205635 -56.029434 528.628052
v -63.945656 -24.049953 522.495056
v -90.886978 -15.858212 490.594940
v -70.131256 -17.529995 511.199280
v -70.131256 -17.597168 511.325073
v -68.258141 6.376511 468.527405
v -88.688049 -28.164457 507.716583
v -67.456406 -28.313297 522.358826
v -70.298431 -17.529995 511.194672
v -57.927235 -48.132210 527.875732
v -64.112839 -23.882774 522.320679
v -62.586041 -39.374802 518.115507
v -64.375954 -43.777000 524.532166
v -86.348739 -5.297115 495.546253
v -72.053802 -20.931995 518.262939
v -91.530090 -1.544456 478.558105
v -64.112839 -23.715595 522.213684
v -79.827606 1.862694 479.651611
v -87.213356 -37.444244 505.975342
v -67.205635 -55.993336 528.544434
v -67.456406 -28.062233 522.293335
v -83.288054 -25.655935 516.960262
v -67.289223 -28.062233 522.281860
v -78.155815 -23.882774 496.760254
v -79.715775 -43.481693 510.458862
v -60.036443 -34.616682 521.846839
v -69.772903 8.048294 470.700714
v -86.282149 -33.717086 498.777899
v -74.661345 7.706476 467.851135
v -58.720264 -17.183276 504.026788
v -66.286148 -29.734016 526.660278
v -67.438550 -55.895171 528.471277
v -69.796898 -17.641495 511.157867
v -78.436310 -23.715595 496.780548
v -74.406487 -41.770859 529.547485
v -60.267731 -16.359749 500.945770
v -69.790924 8.215469 470.533539
v -78.322998 -23.773575 496.780548
v -83.215740 -24.752849 516.578575
v -78.058411 -38.977678 511.347301
v -69.787491 8.382652 470.533539
v -78.322998 -23.715595 496.737457
v -69.964081 -17.565239 511.157867
v -94.998790 -7.802339 479.739380
v -70.075455 -17.529995 511.157867
v -83.556796 -0.423904 481.295143
v -69.964081 -17.605217 510.990692
v -70.089890 -17.529995 510.990692
v -60.033161 -34.340454 521.240589
v -66.118973 -29.734016 526.671753
v -59.264664 -26.557629 515.886292
v -78.155815 -23.715595 496.620636
v -60.272278 -16.694103 501.127167
v -67.456406 -27.727879 522.264893
v -67.289223 -27.727879 522.213867
v -70.131256 -17.517529 511.157867
v -81.518860 -36.509857 516.883301
v -66.286148 -29.901196 526.736816
v -70.298431 -17.506329 511.157867
v -69.081792 -17.692090 512.129388
v -69.766487 8.215469 470.700714
v -62.247525 -16.167217 505.100254
v -70.148349 -55.469132 528.695144
v -69.796898 6.990334 467.858673
v -60.031075 -34.161838 521.550348
v -69.789734 8.382652 470.700714
v -84.399108 -27.135261 510.530355
v -65.912338 -29.901196 526.705444
v -70.431679 -17.529995 511.157867
v -83.132723 -24.806270 516.612584
v -67.623581 4.499855 472.372498
v -57.392838 -23.214062 517.009094
v -69.629715 6.971214 467.858673
v -79.417343 -35.891754 506.281860
v -60.676353 -38.427292 526.371094
v -74.979431 7.212402 468.185120
v -70.131256 -17.508690 510.990692
v -69.724426 7.881111 470.867889
v -73.307648 -25.577740 504.972290
v -76.818390 -14.424744 480.731415
v -86.155124 -33.699858 498.777034
v -70.298431 -17.441658 510.990692
v -63.673301 -18.235795 512.631632
v -87.517807 -27.652256 494.607208
v -79.945625 -47.906054 517.151552
v -70.131256 -17.529995 510.895416
v -72.973289 -21.330521 518.012207
v -80.496315 1.750618 479.728333
v -69.796898 7.005211 468.025848
v -60.042536 -34.226903 521.848135
v -62.249314 -16.025674 504.900749
v -73.140465 -25.620697 504.972290
v -64.112839 -23.685261 522.191650
v -80.654045 -38.230232 516.035645
v -70.298431 -17.445435 510.823517
v -60.632717 -38.594471 526.371094
v -70.131256 -17.558895 510.823517
v -90.300673 -24.235395 504.182938
v -78.322998 -24.217133 496.932892
v -78.155815 -1.597290 486.749847
v -71.259552 -31.238621 508.315857
v -78.155815 -24.326565 496.947723
v -58.683932 -17.036507 504.010566
v -77.410469 -30.824987 506.699799
v -71.134323 -31.338814 508.315857
v -78.490173 -0.690216 484.409332
v -85.595253 -5.325977 496.129974
v -71.134323 -31.238621 508.246704
v -67.456406 -26.891987 522.350830
v -68.964425 -17.585100 512.128150
v -67.456406 -26.860413 522.358826
v -67.265915 -55.981018 528.544434
v -60.434910 -16.526928 500.777863
v -68.385086 6.209328 469.028931
v -71.301498 -31.144722 508.315857
v -62.021500 -47.120567 529.714661
v -89.222465 -25.828128 505.884074
v -78.657349 -0.758202 484.409332
v -66.987713 -15.801260 507.018055
v -62.237075 -15.799037 504.518095
v -69.749207 8.215469 470.867889
v -63.778477 -23.428764 522.191650
v -81.865929 -37.591400 514.861206
v -70.465607 -17.540577 511.157867
v -70.632790 -17.529995 511.090790
v -66.118973 -37.591400 513.322205
v -74.979431 7.546761 468.181732
v -74.477890 -42.272392 529.653015
v -78.630569 -0.644981 484.242157
v -70.465607 -17.419189 510.990692
v -66.286148 -37.424221 513.193298
v -69.730759 8.215469 471.035065
v -81.833740 4.370369 477.322723
v -80.690109 -47.120567 517.845032
v -86.086288 -36.741966 503.486420
v -58.863569 -18.242059 505.617814
v -81.294128 -37.892849 515.392151
v -61.779795 -16.009199 504.534522
v -57.091343 -23.239098 517.176270
v -63.778477 -23.214062 522.005005
v -70.799973 -17.529995 511.034363
v -57.750819 -15.705995 503.435654
v -74.945822 7.737561 468.193133
v -70.799973 -17.362820 510.864441
v -83.464851 -36.132965 502.297455
v -68.876691 -17.493873 512.189008
v -79.827606 -48.038433 517.343506
v -63.945656 -23.548416 522.208313
v -69.128189 6.878044 468.020905
v -82.513642 -43.035963 513.524212
v -59.998709 -34.779606 522.164335
v -57.812129 -15.702709 503.502982
v -67.122040 0.358086 471.491974
v -82.332010 -27.151559 518.703791
v -82.000916 4.271553 477.387848
v -85.762436 -5.380836 496.278992
v -78.991714 -23.548416 496.503265
v -60.756378 -38.761650 526.538269
v -85.846024 -5.383190 496.278992
v -77.972267 -31.544622 506.615143
v -78.824532 -23.568985 496.613373
v -62.578270 -43.777000 525.869568
v -71.803040 -33.746300 526.010315
v -76.316856 0.692444 481.910065
v -67.275185 3.868835 472.539673
v -70.089460 -55.475757 528.709753
v -58.911674 -18.281899 505.714412
v -69.629715 7.045219 468.170563
v -64.379341 -14.745431 514.670060
v -70.632790 -17.338470 510.823517
v -79.827606 2.344093 479.226807
v -60.744514 -38.928825 526.538269
v -63.224171 -23.381241 522.191650
v -78.717682 -23.548416 496.613373
v -79.994781 2.364227 479.179474
v -70.632790 -17.308903 510.656342
v -69.796898 -31.146614 524.364990
v -78.155815 -31.405800 504.064453
v -86.098800 -5.186644 495.429649
v -78.569077 -23.548416 496.613373
v -78.490173 -31.740158 504.467773
v -67.312233 3.701653 472.706848
v -78.490173 -32.074512 504.284119
v -70.799973 -17.335293 510.823517
v -69.581970 8.048294 471.369415
v -85.678848 -5.325977 496.180969
v -69.793900 7.045219 468.360229
v -78.490173 -23.561989 496.613373
v -62.147161 -38.521974 518.332701
v -85.678848 -5.333935 496.195404
v -59.236874 -15.057453 499.703447
v -63.612844 -18.263255 512.749351
v -70.799973 -17.264549 510.656342
v -64.021144 -42.847357 523.815253
v -70.967148 -17.251663 510.656342
v -84.842957 -28.542835 496.111816
v -77.487106 -27.727879 499.999237
v -74.034656 -26.443517 523.434625
v -69.702576 8.215469 471.202240
v -80.428749 -46.451851 518.179382
v -78.657349 -1.588829 486.917023
v -78.657349 -23.700005 496.780548
v -78.657349 -23.548416 496.619629
v -90.503184 -28.235752 500.949674
v -70.465607 -17.371460 510.823517
v -60.602089 -38.761650 526.337280
v -85.177307 -4.740765 493.269806
v -78.490173 -23.700871 496.780548
v -70.496788 -17.362820 510.823517
v -69.971779 -55.499849 528.720642
v -57.761172 -15.767934 503.457161
v -60.619858 -38.761650 526.371094
v -63.021383 -14.558266 512.149722
v -70.465607 -17.387623 510.656342
v -79.994781 -0.765961 485.245239
v -63.516636 -18.235548 512.880389
v -57.713722 -15.840009 503.332604
v -63.276943 -23.233486 522.024475
v -69.295364 6.999512 468.193054
v -70.509903 -17.362820 510.656342
v -63.157650 -23.289460 522.015970
v -72.137398 -31.238621 508.974152
v -60.632813 -38.928825 526.371094
v -73.538574 6.739838 467.869666
v -57.799447 -15.778510 503.516698
v -64.346708 -16.879575 516.005346
v -89.858307 -12.347466 478.804352
v -70.980591 -17.362820 510.823517
v -63.611298 -23.548416 522.304199
v -60.674419 -39.096004 526.371094
v -59.611351 -15.288550 499.554439
v -67.561422 -54.883033 529.420621
v -80.404297 -0.644981 485.412415
v -92.700333 -1.313698 478.540924
v -79.994781 -47.956459 517.264893
v -59.721553 -15.414641 499.778981
v -67.456406 4.203194 472.601563
v -76.484032 0.525269 482.167938
v -56.937782 -23.214062 517.176270
v -63.444122 -23.381241 522.204468
v -82.836807 4.203194 477.453156
v -64.368881 -17.234204 516.343972
v -77.462111 -27.987591 500.277520
v -69.513977 8.048294 471.536621
v -63.276943 -23.497517 522.358826
v -60.553574 -38.427292 526.203918
v -78.119597 -28.167914 500.338306
v -64.358337 -17.511613 516.451125
v -64.424850 -17.529995 516.507568
v -63.169679 -23.487492 522.362475
v -78.155815 -27.917599 500.124115
v -78.928553 -28.173771 500.015041
v -83.171173 0.678467 480.564240
v -59.253996 -15.016495 499.481682
v -63.276943 -23.548416 522.419495
v -69.462540 8.048294 471.688263
v -64.300082 -17.414793 516.360400
v -77.821457 -26.056091 498.453552
v -59.317837 -14.959547 499.363548
v -78.824532 -23.127945 495.610291
v -64.346099 -17.356225 516.378326
v -68.961006 6.710869 467.740479
v -60.542778 -38.594471 526.203918
v -68.737209 -17.332157 511.929371
v -62.284122 -41.755616 525.029280
v -64.222145 -17.546523 516.318945
v -80.329132 -0.695412 485.245239
v -92.867516 -1.480873 478.634369
v -71.134323 -17.264942 510.656342
v -71.301498 -17.195641 510.510284
v -69.629715 8.215469 471.487366
v -60.496357 -38.427292 526.036743
v -82.669632 4.036011 477.572540
v -71.301498 -17.307106 510.656342
v -59.440768 -15.157381 499.495786
v -67.423283 -55.957059 528.721096
v -83.324188 0.525269 480.564240
v -87.482498 2.531410 477.722198
v -64.247187 -17.122950 516.082295
v -62.824686 -23.186451 521.561981
v -59.599237 -15.190911 499.416109
v -63.276943 -41.169342 522.860352
v -79.369670 -21.434925 494.045460
v -68.680893 6.543686 467.691498
v -56.756985 -23.177116 517.176270
v -60.515121 -38.594471 526.036743
v -63.238071 -41.102146 522.860352
v -90.861374 -28.299431 495.443115
v -65.450256 -30.068375 526.614746
v -68.638701 -17.316146 511.884615
v -68.626648 6.506348 467.691498
v -76.985565 -14.520786 480.751129
v -62.952410 -14.610015 512.191395
v -61.772339 -23.715595 514.532043
v -66.523085 4.211982 467.630031
v -73.244571 7.022212 467.923129
v -70.882881 -24.384308 519.683960
v -71.301498 -17.362820 510.712219
v -59.610287 -14.986080 499.243921
v -68.459473 6.383461 467.858673
v -60.555019 -38.761650 526.203918
v -90.872673 -28.062233 495.443115
v -90.777710 -16.192570 491.096466
v -71.647614 -31.572979 508.817383
v -70.799973 -24.409904 519.683960
v -68.626648 6.543686 467.863861
v -80.329132 -25.387379 497.354034
v -73.809181 -36.588329 527.388977
v -90.861374 -28.062233 495.390350
v -68.533981 6.543686 468.025848
v -71.635864 -31.583359 508.817383
v -71.428375 -17.362820 510.656342
v -63.132523 -40.934967 522.860352
v -68.459473 6.446564 468.025848
v -86.681915 -29.566837 495.676270
v -85.511665 -5.316185 496.028229
v -60.602089 -38.991417 526.203918
v -87.016266 -27.727879 494.864838
v -62.050308 -47.120567 529.881836
v -68.626648 6.652580 468.025848
v -71.468681 -31.694000 508.817383
v -60.636581 -39.096004 526.203918
v -74.645073 -25.712669 499.455383
v -56.589809 -23.159374 517.176270
v -90.824707 -28.062233 495.275940
v -83.296519 -25.316280 516.929545
v -87.684982 2.698586 477.551147
v -80.660835 -47.287743 517.677856
v -64.168808 -17.360500 516.144237
v -67.026352 0.859627 471.035065
v -84.007088 -28.563770 496.613373
v -76.818390 -29.734016 502.660004
v -62.552220 -23.358849 521.699033
v -71.792984 -31.405800 508.817383
v -84.007065 -28.563744 496.613373
v -60.545418 -38.761650 526.036743
v -69.112038 6.878044 468.025848
v -73.976357 -36.729221 527.374207
v -75.815323 -28.396591 501.933441
v -83.169957 -24.932751 516.740608
v -61.975431 -38.614296 522.636793
v -56.422630 -23.198071 517.176270
v -66.894379 -25.053024 522.526001
v -73.151925 6.557659 468.267016
v -78.364036 -23.330127 495.808999
v -64.113133 -17.614269 516.192980
v -90.694199 -27.895054 495.181824
v -78.812473 -29.382377 501.135645
v -60.585129 -38.928825 526.036743
v -79.156774 -29.505109 501.258427
v -67.289223 -28.396591 522.419128
v -84.007065 -28.563770 496.613373
v -86.289994 -33.871318 499.520241
v -78.782048 -29.755853 501.299837
v -59.779275 -15.299828 499.470496
v -68.786430 -17.362820 512.160950
v -70.632790 2.029869 468.165436
v -78.444628 -30.003735 501.315084
v -62.777019 -23.315960 521.731878
v -63.572366 -47.800046 531.048295
v -79.150177 -46.117496 518.680908
v -66.807343 -25.198813 522.499939
v -81.009890 -44.518294 510.793625
v -60.641724 -39.096004 526.036743
v -73.809181 -36.755508 527.457886
v -63.523888 -18.070788 512.767079
v -68.540588 6.710869 468.193054
v -66.919479 -25.220200 522.526001
v -79.179013 -29.918494 501.437943
v -90.821114 -27.895054 495.443115
v -61.824456 -39.152973 523.174555
v -62.975005 -23.303658 521.872150
v -79.465210 -29.646793 501.358977
v -83.338348 0.002289 481.065765
v -79.598143 -29.866136 501.450933
v -60.267731 -15.647285 499.789734
v -65.951797 -29.566837 526.582458
v -68.459473 6.710869 468.312592
v -79.816685 -29.641086 501.303022
v -79.960376 -29.955460 501.407487
v -62.966671 -14.621707 512.068236
v -66.592572 -25.395590 522.433266
v -60.376996 -34.930925 524.207040
v -79.594543 -30.409728 501.622255
v -68.961006 6.878044 468.075653
v -80.161957 3.534477 478.074493
v -60.195273 -15.476628 499.514732
v -86.048523 -33.662708 498.786682
v -80.335917 -30.466775 501.542418
v -89.588196 -26.223270 496.947723
v -67.456406 -28.396591 522.393066
v -62.042400 -23.436791 521.562127
v -64.465788 -16.195484 515.564223
v -68.793823 6.878044 468.159332
v -80.161957 -47.867432 517.343506
v -77.518235 -30.988390 503.274581
v -61.843071 -23.548416 514.501465
v -62.040646 -23.385518 521.364374
v -61.772339 -23.548416 514.570984
v -61.941251 -23.377225 521.283372
v -83.541946 -0.143448 481.065765
v -70.632790 -24.434967 519.683960
v -59.933376 -15.189499 499.288483
v -67.623581 -28.396591 522.396362
v -80.496315 -47.454926 517.736206
v -71.353561 -31.740158 508.817383
v -85.678848 -5.259865 496.028229
v -59.766197 -15.132023 499.288208
v -79.308422 -31.602972 501.965378
v -79.847224 -31.160326 501.939949
v -90.861374 -27.921227 495.610291
v -62.441051 -15.637596 504.303558
v -71.803040 -16.354759 509.486084
v -70.809790 -14.998242 504.579725
v -63.007782 -40.767792 522.860352
v -61.722153 -23.483763 521.456982
v -67.790756 -28.396591 522.427368
v -70.632790 -24.384308 519.626038
v -66.620514 -25.554558 522.413513
v -80.110300 -47.858189 517.181967
v -67.596361 -55.901391 528.497918
v -79.200793 -31.107779 501.804558
v -62.312763 -23.302855 521.415366
v -71.970215 -16.266926 509.486084
v -68.288277 5.039085 472.539673
v -77.577702 -28.416424 500.560410
v -77.654282 0.695427 482.403198
v -58.989980 -18.376327 505.688690
v -62.226864 -23.424339 521.718156
v -78.237789 -28.465599 500.503884
v -69.629715 -33.652882 528.210083
v -71.970215 -16.115913 509.318909
v -69.548004 -33.579121 528.210083
v -71.803040 -16.192570 509.252472
v -72.982021 7.091718 468.096209
v -71.803040 -16.235752 509.318909
v -80.271004 -47.789280 517.343506
v -69.462540 -33.503685 528.210083
v -86.094338 -33.659833 498.756665
v -78.648532 -28.763828 500.648067
v -79.493240 -25.462898 497.783600
v -70.135254 -55.388752 528.821327
v -79.445439 -28.925271 500.552664
v -64.105209 -14.182690 513.782247
v -78.983348 -29.073365 500.906913
v -61.546329 -38.631118 523.053489
v -67.308373 -55.991471 528.588986
v -78.442720 -29.201817 500.975835
v -79.660423 -0.936996 484.743713
v -56.808600 -47.956273 526.459411
v -69.355659 -33.411942 528.210083
v -70.465607 -24.418377 519.683960
v -60.474884 -37.925758 525.869568
v -61.809586 -23.381241 514.668640
v -61.470716 -38.685009 523.252455
v -61.772339 -23.426949 514.668640
v -72.304573 -16.192570 509.434021
v -68.459473 6.750549 468.360229
v -83.495880 0.358086 480.564240
v -72.304573 -16.262375 509.486084
v -58.194443 -14.020610 501.139263
v -71.635864 -31.238621 508.611542
v -91.195724 0.525269 477.307617
v -69.252350 -33.244762 528.042908
v -59.104060 -11.361403 499.590248
v -61.772339 -23.381241 514.744446
v -69.128189 -33.122021 528.042908
v -85.678848 -25.053024 494.205078
v -71.739594 -31.071445 508.650208
v -62.890169 -23.392809 522.099410
v -80.214718 -47.813217 517.218217
v -90.192657 -32.408871 506.364471
v -67.513317 -55.780896 528.414797
v -62.725026 -23.378935 521.934071
v -58.307724 -47.789280 527.875732
v -71.803040 5.206261 466.466248
v -68.641388 -17.195641 511.993774
v -79.493240 -1.602417 487.585724
v -67.623581 -28.563770 522.471619
v -90.456671 -31.859268 503.936519
v -63.049390 -23.384430 522.122453
v -61.903174 -38.182107 518.624843
v -67.790756 -28.563770 522.484497
v -76.149673 -0.931656 484.743713
v -62.441051 -15.385738 503.969208
v -59.045426 -18.454776 505.709203
v -69.462540 -33.613049 528.377258
v -79.827606 -39.435143 519.182434
v -85.010132 -30.229992 497.449249
v -66.787689 -25.387379 522.481812
v -68.125114 4.704727 472.889923
v -70.967148 -55.312305 527.261475
v -74.645073 -42.439575 529.586304
v -69.462540 -33.579121 528.338379
v -84.842957 -30.122292 497.449249
v -72.476318 -20.873566 517.761414
v -69.417831 -33.579121 528.377258
v -68.596856 -17.237211 511.920365
v -89.580886 -25.550025 500.039169
v -60.276619 -15.356678 499.288208
v -60.454891 -38.092934 525.869568
v -76.149673 -0.852325 484.576508
v -86.182459 -5.232200 495.307569
v -78.974566 -40.643471 518.856239
v -70.632790 -17.328739 510.489166
v -69.295364 -33.492447 528.377258
v -78.581314 -41.256201 519.177892
v -73.959193 -25.817760 523.069476
v -86.849091 -27.059162 494.669250
v -69.462540 7.084236 468.360229
v -70.799973 -17.247742 510.489166
v -78.523353 -41.434299 518.645772
v -69.128189 -33.411999 528.377258
v -62.775406 -40.914505 523.863403
v -71.094284 -31.071445 508.148682
v -84.675774 -30.068375 497.474945
v -70.967148 -17.195641 510.445465
v -62.158857 -56.143059 529.578799
v -85.511665 -5.278358 495.944641
v -61.657671 -38.184572 522.561785
v -62.106693 -23.159714 514.501465
v -71.970215 5.206261 466.586334
v -73.218330 7.212402 467.858673
v -70.999786 -17.195641 510.489166
v -69.128189 -33.579121 528.480652
v -62.115012 -56.160556 529.478919
v -74.645073 -42.606750 529.685181
v -62.961724 -23.468336 522.340886
v -73.976357 -25.280102 499.288208
v -70.967148 -31.071445 508.073853
v -70.386050 -55.312068 528.828803
v -77.319923 0.719292 482.068848
v -70.799973 -17.266392 510.321991
v -62.775406 -40.367680 522.526001
v -86.282169 -5.267534 495.292862
v -70.967148 -17.195641 510.190674
v -84.675774 -30.737087 497.867065
v -69.128189 -33.244762 528.220764
v -79.493240 -39.758980 517.510681
v -60.100555 -15.022320 499.101959
v -79.715042 -39.430363 517.510681
v -61.571198 -38.428247 522.817267
v -70.465607 -17.456738 510.489166
v -70.579735 -17.362820 510.489166
v -60.100555 -15.049294 499.121033
v -63.636561 -17.907449 512.587912
v -67.957932 4.392105 473.041199
v -57.759559 -15.849042 503.449818
v -66.620514 0.859627 471.269653
v -79.205871 -40.260710 517.814806
v -90.861374 -15.356678 490.568604
v -70.632790 -17.362820 510.374237
v -70.465607 -17.529995 510.381409
v -79.335645 -40.043141 517.864311
v -67.372818 -55.981018 528.604675
v -69.078049 -33.077583 528.042908
v -79.490086 -39.791423 517.389246
v -79.353541 -40.090178 517.546552
v -66.512314 0.859627 471.369415
v -79.543069 -39.950773 517.298718
v -68.961006 -33.138569 528.210083
v -91.107463 -27.908745 502.279059
v -73.140465 7.212402 467.921448
v -86.349890 -5.308828 495.295524
v -61.217655 -38.282678 522.912829
v -79.066995 -40.492580 518.282620
v -78.836139 -40.940146 518.184502
v -66.453331 0.942764 471.369415
v -68.814705 -33.077583 528.210083
v -62.456901 -40.076504 522.812683
v -78.690311 -41.126459 518.502934
v -83.709816 0.143512 480.577275
v -78.506346 -41.602757 518.519388
v -73.140465 7.379578 467.960541
v -66.840546 -53.405438 524.177484
v -62.026237 -23.509444 522.422458
v -78.756910 -41.219700 518.189667
v -70.799973 -17.317482 510.154816
v -61.772339 -15.699520 504.136383
v -78.938678 -41.138291 517.955207
v -78.630494 -41.442173 518.343492
v -78.842967 -41.491893 518.098670
v -81.134288 -44.712072 511.117867
v -63.266506 -44.192427 517.907414
v -74.068485 -26.069442 523.225437
v -89.523941 -5.744446 481.567322
v -68.527920 -17.179882 511.903387
v -79.100848 -40.482233 517.842334
v -83.338348 -25.597309 495.108765
v -79.004488 -40.794719 517.903559
v -70.967148 -17.240925 509.987640
v -60.434910 -38.309589 525.702393
v -61.852207 -47.789280 530.216187
v -77.191414 0.692444 482.068848
v -69.796898 7.045219 468.363342
v -64.067566 -14.270020 513.832764
v -73.307648 7.502167 467.858673
v -73.809181 -25.172451 499.288208
v -63.113537 -44.258135 518.048978
v -79.198302 -40.431781 517.647973
v -70.746811 -17.362820 510.154816
v -73.770471 -26.166107 523.012225
v -79.129652 -40.688123 517.697061
v -60.434910 -15.665569 499.622559
v -68.626648 -33.579121 528.445068
v -86.474350 -27.560699 494.941589
v -79.336258 -40.426754 517.492263
v -79.485764 -40.290026 517.362876
v -69.631042 7.045219 468.694580
v -79.261369 -40.666559 517.557503
v -77.152748 -24.143547 496.446167
v -81.281832 -44.580441 511.147914
v -60.434910 -15.523857 499.392975
v -60.434910 -38.302799 525.535217
v -68.626648 -17.173866 511.993774
v -72.304573 9.720078 472.640686
v -66.620514 0.598763 471.536621
v -75.815323 -1.076126 485.078064
v -63.035091 -44.135829 517.943910
v -79.238833 -40.957788 517.645379
v -86.180374 -27.407726 494.941589
v -68.961006 -33.244762 528.293945
v -60.338187 -38.089574 522.982112
v -89.471843 -27.091445 498.025484
v -69.796898 7.005959 468.694580
v -80.329132 -0.804688 484.910889
v -73.307648 7.546761 467.899323
v -62.052647 -23.214062 514.501465
v -66.526138 0.692444 471.536621
v -73.223175 7.546761 468.025848
v -65.032318 -57.097336 528.711609
v -62.957550 -14.676800 511.966223
v -86.155823 -27.393520 494.941589
v -66.620514 0.461143 471.703796
v -61.939514 -23.355164 514.501465
v -76.484032 0.859627 481.680389
v -84.116150 -34.749367 513.164001
v -66.620514 0.525269 471.623993
v -74.310715 -25.631702 499.622559
v -63.276341 -44.349641 518.248604
v -67.687522 -55.762918 528.417097
v -62.012351 -37.690649 517.114560
v -73.375290 7.713936 468.025848
v -56.160055 -25.344214 515.144172
v -68.492004 -17.028461 511.993774
v -77.989108 -42.177620 519.529586
v -56.200644 -25.168594 514.993656
v -66.563477 0.525269 471.703796
v -72.572090 -20.957153 517.761414
v -66.465294 0.692444 471.703796
v -77.840971 -42.495057 519.529239
v -60.434910 -38.261101 525.368042
v -80.663498 1.026802 480.759583
v -78.184566 -41.874703 519.278579
v -61.429314 -33.691471 524.844323
v -73.329269 7.713936 468.193054
v -78.050415 -42.140234 519.216966
v -71.703731 5.345651 466.419702
v -78.174881 -42.142787 518.961059
v -74.645073 -42.941109 529.814941
v -78.373134 -41.744284 518.777364
v -70.782272 -17.529995 509.820465
v -62.103629 -56.147900 529.309133
v -61.417987 -33.783865 524.865507
v -66.453331 0.799210 471.536621
v -63.585124 -15.551216 504.967090
v -77.957462 -42.463567 519.242131
v -61.887946 -37.663997 517.364547
v -68.793823 -32.861324 528.042908
v -88.520874 3.200119 477.089386
v -66.453331 0.859627 471.457886
v -77.152748 -23.673172 495.944641
v -73.140465 7.568565 468.193054
v -70.967148 1.361160 468.424805
v -58.492089 -17.150787 504.389667
v -68.793823 -32.910404 528.088196
v -69.828693 -55.438095 528.869860
v -78.316945 -42.730122 518.853593
v -76.818390 0.770233 481.734497
v -66.453331 0.725204 471.703796
v -71.134323 9.585480 472.874023
v -68.589066 -32.743229 528.042908
v -76.918732 -23.715595 495.944641
v -72.304573 -21.006279 518.262939
v -55.928665 -25.241829 515.050901
v -70.597258 -14.932300 504.609831
v -67.404287 -55.974487 528.612147
v -73.140465 7.616341 468.360229
v -55.756088 -25.239049 515.037746
v -61.856337 -37.457793 517.146216
v -80.496315 1.066231 480.731415
v -60.477974 -38.427292 525.869568
v -89.275378 -25.468657 497.551964
v -68.478847 -17.070124 511.947931
v -78.356108 -43.827194 519.032752
v -68.626648 -32.910404 528.148560
v -65.951797 -34.247833 527.831177
v -73.002434 7.212402 468.025848
v -61.772339 -47.904648 530.216187
v -77.734116 -24.049953 496.613373
v -71.301498 9.400291 473.041199
v -77.654282 -24.049953 496.567444
v -67.692052 -55.868576 528.475397
v -76.316856 -0.979340 484.842010
v -78.600388 -41.753950 518.389951
v -89.523941 -5.827511 481.630371
v -78.503116 -42.128579 518.566520
v -70.799973 -17.629044 509.486084
v -56.000734 -25.303881 515.119699
v -77.933075 -48.457993 518.513733
v -60.779720 -16.025391 499.622559
v -61.574910 -38.989248 523.455720
v -72.137398 -22.378170 519.054504
v -73.064102 7.379578 468.025848
v -66.424873 0.859627 471.536621
v -77.487106 -24.384308 496.738922
v -60.530151 -38.594471 525.869568
v -89.557254 -26.732774 497.498459
v -71.134323 9.391815 473.041199
v -61.582269 -38.814204 523.242433
v -76.516350 -14.019253 480.564240
v -77.319923 -24.284702 496.613373
v -66.420387 0.859627 471.703796
v -74.812248 -42.773930 529.693665
v -71.635864 -33.244762 525.613647
v -64.029243 -14.186428 513.685425
v -68.667053 -17.195641 512.160950
v -72.973289 7.212402 468.046021
v -70.799973 -17.630714 509.318909
v -61.448587 -38.755063 523.423219
v -55.756854 -25.294279 515.202377
v -61.353694 -38.725784 523.624497
v -64.065256 -15.372070 505.031463
v -72.753282 7.111862 468.230640
v -70.886841 -17.529995 509.318909
v -80.496315 -1.313698 487.495880
v -72.806107 7.212402 468.160339
v -91.383469 0.023735 477.555023
v -87.183449 -26.891987 494.501862
v -61.229056 -38.557704 523.385929
v -83.179222 -37.424221 514.167114
v -72.973289 7.379578 468.095001
v -67.579273 -55.589234 529.117584
v -75.648140 -0.887123 484.409332
v -79.158890 -0.942139 484.409332
v -87.183449 -26.557629 494.475830
v -87.350624 -26.390450 494.480011
v -68.490639 6.878044 468.527405
v -80.496315 -1.341118 487.585724
v -68.459473 6.842751 468.527405
v -64.029243 -14.248192 513.749146
v -72.814392 7.379578 468.193054
v -88.186523 -26.223270 494.712891
v -72.806107 7.372154 468.193054
v -73.809181 -25.282276 499.622559
v -63.374856 -17.779421 512.712369
v -68.756302 7.045219 468.527405
v -83.839882 -36.755508 513.475830
v -68.626648 6.984917 468.527405
v -88.186523 -25.888916 494.791321
v -61.450013 -38.874571 523.670071
v -87.350624 -26.223270 494.529053
v -61.437981 -38.928825 523.842773
v -61.380885 -38.803721 523.778619
v -74.979431 -27.968304 506.644073
v -72.806107 7.379578 468.197083
v -74.979431 -27.895054 506.574341
v -81.314772 -44.505138 510.974195
v -68.544998 6.042152 472.038147
v -61.388013 -38.890177 523.921961
v -64.071381 -14.186428 513.749146
v -68.588722 6.042152 472.205322
v -68.626648 -17.139347 512.160950
v -60.568474 -38.594471 525.702393
v -87.517807 -25.721737 494.647369
v -72.748428 7.212402 468.193054
v -85.431335 -33.077583 511.157867
v -68.484192 6.878044 468.694580
v -79.907459 -42.167579 517.642578
v -68.459473 6.848579 468.694580
v -72.638931 7.212402 468.246307
v -55.581802 -25.224552 515.030630
v -59.097485 -52.616600 528.377258
v -68.755730 7.045219 468.694580
v -63.462672 -48.034412 531.088763
v -61.212895 -38.641357 523.878658
v -71.970215 -22.545349 519.152954
v -55.501723 -25.194674 515.047553
v -68.626648 6.990303 468.694580
v -60.602089 -38.661892 525.702393
v -86.849091 -26.390450 494.558380
v -72.471756 7.212402 468.311920
v -67.957932 -33.579121 528.395508
v -80.573624 -37.424221 505.473816
v -77.152748 0.847084 481.567322
v -79.326065 -0.812157 483.972717
v -68.459473 1.133827 470.366364
v -71.301498 -16.980995 509.987640
v -55.432536 -25.117126 514.992647
v -83.590439 -37.758579 513.832764
v -71.468681 -16.985031 510.154816
v -72.638931 7.379578 468.268433
v -67.512962 -55.864625 528.870778
v -86.180374 -26.694229 494.774414
v -71.635864 -16.986778 510.154816
v -68.460602 6.710869 468.861755
v -80.634892 -47.368869 517.277400
v -79.493240 -0.929741 484.074982
v -71.635864 -16.837212 509.987640
v -77.319923 0.859627 481.528687
v -68.459473 6.708511 468.861755
v -55.630049 -25.260627 515.100631
v -77.319923 0.847511 481.567322
v -80.798660 -47.137790 516.998999
v -68.459473 6.710869 468.860260
v -86.013199 -26.557629 494.775482
v -72.471756 7.379578 468.327881
v -68.626648 6.710869 469.004120
v -68.125114 -33.077583 528.252991
v -79.709534 -39.430363 517.176270
v -74.645073 -27.796585 506.644073
v -55.535750 -25.228981 515.103889
v -72.973289 7.479820 468.193054
v -69.964081 1.193977 468.457581
v -79.827606 -39.225670 517.176270
v -79.827606 -39.430363 516.888062
v -76.550598 -14.186428 480.731415
v -87.016266 -25.721737 494.512024
v -63.090442 -43.762646 517.698744
v -79.862450 -39.430363 516.841919
v -71.529099 -16.861282 509.987640
v -68.961006 7.002319 468.861755
v -55.458320 -25.169668 515.129450
v -56.927084 -47.888976 526.307157
v -80.161957 -39.430363 516.579041
v -63.045872 -14.629320 511.966845
v -72.973289 7.546761 468.320465
v -79.624798 -39.727058 517.184289
v -72.897812 7.546761 468.360229
v -68.531570 -17.028461 512.160950
v -80.747021 -47.257420 517.199092
v -86.347557 -25.888916 494.452454
v -72.806107 7.533638 468.360229
v -68.793823 6.975601 468.861755
v -60.739122 -38.292892 523.264064
v -71.803040 -16.694103 509.857117
v -71.803040 -16.841045 509.987640
v -71.635864 -33.158096 525.535217
v -79.807365 -39.624552 516.934669
v -63.007381 -14.676825 511.921574
v -77.152748 0.933998 481.400146
v -79.868654 -39.987041 517.024130
v -60.925068 -38.431286 523.614747
v -72.638931 7.510429 468.360229
v -70.298431 -31.071445 507.912964
v -69.964081 1.528336 468.383514
v -68.596909 6.878044 468.861755
v -60.434910 -15.326981 499.121033
v -55.307006 -25.042632 514.961206
v -72.137398 -16.861282 509.919098
v -82.251686 -27.059162 518.712280
v -55.257215 -24.989525 514.862331
v -77.319923 0.909927 481.400146
v -89.101570 -25.220200 495.108765
v -75.313782 -0.788948 483.907806
v -64.781548 -36.755508 513.811035
v -68.626648 6.899345 468.861755
v -75.313782 -0.672386 483.740631
v -70.397272 -14.814440 504.634025
v -88.735519 -25.220200 494.941589
v -62.070483 -56.102179 529.561698
v -64.948730 -23.387886 521.188599
v -63.109764 -15.506248 504.136383
v -89.234695 -24.551487 495.108765
v -89.022415 2.760780 477.220673
v -89.189590 -24.551487 495.076355
v -55.187606 -24.983232 514.974781
v -68.626648 6.878044 468.882874
v -77.821457 -48.531952 518.346558
v -72.530384 -27.053585 523.828354
v -78.824532 -45.290733 512.829651
v -60.703285 -38.317582 523.633145
v -81.833740 -38.655922 505.473816
v -71.301498 -17.182846 510.489166
v -62.829672 -43.995617 517.934705
v -69.629715 7.087852 468.527405
v -68.459473 5.206261 472.782104
v -91.697266 0.122482 477.387848
v -71.381378 -17.195641 510.489166
v -71.134323 -17.132164 510.321991
v -65.032318 -57.113388 528.628052
v -60.500072 -38.242442 523.509697
v -69.462540 7.105652 468.527405
v -85.739224 -5.271645 494.912289
v -55.296493 -25.043677 515.101490
v -77.811494 -21.638017 493.238517
v -58.492310 -17.100247 504.620952
v -72.810442 6.743617 468.395348
v -69.629715 7.045471 468.694580
v -89.523941 -25.554558 495.340118
v -80.655499 -47.301170 517.010493
v -77.487106 0.980148 481.232941
v -69.462540 7.069550 468.694580
v -89.356766 -25.554558 495.197083
v -76.484032 4.036011 478.743256
v -72.914554 -27.119754 523.624910
v -79.894207 -41.148008 517.320176
v -89.523941 -25.301167 495.443115
v -60.517621 -38.187983 523.841263
v -84.951324 -4.490086 493.269806
v -69.295364 7.110039 468.527405
v -89.356766 -25.216930 495.275940
v -83.450531 4.370369 477.220673
v -79.326065 -0.979340 484.408905
v -68.292297 1.242905 470.366364
v -89.451981 -25.053024 495.443115
v -77.852473 -21.520029 493.129406
v -76.651215 4.036011 478.755280
v -82.168098 -27.173580 518.848083
v -89.619675 -25.387379 495.610291
v -71.301498 -17.096527 510.321991
v -69.128189 7.105667 468.527405
v -69.295364 7.083847 468.694580
v -79.493240 -0.995941 484.409332
v -80.434906 -1.313698 487.418549
v -63.045225 -14.691631 511.892749
v -89.317810 -24.885845 495.275940
v -69.128189 7.089851 468.694580
v -72.650391 6.562002 468.567317
v -89.189590 -24.718666 495.133362
v -89.428520 -24.885845 495.443115
v -81.119420 -44.620898 510.917244
v -74.310715 -37.089867 527.380920
v -89.356766 -24.718666 495.295837
v -60.516438 -38.427292 525.535217
v -89.356766 -24.650711 495.275940
v -89.356766 -24.551487 495.239502
v -89.446503 -24.551487 495.443115
v -68.961006 7.091637 468.527405
v -89.459839 -24.718666 495.610291
v -68.793823 7.057343 468.527405
v -65.032318 -57.104385 528.544434
v -79.493240 -0.980309 484.242157
v -85.762436 -33.556843 498.953857
v -68.961006 7.083900 468.694580
v -79.486282 -0.979340 484.242157
v -72.497046 6.948778 468.407735
v -68.793823 7.056053 468.694580
v -64.009510 -17.491099 515.844721
v -65.115906 -23.275528 521.021423
v -84.842957 -4.395306 493.102600
v -70.799973 2.586327 467.858673
v -59.716500 -37.959936 522.735871
v -76.818390 4.036011 478.782562
v -89.356766 -23.882774 494.962006
v -65.283081 -23.214062 520.930908
v -86.013199 -5.994690 493.700684
v -65.283081 -23.340553 521.021423
v -81.165024 -37.424221 504.518494
v -68.292297 -32.637409 528.042908
v -68.854958 -17.617936 512.514646
v -59.917874 -37.998733 522.856333
v -71.970215 -33.520386 525.702393
v -62.578791 -43.809240 517.916402
v -59.676901 -37.978025 522.877173
v -77.988640 -48.521408 518.346558
v -76.484032 -14.210720 480.898590
v -68.125114 -32.576050 528.013428
v -63.911959 -17.451945 515.576514
v -69.533586 -55.619234 528.725996
v -61.508858 -27.727879 523.194702
v -64.781548 -37.604843 514.167114
v -89.022415 2.531410 477.314575
v -73.140465 7.644470 468.527405
v -80.830673 -36.755508 504.123291
v -67.790756 1.695518 470.171509
v -80.830673 -36.766491 504.136383
v -73.219070 7.713936 468.694580
v -67.806911 -55.742661 528.416895
v -78.490173 0.920464 482.068848
v -63.538027 -15.386634 504.205796
v -65.572744 -23.290965 521.148721
v -80.860855 -37.089867 504.470734
v -73.463053 -43.530956 529.914426
v -78.657349 0.899742 482.068848
v -61.818115 -33.077583 517.677856
v -68.292297 6.461777 468.527405
v -71.635864 -17.138908 510.321991
v -70.395051 9.708926 472.212601
v -89.523941 -23.428356 494.941589
v -79.121736 -29.303314 501.119717
v -73.140465 7.713936 468.790375
v -89.477272 -23.548416 494.941589
v -67.792324 -55.862780 528.478968
v -60.016755 -38.063952 523.168590
v -80.161957 -1.016968 484.242157
v -89.523941 -23.214062 494.872833
v -63.507719 -15.303767 503.918779
v -81.197949 -44.618369 510.991426
v -68.292297 6.395050 468.694580
v -79.451062 -29.355525 501.134566
v -65.617439 -23.157112 521.021423
v -85.010132 -4.529022 493.436981
v -72.806107 7.546761 468.387054
v -68.590178 -17.356194 512.693149
v -63.307273 -17.877879 512.850297
v -68.383591 6.710869 468.694580
v -89.172333 -23.214062 494.607208
v -78.824532 0.860703 482.068848
v -61.853664 -48.102459 530.381064
v -71.134323 -17.107216 510.154816
v -80.839078 -47.124241 517.096227
v -72.973289 7.606293 468.527405
v -85.959343 -5.354316 494.944106
v -79.827606 -29.399662 501.027374
v -71.301498 -17.028461 510.148956
v -81.165024 1.846657 479.728333
v -87.275585 -33.308785 498.183066
v -76.484032 -14.339996 481.065765
v -72.973289 7.648560 468.694580
v -70.967148 10.369141 471.870972
v -89.575706 -31.344295 495.899191
v -61.618554 -23.394632 521.176961
v -65.450256 -23.214062 520.950806
v -86.200291 -5.236432 495.695143
v -87.757408 -33.046458 497.873632
v -61.788798 -33.245015 517.849428
v -63.701246 -15.215756 504.033481
v -87.505730 -33.073505 498.026251
v -61.386852 -23.436097 521.207557
v -79.827606 -0.988419 484.074982
v -71.306671 -17.028461 510.154816
v -65.450256 -23.294472 521.021423
v -83.286607 -2.511372 490.393469
v -64.015540 -15.068104 504.147117
v -59.570840 -37.934631 522.759890
v -86.987721 -33.534995 498.406933
v -78.824532 0.915253 481.901672
v -59.628416 -37.907007 522.648608
v -59.507712 -37.847521 522.644517
v -67.957932 1.752220 470.032013
v -57.927235 -47.956459 527.767883
v -59.425392 -37.840600 522.745710
v -72.175570 -23.902860 519.681465
v -83.330416 -2.583535 490.432751
v -72.471756 7.546761 468.424896
v -72.638931 7.621605 468.527405
v -92.439666 -8.526364 478.074102
v -59.400918 -37.729100 522.645703
v -82.502457 -37.089867 503.810272
v -72.471756 7.638039 468.527405
v -81.499390 1.935959 479.728333
v -71.235031 -17.028461 509.987640
v -68.125114 5.429108 471.870972
v -77.487106 4.036011 478.801056
v -64.781548 -37.089867 513.945618
v -81.666565 1.960014 479.728333
v -63.165439 -17.745418 512.876325
v -65.115906 -23.381241 521.085205
v -62.200841 -38.928717 519.141128
v -59.326115 -37.725765 522.736021
v -84.073936 -28.659481 496.640808
v -83.923477 -28.522917 496.642792
v -81.165024 -37.758579 504.929352
v -81.165024 -37.916397 505.139465
v -81.618317 -25.387379 495.777466
v -89.305267 -25.053024 497.114899
v -83.430458 -25.307986 516.672234
v -80.161957 -28.730946 499.795990
v -59.339110 -37.805634 522.869460
v -80.840080 -47.120567 517.176270
v -65.115906 -23.542427 521.188599
v -69.829439 -55.539920 528.719655
v -59.491238 -37.908875 522.937864
v -81.499390 -37.868652 504.805115
v -84.935822 -38.427292 512.160950
v -59.343147 -37.802346 523.024595
v -59.687408 -37.959344 523.093467
v -80.477946 -42.444452 517.373317
v -63.184628 -17.611487 512.776574
v -72.973289 7.713936 468.852875
v -67.876604 -55.849591 528.484176
v -85.014679 -34.080654 511.826599
v -59.444309 -37.827579 523.127700
v -71.970215 -20.622795 517.909729
v -81.165024 -25.406006 496.446167
v -80.307106 -29.734016 501.127167
v -65.283081 -23.381241 521.051636
v -59.284982 -37.757080 522.981660
v -62.005568 -38.450062 518.987503
v -86.849091 -31.405800 510.014771
v -80.161957 -0.979340 486.641266
v -70.632790 10.348862 471.870972
v -59.290067 -37.685176 523.127686
v -62.016196 -16.355799 505.139343
v -60.317735 -38.177383 523.312712
v -86.299462 -33.401292 498.528879
v -66.996363 7.400020 465.835202
v -60.307177 -38.148230 523.557014
v -62.680756 -43.542978 517.716924
v -70.549765 10.240072 472.020335
v -66.261568 6.815182 466.420955
v -65.715369 -19.451429 518.600799
v -70.454203 10.219805 471.962293
v -65.136383 -23.548416 521.188599
v -67.623581 1.859467 470.032013
v -69.610844 -55.600708 528.714627
v -60.084747 -38.045564 523.451372
v -70.632790 10.258957 472.038147
v -87.183449 -30.693901 496.446167
v -71.970215 -20.636101 517.928589
v -65.237175 -23.484215 521.149871
v -86.849091 -32.070751 510.154816
v -90.164116 -12.514645 479.393982
v -78.490173 1.018890 481.567322
v -63.654948 -17.472698 514.939126
v -70.554315 10.077563 472.210420
v -70.482119 9.996413 472.206979
v -87.183449 -30.394562 496.111816
v -79.158890 -45.281605 512.582947
v -70.491590 10.097247 472.134905
v -72.304573 -17.362820 510.204926
v -62.372365 -43.680839 517.929344
v -56.997431 -15.142566 502.469102
v -80.329132 -1.020721 483.907806
v -73.311407 -27.205500 523.693473
v -65.283081 -56.816910 529.063599
v -62.474756 -43.619543 517.812309
v -74.477890 -28.764462 507.145599
v -69.773291 -55.570495 528.669983
v -74.687527 8.066691 468.040543
v -71.250941 -24.081808 519.612692
v -73.307648 -24.785324 499.121033
v -80.408432 -0.644981 486.415466
v -74.477890 -28.730946 507.126434
v -62.449240 -43.448577 517.758362
v -70.521174 9.808488 472.403627
v -59.972918 -37.792222 523.676261
v -70.502024 9.900558 472.298991
v -59.814222 -37.906182 523.362312
v -69.714773 -55.563643 528.731365
v -70.646795 9.975955 472.377390
v -57.034406 -15.118663 502.527958
v -87.852158 -26.056091 494.688538
v -60.739268 -23.459900 521.052117
v -58.975448 -19.896924 507.870147
v -74.143539 -27.741852 506.811249
v -67.772174 -55.828960 528.804376
v -73.307648 -24.703987 498.953857
v -59.718965 -37.601294 523.554085
v -83.365920 -2.730405 490.702439
v -68.292297 5.840462 471.703796
v -60.827867 -34.122469 524.328983
v -58.942770 -20.051474 507.895050
v -59.017077 -20.075919 507.966099
v -60.219861 -37.983678 523.778786
v -58.952491 -20.174991 507.883909
v -74.568285 8.404414 467.866157
v -70.967148 10.221611 472.162659
v -66.024969 6.950297 466.513101
v -59.029025 -20.198285 507.982613
v -68.445679 6.042152 471.703796
v -59.268492 -17.932834 503.720166
v -84.749410 -9.286824 487.206101
v -65.450256 -23.381241 521.102661
v -59.375239 -17.716664 503.590406
v -59.387632 -17.914180 503.674970
v -66.286148 -33.579121 527.907532
v -80.585479 -40.836660 516.829830
v -60.403639 -37.943862 524.215987
v -59.422891 -17.847247 503.621132
v -74.638292 8.266000 467.996756
v -71.635864 -16.526928 509.523529
v -73.592954 -27.245064 523.824710
v -71.635864 -16.596348 509.653259
v -80.562726 -41.695135 517.111509
v -84.636749 -25.387379 494.440033
v -71.734924 -16.526928 509.653259
v -60.147587 -37.673484 524.075698
v -62.579705 -43.259077 517.686297
v -66.021480 7.095616 466.372760
v -59.432701 -17.864353 503.634857
v -85.408020 -35.752438 511.492249
v -65.463880 -23.424090 521.161095
v -65.938004 7.022845 466.584537
v -80.496315 -30.737087 501.693146
v -71.400909 -16.861282 509.820465
v -84.508591 -25.053024 494.195313
v -65.935359 7.093699 466.489279
v -71.375725 -16.861282 509.653259
v -88.520874 2.364227 477.493073
v -69.775590 -55.545419 528.742879
v -59.551564 -37.778804 523.292141
v -74.833590 7.822019 468.140470
v -80.302261 -24.718666 496.780548
v -71.468681 -16.806423 509.820465
v -55.154736 -24.933418 514.879248
v -87.085883 -31.181669 497.198084
v -59.384766 -18.034236 503.688633
v -83.339226 -2.696387 490.653926
v -92.476231 -8.929233 478.432960
v -71.635864 -16.694103 509.806641
v -78.322998 -48.457993 518.271729
v -84.174240 4.099640 477.387848
v -56.767536 -48.060922 526.322955
v -59.382526 -37.707032 523.214681
v -65.901412 7.103997 466.588636
v -75.597612 5.514854 477.218799
v -57.012754 -15.095453 502.449597
v -81.071969 -41.555788 516.661120
v -74.824597 7.979046 468.178045
v -80.496315 -47.556946 517.510681
v -59.458111 -18.031532 503.634857
v -55.119044 -24.838337 514.814529
v -83.392740 -2.722012 490.647612
v -59.431839 -23.715595 520.517456
v -66.021972 6.855927 466.657431
v -71.525917 -16.694103 509.653259
v -84.884098 -1.566673 480.536230
v -65.956029 6.963723 466.640908
v -81.175311 -44.542923 510.855783
v -59.408217 -37.574233 522.609197
v -59.458225 -37.438648 522.588710
v -83.478485 -28.730946 497.114899
v -59.325508 -37.591400 522.693176
v -75.008078 7.882754 468.237769
v -81.385399 -40.752754 516.341940
v -65.935629 6.989462 466.745278
v -83.426447 -2.746572 490.665571
v -83.171173 -38.005997 504.470734
v -62.396138 -43.267491 517.776454
v -59.597560 -17.885000 503.435086
v -59.264664 -37.725792 522.860352
v -59.264664 -37.591400 522.789673
v -81.449219 -41.175814 516.275351
v -67.139954 3.701653 470.199188
v -74.994558 8.081289 468.276307
v -59.236965 -37.591400 522.860352
v -65.904620 7.067646 466.701592
v -83.259064 -37.758579 504.136383
v -61.743891 -23.238604 515.774658
v -74.844228 8.073656 468.226351
v -86.138775 -33.188680 498.575164
v -59.264664 -37.465626 522.860352
v -77.319923 -14.945793 481.232941
v -62.469812 -43.105130 517.747384
v -74.776609 8.089010 468.181084
v -59.576756 -17.697174 503.300507
v -59.385797 -37.417558 522.698776
v -83.839882 -37.907467 504.136383
v -59.383375 -37.303605 522.867066
v -55.385972 -24.531119 514.521559
v -84.341415 4.203194 477.178162
v -66.276047 -35.752438 511.826599
v -66.085585 6.643203 466.781310
v -80.453475 -47.525423 517.097991
v -73.659612 -27.004924 523.613298
v -65.978594 6.725535 466.962875
v -59.264664 -37.721565 523.027527
v -66.118973 -35.752438 511.901245
v -59.225315 -37.591400 523.027527
v -85.683433 -30.698083 497.456212
v -80.524815 -47.432047 517.052525
v -59.264664 -37.424221 522.949219
v -57.815702 -13.496095 499.491190
v -59.263367 -37.424221 523.027527
v -59.158803 -23.400458 520.026855
v -65.736954 -35.083725 527.708557
v -61.862228 -32.743229 517.343506
v -74.827542 8.201480 468.244920
v -59.295109 -37.591400 523.194702
v -80.270920 -24.049953 496.111816
v -79.813614 -39.764717 508.817383
v -62.345690 -43.550490 517.851087
v -61.780672 -37.906482 518.925882
v -56.255451 -23.020653 517.009094
v -79.493240 0.525269 482.180420
v -61.765335 -55.898503 529.376255
v -59.264664 -37.591400 523.146057
v -59.310890 -37.424221 523.194702
v -67.971329 -55.803227 528.464968
v -62.330042 -43.414172 517.828961
v -59.264664 -37.424221 523.040588
v -71.483734 -16.694103 509.486084
v -71.856344 -50.398372 527.571867
v -79.936012 -23.715595 496.111816
v -59.470841 -37.179192 522.983400
v -62.767047 -14.936978 512.005349
v -61.840050 -32.910404 517.510681
v -66.005000 6.767656 467.127587
v -71.803040 -16.526928 509.692566
v -65.965057 6.784328 467.050316
v -58.729241 -18.495064 506.523992
v -80.496315 -32.408871 502.320129
v -71.803040 -16.654465 509.820465
v -84.057135 -3.465584 491.918990
v -55.921093 -22.980747 516.674744
v -58.767106 -18.634981 506.682202
v -74.979431 8.382652 468.341583
v -55.273529 -24.586914 514.546505
v -59.393398 -37.257042 523.027527
v -76.234070 -24.131877 517.355509
v -59.264664 -37.421921 523.027527
v -57.064543 -15.198456 502.621009
v -63.945656 -14.186428 513.557617
v -59.407246 -37.257042 523.194702
v -71.970215 -16.526928 509.719116
v -82.502457 -39.764717 515.244568
v -62.757397 -15.017439 512.070337
v -80.830673 -32.743229 502.340332
v -56.088272 -22.949928 516.841919
v -83.338947 -2.662734 490.594457
v -74.854576 8.379526 468.286489
v -80.455070 -47.105062 516.660815
v -80.997849 1.695518 479.854767
v -79.924767 -39.301631 508.163444
v -71.803040 -16.491096 509.653259
v -65.951322 6.916238 466.851714
v -79.906021 -39.430363 508.148682
v -80.161957 -23.291950 495.443115
v -84.174240 -24.859127 494.105682
v -60.951645 -38.928825 525.200867
v -58.414884 -14.316552 501.075313
v -56.255451 -22.893131 516.841919
v -59.673913 -36.760163 522.852817
v -59.395691 -23.406494 520.294007
v -56.255451 -22.843880 516.674744
v -74.743085 8.391783 468.183817
v -57.938179 -13.321989 499.405093
v -65.914292 7.163627 466.838067
v -59.766197 -18.198711 503.355408
v -59.496410 -23.548416 520.519897
v -55.136002 -24.557085 514.596908
v -59.431839 -23.548416 520.468750
v -73.809181 -28.179440 507.145599
v -68.459473 4.871902 473.349884
v -63.961895 -14.186428 513.581970
v -80.161957 -23.381241 495.553925
v -56.088272 -22.886757 516.674744
v -68.083012 7.982232 465.691584
v -66.009848 6.902727 467.102913
v -56.107075 -22.879704 516.674744
v -62.344283 -43.110287 517.857622
v -77.821457 -48.536804 518.012207
v -65.947110 6.915761 466.990033
v -55.257805 -24.489791 514.527475
v -59.766197 -18.085144 503.300507
v -81.165024 -33.077583 502.356018
v -70.847046 9.720078 472.706848
v -82.836807 -23.191837 493.102600
v -65.993140 7.089706 467.045927
v -83.505524 -24.384308 493.936310
v -59.647798 -23.183606 520.262470
v -72.137398 -16.359749 509.583771
v -74.812248 -29.088985 507.312775
v -65.947815 7.120117 466.955357
v -79.141129 -46.786209 519.182434
v -81.499390 -33.077583 502.206696
v -86.002411 -5.161752 495.577831
v -87.183449 -24.384308 494.356384
v -58.274666 -17.552607 504.423301
v -79.326065 0.668999 482.068848
v -83.421734 -2.733944 490.585736
v -55.921093 -22.990910 516.507568
v -81.276321 -33.411942 502.464600
v -62.747121 -15.041983 511.999098
v -81.499390 -33.411942 502.419495
v -55.157801 -24.377790 514.562561
v -57.058290 -15.249391 502.610030
v -65.283081 -23.099472 520.854248
v -80.231384 -40.099075 508.148682
v -85.010132 -4.657261 495.118011
v -70.519991 9.501043 472.596494
v -81.499390 -33.493053 502.464600
v -68.081249 -55.815201 528.487387
v -59.576806 -36.907079 523.177676
v -72.137398 -16.711098 509.820465
v -56.255451 -22.832165 516.507568
v -59.532609 -18.562633 503.690433
v -56.088272 -22.884724 516.507568
v -74.479450 8.581147 467.789862
v -54.988735 -24.381297 514.615129
v -70.537185 9.709038 472.511840
v -80.161957 -40.767792 509.070160
v -79.158890 -24.955021 497.449249
v -74.809479 -37.591400 527.374207
v -59.599018 -18.533043 503.634857
v -59.677731 -36.649714 523.157444
v -67.289223 1.342331 470.533539
v -93.386108 -9.756203 485.328827
v -80.662587 -47.074481 516.763816
v -59.599033 -18.533066 503.634857
v -72.448744 -28.582399 524.360047
v -76.322374 -24.048860 517.182438
v -57.005357 -15.184388 502.504397
v -59.933376 -24.049953 521.022583
v -60.236055 -23.703483 521.123250
v -57.800865 -16.077880 503.364745
v -81.300047 -31.616788 519.598569
v -57.032011 -15.200937 502.563577
v -74.617603 8.644520 468.040381
v -74.979431 -29.232483 507.414490
v -80.540846 -47.483805 517.339432
v -82.503677 -27.059162 496.446167
v -58.242051 -17.679803 504.461847
v -59.946278 -37.412631 523.926455
v -84.639664 -23.715595 493.436981
v -65.450256 -23.092621 520.854248
v -61.851921 -32.408871 517.343506
v -74.400299 8.841965 467.893698
v -59.933376 -23.715595 520.917603
v -81.666565 1.422165 480.397064
v -71.248642 -17.028461 509.653259
v -61.950277 -56.005806 529.507366
v -86.306702 -24.384308 494.105682
v -70.799973 9.385719 472.945374
v -74.967088 8.513082 468.344189
v -56.255451 -22.870388 516.173218
v -82.168098 -33.739651 502.130249
v -60.662612 -34.306450 524.187451
v -65.912729 7.192459 466.413613
v -74.752274 -37.678941 527.443262
v -63.945656 -14.102840 513.474976
v -59.419154 -37.632079 523.304975
v -80.653932 -47.189956 516.837926
v -56.255451 -22.874359 516.006042
v -80.161957 -39.510590 507.814301
v -55.115538 -24.927910 514.962903
v -59.431839 -37.541004 523.361877
v -74.831031 8.555680 468.259264
v -71.263168 -17.028461 509.486084
v -65.877623 7.260352 466.393286
v -56.104338 -22.925543 516.099612
v -59.508003 -37.559031 523.407752
v -59.571535 -37.379175 523.499258
v -75.014815 8.654461 468.371220
v -80.915712 -41.901120 516.889069
v -65.115906 -15.273090 515.795837
v -70.632790 9.302574 472.874023
v -59.431839 -37.365318 523.361877
v -59.846215 -18.744437 503.602221
v -80.871075 -42.412776 516.919019
v -59.431839 -37.257042 523.287170
v -59.531353 -37.089867 523.361877
v -65.872943 7.215530 466.512520
v -60.264738 -23.299833 520.706017
v -58.416642 -19.597406 507.506006
v -81.143402 -42.197129 516.642223
v -58.220414 -17.542577 504.570556
v -73.287946 -27.126692 523.482458
v -59.599018 -37.147923 523.529053
v -80.752272 -47.082333 516.856859
v -82.413910 -33.411942 501.461548
v -65.836790 7.384632 466.342287
v -76.316856 5.437004 477.220673
v -84.856247 -4.322906 493.604156
v -59.742436 -37.263856 523.711916
v -76.149673 -23.058800 495.108765
v -63.945656 -14.124641 513.498352
v -65.819975 7.376568 466.499320
v -72.184734 -23.116144 519.252121
v -67.957932 4.036011 473.228790
v -84.675774 4.036011 477.415497
v -65.877855 7.238064 466.694898
v -62.877224 -44.192252 518.175064
v -61.834934 -32.408871 517.510681
v -56.255451 -22.874050 515.838867
v -58.272141 -19.707875 507.501516
v -70.799973 9.477371 472.874023
v -70.799973 9.552895 472.817322
v -56.139309 -22.921059 515.849119
v -84.842957 -4.322906 493.576935
v -58.287120 -13.181689 499.179369
v -73.210425 -27.087313 523.402602
v -83.384066 -2.679103 490.518836
v -59.993893 -23.340002 520.648557
v -55.098341 -24.893082 515.040073
v -56.197424 -22.895650 515.720611
v -73.307648 -27.059162 523.348328
v -56.264646 -22.876671 515.582600
v -73.307648 -27.068333 523.361877
v -79.138718 -47.120567 519.182434
v -93.034691 0.264977 477.220673
v -65.784622 7.490501 466.354065
v -79.493240 -47.120567 518.982056
v -58.342739 -19.706333 507.536560
v -81.634205 -41.876400 515.964518
v -60.287100 -23.514628 520.985963
v -60.121544 -18.533066 503.300507
v -58.516889 -19.697145 507.564775
v -65.784622 7.500610 466.521271
v -78.824532 -25.607655 498.117981
v -72.625580 -16.192570 509.318909
v -60.100555 -23.548416 520.947571
v -59.591133 -36.922688 523.361877
v -81.260277 -42.122604 516.557864
v -83.377029 -2.663724 490.411846
v -65.828751 7.546761 466.688446
v -59.663304 -36.772185 523.386186
v -56.107214 -22.963875 515.538349
v -65.831145 -19.279866 518.478239
v -93.262634 -9.839790 485.412415
v -78.490173 -25.387379 497.882324
v -75.480965 -41.734364 512.829651
v -58.083265 -19.658755 506.674091
v -81.165024 1.584991 480.062714
v -58.073526 -19.724030 506.754071
v -59.599018 -23.548416 520.596313
v -57.009619 -15.272241 502.481722
v -57.031579 -15.261911 502.549735
v -59.811122 -36.430971 523.581623
v -59.816631 -36.882053 523.830183
v -78.824532 -25.721737 498.218231
v -73.809181 8.717003 467.744263
v -80.039703 -39.096004 518.848083
v -88.688049 -7.683849 484.074982
v -73.474823 -27.059162 523.446899
v -56.659791 -48.104685 526.495321
v -58.837943 -19.686653 507.648894
v -61.918136 -23.177402 516.343292
v -90.443336 -12.514645 479.728333
v -61.325756 -38.937083 524.222480
v -58.074413 -13.285640 499.334676
v -80.496315 -29.399662 500.481262
v -65.914813 7.293653 466.841693
v -61.855167 -32.743229 517.677856
v -63.945656 -14.019253 513.348267
v -74.143539 8.884186 467.730072
v -74.245789 8.949842 467.841145
v -58.285891 -17.440225 504.514434
v -56.242861 -22.963078 515.313275
v -74.143539 9.037766 467.858673
v -87.834846 -23.381241 494.105682
v -61.840988 -32.910404 517.845032
v -62.202338 -38.839025 519.555179
v -68.356720 3.868835 473.709930
v -73.464956 -27.096517 523.542687
v -65.910828 7.430673 466.839763
v -81.253979 -42.982949 516.227903
v -63.945656 -14.056866 513.414795
v -58.748752 -19.913941 507.715962
v -70.967148 9.931786 472.539673
v -80.830673 -29.594795 500.458466
v -73.976357 8.884186 467.747009
v -83.839882 -24.049953 493.583374
v -66.001281 7.228258 467.011815
v -65.958947 7.274144 466.940270
v -84.842957 -31.405800 498.427063
v -58.821058 -19.932245 507.782747
v -80.830673 -41.034870 508.483032
v -73.825500 8.884186 467.858673
v -62.848312 -14.770563 512.175923
v -61.803198 -55.816820 529.578185
v -73.809181 8.858665 467.858673
v -73.577951 -31.085265 525.198912
v -88.632332 -7.666473 484.074982
v -73.976357 9.020180 467.858673
v -80.475097 -47.322543 516.833122
v -86.514732 -6.538612 493.938507
v -85.177307 -4.935875 495.443115
v -73.639780 -31.065645 525.219570
v -66.039632 7.375180 467.007273
v -83.395020 -23.715595 493.436981
v -65.969524 7.414441 466.926538
v -59.723812 -17.697174 503.133331
v -82.444946 -28.396591 497.783600
v -58.758729 -20.070811 507.732740
v -61.103622 -38.555397 524.532166
v -70.967148 9.758247 472.706848
v -90.190940 -28.093750 500.625954
v -61.059620 -38.490996 524.359988
v -79.158890 -47.374355 519.015259
v -85.501174 -5.115784 494.701104
v -58.859354 -20.032697 507.828842
v -79.268463 -47.287743 519.015259
v -83.171173 -23.960728 493.771332
v -66.118973 7.509590 467.022797
v -85.260895 -4.972523 495.443115
v -74.645073 -27.567123 506.476898
v -58.881258 -20.173911 507.810764
v -76.818390 -40.767792 512.122620
v -59.766197 -17.697174 503.086090
v -66.118973 7.546761 467.011108
v -76.818390 -40.830307 512.160950
v -82.704025 -1.951339 489.918382
v -60.638263 -24.613553 521.832980
v -86.514732 -23.212471 493.436981
v -83.505524 -23.381241 493.147003
v -56.338445 -25.468181 515.382437
v -83.171173 -23.646248 493.436981
v -70.681635 9.917235 472.454985
v -66.118973 7.713936 466.935608
v -81.229591 -43.108284 516.173218
v -77.487106 -24.797092 497.114899
v -60.877479 -38.375629 524.008678
v -56.295754 -25.395748 515.220263
v -56.422630 -22.995655 517.009094
v -60.917266 -38.384974 524.380368
v -62.889148 -14.752085 511.960870
v -59.933376 -17.864353 503.041656
v -67.790756 -0.310623 471.836548
v -86.788639 -5.886024 495.564819
v -60.724104 -38.237861 524.300989
v -62.313007 -56.127900 529.684058
v -76.818390 -41.102146 512.294739
v -76.484032 5.075661 477.555023
v -62.893999 -14.683045 512.120975
v -73.617457 -31.199625 525.260723
v -56.589809 -23.029877 517.009094
v -77.060074 -41.102146 512.160950
v -59.856499 -17.697174 502.966125
v -80.496315 -29.734016 500.996490
v -85.177307 -4.876862 495.359528
v -79.158890 -46.806366 519.182434
v -65.985489 7.713936 466.855621
v -77.134987 -41.436501 512.160950
v -61.840038 -32.576050 517.677856
v -65.951797 7.644279 466.855621
v -65.951797 7.713936 466.825531
v -66.794357 7.598476 465.769814
v -59.998440 -17.864353 502.966125
v -63.285915 -18.030732 513.059679
v -80.830673 -30.225460 501.127167
v -56.422630 -22.879704 516.790649
v -56.422630 -22.895687 516.841919
v -76.538639 -24.398652 517.362121
v -77.152748 -41.102146 512.079529
v -82.766980 -1.955374 489.924526
v -65.951797 7.546761 466.885773
v -86.514732 -6.397232 494.105682
v -74.836416 8.773214 468.280235
v -58.246679 -14.024098 500.970469
v -62.908192 -14.688012 512.026609
v -68.331787 4.537544 473.375580
v -56.097360 -25.458792 515.383303
v -77.152748 -41.436501 512.146912
v -61.071373 -26.300443 522.671768
v -65.462479 -35.585258 527.541382
v -56.128334 -25.433219 515.271456
v -66.713080 7.823182 465.722545
v -65.450409 -35.752438 527.541382
v -56.508465 -22.879704 516.674744
v -81.472046 2.865761 478.390930
v -86.514732 -24.049953 494.018738
v -66.510304 6.393462 467.555429
v -61.798042 -32.408871 517.677856
v -81.499390 -42.786118 515.838867
v -85.010132 4.203194 477.239410
v -78.657349 0.358086 483.162842
v -63.904755 -14.186428 513.498352
v -60.594862 -34.553451 524.347774
v -78.938393 -44.780067 512.160950
v -60.627354 -38.092934 524.364990
v -71.838358 -49.864732 527.445380
v -81.768013 -42.439575 515.504517
v -57.045950 -15.304405 502.536628
v -73.587326 8.048294 467.858673
v -60.438941 -37.942588 524.472540
v -83.274551 -25.053024 494.774414
v -85.664887 -5.302792 494.657452
v -81.661268 -42.777722 515.641611
v -76.388191 -24.300720 517.427063
v -82.689532 -1.894107 489.801777
v -59.943512 -17.697174 502.798950
v -61.788601 -32.576050 517.845032
v -78.824532 0.190910 483.268707
v -80.161957 -1.056709 486.749847
v -83.171173 -24.718666 494.549896
v -56.468839 -25.515568 515.535145
v -66.187988 6.381739 467.383905
v -82.660871 -1.920886 489.852478
v -56.422630 -22.844288 516.507568
v -60.771563 -34.396449 524.476808
v -62.832781 -14.788690 512.046729
v -66.949764 -54.611742 529.704048
v -66.122659 6.644009 467.257580
v -67.420369 -55.947064 528.542834
v -64.781548 -36.086796 527.263611
v -58.448884 -14.248515 500.964978
v -70.967148 9.218544 473.171326
v -56.422630 -22.850002 516.340393
v -73.678774 -31.424595 525.304941
v -61.775074 -32.501195 517.796415
v -91.195724 -0.310623 477.828369
v -56.665392 -22.925542 516.309867
v -90.387167 -28.288602 500.785350
v -66.009826 6.678058 467.105488
v -60.936447 -38.453667 524.699341
v -81.833740 -27.393520 497.449951
v -62.245552 -25.721737 524.699341
v -56.274261 -25.510947 515.610068
v -64.447189 -56.948235 529.045959
v -70.799973 9.090538 473.208405
v -91.195724 -0.424355 477.889374
v -81.833740 -42.439575 515.388428
v -81.165024 -29.734016 500.285004
v -81.841711 -42.736491 515.418371
v -80.407883 -38.427292 516.841919
v -81.833740 -28.017464 498.117981
v -62.445727 -43.893454 518.207954
v -66.045762 6.718208 467.179816
v -56.756985 -22.961746 516.507568
v -79.952057 -39.096004 516.841919
v -74.713150 -29.065304 507.312775
v -85.260895 -4.924957 495.359528
v -83.092292 -29.390840 515.859544
v -83.472893 -2.787052 490.650504
v -58.374518 -20.036865 506.604388
v -80.161957 -38.761650 516.669922
v -82.022659 -42.105217 515.170166
v -81.332207 2.533913 478.725281
v -81.310051 -29.734016 500.124115
v -73.517354 -31.676104 525.273485
v -56.095634 -25.457000 515.522528
v -85.746628 -5.493156 494.105682
v -62.106693 -25.888916 524.585632
v -80.161957 -39.096004 516.515198
v -66.168517 6.942859 467.187381
v -66.115587 7.053201 467.124821
v -74.645073 -29.045170 507.312775
v -61.783019 -33.370889 518.050341
v -73.460083 7.881111 468.193054
[truncated: 5,128,113 more chars]
