# Supplementary material for: A Ceratopsian Dinosaur from the Lower Cretaceous of Western North America, and the Biogeography of Neoceratopsia
Source: PLoS One. 2014 Dec 10;9(12):e112055. doi: 10.1371/journal.pone.0112055 (PMC4262212; doi:10.1371/journal.pone.0112055)
Supplement: File S9 — Color surface scan of the cranium of Aquilops americanus , OMNH 34557 (holotype). (ZIP) [file pone.0112055.s009.zip › readme.txt]

SPECIMEN INFORMATION:
Aquilops americanus, holotype (OMNH 34557; Sam Noble Oklahoma Museum of Natural History, Norman, Oklahoma, USA).

The cranium was scanned using a HDI Advance R3x structured-light 3D scanner (LMI Technologies, Inc., Delta, British Columbia, Canada). Digitization was completed by Gary Wisser, from the scientific visualization center at Western University of Health Sciences (Pomona, California, USA).

After scanning and assembly of the model, the resulting OBJ file had 41,307 vertices and 82,593 faces. Brightness and contrast of the texture map was adjusted slightly to more closely resemble the original specimen. Units are in millimeters.
